# Supplementary material for: Tracking ℛ of COVID-19: A new real-time estimation using the Kalman filter
Source: PLoS One. 2021 Jan 13;16(1):e0244474. doi: 10.1371/journal.pone.0244474 (PMC7806155; doi:10.1371/journal.pone.0244474)
Supplement: S1 File — Replication package for replicating all of the statistical analysis and simulation results provided in the paper. (ZIP) [file pone.0244474.s002.zip]

Archive with 129 entries (95 files):
- code/
- code/python/
- code/python/simulation/
- code/python/simulation/__init__.py
- code/python/simulation/simulation.py
- code/python/__init__.py
- code/python/tools.py
- code/python/estimate_R/
- code/python/estimate_R/estimate_R_KF.py
- code/python/estimate_R/__init__.py
- code/python/estimate_R/estimate_R_STAN.py
- code/python/estimate_R/construct_STAN_models.py
- code/python/estimate_R/example_filter_smoother.py
- code/python/estimate_R/input/
- code/python/estimate_R/input/estimate_R_KF/
- code/python/estimate_R/input/estimate_R_KF/dataset.csv
- code/python/estimate_R/input/construct_STAN_models/
- code/python/estimate_R/input/construct_STAN_models/optim_res.csv
- code/python/estimate_R/input/estimate_R_STAN/
- code/python/estimate_R/input/estimate_R_STAN/dataset.csv
- code/python/estimate_R/input/example_filter_smoother/
- code/python/estimate_R/input/example_filter_smoother/dataset.csv
- code/python/download_data/
- code/python/download_data/download_data.py
- code/python/download_data/__init__.py
- code/python/download_data/input/
- code/python/download_data/input/full-list-daily-covid-19-tests-per-thousand.csv
- code/python/construct_dataset/
- code/python/construct_dataset/construct_dataset.py
- code/python/construct_dataset/__init__.py
- code/python/construct_dataset/input/
- code/python/construct_dataset/input/time_series_covid19_confirmed_global.csv
- code/python/construct_dataset/input/time_series_covid19_deaths_global.csv
- code/python/construct_dataset/input/time_series_covid19_recovered_global.csv
- code/python/tests/
- code/python/tests/__init__.py
- code/python/tests/tests_dataset.py
- code/python/tests/tests_estimates.py
- code/python/get_graphs/
- code/python/get_graphs/input/
- code/python/get_graphs/input/estimated_R.csv
- code/python/get_graphs/input/dataset.csv
- code/python/get_graphs/input/interventions.csv
- code/python/get_graphs/table_R0.py
- code/python/get_graphs/__init__.py
- code/python/get_graphs/plot_R.py
- code/python/get_graphs/plot_raw_growth_rate.py
- code/python/regressions/
- code/python/regressions/mobility_graphs.py
- code/python/regressions/predictive.py
- code/python/regressions/input/
- code/python/regressions/input/interventions/
- code/python/regressions/input/interventions/estimated_R.csv
- code/python/regressions/input/interventions/full-list-daily-covid-19-tests-per-thousand.csv
- code/python/regressions/input/interventions/interventions.csv
- code/python/regressions/input/mobility_graphs/
- code/python/regressions/input/mobility_graphs/regressions_dataset.csv
- code/python/regressions/input/mobility_graphs/mobility.csv
- code/python/regressions/input/mobility_graphs/estimated_R.csv
- code/python/regressions/input/predictive/
- code/python/regressions/input/predictive/estimated_R.csv
- code/python/regressions/input/predictive/dataset.csv
- code/python/regressions/input/correlate_epiestim/
- code/python/regressions/input/correlate_epiestim/estimated_R.csv
- code/python/regressions/input/power_study/
- code/python/regressions/input/power_study/regressions_dataset.csv
- code/python/regressions/power_study.py
- code/python/regressions/__init__.py
- code/python/regressions/interventions.py
- code/python/regressions/correlate_epiestim.py
- code/python/stargazer/
- code/python/stargazer/stargazer.py
- code/python/stargazer/__init__.py
- code/python/mismeasurement/
- code/python/mismeasurement/input/
- code/python/mismeasurement/input/estimated_R.csv
- code/python/mismeasurement/input/model_missing.pkl
- code/python/mismeasurement/input/model_no_missing.pkl
- code/python/mismeasurement/__init__.py
- code/python/mismeasurement/mismeasurement.py
- fixed_revisions/
- fixed_revisions/derived_data/
- fixed_revisions/derived_data/dataset/
- fixed_revisions/derived_data/dataset/dataset.csv
- fixed_revisions/derived_data/dataset/regressions_dataset.csv
- fixed_revisions/derived_data/dataset/mobility.csv
- fixed_revisions/derived_data/R_estimates/
- fixed_revisions/derived_data/R_estimates/estimated_R.csv
- fixed_revisions/derived_data/KF_results/
- fixed_revisions/derived_data/KF_results/optim_res.csv
- fixed_revisions/derived_data/latex_input/
- fixed_revisions/derived_data/latex_input/filter_smoother.pgf
- fixed_revisions/derived_data/latex_input/R_World.pgf
- fixed_revisions/derived_data/latex_input/R_countries.pgf
- fixed_revisions/derived_data/latex_input/R_countries_2.pgf
- fixed_revisions/derived_data/latex_input/table_R0.txt
- fixed_revisions/derived_data/latex_input/raw_data_infected.pgf
- fixed_revisions/derived_data/latex_input/event_study_case_based.pgf
- fixed_revisions/derived_data/latex_input/event_study_lockdown.pgf
- fixed_revisions/derived_data/latex_input/event_study_public.pgf
- fixed_revisions/derived_data/latex_input/event_study_school_closure.pgf
- fixed_revisions/derived_data/latex_input/event_study_social_distancing.pgf
- fixed_revisions/derived_data/latex_input/interventions.txt
- fixed_revisions/derived_data/latex_input/interventions_one_at_a_time.txt
- fixed_revisions/derived_data/latex_input/event_study_mobility.pgf
- fixed_revisions/derived_data/latex_input/mobility_scatter.pgf
- fixed_revisions/derived_data/latex_input/predictive_1.pgf
- fixed_revisions/derived_data/latex_input/predictive_2.pgf
- fixed_revisions/derived_data/latex_input/correlate_epiestim.txt
- fixed_revisions/derived_data/latex_input/power_study.pgf
- fixed_revisions/derived_data/latex_input/parameters_power_study.txt
- fixed_revisions/derived_data/latex_input/MC_mean_estimates.pgf
- fixed_revisions/derived_data/latex_input/MC_abs_error.pgf
- fixed_revisions/derived_data/latex_input/MC_coverage_prob.pgf
- fixed_revisions/derived_data/latex_input/MC_SEIR.pgf
- fixed_revisions/original_data/
- fixed_revisions/original_data/full-list-daily-covid-19-tests-per-thousand.csv
- fixed_revisions/original_data/time_series_covid19_confirmed_global.csv
- fixed_revisions/original_data/time_series_covid19_recovered_global.csv
- fixed_revisions/original_data/time_series_covid19_deaths_global.csv
- fixed_revisions/original_data/interventions.csv
- fixed_revisions/original_data/Global_Mobility_Report.csv
- fixed_revisions/original_data/R_EpiEstim.csv
- fixed_revisions/original_data/data_notes.md
- scripts/
- scripts/run_all_analysis
- scripts/update_data
- scripts/update_estimates
- README.md
