# Supplementary material for: Tracking ℛ of COVID-19: A new real-time estimation using the Kalman filter
Source: PLoS One. 2021 Jan 13;16(1):e0244474. doi: 10.1371/journal.pone.0244474 (PMC7806155; doi:10.1371/journal.pone.0244474)
Supplement: S1 File — Replication package for replicating all of the statistical analysis and simulation results provided in the paper. (ZIP) [file pone.0244474.s002.zip › code/python/estimate_R/estimate_R_KF.py]

import os
import sys
sys.path.append(os.path.abspath(os.path.dirname(__file__) + '/' + '../..'))

import numpy as np
import pandas as pd
import matplotlib.pyplot as plt
import statsmodels.api as sm
import statsmodels.formula.api as smf
import scipy
import warnings

from python.tools import (
    clean_folder
)

def estimate_R(y, gamma, n_start_values_grid = 0, maxiter = 200):
    """Estimate basic reproduction number using
    Kalman filtering techniques
    
    Args:
        y (np array): Time series of growth rate in infections
        gamma (double): Rate of recoveries (gamma)
        n_start_values_grid (int, optional): Number of starting values used in the optimization;
            the effective number of starting values is (n_start_values_grid ** 2)
        maxiter (int, optional): Maximum number of iterations
    
    Returns:
        dict: Dictionary containing the results
          R (np array): Estimated series for R
          se_R (np array): Estimated standard error for R
          flag (int): Optimization flag (0 if successful)
          sigma2_irregular (float): Estimated variance of the irregular component
          sigma2_level (float): Estimated variance of the level component
          gamma (float): Value of gamma used in the estimation

    """
    assert isinstance(n_start_values_grid, int), \
      "n_start_values_grid must be an integer"

    assert isinstance(maxiter, int), \
      "maxiter must be an integer"

    assert n_start_values_grid >= 0 and maxiter > 0, \
      "n_start_values_grid and max_iter must be positive"

    assert isinstance(y, np.ndarray), \
      "y must be a numpy array"

    assert y.ndim == 1, \
      "y must be a vector"

    # Setup model instance
    mod_ll = sm.tsa.UnobservedComponents(y, 'local level')
    
    # Estimate model
    if n_start_values_grid > 0:
        # If requested, use multiple starting
        # values for more robust optimization results
        start_vals_grid = np.linspace(0.01, 2.0, n_start_values_grid) * pd.Series(y).var()
        opt_res = []
        for start_val_1 in start_vals_grid:
            for start_val_2 in start_vals_grid:
                res_ll = mod_ll.fit(start_params = np.array([start_val_1, start_val_2]),
                                    disp = False, maxiter = maxiter)
                opt_res.append({'obj_value': res_ll.mle_retvals['fopt'],
                                'start_val_1': start_val_1,
                                'start_val_2': start_val_2,
                                'flag': res_ll.mle_retvals['warnflag']})
        # The optimizer minimizes the negative of
        # the likelihood, so find the minimum value
        opt_res = pd.DataFrame(opt_res)
        opt_res.sort_values(by = 'obj_value', ascending = True, inplace = True)
        res_ll = mod_ll.fit(start_params = np.array([opt_res['start_val_1'][0], 
                                                     opt_res['start_val_2'][0]]),
                            maxiter = maxiter, disp = False)
    else:
        res_ll = mod_ll.fit(maxiter = maxiter, disp = False)
    R = 1 + 1 / (gamma) * res_ll.smoothed_state[0]
    se_R = (1 / gamma * (res_ll.smoothed_state_cov[0] ** 0.5))[0]
    return {'R': R,
            'se_R': se_R,
            'flag': res_ll.mle_retvals['warnflag'],
            'sigma2_irregular': res_ll.params[0],
            'sigma2_level': res_ll.params[1],
            'signal_to_noise': res_ll.params[1] / res_ll.params[0],
            'gamma': gamma}


################
## Parameters ##
################

output_folder = './estimate_R/output/estimate_R_KF/'
input_folder = './estimate_R/input/estimate_R_KF/'
min_T = 20
gamma = 1 / 7.0
min_signal_to_noise = 1e-3
max_signal_to_noise = 1e2
days_infectious = 7 # Baseline for of duration of infectiousness

###############
## Load data ##
###############

clean_folder(output_folder)

df = pd.read_csv('{}/dataset.csv'.format(input_folder))
df['Date'] = pd.to_datetime(df['Date'])

# Impose minimum time-series observations
df_temp = df.groupby('Country/Region').count()['gr_infected_{}'.format(days_infectious)].reset_index()
df_temp.rename(columns = {'gr_infected_{}'.format(days_infectious): 'no_obs'},
               inplace = True)
df = pd.merge(df, df_temp, how = 'left')
mask = df['no_obs'] >= min_T
df = df.loc[mask, ]

################
## Estimate R ##
################

df['R'] = np.nan
df['se_R'] = np.nan

df_optim_res = []

with warnings.catch_warnings():
  # Ignore warnings from statsmodels
  # Instead, check later
  warnings.filterwarnings("ignore", message = "Maximum Likelihood optimization failed to converge. Check mle_retvals")
  for country in df['Country/Region'].unique():
      mask = df['Country/Region'] == country
      df_temp = df.loc[mask, ].copy()
      y = df_temp['gr_infected_{}'.format(days_infectious)].values
      res = estimate_R(y, gamma = gamma)
      df.loc[mask, 'R'] = res['R']
      df.loc[mask, 'se_R'] = res['se_R']
      df_optim_res.append({'Country/Region': country,
                           'flag': res['flag'],
                           'sigma2_irregular': res['sigma2_irregular'],
                           'sigma2_level': res['sigma2_level'],
                           'signal_to_noise': res['signal_to_noise']})
df_optim_res = pd.DataFrame(df_optim_res)

# Merge in optimization results
df = pd.merge(df, df_optim_res, how = 'left')

###################################
## Filter out unreliable results ##
###################################

# Unsuccessful optimization
mask = df['flag'] != 0
df = df.loc[~mask, ]

# Filter out implausible signal-to-noise ratios
mask = (df['signal_to_noise'] <= min_signal_to_noise) | (df['signal_to_noise'] >= max_signal_to_noise)
df = df.loc[~mask, ]

# Collect optimization results
df_optim_res = df.groupby('Country/Region').first()[['flag', 'sigma2_irregular', 'sigma2_level', 'signal_to_noise']].reset_index()
df_optim_res.to_csv('{}/optim_res.csv'.format(output_folder), index = False)

####################
## Export results ##
####################

df = df[['Country/Region', 'Date', 'R', 'se_R']].copy()
df.reset_index(inplace = True)
del df['index']
df['days_infectious'] = 1 / gamma

# Calculate confidence intervals
alpha = [0.05, 0.35]
names = ['95', '65']
for aa, name in zip(alpha, names):
    t_crit = scipy.stats.norm.ppf(1 - aa / 2)
    df['ci_{}_u'.format(name)] = df['R'] + t_crit * df['se_R']
    df['ci_{}_l'.format(name)] = df['R'] - t_crit * df['se_R']

# Save estimates
df.to_csv('{}/estimated_R.csv'.format(output_folder), index = False)
