# Supplementary material for: Tracking ℛ of COVID-19: A new real-time estimation using the Kalman filter
Source: PLoS One. 2021 Jan 13;16(1):e0244474. doi: 10.1371/journal.pone.0244474 (PMC7806155; doi:10.1371/journal.pone.0244474)
Supplement: S1 File — Replication package for replicating all of the statistical analysis and simulation results provided in the paper. (ZIP) [file pone.0244474.s002.zip › code/python/estimate_R/input/estimate_R_KF/dataset.csv]

Date	total_cases	total_recovered	total_deaths	Country/Region	new_cases	new_recovered	new_deaths	infected_5	infected_6	infected_7	infected_8	infected_9	infected_10	gr_infected_5	gr_infected_6	gr_infected_7	gr_infected_8	gr_infected_9	gr_infected_10
2020-03-28	110	2	4	Afghanistan	0.0	0.0	0.0	88.0	91.66666666666667	94.28571428571429	96.25	97.77777777777777	99.0	-0.19999999999999996	-0.16666666666666663	-0.1428571428571428	-0.125	-0.11111111111111116	-0.09999999999999998
2020-03-29	120	2	4	Afghanistan	10.0	0.0	0.0	80.4	86.3888888888889	90.81632653061226	94.21875	96.91358024691357	99.10000000000001	-0.08636363636363631	-0.0575757575757575	-0.036796536796536716	-0.02110389610389607	-0.008838383838383868	0.0010101010101011276
2020-03-30	170	2	4	Afghanistan	50.0	0.0	0.0	114.32000000000001	121.99074074074075	127.84256559766766	132.44140625	136.14540466392316	139.19	0.4218905472636816	0.41211146838156476	0.4077046548956662	0.4056799336650083	0.4048124557678696	0.4045408678102924
2020-03-31	174	5	4	Afghanistan	4.0	3.0	0.0	95.45600000000002	105.65895061728396	113.579341940858	119.88623046875	125.0181374790428	129.27100000000002	-0.1650104968509446	-0.13387729285262484	-0.1115686593907802	-0.09479796490193182	-0.08173075846627487	-0.07126230332638828
2020-04-01	237	5	4	Afghanistan	63.0	0.0	0.0	139.3648	151.0491255144033	160.35372166359258	167.90045166015625	174.1272333147047	179.34390000000002	0.459989943010392	0.4295913846573287	0.41182118969390147	0.40049821404570585	0.3928157691830454	0.38734828383782904
2020-04-02	273	10	6	Afghanistan	36.0	5.0	2.0	147.49184000000002	161.87427126200276	173.44604714022222	182.91289520263672	190.7797629464042	197.40951	0.058314868603837056	0.07166639138580932	0.08164653330651173	0.08941276449253888	0.09563426303111888	0.10073166692594504
2020-04-03	281	10	6	Afghanistan	8.0	0.0	0.0	125.99347200000003	142.89522605166897	156.66804040590478	168.04878330230713	177.5820115079148	185.66855900000002	-0.14575971118131004	-0.11724559475925067	-0.0967332897517883	-0.08126333511840511	-0.06917794232817565	-0.05947510330176087
2020-04-04	299	10	7	Afghanistan	18.0	0.0	1.0	118.79477760000003	137.0793550430575	152.28689177648982	165.04268538951874	175.85067689592427	185.1017031	-0.057135455398832025	-0.04070024709228948	-0.02796453327726578	-0.01788824562556124	-0.009749493190718717	-0.003053052724990457
2020-04-05	349	15	7	Afghanistan	50.0	5.0	0.0	145.03582208000003	164.23279586921458	180.53162152270556	194.4123497158289	206.31171279637712	216.59153279	0.22089392320222667	0.19808556013141465	0.18547052485430116	0.1779519295689751	0.17322103297038183	0.17012177177531318
2020-04-06	367	18	11	Afghanistan	18.0	3.0	4.0	134.02865766400004	154.8606632243455	172.74138987660479	188.11080600135028	201.3881891523352	212.932379511	-0.07589272952118387	-0.05706614562131973	-0.04315161842780546	-0.0324132891953085	-0.023864489210563056	-0.016894258200517043
2020-04-07	423	18	14	Afghanistan	56.0	0.0	3.0	163.22292613120004	185.0505526869546	204.06404846566124	220.5969552511815	235.0117236909646	247.6391415599	0.2178210912205647	0.19494872896723447	0.18132688761756133	0.1726968797826427	0.1669588205751018	0.16299429015260247
2020-04-08	444	29	14	Afghanistan	21.0	11.0	0.0	151.57834090496004	175.20879390579552	195.91204154199536	214.0223358447838	229.89930994752407	243.87522740391	-0.07134160318189597	-0.0531841631287	-0.039948275970020486	-0.029803763152177365	-0.0217538668418229	-0.01519918916000429
2020-04-09	484	32	15	Afghanistan	40.0	3.0	1.0	161.26267272396802	186.00732825482962	207.92460703599605	227.26954386418583	244.35494217557695	259.487704663519	0.06388994470575504	0.06163237648242781	0.06131611614810151	0.06189638089460603	0.06287810185838505	0.06401829913520252
2020-04-10	521	32	15	Afghanistan	37.0	0.0	0.0	166.01013817917442	192.00610687902468	215.2210917451395	235.8608508811626	254.20439304495727	270.5389341971671	0.029439332580904143	0.03225022734575678	0.03509197306252587	0.03780228037114752	0.04030796668848691	0.04258864422103681
2020-04-11	555	32	18	Afghanistan	34.0	0.0	3.0	166.80811054333955	194.00508906585392	218.47522149583386	240.37824452101728	259.95946048440646	277.4850407774504	0.004806768869163092	0.010411034416153875	0.015119938869875504	0.019152791245253153	0.02263952786382961	0.025675071874205813
2020-04-12	607	32	18	Afghanistan	52.0	0.0	0.0	185.44648843467164	213.67090755487828	239.2644755678576	262.3309639558901	283.07507598613904	301.7365366997054	0.11173544158387627	0.1013675392935125	0.095156118527703	0.0913257332360351	0.08892007799469615	0.0873974894441436
2020-04-13	665	32	21	Afghanistan	58.0	0.0	3.0	206.35719074773732	236.05908962906526	263.08383620102086	287.53959346140385	309.6222897654569	329.5628830297349	0.11275868575118375	0.10477880367703718	0.09955243283246151	0.09609475421953029	0.09378153017123192	0.09222067249258203
2020-04-14	714	40	23	Afghanistan	49.0	8.0	2.0	214.08575259818986	245.71590802422105	274.5004310294465	300.59714427872836	324.2198131248506	345.60659472676144	0.03745235056965068	0.040908479357139704	0.0433952727513911	0.04541131417811939	0.04714622894382536	0.04868179192248112
2020-04-15	784	43	25	Afghanistan	70.0	3.0	2.0	241.2686020785519	274.7632566868509	305.28608373952557	333.0225012438873	358.1953894443116	381.0459352540853	0.12697178186995295	0.11821517335282405	0.11215156418744066	0.10786981041673682	0.10479179539338546	0.10254243138891028
2020-04-16	840	54	30	Afghanistan	56.0	11.0	5.0	249.01488166284153	284.96938057237577	317.6737860624505	347.3946885884014	374.39590172827695	398.9413417286768	0.032106455284917734	0.037145155464352486	0.04057735672450202	0.04315680559371171	0.04522814296716127	0.046963908597158044
2020-04-17	906	99	30	Afghanistan	66.0	45.0	0.0	265.2119053302732	303.47448381031313	338.2918166249576	369.9703525148512	398.7963570918017	425.0472075558091	0.06504440039596493	0.06493716342706324	0.0649031536975917	0.0649856335402923	0.06517286981745252	0.06543785538498326
2020-04-18	933	112	30	Afghanistan	27.0	13.0	0.0	239.16952426421858	279.895403175261	316.9644142499637	350.7240584504948	381.4856507482682	409.54248680022823	-0.0981946154853931	-0.0776970779849494	-0.06304439341090606	-0.05202117935540207	-0.043407383331610205	-0.03647764408273424
2020-04-19	996	131	33	Afghanistan	63.0	19.0	3.0	254.33561941137486	296.2461693127175	334.68378364282603	369.88355114418295	402.09835622068283	431.5882381202054	0.06341148686820897	0.058417415763052816	0.05590333992158669	0.054628395834420695	0.054032715075871485	0.05383019352209706
2020-04-20	1026	135	36	Afghanistan	30.0	4.0	3.0	233.4684955290999	276.8718077605979	316.87181455099375	353.64810725116007	387.42076108505137	418.42941430818485	-0.08204562117791081	-0.06539953443809088	-0.053220293191262535	-0.04389339250907698	-0.036502499720680204	-0.030489301259307156
2020-04-21	1092	150	36	Afghanistan	66.0	15.0	0.0	252.77479642327992	296.72650646716494	337.6044124722804	375.44209384476505	410.374009853379	442.58647287736636	0.08269338803262061	0.0717107995471129	0.06542897464914854	0.06162619323203944	0.05924630550010357	0.05773269694512728
2020-04-22	1176	166	40	Afghanistan	84.0	16.0	4.0	286.2198371386239	331.2720887226375	373.37521069052605	412.5118321141694	448.776897647448	482.32782558962975	0.13231161171361072	0.11642229966838258	0.10595477101823336	0.09873623356876893	0.09358021432154007	0.0897934192473051
2020-04-23	1279	179	42	Afghanistan	103.0	13.0	2.0	331.97586971089913	379.06007393553125	423.03589487759376	463.9478530998982	501.9127979088426	537.0950430306668	0.15986324717987443	0.14425599632362918	0.13300477044318093	0.12468980761621662	0.11840159451152799	0.11354770455983121
2020-04-24	1351	188	43	Afghanistan	72.0	9.0	1.0	337.5806957687193	387.88339494627604	434.6021956093661	477.95437146241096	518.1447092523044	555.3855387276001	0.01688323329855601	0.023276840842503033	0.027341180433681833	0.030189854891939483	0.03234010252595687	0.034054486136616324
2020-04-25	1463	188	47	Afghanistan	112.0	0.0	4.0	382.06455661497546	435.23616245523004	484.516167665171	530.2100750296096	572.5730748909373	611.84698485484	0.13177252551411467	0.12207990371826205	0.11484979266112383	0.1093319921048328	0.10504471948999394	0.10166171459306317
2020-04-26	1531	207	50	Afghanistan	68.0	19.0	3.0	373.6516452919804	430.696802046025	483.2995722844323	531.9338156509084	576.9538443474999	618.662286369356	-0.022019606836949146	-0.010429649006180486	-0.0025109489877320756	0.0032510521819160143	0.007651022461014234	0.011138898586111168
2020-04-27	1703	220	57	Afghanistan	172.0	13.0	7.0	470.9213162335843	530.9140017050208	586.2567762437991	637.4420886945449	684.847861642222	728.7960577324204	0.26032180552984063	0.23268619405325053	0.21302978496900926	0.1983484973868972	0.18700632355911218	0.17801920981702102
2020-04-28	1828	228	58	Afghanistan	125.0	8.0	1.0	501.73705298686747	567.4283347541841	627.5058082089706	682.7618276077268	733.7536547930862	780.9164519591784	0.0654371244006251	0.0687763610149632	0.07036000885048677	0.07109624500320466	0.07141117887641668	0.07151574665335825
2020-04-29	1939	252	60	Afghanistan	111.0	24.0	2.0	512.3896423894939	583.8569456284868	648.8621213219749	708.416599156761	763.2254709271876	813.8248067632605	0.021231418607039254	0.028952750273600003	0.03403365010111936	0.03757499396081321	0.04016581851631429	0.04214068575648655
2020-04-30	2171	260	64	Afghanistan	232.0	8.0	4.0	641.9117139115951	718.5474546904056	788.1675325616928	851.8645242621659	910.4226408241667	964.4423260869345	0.252780424908833	0.2306909424823793	0.21469185311033523	0.20249091463434543	0.19286197264637917	0.1850736400168349
2020-05-01	2335	310	68	Afghanistan	164.0	50.0	4.0	677.5293711292761	762.789545575338	839.5721707671653	909.3814587293951	973.2645696214814	1031.9980934782411	0.05548684724981712	0.06157156440557521	0.06522044626527279	0.06751887516039834	0.06902500660619193	0.07004645644846685
2020-05-02	2469	331	72	Afghanistan	134.0	21.0	4.0	676.0234969034209	769.6579546461151	853.6332892289988	929.7087763882207	999.1240618857612	1062.798284130417	-0.002222596229806695	0.009004330369520863	0.01674795681827468	0.022352905333288042	0.026569848601739388	0.029845201116958542
2020-05-03	2704	345	85	Afghanistan	235.0	14.0	13.0	775.8187975227368	876.3816288717626	966.685676481999	1048.495179339693	1123.1102772317877	1191.5184557173752	0.1476210532273452	0.1386637708106564	0.13243671337502438	0.12776732453031125	0.12409491481169321	0.1211143953739795
2020-05-04	2894	397	90	Afghanistan	190.0	52.0	5.0	810.6550380181894	920.3180240598022	1018.5877226988564	1107.4332819222313	1188.3202464282558	1262.3666101456377	0.04490254761380896	0.050133861482927866	0.05369071610302667	0.05621208732657745	0.05806194682609078	0.05946039197991859
2020-05-05	3224	421	95	Afghanistan	330.0	24.0	5.0	978.5240304145516	1096.9316867165019	1203.0751908847342	1299.0041216819525	1386.2846634917828	1466.129949131074	0.20707820777472996	0.19190503504169487	0.18112084415965524	0.1729863486016976	0.16659180692961373	0.16141375837081773
2020-05-06	3392	458	104	Afghanistan	168.0	37.0	9.0	950.8192243316413	1082.1097389304182	1199.2073064726294	1304.6286064717085	1400.253034214918	1487.5169542179667	-0.02831285203202738	-0.013512188557931903	-0.003214998066131125	0.004329843682461476	0.010076120071869976	0.01458738708636842
2020-03-24	123	10	5	Albania	19.0	8.0	1.0	102.2	105.66666666666667	108.14285714285715	110.0	111.44444444444444	112.60000000000001	-0.017307692307692246	0.01602564102564097	0.039835164835164916	0.05769230769230771	0.07158119658119655	0.08269230769230784
2020-03-25	146	17	5	Albania	23.0	7.0	0.0	104.76	111.05555555555556	115.69387755102042	119.25	122.06172839506172	124.34	0.025048923679060753	0.050998948475289074	0.06982449518777134	0.084090909090909	0.09526974631660567	0.10426287744227358
2020-03-26	174	17	6	Albania	28.0	0.0	1.0	111.808	120.5462962962963	127.16618075801752	132.34375	136.49931412894375	139.906	0.06727758686521579	0.08545939636484912	0.09916084973414319	0.10980083857442358	0.11828101997010676	0.12518899790895932
2020-03-27	186	31	8	Albania	12.0	14.0	2.0	101.44640000000001	112.45524691358025	120.99958350687217	127.80078125	133.33272367017221	137.9154	-0.09267315397824838	-0.06711985047494684	-0.04849243104092016	-0.03432703659976388	-0.023198581465253554	-0.014228124597944314
2020-03-28	197	31	10	Albania	11.0	0.0	2.0	92.15712000000002	104.71270576131688	114.71392872017616	122.82568359375	129.51797659570863	135.12386	-0.09156835530881324	-0.06884997689981831	-0.05194773902952332	-0.038928538680196856	-0.028610733880305328	-0.02024095931273806
2020-03-29	212	33	10	Albania	15.0	2.0	0.0	88.72569600000001	102.26058813443073	113.32622461729386	122.47247314453125	130.12709030729656	136.61147400000002	-0.037234496911361825	-0.023417574868856206	-0.012097084620537601	-0.0028757051366146147	0.004702927945587687	0.011009262168798273
2020-03-30	223	44	11	Albania	11.0	11.0	1.0	81.98055680000002	96.21715677869229	108.13676395768046	118.16341400146484	126.66852471759694	133.9503266	-0.07602238702077913	-0.05909834341842246	-0.04579223103159369	-0.035183899144269226	-0.026578367206491538	-0.019479677087738678
2020-03-31	243	52	15	Albania	20.0	8.0	4.0	85.58444544000001	100.18096398224357	112.68865482086898	123.39298725128174	132.5942441934195	140.55529394	0.04396028498308513	0.04119646990472159	0.04209383281498891	0.04425712725050457	0.04678130963500027	0.049309079773456777
2020-04-01	259	67	15	Albania	16.0	15.0	0.0	84.46755635200002	99.48413665186965	112.59027556074484	123.96886384487152	133.86155039415067	142.499764546	-0.013050141088815082	-0.006955686017329876	-0.0008730183200830188	0.004667012335288101	0.009557776873651447	0.013834203974060433
2020-04-02	277	76	16	Albania	18.0	9.0	1.0	85.57404508160002	100.90344720989138	114.50595048063845	126.47275586426258	136.9880447948006	146.2497880914	0.013099570739195432	0.014266702268205922	0.017014568179647638	0.02019774919067019	0.023356179511174524	0.02631599818671604
2020-04-03	304	89	17	Albania	27.0	13.0	1.0	95.45923606528002	111.08620600824283	125.14795755483296	137.66366138122976	148.76715092871166	158.62480928226	0.11551622894832048	0.10091586640414851	0.0929384632809449	0.08848471309487294	0.08598638042871132	0.08461565211380773
2020-04-04	333	99	20	Albania	29.0	10.0	3.0	105.36738885222402	121.57183834020236	136.26967790414255	149.45570370857604	161.23746749218813	171.762328354034	0.10379459542467195	0.0943918485359152	0.08886857258087222	0.08565835173227576	0.08382439594781355	0.08282133880077258
2020-04-05	361	104	20	Albania	28.0	5.0	0.0	112.29391108177923	129.30986528350198	144.80258106069363	158.77374074500403	171.32219332638945	182.5860955186306	0.06573686892127073	0.06364983082386066	0.06261776858791324	0.06234647996169662	0.06254579652641801	0.06301595506022029
2020-04-06	377	116	21	Albania	16.0	12.0	1.0	105.83512886542339	123.75822106958499	140.11649805202313	154.92702315187853	168.28639406790174	180.32748596676754	-0.05751676252198723	-0.042932874469750915	-0.03236187486676312	-0.024227668725796847	-0.01771982484898582	-0.012370107074405334
2020-04-07	383	131	22	Albania	6.0	15.0	1.0	90.66810309233871	109.13185089132082	126.09985547316269	141.5611452578937	155.58790583813487	168.2947373700908	-0.143308048430409	-0.11818503895624244	-0.10003563301772123	-0.08627208876841286	-0.07545760487709519	-0.06672720207996607
2020-04-08	400	154	22	Albania	17.0	23.0	0.0	89.53448247387097	107.94320907610069	125.08559040556803	140.866002100657	155.30036074500876	168.46526363308172	-0.012502970502352273	-0.01089179561706366	-0.008043348374895842	-0.004910550532565394	-0.0018481198238200491	0.0010132596280532091
2020-04-09	409	165	23	Albania	9.0	11.0	1.0	80.62758597909678	98.95267423008391	116.21622034762974	132.25775183807488	147.04476510667445	160.61873726977356	-0.09948006900440287	-0.08328949012140618	-0.07090640919694191	-0.061109495081936194	-0.0531588954380432	-0.04657652381322919
2020-04-10	416	182	23	Albania	7.0	17.0	0.0	71.50206878327742	89.46056185840327	106.61390315511122	122.72553285831552	137.70645787259951	151.5568635427962	-0.11318107921754228	-0.0959257791215391	-0.08262458685883745	-0.07207304560438776	-0.06350656024578916	-0.05641853423213705
2020-04-11	433	197	23	Albania	17.0	15.0	0.0	74.20165502662195	91.55046821533605	108.38334556152391	124.38484125102607	139.40574033119958	153.40117718851658	0.037755358541121	0.023361203121445406	0.01659673226519387	0.013520482283227997	0.012339889391187242	0.012169119910558024
2020-04-12	446	217	23	Albania	13.0	20.0	0.0	72.36132402129756	89.29205684611338	105.90001048130621	121.83673609464782	136.91621362773296	151.06105946966494	-0.02480175145236474	-0.024668485189072498	-0.022912515454766358	-0.02048565669859903	-0.017858136239956912	-0.015254887620424484
2020-04-13	467	232	23	Albania	21.0	15.0	0.0	78.88905921703805	95.41004737176115	111.77143755540533	127.60714408281684	142.70330100242927	156.95495352269845	0.09021027854353836	0.06851662669381176	0.05544312080248148	0.04736180706356352	0.04226736353103555	0.03901663389443577
2020-04-14	475	248	24	Albania	8.0	16.0	1.0	71.11124737363045	87.50837280980096	103.80408933320457	119.65625107246474	134.84737866882602	149.25945817042862	-0.098591768245194	-0.08281805511710583	-0.07128250648338785	-0.062307585264912646	-0.05505074009093536	-0.04902996165174822
2020-04-15	494	251	25	Albania	19.0	3.0	1.0	75.88899789890436	91.92364400816747	107.97493371417535	123.69921968840664	138.864336594512	153.33351235338577	0.06718698801851719	0.050455414226054485	0.04017996215527342	0.03378819392806687	0.029788921114672018	0.02729511571926846
2020-04-16	518	277	26	Albania	24.0	26.0	1.0	84.7111983191235	100.6030366734729	116.54994318357888	132.2368172273558	147.43496586178844	162.0001611180472	0.11625137588417811	0.09441958876798062	0.07941666805837322	0.06901900885434054	0.06171944127240492	0.05652155638806167
2020-04-17	539	283	26	Albania	21.0	6.0	0.0	88.7689586552988	104.83586389456076	120.89995130021047	136.7072150739363	152.05330298825638	166.80014500624247	0.04790110890521149	0.042074547260698925	0.037323125158283954	0.033806000025654814	0.03132457147782275	0.029629500705851797
2020-04-18	548	302	26	Albania	9.0	19.0	0.0	80.01516692423904	96.36321991213397	112.6285296858947	128.61881318969427	144.15849154511676	159.12013050561822	-0.0986132074056637	-0.08081818251574857	-0.06841542552632418	-0.059165874163024545	-0.05192134131903314	-0.046043212374526576
2020-04-19	562	314	26	Albania	14.0	12.0	0.0	78.01213353939123	94.30268326011165	110.53873973076689	126.54146154098248	142.1408813734371	157.2081174550564	-0.025033171357929485	-0.02138301993126801	-0.018554712211514723	-0.016151227003222246	-0.013995777494995587	-0.012016160648475105
2020-04-20	584	327	26	Albania	22.0	13.0	0.0	84.40970683151298	100.58556938342637	116.7474911978002	132.72377884835967	148.34745010972188	163.48730570955075	0.08200741348640816	0.06662468029658153	0.05616810434202191	0.048856060551939695	0.043664909604568036	0.03994188313010927
2020-04-21	609	345	26	Albania	25.0	18.0	0.0	92.52776546521038	108.82130781952198	125.06927816954304	141.13330649231472	156.86440009753056	172.13857513859568	0.096174467823962	0.08187793225787132	0.07128022098259557	0.06336112275376937	0.05741217649180563	0.0529170713988929
2020-04-22	634	356	27	Albania	25.0	11.0	1.0	99.02221237216831	115.68442318293498	132.2022384310369	148.49164318077538	164.43502230891605	179.92471762473613	0.07018916834644395	0.06306775300656509	0.0570320734707086	0.05213749235628762	0.04826220740128706	0.04523182836776418
2020-04-23	663	385	27	Albania	29.0	29.0	0.0	108.21776989773466	125.40368598577915	142.3162043694602	158.93018778317847	175.16446427459204	190.93224586226253	0.09286358388969806	0.08401531109745708	0.0765037419823964	0.07029718561128107	0.06525034518205675	0.061178521677518916
2020-04-24	678	394	27	Albania	15.0	9.0	0.0	101.57421591818773	119.50307165481595	136.98531803096589	154.06391431028115	170.70174602185958	186.83902127603628	-0.0613906014310317	-0.04705295769083162	-0.03745804184501056	-0.030618937413804392	-0.025477303694067754	-0.021438100032506235
2020-04-25	712	403	27	Albania	34.0	9.0	0.0	115.2593727345502	133.58589304567997	151.41598688368504	168.805925021496	185.73488535276405	202.15511914843265	0.13473061733880454	0.11784484863738198	0.10534463882806078	0.09568762923629714	0.0880666992649235	0.08197483463461497
2020-04-26	726	410	28	Albania	14.0	7.0	1.0	106.20749818764017	125.32157753806665	143.7851316145872	161.705184393809	179.0976758691236	195.93960723358938	-0.07853482395533318	-0.0618651814139336	-0.050396628692581436	-0.042064522479188904	-0.035734856545847404	-0.03074625040921919
2020-04-27	736	422	28	Albania	10.0	12.0	0.0	94.96599855011215	114.43464794838887	133.24439852678904	151.49203634458286	169.19793410588764	186.34564651023044	-0.10584468921080603	-0.08687194817964095	-0.07330892262248878	-0.06315906374624036	-0.05527565734839712	-0.04896386625865545
2020-04-28	750	431	30	Albania	14.0	9.0	2.0	89.97279884008972	109.3622066236574	128.20948445153346	146.55553180151	164.39816364967788	181.7110818592074	-0.05257881543137344	-0.04432609717136715	-0.03778705995091647	-0.032585901293479935	-0.028367784048745848	-0.02487079648930024
2020-04-29	766	455	30	Albania	16.0	24.0	0.0	87.97823907207179	107.13517218638117	125.8938438156001	144.23609032632126	162.1317010219359	179.53997367328668	-0.02216847529177013	-0.020363839630083702	-0.018061383257560126	-0.015826365928855668	-0.013786423019734428	-0.011948133067651523
2020-04-30	773	470	31	Albania	7.0	15.0	1.0	77.38259125765744	96.27931015531765	114.9090089848001	133.2065790355311	151.1170675750541	168.585976305958	-0.12043487032895028	-0.10132864688150933	-0.08725474175599701	-0.07646845713743966	-0.06793633433471191	-0.061011468049237516
2020-05-01	782	488	31	Albania	9.0	18.0	0.0	70.90607300612595	89.2327584627647	107.4934362726858	125.5557566560897	143.32628228893697	160.72737867536222	-0.0836947709591025	-0.07318863919138441	-0.0645343022068462	-0.05743576957562013	-0.05155463516553316	-0.046614776642712186
2020-05-02	789	519	31	Albania	7.0	31.0	0.0	63.724858404900765	81.36063205230393	99.13723109087354	116.86128707407849	134.4011398123884	151.654640807826	-0.10127784965054776	-0.0882201396222182	-0.07773688767949061	-0.06924787690799605	-0.062271499225494575	-0.05644799250948629
2020-05-03	795	531	31	Albania	6.0	12.0	0.0	56.979886723920615	73.80052671025328	90.97476950646305	108.25362618981868	125.46767983323413	142.48917672704343	-0.10584522037104171	-0.09292092688255571	-0.0823349764220106	-0.07365707754701867	-0.06646863256981728	-0.06043642338909294
2020-05-04	803	543	31	Albania	8.0	12.0	0.0	53.58390937913649	69.50043892521107	85.97837386268262	102.72192291609134	119.52682651843033	136.24025905433908	-0.059599580484221315	-0.05826635630833221	-0.054920673840514356	-0.051099473231757564	-0.04734967062991924	-0.043855384782487516
2020-05-05	820	570	31	Albania	17.0	27.0	0.0	59.8671275033092	74.91703243767589	90.69574902515653	106.88168255157993	123.24606801638251	139.61623314890517	0.11725941979550947	0.0779361050984666	0.054866996786983924	0.040495344298475455	0.031116374510107958	0.024779563089494694
2020-05-06	832	595	31	Albania	12.0	25.0	0.0	59.89370200264736	74.43086036472991	89.73921345013417	105.52147223263243	121.55206045900667	137.65460983401465	0.00044389133814193293	-0.006489473182889727	-0.010546641769914045	-0.012726318359472577	-0.01374492172156494	-0.014050109150261836
2020-03-22	201	65	17	Algeria	62.0	33.0	2.0	173.2	177.83333333333334	181.14285714285717	183.625	185.55555555555554	187.10000000000002	0.24604316546762584	0.27937649880095927	0.3031860226104832	0.3210431654676258	0.33493205435651463	0.34604316546762615
2020-03-23	230	65	17	Algeria	29.0	0.0	0.0	167.56	177.19444444444446	184.265306122449	189.671875	193.93827160493825	197.39000000000001	-0.03256351039260963	-0.003592627303967477	0.017237494366831863	0.032930565010210966	0.04517631403858946	0.054997327632282156
2020-03-24	264	24	19	Algeria	34.0	-41.0	2.0	168.048	181.66203703703707	191.94169096209916	199.962890625	206.3895747599451	211.651	0.002912389591787967	0.025212938287088038	0.041659414901191516	0.05425694043990448	0.06420240343469064	0.07224783423679004
2020-03-25	302	65	21	Algeria	38.0	41.0	2.0	172.4384	189.38503086419757	202.52144939608502	212.967529296875	221.45739978661786	228.48590000000002	0.026125868799390606	0.042512976035746775	0.05511964795639379	0.0650352604487161	0.07300671579074858	0.07954084790527816
2020-03-26	367	29	25	Algeria	65.0	-36.0	4.0	202.95072000000002	222.820859053498	238.58981376807287	251.34658813476562	261.85102203254917	270.63731	0.1769462022380166	0.17654947720380432	0.17809651510762436	0.18021084699907708	0.18239906313743415	0.18448144940234812
2020-03-27	409	29	26	Algeria	42.0	0.0	1.0	204.36057600000004	227.68404921124835	246.5055546583482	261.9282646179199	274.75646402893256	285.573579	0.006946789841396184	0.02182556057995777	0.03317719547729725	0.04209994080954327	0.0492854367961153	0.0551892457104306
2020-03-28	454	31	29	Algeria	45.0	2.0	3.0	208.48846080000004	234.7367076760403	256.29047542144133	274.18723154067993	289.2279680257178	302.0162211	0.020199027037387074	0.0309756370251848	0.039694524436395984	0.04680276464490163	0.05267029493894415	0.05757760279356927
2020-03-29	511	31	31	Algeria	57.0	0.0	2.0	223.79076864000004	252.61392306336694	276.67755036123543	296.91382759809494	314.0915271339714	328.81459899	0.07339642578434735	0.0761585845022541	0.07954675220087615	0.08288714222654514	0.08596526566214635	0.08873158465593423
2020-03-30	584	37	35	Algeria	73.0	6.0	4.0	252.03261491200004	283.5116025528058	310.1521860239161	332.7995991483331	352.1924685635301	368.933139091	0.12619754802054017	0.12231186276177008	0.12098789952049072	0.12086258104089853	0.12130521882338852	0.12200960731132282
2020-03-31	716	46	44	Algeria	132.0	9.0	9.0	333.6260919296001	368.2596687940048	397.8447308776424	423.19964925479144	445.05997205647117	464.03982518189997	0.32374173892569136	0.29892274417733633	0.282740373291982	0.27163509312451395	0.2636839563086488	0.25778840666151503
2020-04-01	847	61	58	Algeria	131.0	15.0	14.0	397.90087354368006	437.8830573283374	472.0097693236935	501.2996930979425	526.6088640501966	548.63584266371	0.1926551404967538	0.1890605853264864	0.18641704335870823	0.1845465703496607	0.18323124323428974	0.18230335607218429
2020-04-02	986	61	86	Algeria	139.0	0.0	28.0	457.3206988349441	503.9025477736145	543.5798022774516	577.6372314606997	607.0967680446192	632.7722583973391	0.1493332365975346	0.1507696846004567	0.15162828738969814	0.15227924416032423	0.1528419088417594	0.15335566725851169
2020-04-03	1171	62	105	Algeria	185.0	1.0	19.0	550.8565590679552	604.9187898113455	650.9255448092442	690.4325775281122	724.6415715952171	754.4950325576052	0.2045301261703225	0.20046781363588972	0.1974792699839898	0.1952702144600018	0.1936179036650032	0.19236427094411623
2020-04-04	1251	90	130	Algeria	80.0	28.0	25.0	520.6852472543642	584.0989915094547	637.9361812650666	684.1285053370982	724.1258414179707	759.0455293018447	-0.054771630321767684	-0.03441750967660284	-0.01995522168051378	-0.00913061230914669	-0.0007117038236035267	0.0060311818473000045
2020-04-05	1320	90	152	Algeria	69.0	0.0	22.0	485.54819780349135	555.7491595912122	615.8024410843428	667.6124421699609	712.6674145937517	752.1409763716603	-0.06748232187517256	-0.04853600559209925	-0.03469585333258762	-0.024141755588738656	-0.01582380598623756	-0.009096362027894545
2020-04-06	1423	90	173	Algeria	103.0	0.0	21.0	491.4385582427931	566.1242996593435	630.8306637865796	687.1608868987158	736.482146305557	779.9268787344943	0.012131360935841995	0.018668746302311634	0.024404292187887755	0.02928112703414576	0.0334163330947026	0.03694241270682208
2020-04-07	1468	113	193	Algeria	45.0	23.0	20.0	438.1508465942345	516.7702497161196	585.711997531354	646.2657760363763	699.6507967160506	746.9341908610448	-0.10843209340165771	-0.08717882269480737	-0.071522626982651	-0.05951315280313274	-0.0500098336046092	-0.042302283423009124
2020-04-08	1572	237	205	Algeria	104.0	124.0	12.0	454.52067727538764	534.641874763433	606.0388550268749	669.4825540318293	725.9118193031561	776.2407717749404	0.03736117551385898	0.03458330865047077	0.034704526424580884	0.035924504834286886	0.03753447106809116	0.03923582729572428
2020-04-09	1666	347	235	Algeria	94.0	110.0	30.0	457.61654182031015	539.5348956361942	613.4618757373214	679.7972347778507	739.2549504916943	792.6166945974464	0.00681127328129616	0.009151959664450704	0.012248423758435933	0.015406944787288657	0.018381201178604645	0.021096447671849372
2020-04-10	1761	405	256	Algeria	95.0	58.0	21.0	461.09323345624813	544.6124130301619	620.8244649177041	689.8225804306194	752.1155115481727	808.3550251377018	0.00759739064962206	0.009410915651675289	0.012001706172096727	0.01474755285823548	0.017396651923567763	0.019856168369313032
2020-04-11	1825	460	275	Algeria	64.0	55.0	19.0	432.8745867649985	517.8436775251349	596.1352556437464	667.594757876792	732.5471213761534	791.5195226239316	-0.06119943786580684	-0.04915190117700163	-0.03976842194392327	-0.03222252095597067	-0.0260177989571565	-0.020826866896636487
2020-04-12	1914	591	293	Algeria	89.0	131.0	18.0	435.2996694119988	520.5363979376125	599.9730762660683	673.145413142193	740.152996778803	801.3675703615385	0.0056022753960303096	0.005199871176078785	0.006437835350263876	0.008314408104482807	0.010382779729392944	0.012441951785295169
2020-04-13	1983	601	313	Algeria	69.0	10.0	20.0	417.2397355295991	502.7803316146771	583.2626367994872	658.0022364994188	726.9137749144915	790.2308133253846	-0.041488508150706815	-0.03411109461948425	-0.027851982243234263	-0.02249614473652417	-0.017887142147541835	-0.013897189564496037
2020-04-14	2070	691	326	Algeria	87.0	90.0	13.0	420.7917884236793	505.9836096788976	586.939402970989	662.7519569369915	733.1455777017701	798.2077319928461	0.008513218161188885	0.006371128428857231	0.0063037917046722125	0.007218395583032278	0.008572960098344184	0.010094416128743067
2020-04-15	2160	708	336	Algeria	90.0	17.0	10.0	426.63343073894345	511.653008065748	593.0909168322763	669.9079623198676	741.684957957129	808.3869587935615	0.013882500742582016	0.011204707580247941	0.010480662620620418	0.010797411170158755	0.011647591576734007	0.012752603605206136
2020-04-16	2268	783	348	Algeria	108.0	75.0	12.0	449.30674459115477	534.3775067214567	616.363642999094	694.1694670298841	767.2755181841146	835.5482629142053	0.053144719139661456	0.04441388655490641	0.03923972785002072	0.03621617606394745	0.034503275214683216	0.03359938433591192
2020-04-17	2418	846	364	Algeria	150.0	63.0	16.0	509.44539567292384	595.3145889345473	678.3116939992235	757.3982836511486	832.022682830324	901.9934366227848	0.13384764819520356	0.11403377097018019	0.10050568638134383	0.0910855628551328	0.08438580811159513	0.0795228434523143
2020-04-18	2534	894	367	Algeria	116.0	48.0	3.0	523.5563165383392	612.0954907787893	697.4100234279059	778.723498194755	855.5757180713991	927.7940929605063	0.027698593382665226	0.028188292637469914	0.028155683585641134	0.02815587915093376	0.028308164821845727	0.02860403999648109
2020-04-19	2629	1047	375	Algeria	95.0	153.0	8.0	513.8450532306713	605.0795756489911	692.7800200810623	776.3830609204107	855.5117493967992	930.0146836644557	-0.01854865083450241	-0.011462125167548076	-0.0066388540332217305	-0.0030054791973915806	-7.476681870322022e-05	0.0023934089695092364
2020-04-20	2718	1099	384	Algeria	89.0	52.0	9.0	500.07604258453705	593.2329797074926	682.8114457837677	768.3351783053594	849.4548883527104	926.0132152980101	-0.02679603619722526	-0.01957857514656991	-0.014389234689718977	-0.010365865795050277	-0.007079810474092674	-0.004302586224422811
2020-04-21	2811	1152	392	Algeria	93.0	53.0	8.0	493.0608340676297	587.3608164229106	678.2669535289438	765.2932810171894	848.071011869076	926.4118937682091	-0.014028283539940789	-0.009898578611521991	-0.006655559573415681	-0.003959075900805575	-0.0016291347576068427	0.00043053216046251563
2020-04-22	2910	1204	402	Algeria	99.0	52.0	10.0	493.4486672541038	588.4673470190921	680.3716744533804	768.6316208900407	852.8408994391785	932.7707043913882	0.0007865828305091416	0.0018839026459416264	0.0031030863489456273	0.004362170628773976	0.005624396428301592	0.006863912980774156
2020-04-23	3007	1355	407	Algeria	97.0	151.0	5.0	491.75893380328307	587.3894558492434	680.1757209600404	769.5526682787856	855.080799501492	936.4936339522494	-0.0034243348152576125	-0.00183169240452985	-0.0002880094817253598	0.0011982949487276962	0.002626398503855043	0.003991259098655275
2020-04-24	3127	1408	415	Algeria	120.0	53.0	8.0	513.4071470426265	609.4912132077029	703.0077608228918	793.3585847439374	880.071821779104	962.8442705570245	0.04402200295969272	0.037627092448407895	0.03356785483407854	0.030934746179747563	0.029226503848737595	0.028137550165256764
2020-04-25	3256	1479	419	Algeria	129.0	71.0	4.0	539.7257176341013	636.9093443397525	731.5780807053359	823.1887616509453	911.286063803648	995.5598435013221	0.05126257151478586	0.04498527712606415	0.04064012017307128	0.03759986654286451	0.03546783484266425	0.033978052261110614
2020-04-26	3382	1508	425	Algeria	126.0	29.0	6.0	557.7805741072812	656.7577869497937	753.0669263188594	846.2901664445772	936.0320567143536	1022.0038591511899	0.033451910634022974	0.03116368567432004	0.029373277002511466	0.028063314114372684	0.02715502178033713	0.026561954886474615
2020-04-27	3517	1558	432	Algeria	135.0	50.0	7.0	581.2244592858249	682.2981557914948	780.4859368447367	875.503895639005	967.0284948572032	1054.8034732360709	0.04203065912803661	0.038888566453576745	0.0364097924999931	0.034519754988008744	0.033114718583092895	0.03209343466875181
2020-04-28	3649	1651	437	Algeria	132.0	93.0	5.0	596.97956742866	700.5817964929123	800.9879458669172	898.0659086841293	991.5808843175139	1081.3231259124639	0.027106753494500202	0.02679714219688578	0.026268261930591397	0.025770317136803778	0.025389520154663225	0.025141794987678878
2020-04-29	3848	1702	444	Algeria	199.0	51.0	7.0	676.583653942928	782.8181637440936	885.5610964573577	984.8076700986131	1080.4052305044568	1172.1908133212175	0.13334474219468295	0.11738296322121644	0.10558604661510373	0.0965873000808819	0.0895785180934372	0.08403379640297248
2020-04-30	4006	1779	450	Algeria	158.0	77.0	6.0	699.2669231543424	810.3484697867447	917.052368392021	1019.7067113362865	1118.3602048928506	1212.9717319890958	0.033526185681878484	0.035168200378716374	0.035560812303795375	0.03543741818560253	0.03513031343866424	0.03479034147378446
2020-05-01	4154	1821	453	Algeria	148.0	42.0	3.0	707.4135385234739	823.2903914889539	934.0448871931609	1040.2433724192506	1142.097959904756	1239.6745587901862	0.011650222682323852	0.015970810317708306	0.018529496664334344	0.020139772401862155	0.021225500431839572	0.022014385081589483
2020-05-02	4295	1872	459	Algeria	141.0	51.0	6.0	706.9308308187791	827.075326240795	941.6099033084237	1051.2129508668443	1156.1981865820053	1256.7071029111676	-0.0006823557628008459	0.004597326521685652	0.008099199748307528	0.010545203880590215	0.012345899539497607	0.013739528653071265
2020-05-03	4474	1936	463	Algeria	179.0	64.0	4.0	744.5446646550233	868.2294385339959	986.0942028357917	1098.8113320084888	1206.7317214062268	1310.036392620051	0.05320723357429369	0.0497586023757397	0.04724281188108659	0.04527948509613977	0.043706637331451414	0.042435735093201865
2020-05-04	4648	1998	465	Algeria	174.0	62.0	2.0	769.6357317240187	897.5245321116632	1019.2236024306787	1135.4599155074277	1246.6504190277572	1353.032753358046	0.03369988163251558	0.03374118899623135	0.03359658691797818	0.033352935514370685	0.03308001017410267	0.032820737637679676
2020-05-05	4838	2067	470	Algeria	190.0	69.0	5.0	805.708585379215	937.9371100930528	1063.6202306548676	1183.5274260689994	1298.1337058024508	1407.7294780222414	0.04687003496367237	0.045026711288111754	0.04355926228387008	0.04233307570359335	0.04129729231940149	0.04042527760576786
2020-05-06	4997	2197	476	Algeria	159.0	130.0	6.0	803.5668683033721	940.6142584108774	1070.6744834184578	1194.5864978103746	1312.8966273799563	1425.9565302200174	-0.002658178297597402	0.0028542940555567053	0.006632304050146809	0.00934416178094577	0.011372419891354513	0.012947837267273554
2020-03-23	133	1	1	Andorra	20.0	0.0	0.0	110.4	114.16666666666667	116.85714285714286	118.875	120.44444444444444	121.7	-0.023008849557522026	0.010324483775811188	0.034134007585335135	0.05199115044247793	0.06588003933136677	0.07699115044247784
2020-03-24	164	1	1	Andorra	31.0	0.0	0.0	119.32000000000001	126.1388888888889	131.16326530612247	135.015625	138.06172839506172	140.53	0.08079710144927543	0.10486618004866188	0.12242403073698926	0.13577812828601465	0.14626896268962675	0.15472473294987665
2020-03-25	188	1	1	Andorra	24.0	0.0	0.0	119.45600000000002	129.11574074074076	136.4256559766764	142.138671875	146.72153635116598	150.477	0.0011397921555482693	0.02359979446524263	0.04012091844673149	0.052757204027311655	0.06272417459040014	0.07078203942218741
2020-03-26	224	1	3	Andorra	36.0	0.0	2.0	131.56480000000002	143.59645061728398	152.93627655143695	160.371337890625	166.41914342325865	171.4293	0.10136619341012598	0.11215293962972273	0.12102284175626932	0.1282737890759189	0.13425164131970413	0.13923921928268101
2020-03-27	267	1	3	Andorra	43.0	0.0	0.0	148.25184000000002	162.66370884773664	174.08823704408883	183.32492065429688	190.92812748734102	197.28637	0.126835141314394	0.1327836318271618	0.13830571117335833	0.14312771262983714	0.14727262477098546	0.15083226729619725
2020-03-28	308	1	3	Andorra	41.0	0.0	0.0	159.601472	176.55309070644722	190.2184888949333	201.40930557250977	210.71389109985867	218.557733	0.07655643262167944	0.08538709683370072	0.09265561030846325	0.09864662618518372	0.10362938071463312	0.10781972925955308
2020-03-29	334	1	6	Andorra	26.0	0.0	3.0	153.6811776	173.12757558870604	189.04441905279998	202.23314237594604	213.30123653320769	222.7019597	-0.03709423431884129	-0.019402181542303	-0.006172217269488578	0.0040903611732066025	0.012278950475661077	0.018961702444086015
2020-03-30	370	10	8	Andorra	36.0	9.0	2.0	158.94494208000003	180.27297965725504	198.03807347382858	212.9539995789528	225.60109914062903	236.43176373	0.034251198241729286	0.0412724780801188	0.04757429214832665	0.05301236521893604	0.057664281779756354	0.06165102475297157
2020-03-31	376	10	12	Andorra	6.0	0.0	4.0	133.15595366400004	156.22748304771252	175.7469201204245	192.3347496315837	206.53431034722578	218.788587357	-0.16225107938961592	-0.13338380857330445	-0.1125599384117919	-0.09682490109665443	-0.0845154960061516	-0.07462269914438446
2020-04-01	390	10	14	Andorra	14.0	0.0	2.0	120.52476293120003	144.1895692064271	164.64021724607815	182.29290592763573	197.58605364197845	210.90972862130002	-0.09486012743127514	-0.0770537526845324	-0.06319714090429507	-0.05221024137958985	-0.043325763599294964	-0.03601128756704275
2020-04-02	428	10	15	Andorra	38.0	0.0	1.0	134.41981034496	158.15797433868926	179.12018621092415	197.50629268668126	213.63204768175862	227.81875575917002	0.11528790495685759	0.09687528168049697	0.08794916094652394	0.08345572572684068	0.08121015498824202	0.08017186901904871
2020-04-03	439	16	16	Andorra	11.0	6.0	1.0	118.53584827596802	142.79831194890772	164.53158818079214	183.8180061008461	200.89515349489653	216.03688018325303	-0.11816682398397349	-0.09711595291989139	-0.08144586234938989	-0.0693055719877741	-0.05962070918234075	-0.051716003525064225
2020-04-04	466	21	17	Andorra	27.0	5.0	1.0	121.82867862077443	145.99859329075645	168.02707558353615	187.84075533824034	205.57346977324136	221.43319216492773	0.027779194165297838	0.022411198691156597	0.02124508394645197	0.021884413408266967	0.023287352616317092	0.024978660944822373
2020-04-05	501	26	18	Andorra	35.0	5.0	1.0	132.46294289661955	156.6654944089637	179.023207643031	199.3606609209603	217.73197313177008	234.28987294843498	0.0872886778075237	0.07306167051188028	0.06544262001410606	0.06132804120158242	0.059144321355961926	0.05806121773257611
2020-04-06	525	31	21	Andorra	24.0	5.0	3.0	129.97035431729563	154.55457867413642	177.44846369402657	198.44057830584026	217.5395316726845	234.86088565359148	-0.018817252016431918	-0.013474031041684764	-0.008796311772853671	-0.004615166356640499	-0.0008838456581161669	0.002437206089920041
2020-04-07	545	39	22	Andorra	20.0	8.0	1.0	123.97628345383652	148.795482228447	172.0986831663085	193.63550601761023	213.36847259794175	231.37479708823233	-0.046118754503244874	-0.037262541783585124	-0.03014836204467053	-0.024214161887919805	-0.01917379817208864	-0.014843206248063678
2020-04-08	564	52	23	Andorra	19.0	13.0	1.0	118.18102676306921	142.99623519037252	166.513156999693	188.43106776540895	208.66086453150376	227.2373173794091	-0.04674488159604506	-0.03897461771837174	-0.032455368419163855	-0.02687749968607489	-0.02206327865180302	-0.017882153807985635
2020-04-09	583	58	25	Andorra	19.0	6.0	2.0	113.54482141045537	138.16352932531044	161.725563142594	183.87718429473284	204.47632402800335	223.51358564146818	-0.039229692613083844	-0.03379603566924849	-0.02875204544411958	-0.02416737072437314	-0.02005426610733052	-0.01638697279515733
2020-04-10	601	71	26	Andorra	18.0	13.0	1.0	108.8358571283643	133.1362744377587	156.6219112650806	178.89253625789124	199.7567324693363	219.16222707732138	-0.04147229458460766	-0.03638626569617309	-0.03155748403864578	-0.02710857280070056	-0.02308135957109969	-0.019467982456899513
2020-04-11	601	71	26	Andorra	0.0	0.0	0.0	87.06868570269144	110.9468953647989	134.24735251292623	156.53096922565484	177.56153997274336	197.24600436958923	-0.19999999999999996	-0.16666666666666663	-0.1428571428571429	-0.12499999999999989	-0.11111111111111116	-0.10000000000000009
2020-04-12	638	128	29	Andorra	37.0	57.0	3.0	106.65494856215315	129.45574613733243	152.0691592967939	173.96459807244798	194.83247997577186	214.5214039326303	0.22495186072225581	0.16682621637744344	0.13275350649579232	0.11137494984561713	0.0972673474541823	0.08758301400453883
2020-04-13	646	128	29	Andorra	8.0	0.0	0.0	93.32395884972253	115.87978844777703	138.34499368296622	160.21902331339197	181.18442664513054	201.06926353936728	-0.12499175980251853	-0.10486948702264176	-0.09024950014382727	-0.0790136321490631	-0.07005019559540848	-0.06270768392643755
2020-04-14	659	128	31	Andorra	13.0	0.0	2.0	87.65916707977803	109.56649037314753	131.58142315682818	153.19164539921798	174.05282368456048	193.96233718543056	-0.060700294327059034	-0.054481442874524055	-0.0488891599622141	-0.04386107073208334	-0.03936101514142876	-0.03534566262806882
2020-04-15	673	169	33	Andorra	14.0	41.0	2.0	84.12733366382243	105.30540864428961	126.78407699156702	148.04268972431572	168.71362105294264	188.5661034668875	-0.04029051990354082	-0.03889037345584467	-0.03645914484101098	-0.03361120419774888	-0.03067575991352023	-0.027821038851393975
2020-04-16	673	169	33	Andorra	0.0	0.0	0.0	67.30186693105794	87.75450720357468	108.67206599277173	129.53735350877625	149.96766315817123	169.70949312019877	-0.19999999999999996	-0.16666666666666674	-0.1428571428571428	-0.125	-0.11111111111111116	-0.09999999999999998
2020-04-17	696	191	35	Andorra	23.0	22.0	2.0	76.84149354484636	96.1287560029789	116.14748513666149	136.34518432017921	156.30458947392998	175.7385438081789	0.14174386311691056	0.09542813316673837	0.0687887827989484	0.05255496292767581	0.04225528478812923	0.035525712658336595
2020-04-18	704	205	35	Andorra	8.0	14.0	0.0	69.47319483587708	88.1072966691491	107.55498725999557	127.30203628015681	146.93741286571554	166.164689427361	-0.09588958216525267	-0.08344495099448945	-0.07397919865897917	-0.06632539377985214	-0.05992899274257579	-0.05447782924198963
2020-04-19	713	235	36	Andorra	9.0	30.0	1.0	64.57855586870167	82.42274722429092	101.18998907999621	120.38928174513721	139.61103365841382	158.5482204846249	-0.07045363292617346	-0.0645184866606926	-0.05917901477328136	-0.05430199497992738	-0.04986054310073651	-0.04583686804328935
2020-04-20	717	248	37	Andorra	4.0	13.0	1.0	55.662844694961336	72.6856226869091	90.73427635428247	109.34062152699506	128.09869658525673	146.6933984361624	-0.13805993419653695	-0.11813637454821668	-0.10332754080493012	-0.09177445083136249	-0.08246008049280906	-0.0747710823383988
2020-04-21	717	282	37	Andorra	0.0	34.0	0.0	44.53027575596907	60.57135223909092	77.77223687509927	95.67304383612068	113.86550807578375	132.02405859254617	-0.19999999999999996	-0.16666666666666663	-0.1428571428571428	-0.125	-0.11111111111111116	-0.09999999999999998
2020-04-22	723	309	37	Andorra	6.0	27.0	0.0	41.62422060477526	56.4761268659091	72.66191732151366	89.7139133566056	107.21378495625221	124.82165273329156	-0.06526021008985705	-0.06760993806142712	-0.06570878965192539	-0.06228641047234307	-0.05841736652248064	-0.054553737675060776
2020-04-23	723	333	37	Andorra	0.0	24.0	0.0	33.29937648382021	47.06343905492425	62.28164341844028	78.4996741870299	95.3011421833353	112.3394874599624	-0.19999999999999996	-0.16666666666666663	-0.1428571428571428	-0.1250000000000001	-0.11111111111111105	-0.09999999999999998
2020-04-24	731	344	40	Andorra	8.0	11.0	3.0	34.63950118705617	47.219532545770214	61.38426578723453	76.68721491365116	92.71212638518693	109.10553871396615	0.04024473863308242	0.0033166613826030034	-0.014408380735503434	-0.023088748993536523	-0.027166681729456688	-0.028787284143065195
2020-04-25	738	344	40	Andorra	7.0	0.0	0.0	34.71160094964493	46.34961045480851	59.61508496048675	74.10131304944477	89.41077900905505	105.19498484256954	0.002081431894743968	-0.01842292890380648	-0.028821405682035617	-0.033720117064077515	-0.035608582230289065	-0.03584193724251361
2020-04-26	738	344	40	Andorra	0.0	0.0	0.0	27.769280759715947	38.624675379007094	51.09864425184579	64.83864891826417	79.47624800804893	94.67548635831258	-0.19999999999999996	-0.16666666666666663	-0.14285714285714268	-0.125	-0.11111111111111116	-0.09999999999999998
2020-04-27	743	385	40	Andorra	5.0	41.0	0.0	27.21542460777276	37.18722948250591	48.79883793015354	61.733817803481145	75.64555378493237	90.20793772248133	-0.01994492247514923	-0.03721574051810539	-0.04500718865176501	-0.047885499876732296	-0.04819923334489318	-0.04718801885974144
2020-04-28	743	398	41	Andorra	0.0	13.0	1.0	21.77233968621821	30.989357902088262	41.82757536870304	54.017090578046	67.24049225327322	81.1871439502332	-0.19999999999999996	-0.16666666666666663	-0.1428571428571428	-0.125	-0.11111111111111116	-0.09999999999999987
2020-04-29	743	423	42	Andorra	0.0	25.0	1.0	17.41787174897457	25.824464918406886	35.85220745888832	47.26495425579025	59.76932644735397	73.06842955520989	-0.19999999999999996	-0.16666666666666663	-0.14285714285714268	-0.125	-0.11111111111111116	-0.09999999999999998
2020-04-30	745	468	42	Andorra	2.0	45.0	0.0	15.934297399179655	23.520387432005737	32.730463536189994	43.35683497381647	55.12829017542575	67.7615865996889	-0.08517540898085063	-0.08922072514109958	-0.08707257220571507	-0.08268534992806031	-0.0776491312147568	-0.07262839762432816
2020-05-01	745	468	43	Andorra	0.0	0.0	1.0	12.747437919343724	19.60032286000478	28.054683031019998	37.93723060208941	49.00292460037844	60.98542793972001	-0.19999999999999996	-0.16666666666666674	-0.1428571428571428	-0.1250000000000001	-0.11111111111111105	-0.09999999999999998
2020-05-02	747	472	44	Andorra	2.0	4.0	1.0	12.19795033547498	18.33360238333732	26.046871169445716	35.19507677682823	45.558155200336394	56.88688514574801	-0.04310572738973051	-0.06462753117461417	-0.07156779705385552	-0.07228133898393074	-0.07029722058702281	-0.06720528054706998
2020-05-03	748	493	45	Andorra	1.0	21.0	1.0	10.758360268379985	16.278001986114432	23.325889573810613	31.795692179724703	41.49613795585457	52.19819663117321	-0.11801901364594614	-0.1121220125888156	-0.10446481567532573	-0.09658693511763039	-0.08916114418197141	-0.08242125584063997
2020-05-04	750	499	45	Andorra	2.0	6.0	0.0	10.606688214703988	15.565001655095362	21.993619634694813	29.821230657259115	38.885455960759614	48.97837696805589	-0.014098064193088788	-0.0438014648006112	-0.05711550399396648	-0.062098397207551614	-0.06291385472721134	-0.06168450005788928
2020-05-05	751	514	46	Andorra	1.0	15.0	1.0	9.48535057176319	13.97083471257947	19.851673972595556	27.093576825101724	35.56484974289744	45.0805392712503	-0.1057198646969083	-0.10241996614205473	-0.09738941100537857	-0.09146684332068045	-0.08539455526027762	-0.07958282691457474
2020-05-06	751	521	46	Andorra	0.0	7.0	0.0	7.588280457410552	11.64236226048289	17.01572054793905	23.706879721964008	31.613199771464387	40.572485344125276	-0.19999999999999996	-0.16666666666666674	-0.14285714285714268	-0.125	-0.11111111111111116	-0.09999999999999987
2020-03-21	158	3	4	Argentina	30.0	0.0	1.0	132.4	136.66666666666669	139.71428571428572	142.0	143.77777777777777	145.2	0.034375000000000044	0.06770833333333348	0.0915178571428572	0.109375	0.12326388888888884	0.1343749999999999
2020-03-22	266	3	4	Argentina	108.0	0.0	0.0	213.92000000000002	221.8888888888889	227.75510204081633	232.25	235.80246913580245	238.68	0.6157099697885198	0.6235772357723577	0.6301489921121821	0.6355633802816902	0.6400480851794608	0.6438016528925621
2020-03-23	301	3	4	Argentina	35.0	0.0	0.0	206.13600000000002	219.90740740740745	230.2186588921283	238.21875	244.60219478737994	249.812	-0.03638743455497373	-0.008930061759305552	0.010816692268305284	0.025699677072120508	0.03731820826061649	0.046639852522205594
2020-03-24	387	52	6	Argentina	86.0	49.0	2.0	250.90880000000004	269.25617283950623	283.3302790503957	294.44140625	303.4241731443377	310.8308	0.2172002949509062	0.22440701754385972	0.23070076254398408	0.23601272464908818	0.24048017397427146	0.24425888267977514
2020-03-25	387	52	8	Argentina	0.0	0.0	2.0	200.72704000000004	224.38014403292186	242.8545249003392	257.63623046875	269.7103761283002	279.74772	-0.19999999999999996	-0.16666666666666663	-0.1428571428571428	-0.125	-0.11111111111111105	-0.09999999999999998
2020-03-26	502	63	9	Argentina	115.0	11.0	1.0	275.581632	301.98345336076824	323.1610213431479	340.43170166015625	354.742556558489	366.77294800000004	0.3729173309186442	0.3458564021443009	0.3306773735254236	0.3213657917629289	0.3152721880812599	0.311084673004663
2020-03-27	589	72	13	Argentina	87.0	9.0	4.0	307.4653056	338.6528778006402	363.99516115126966	384.8777389526367	402.3267169408791	417.0956532000001	0.11569593143275969	0.12142858832753456	0.12635849347920614	0.13055786836459116	0.13413716370549	0.13720397176075272
2020-03-28	690	72	18	Argentina	101.0	0.0	5.0	346.97224448000003	383.21073150053354	412.99585241537403	437.76802158355713	458.62374839189255	476.38608788000005	0.1284923474630888	0.13157382269795392	0.13461907325669253	0.13742099705441557	0.13992864276842476	0.14215068947642528
2020-03-29	745	72	19	Argentina	55.0	0.0	1.0	332.57779558400006	374.3422762504446	408.9964449274635	438.0470188856125	462.66555412612666	483.74747909200005	-0.041485879994731634	-0.02314250233902071	-0.009683892621488388	0.0006373176849376883	0.008812901094647163	0.015452573866628683
2020-03-30	820	228	23	Argentina	75.0	156.0	4.0	341.0622364672001	386.95189687537055	425.56838136639726	458.2911415249109	486.2582703343348	510.37273118280007	0.025511146552347208	0.03368473566819308	0.040518534193794364	0.04621449699806046	0.050993025086489396	0.05503956762891238
2020-03-31	1054	240	27	Argentina	234.0	12.0	4.0	506.8497891737601	556.4599140628088	598.7728983140548	635.0047488342971	666.2295736305198	693.33545806452	0.48609178906414563	0.4380596620825803	0.4069957368344417	0.3855924570599205	0.3701146371709889	0.3584884452147352
2020-04-01	1054	248	28	Argentina	0.0	8.0	1.0	405.4798313390081	463.7165950523407	513.2339128406185	555.6291552300099	592.2040654493509	624.001912258068	-0.19999999999999996	-0.16666666666666663	-0.1428571428571428	-0.125	-0.11111111111111116	-0.09999999999999998
2020-04-02	1133	256	36	Argentina	79.0	8.0	8.0	403.3838650712065	465.4304958769506	518.9147824348158	565.1755108262587	605.4036137327563	640.6017210322613	-0.005169101163133405	0.0036960092498230512	0.011068772838402685	0.017181163922719067	0.0222888511806989	0.026602176128152744
2020-04-03	1265	266	39	Argentina	132.0	10.0	3.0	454.7070920569652	519.8587465641256	576.7840992298422	626.5285719729764	670.1365455402278	708.5415489290351	0.12723172994710374	0.11694173710002143	0.11151988487106879	0.10855576714041004	0.10692524844433215	0.10605626814004832
2020-04-04	1451	279	43	Argentina	186.0	13.0	4.0	549.7656736455722	619.2156221367713	680.3863707684362	734.2125004763543	781.6769293690913	823.6873940361316	0.2090545391728751	0.19112283140241426	0.1796205402973663	0.17187393092748304	0.16644426359249787	0.1625110697899652
2020-04-05	1451	280	44	Argentina	0.0	1.0	1.0	439.81253891645775	516.0130184473095	583.1883178015169	642.43593791681	694.8239372169701	741.3186546325185	-0.19999999999999996	-0.16666666666666663	-0.14285714285714268	-0.1250000000000001	-0.11111111111111116	-0.09999999999999998
2020-04-06	1554	325	48	Argentina	103.0	45.0	4.0	454.8500311331662	533.0108487060913	602.8757009727287	665.1314456772087	720.6212775261956	770.1867891692666	0.034190685544699395	0.03294070043024999	0.03375819194291929	0.035327269881557655	0.03712788078740292	0.03894160002092284
2020-04-07	1628	338	56	Argentina	74.0	13.0	8.0	437.880024906533	518.1757072550761	590.7506008337675	655.9900149675576	714.5522466899516	767.1681102523399	-0.03730901410373866	-0.02783271951598787	-0.020112106225873116	-0.013743795709949769	-0.008421942323266207	-0.0039194114458683815
2020-04-08	1715	358	63	Argentina	87.0	20.0	7.0	437.3040199252264	518.8130893792301	593.357657857515	660.9912630966129	722.1575526132902	777.451299227106	-0.001315440185766792	0.001230050184193976	0.004413126317718508	0.007623969900369065	0.010643456736115553	0.013404088148794013
2020-04-09	1795	365	72	Argentina	80.0	7.0	9.0	429.84321594018115	512.3442411493584	588.5922781635843	658.3673552095363	721.9178245451468	779.7061693043954	-0.017060908761645788	-0.012468552475443095	-0.00803120955940384	-0.00396965592976839	-0.000331960895895822	0.0029003361104817937
2020-04-10	1975	375	82	Argentina	180.0	10.0	10.0	523.874572752145	606.953534291132	684.507666997358	756.0714358083443	821.7047329290193	881.7355523739559	0.21875733598887281	0.18465962051126694	0.16295726667198385	0.14840359234961165	0.13822474662783746	0.1308561956879022
2020-04-11	1975	440	83	Argentina	0.0	65.0	1.0	419.099658201716	505.7946119092767	586.7208574263069	661.5625063323013	730.4042070480172	793.5619971365603	-0.19999999999999996	-0.16666666666666663	-0.1428571428571428	-0.125	-0.11111111111111116	-0.09999999999999998
2020-04-12	2142	468	90	Argentina	167.0	28.0	7.0	502.27972656137285	588.4955099243973	669.9035920796916	745.8671930407636	816.2481840426818	881.2057974229043	0.19847324313402703	0.1635068782226461	0.14177565634579925	0.12743268534948737	0.1175294120246233	0.11044354518310162
2020-04-13	2208	515	97	Argentina	66.0	47.0	7.0	467.8237812490983	556.4129249369978	640.20307892545	718.6337939106681	791.5539413712727	859.0852176806139	-0.06859911617010972	-0.054516278283110564	-0.04433550365364891	-0.03651239709186016	-0.03025335082413838	-0.025102626204891343
2020-04-14	2277	559	102	Argentina	69.0	44.0	5.0	443.25902499927867	532.6774374474982	617.7454962218143	697.8045696718347	772.6035034411312	842.1766959125525	-0.05250856676039706	-0.0426580448184003	-0.03507884207825063	-0.028984476398590697	-0.023940804207622346	-0.019682007582101813
2020-04-15	2443	596	111	Argentina	166.0	37.0	9.0	520.607219999423	609.8978645395819	695.496139618698	776.5789984628553	852.75866972545	923.9590263212973	0.17449886102210832	0.1449665813932559	0.12586193484600616	0.1128889551813439	0.10374683253093253	0.09710828001495386
2020-04-16	2571	631	115	Argentina	128.0	35.0	4.0	544.4857759995384	636.2482204496516	724.1395482445982	807.5066236549984	886.0077064226222	959.5631236891676	0.04586673999669433	0.043204538730369	0.04118413747286054	0.03982547204258746	0.03898997204904031	0.0385342816657428
2020-04-17	2669	666	123	Argentina	98.0	35.0	8.0	533.5886207996307	628.2068503747097	718.6910413525128	804.5682956981236	885.5624057089974	961.6068113202508	-0.020013663680935156	-0.012638730948840826	-0.007524111761736063	-0.003638766383828651	-0.0005025923706947211	0.0021298105154625713
2020-04-18	2758	685	129	Argentina	89.0	19.0	6.0	515.8708966397046	612.5057086455914	705.0208925878682	792.9972587358582	876.166582852442	954.4461301882258	-0.03320483883890646	-0.02499358566330967	-0.019020897684933757	-0.014381671542532337	-0.010610006472703493	-0.007446579046371027
2020-04-19	2839	709	132	Argentina	81.0	24.0	3.0	493.6967173117637	591.4214238713262	685.3036222181728	774.8726013938759	859.8147403132817	940.0015171694032	-0.04298397035455914	-0.03442300124987907	-0.027966930593107175	-0.02285588902397384	-0.018662937915214006	-0.015134026491336883
2020-04-20	2941	737	136	Argentina	102.0	28.0	4.0	496.95737384941094	594.8511865594385	689.4031047584339	780.0135262196414	866.2797691673615	948.0013654524629	0.00660457407009285	0.005799185740789969	0.0059819945602972435	0.0066345420092512875	0.007519095161969469	0.008510463160899429
2020-04-21	3031	840	147	Argentina	90.0	103.0	11.0	487.5658990795288	585.7093221328654	680.9169469358005	772.5118354421862	860.0264614820991	943.2012289072167	-0.018897948323286173	-0.015368321746904057	-0.012309427915336846	-0.009617385500751974	-0.00721857754022448	-0.005063427881198512
2020-04-22	3144	872	152	Argentina	113.0	32.0	5.0	503.05271926362303	601.0911017773878	696.6430973735434	788.9478560119129	877.4679657618658	961.881106016495	0.03176354255564573	0.026261797556012212	0.023095548595922333	0.02127607606208226	0.02028019492529265	0.019804763328097774
2020-04-23	3435	919	165	Argentina	291.0	47.0	13.0	693.4421754108985	791.9092514811566	888.1226548916086	981.3293740104237	1070.9715251216585	1156.6929954148454	0.37846819797728304	0.31745296035747606	0.2748603384429904	0.24384566930822094	0.2205249273023686	0.20253219257537802
2020-04-24	3607	976	176	Argentina	172.0	57.0	11.0	726.7537403287188	831.9243762342973	933.2479899070931	1030.6632022591207	1123.9746889970297	1213.023695873361	0.04803798513997437	0.050529937209721876	0.0508098006136235	0.05027244629097671	0.04949073120254077	0.04869978523412155
2020-04-25	3780	1030	185	Argentina	173.0	54.0	9.0	754.4029922629751	866.270313528581	972.9268484917942	1074.8303019767307	1172.0886124418041	1264.721326286025	0.03804487049732996	0.041284927182625	0.04251695049313864	0.04285308684815736	0.04280694566859733	0.042618813291559254
2020-04-26	3892	1107	192	Argentina	112.0	77.0	7.0	715.5223938103801	833.8919279404843	945.9372987072522	1052.4765142296392	1153.8565443927148	1250.2491936574227	-0.051538234672115046	-0.03737676921677002	-0.02774057456259993	-0.020797504225532504	-0.01555519596006194	-0.011442941878035073
2020-04-27	4003	1140	197	Argentina	111.0	33.0	5.0	683.417915048304	805.9099399504036	921.8033988919306	1031.9169499509344	1136.6502616824132	1236.2242742916803	-0.0448685869789619	-0.03355589261931047	-0.02551321303040255	-0.01953446371556644	-0.014911977397812026	-0.011217699189002839
2020-04-28	4127	1162	207	Argentina	124.0	22.0	10.0	670.7343320386433	795.5916166253363	914.1171990502263	1026.9273312070677	1134.355788162145	1236.6018468625123	-0.01855904378620843	-0.012803320586543765	-0.008338220330868396	-0.0048352910029280105	-0.00201862753884563	0.00030542400653654767
2020-04-29	4285	1192	214	Argentina	158.0	30.0	7.0	694.5874656309146	820.993013854447	941.5290277573368	1056.5614148061843	1166.3162561441288	1270.9416621762612	0.035562714554616015	0.03192768337209961	0.029987214698062425	0.02885704051160487	0.028174994402563325	0.02776950026467717
2020-04-30	4428	1256	218	Argentina	143.0	64.0	4.0	698.6699725047317	827.1608448787058	950.0248809348602	1067.4912379554112	1179.7255610170034	1286.8474959586351	0.005877599403710576	0.007512647391847649	0.009023463883806038	0.010344711624010738	0.0114971430795332	0.012514999118951042
2020-05-01	4532	1292	225	Argentina	104.0	36.0	7.0	662.9359780037854	793.3007040655882	918.3070408013089	1038.0548332109847	1152.6449431262251	1262.1627463627717	-0.051145742492467505	-0.040935376744148044	-0.033386325737426836	-0.027575312749926306	-0.022955014950623687	-0.019182342642299344
2020-05-02	4681	1320	237	Argentina	149.0	28.0	12.0	679.3487824030284	810.0839200546569	936.1203206868362	1057.2979790596116	1173.5732827788668	1284.9464717264946	0.02475775179477324	0.021156184411606382	0.019397956341469014	0.018537696885532196	0.01815679648572388	0.018051337222065644
2020-05-03	4783	1354	246	Argentina	102.0	34.0	9.0	645.4790259224227	777.0699333788808	904.3888463030025	1027.13573167716	1145.1762513589927	1258.4518245538452	-0.04985621135699958	-0.04075378594547174	-0.03389679049008587	-0.028527669568874647	-0.024197067057145083	-0.020619261389970833
2020-05-04	4887	1442	260	Argentina	104.0	88.0	14.0	620.3832207379381	751.5582778157341	879.1904396882879	1002.743765217515	1121.9344456524377	1236.6066420984607	-0.0388793503377145	-0.032830578648457176	-0.027862358893214645	-0.023747559068767465	-0.02029539617065379	-0.01735877530562535
2020-05-05	5020	1472	264	Argentina	133.0	30.0	4.0	629.3065765903505	759.2985648464451	886.591805447104	1010.4007945653257	1130.2750628021668	1245.9459778886146	0.014383618953778488	0.010298984468918082	0.008418387444522502	0.007636077743300218	0.007434139474056911	0.00755239012326947
2020-05-06	5208	1524	273	Argentina	188.0	52.0	9.0	691.4452612722804	820.7488040387043	947.9358332403749	1072.10069524466	1192.688944713037	1309.3513800997532	0.09874151485688243	0.08093027174980438	0.06919083553037741	0.06106477846335978	0.05522008223036812	0.050889367064361535
2020-03-20	136	1	0	Armenia	21.0	0.0	0.0	113.0	116.83333333333334	119.57142857142858	121.625	123.22222222222221	124.5	-0.017391304347826098	0.01594202898550723	0.039751552795031175	0.05760869565217397	0.07149758454106281	0.08260869565217388
2020-03-21	160	1	0	Armenia	24.0	0.0	0.0	114.4	121.36111111111113	126.48979591836736	130.421875	133.53086419753083	136.05	0.012389380530973604	0.03875416072277704	0.0578597030209933	0.07232785200411107	0.08365895200881646	0.09277108433734949
2020-03-22	194	2	0	Armenia	34.0	1.0	0.0	125.52000000000001	135.1342592592593	142.41982507288634	148.119140625	152.69410150891628	156.445	0.09720279720279734	0.11348897535667968	0.1259392430738029	0.13569246435845206	0.14351166995397757	0.1499081220139653
2020-03-23	235	2	0	Armenia	41.0	0.0	0.0	141.416	153.61188271604942	163.07413577675973	170.604248046875	176.72809023014779	181.8005	0.12664117272147846	0.1367352998275606	0.14502412633425932	0.1518041984783154	0.1573995883516699	0.16207293297964154
2020-03-24	249	14	0	Armenia	14.0	12.0	0.0	127.1328	142.00990226337453	153.77783066579406	163.27871704101562	171.09163576013137	177.62045	-0.10100130112575656	-0.0755278839601301	-0.05700661890179726	-0.04293873739794929	-0.03189337055968988	-0.02299251102169686
2020-03-25	265	16	0	Armenia	16.0	2.0	0.0	117.70624000000001	134.34158521947876	147.8095691421092	158.86887741088867	168.08145400900565	175.858405	-0.07414734828462832	-0.053998467160930375	-0.038810935866663954	-0.027008049242689736	-0.017593973765882676	-0.009920282264795577
2020-03-26	290	18	1	Armenia	25.0	2.0	1.0	119.16499200000001	136.9513210162323	151.69391640752218	164.0102677345276	174.4057368968939	183.27256450000002	0.01239315774592753	0.019426120307348693	0.026279403207504215	0.03236247657457492	0.037626298065873476	0.042159824547481906
2020-03-27	329	28	1	Armenia	39.0	10.0	0.0	134.33199360000003	153.12610084686025	169.0233569207333	182.50898426771164	194.0273216861279	203.94530805000002	0.1272773265490592	0.11810605192125756	0.11423952208245436	0.11278999046039417	0.11250538622381434	0.11279780804289463
2020-03-28	407	30	1	Armenia	78.0	2.0	0.0	185.46559488000003	205.6050840390502	222.87716307491428	237.69536123424768	250.46873038766924	261.55077724500006	0.3806509522389756	0.34271742636922253	0.3186175398198767	0.30237622102803674	0.2908941287807132	0.2824554766461078
2020-03-29	424	30	3	Armenia	17.0	0.0	2.0	165.37247590400003	188.33757003254186	208.03756834992654	224.98344107996672	239.63887145570598	252.39569952050007	-0.10833879452952255	-0.0839838863285538	-0.06658194370501658	-0.053479883192812605	-0.0432383671814085	-0.03500306067117609
2020-03-30	482	30	3	Armenia	58.0	0.0	0.0	190.29798072320003	214.94797502711822	236.31791572850847	254.86051094497088	271.0123301828497	285.15612956845007	0.15072341804732625	0.1412910073650122	0.1359386557095945	0.13279675038121952	0.1309197399260107	0.1297978931898922
2020-03-31	532	30	3	Armenia	50.0	0.0	0.0	202.23838457856002	229.12331252259852	252.5582134815787	273.0029470768495	290.89984905142194	306.64051661160505	0.06274582531029593	0.06594776012052184	0.06872224521363735	0.07118574809651834	0.0733823396712403	0.07534253980676842
2020-04-01	571	31	4	Armenia	39.0	1.0	1.0	200.79070766284804	229.9360937688321	255.47846869849604	277.87757869224333	297.57764360126396	314.97646495044455	-0.007158269775190074	0.003547352896067446	0.011562701432912936	0.017855600709034247	0.02295564804044159	0.02718475833184808
2020-04-02	663	33	7	Armenia	92.0	2.0	3.0	252.63256613027843	283.61341147402675	310.9815445987109	335.1428813557129	356.51346097890126	375.47881845540013	0.25818853407538733	0.23344450549446805	0.21725148182924592	0.20608104811109063	0.198051898873854	0.19208531505512472
2020-04-03	736	43	7	Armenia	73.0	10.0	0.0	275.1060529042228	309.34450956168894	339.5556096560379	366.2500211862488	389.90085420346776	410.9309366098601	0.08895720420444597	0.09072595669552341	0.09188347525316609	0.09281754607080384	0.09364974083416833	0.09441842365515751
2020-04-04	770	43	7	Armenia	34.0	0.0	0.0	254.08484232337824	291.7870913014075	325.0476654194611	354.46876853796766	380.5785370697491	403.8378429488741	-0.07641129796647195	-0.05675684461042674	-0.042726268758372266	-0.03216724086492273	-0.023909455527517	-0.01726103592857564
2020-04-05	822	57	7	Armenia	52.0	14.0	0.0	255.26787385870261	295.15590941783955	330.61228464525243	362.1601724707217	390.29203295088803	415.4540586539867	0.004656049233423776	0.011545466598288145	0.01711939453129241	0.021698396630196237	0.02552297340761167	0.028764554654634455
2020-04-06	833	62	8	Armenia	11.0	5.0	1.0	215.21429908696211	256.96325784819965	294.38195826735927	327.8901509118815	357.92625151190043	384.90865278858803	-0.1569080126154504	-0.1293982276857354	-0.10958554191889258	-0.09462669880302954	-0.08292708717182629	-0.07352294490601807
2020-04-07	853	87	8	Armenia	20.0	25.0	0.0	192.1714392695697	234.13604820683304	272.32739280059366	306.90388204789633	338.15666801057813	366.41778750972924	-0.10706937185470855	-0.08883452767730604	-0.07491819674198763	-0.06400396231976213	-0.05523367849609939	-0.04803961964714509
2020-04-08	881	114	9	Armenia	28.0	27.0	1.0	181.73715141565577	223.1133735056942	261.423479543366	296.5408967919093	328.58370489829167	357.77600875875635	-0.05429676695753505	-0.047078076125217305	-0.04003972257470201	-0.03376622409217278	-0.0283092543128175	-0.023584495746521106
2020-04-09	921	138	10	Armenia	40.0	24.0	1.0	185.3897211325246	225.92781125474517	264.077268180028	299.47328469292063	332.07440435403703	361.9984078828807	0.020098090502777666	0.012614383910873661	0.010151301793157375	0.009888645825027798	0.01062347098687022	0.011801795035875307
2020-04-10	937	149	12	Armenia	16.0	11.0	2.0	164.3117769060197	204.27317604562097	242.35194415430973	278.03912410630556	311.17724831469957	341.79856709459267	-0.11369532300788932	-0.09584758551353156	-0.08226881539424125	-0.07157286369832161	-0.0629291380646676	-0.05580091057975978
2020-04-11	967	173	13	Armenia	30.0	24.0	1.0	161.44942152481576	200.22764670468416	237.7302378465512	273.28423359301735	306.60199850195517	337.6187103851334	-0.01742026916817474	-0.01980450600147965	-0.01907022583988771	-0.0171015159415846	-0.014703034484440769	-0.012229005946366334
2020-04-12	1013	197	13	Armenia	46.0	24.0	0.0	175.1595372198526	212.8563722539035	249.7687752970439	285.1237043938902	318.53510977951566	349.85683934662006	0.08491895211237721	0.0630718372665362	0.05063948767957438	0.04332291931083199	0.0389205267280226	0.0362483730464056
2020-04-13	1039	211	14	Armenia	26.0	14.0	1.0	166.1276297758821	203.38031021158625	240.0875216831805	275.48324134465395	309.14231980401394	340.87115541195806	-0.0515638919086322	-0.0445185734492074	-0.03876086433282022	-0.033811510234583064	-0.029487455816105346	-0.02568388816249334
2020-04-14	1067	265	16	Armenia	28.0	54.0	2.0	160.9021038207057	197.48359184298855	233.78930429986903	269.0478361765722	302.7931731591235	334.7840398707623	-0.03145488780057848	-0.028993555779628144	-0.026233005943651744	-0.023360423438718247	-0.020537940741712668	-0.0178575260609517
2020-04-15	1111	297	17	Armenia	44.0	32.0	1.0	172.72168305656456	208.56965986915714	244.3908322570306	279.4168566545007	313.1494872525542	345.3056358836861	0.07345820194513752	0.05613665379847199	0.045346505431076434	0.03853969102774513	0.034202601020955736	0.031428009581894845
2020-04-16	1159	358	18	Armenia	48.0	61.0	1.0	186.17734644525166	221.8080498909643	257.477856220312	292.4897495726881	326.35509978004814	358.7750722953175	0.07790373015460084	0.06347227123116594	0.05354956993442994	0.04678634308148433	0.042170315025436	0.03900728807151155
2020-04-17	1201	402	19	Armenia	42.0	44.0	1.0	190.94187715620134	226.84004157580358	262.695305331696	297.92853087610206	332.09342202670945	364.8975650657858	0.02559135577942495	0.022686244648527865	0.02026368087716124	0.018594775753200787	0.017583062898446356	0.017064989301789346
2020-04-18	1248	523	20	Armenia	47.0	121.0	1.0	199.75350172496107	236.03336797983633	272.16740457002516	307.68746451658933	342.1941529126306	375.40780855920724	0.04614820331713454	0.04052779368302395	0.036057360166254604	0.0327559553017287	0.030415329590926854	0.028803271108500228
2020-04-19	1291	545	20	Armenia	43.0	22.0	0.0	202.80280137996886	239.6944733165303	276.2863467743073	312.22653145201565	347.17258036678277	380.8670277032865	0.015265312641208784	0.015510965114927	0.015133855616506597	0.014752199744496153	0.014548546232533877	0.014542103332989775
2020-04-20	1339	580	22	Armenia	48.0	35.0	2.0	210.2422411039751	247.7453944304419	284.81686866369193	321.1982150205137	356.59784921491797	390.78032493295785	0.036683121107719874	0.0335882634360114	0.030875654873937952	0.028734532990438266	0.02714865568639535	0.026028236913682834
2020-04-21	1401	609	24	Armenia	62.0	29.0	2.0	230.1937928831801	268.4544953587016	306.1287445688788	343.0484381429495	378.975865968816	413.7022924396621	0.09489792191350355	0.08359025593944613	0.0748265929794758	0.06802722462526867	0.06275421123028413	0.05865691296161524
2020-04-22	1473	633	24	Armenia	72.0	24.0	0.0	256.15503430654405	295.7120794655847	334.3960667733247	372.1673833750808	408.8674364167253	444.33206319569587	0.11277993684451304	0.10153521203085925	0.09233802021517046	0.08488289697444218	0.07887460160950965	0.07403819441126513
2020-04-23	1523	659	24	Armenia	50.0	26.0	0.0	254.92402744523525	296.4267328879872	336.6252000914212	375.6464604531957	413.43772125931133	449.8988568761263	-0.0048057102006265895	0.0024167204251313024	0.006666146942474471	0.009348151486473943	0.011177913513092497	0.012528453698329223
2020-04-24	1596	728	27	Armenia	73.0	69.0	3.0	276.93922195618825	320.02227740665603	361.5358857926468	401.6906528965462	440.50019667494337	477.90897118851365	0.08635982544125809	0.07959992099492941	0.07400125033556693	0.06933165937975216	0.06545719953467488	0.062258691891052376
2020-04-25	1677	803	28	Armenia	81.0	75.0	1.0	302.5513775649506	347.6852311722134	390.887902107983	432.4793212844779	472.5557303777274	511.11807406966227	0.09248294780294497	0.08644071278327203	0.08118700651522759	0.07664770929051512	0.0727707591160025	0.0694883437709084
2020-04-26	1746	833	28	Armenia	69.0	30.0	0.0	311.0411020519605	358.73769264351114	404.04677323541404	447.4194061239182	489.04953811353545	529.0062666626961	0.028060439041257768	0.031788699893966266	0.03366405318882415	0.03454520043887355	0.0349034128157204	0.034998160895785224
2020-04-27	1808	848	29	Armenia	62.0	15.0	1.0	310.8328816415684	360.94807720292596	408.3258056303549	453.4919803584284	496.71070054536483	538.1056399964266	-0.0006694305319085991	0.006161562068169202	0.01059043823237693	0.013572442659825823	0.015665411854556943	0.017200880040864286
2020-04-28	1867	866	30	Armenia	59.0	18.0	1.0	307.6663053132547	359.79006433577166	408.9935476831614	455.80548281362485	500.52062270699093	543.2950759967839	-0.010187391731500184	-0.0032082533203335872	0.0016353168073119928	0.005101528925314014	0.007670304177951115	0.009643898176558308
2020-04-29	1932	900	30	Armenia	65.0	34.0	0.0	311.1330442506038	364.82505361314304	415.5658980141384	463.82979746192177	509.9072201839919	553.9655683971055	0.011267853767150005	0.013994242133024803	0.01606956972355089	0.01760469092816508	0.01875366778342702	0.019640325988127927
2020-04-30	2066	929	32	Armenia	134.0	29.0	2.0	382.906435400483	438.0208780109526	490.1993411549758	539.8510727791815	587.2508623857706	632.569011557395	0.2306839227660722	0.20063266947512237	0.17959472492205864	0.16389907619831345	0.15168179453091568	0.14189229014310034
2020-05-01	2148	977	33	Armenia	82.0	48.0	1.0	388.3251483203864	447.01739834246047	502.1708638471221	554.3696886817838	604.0007665651294	651.3121104016556	0.014151532643309928	0.020539021729651274	0.024421743741922963	0.026893742801805898	0.028522570594976315	0.029630124937854108
2020-05-02	2273	1010	33	Armenia	125.0	33.0	0.0	435.6601186563091	497.5144986187171	555.432169011819	610.0734775965609	661.889570280115	711.18089936149	0.12189519669446991	0.11296450756391074	0.10606211749654881	0.10048130345516038	0.09584226861861667	0.09192027601469621
2020-05-03	2386	1035	35	Armenia	113.0	25.0	2.0	461.5280949250473	527.5954155155976	589.0847162958449	646.8142928969908	701.3462846934355	753.062809425341	0.05937650742170719	0.060462392513979335	0.06058804145949592	0.060223590517610504	0.05961223168484464	0.058890656514331674
2020-05-04	2507	1071	39	Armenia	121.0	36.0	4.0	490.22247594003784	560.662846262998	625.9297568250099	686.9625062848669	744.4189197274982	798.756528482807	0.06217255532331256	0.06267573556355677	0.06254625100587563	0.06207069606959048	0.061414220013855436	0.060677168604747145
2020-05-05	2619	1111	40	Armenia	112.0	40.0	1.0	504.1779807520303	579.2190385524983	648.5112201357229	713.0921929992585	773.7057064244428	830.8808756345263	0.028467696804867604	0.03309688240122122	0.03607667324406494	0.03803655436117248	0.03934180865213022	0.04021794627799502
2020-05-06	2782	1135	40	Armenia	163.0	24.0	0.0	566.3423846016242	645.6825321270819	718.8667601163339	786.9556688743512	850.7384057106158	910.7927880710737	0.12329852992958878	0.11474673508778244	0.10848777599543591	0.10358194438284851	0.09956330765888644	0.09617733995323974
2020-03-11	128	21	3	Australia	21.0	0.0	0.0	106.60000000000001	110.16666666666667	112.71428571428572	114.625	116.1111111111111	117.3	-0.0037383177570092796	0.029595015576324046	0.05340453938584777	0.07126168224299056	0.0851505711318794	0.0962616822429907
2020-03-12	128	21	3	Australia	0.0	0.0	0.0	85.28000000000002	91.80555555555556	96.6122448979592	100.296875	103.20987654320986	105.57	-0.19999999999999996	-0.16666666666666674	-0.1428571428571428	-0.125	-0.11111111111111116	-0.10000000000000009
2020-03-13	200	23	3	Australia	72.0	2.0	0.0	140.22400000000002	148.50462962962962	154.81049562682216	159.759765625	163.7421124828532	167.01299999999998	0.6442776735459661	0.6175995965708521	0.6023900054318303	0.592868826920081	0.5864965443912813	0.582011935208866
2020-03-14	250	23	3	Australia	50.0	0.0	0.0	162.17920000000004	173.75385802469134	182.69471053727614	189.789794921875	195.54854442920285	200.31169999999997	0.15657234139662268	0.1700231734056592	0.18011837503362926	0.18796991332200452	0.19424710884733676	0.1993778927388885
2020-03-15	297	23	3	Australia	47.0	0.0	0.0	176.74336000000002	191.7948816872428	203.59546617480814	213.06607055664062	220.82092838151362	227.28052999999997	0.08980288471024633	0.10383092420306284	0.11440263145039165	0.1226423983668199	0.12923841507529343	0.13463432240852624
2020-03-16	377	23	3	Australia	80.0	0.0	0.0	221.39468800000003	239.82906807270234	254.51039957840698	266.43281173706055	276.28526967245654	284.55247699999995	0.25263369441431927	0.250445611284811	0.25007891560749695	0.25047038714797676	0.2511733905724589	0.2519879155508833
2020-03-17	452	23	5	Australia	75.0	0.0	2.0	252.11575040000002	274.85755672725196	293.151771067206	308.128710269928	320.58690637551695	331.0972293	0.1387615153621029	0.146056059576277	0.15182629689320337	0.1564968603567365	0.16034744362441455	0.16357176992699318
2020-03-18	568	23	6	Australia	116.0	0.0	1.0	317.69260032	345.04796393937664	367.27294662903375	385.612621486187	400.96613900045946	413.98750637	0.2601061211604492	0.255370119882774	0.25284232563901243	0.25146605504038	0.25072525117663713	0.2503502588808888
2020-03-19	681	26	6	Australia	113.0	3.0	0.0	367.15408025600004	400.53996994948056	427.8053828248861	450.4110438004136	469.41434577818615	485.588755733	0.155689745011937	0.16082403552409774	0.16481594070960393	0.16804020071876136	0.17070819732647857	0.17295509710142465
2020-03-20	791	26	7	Australia	110.0	0.0	1.0	403.72326420480005	443.7833082912338	476.6903281356167	504.1096633253619	527.2571962472766	547.0298801597	0.09960173647886994	0.10796260444920747	0.11426912159901614	0.11922136515982773	0.12322343999350882	0.12652913334855564
2020-03-21	1071	26	7	Australia	280.0	0.0	0.0	602.9786113638401	649.8194235760282	688.5917098305287	721.0959554096917	748.6730633309126	772.32689214373	0.49354437761100156	0.46427188998641356	0.44452628716777065	0.43043470076129586	0.4199390139376966	0.41185503782399735
2020-03-22	1549	88	7	Australia	478.0	62.0	0.0	960.382889091072	1019.5161863133568	1068.2214655690245	1108.9589609834802	1143.4871674052556	1173.094202929357	0.5927312693875515	0.5689223026034624	0.551313282339585	0.5378798794585162	0.5273518220593916	0.5189089164993677
2020-03-23	1682	88	7	Australia	133.0	0.0	0.0	901.3063112728577	982.5968219277974	1048.618399059164	1103.3390908605452	1149.4330376935604	1188.7847826364214	-0.06151356765021687	-0.036212631914224414	-0.018351125812116398	-0.005067698914620777	0.005199770017355609	0.013375379119497044
2020-03-24	2044	115	8	Australia	362.0	27.0	1.0	1083.0450490182861	1180.8306849398311	1260.8157706221405	1327.421704502977	1383.7182557276092	1431.9063043727792	0.20163926011876065	0.2017448648196425	0.20235900090382075	0.2030949646383502	0.20382676532785493	0.204512646264849
2020-03-25	2364	119	8	Australia	320.0	4.0	0.0	1186.436039214629	1304.0255707831925	1400.6992319618348	1481.493991440105	1549.9717828689859	1608.7156739355014	0.09546324069350631	0.1043290011130078	0.11094678905441513	0.116068832093428	0.12014984007994789	0.1234783093158951
2020-03-26	2810	172	13	Australia	446.0	53.0	5.0	1395.1488313717032	1532.6879756526605	1646.5993416815727	1742.3072425100918	1823.7526958835429	1893.8441065419513	0.1759157554715156	0.17535116641319726	0.17555525419638274	0.1760474578884117	0.1766360626951482	0.17723979272789858
2020-03-27	3143	194	13	Australia	333.0	22.0	0.0	1449.1190650973626	1610.2399797105504	1744.370864298491	1857.5188371963304	1954.113507452038	2037.4596958877562	0.0386842124023401	0.050598690202985575	0.05937784629323972	0.06612587715600404	0.07147943460905481	0.07583284645748312
2020-03-28	3640	244	14	Australia	497.0	50.0	1.0	1656.2952520778902	1838.8666497587922	1992.1750265415637	2122.328982546789	2233.9897844018114	2330.713726298981	0.14296698730315027	0.14198297951174865	0.1420593334335063	0.1425612166335568	0.1432241657828277	0.14393120561015516
2020-03-29	3984	244	16	Australia	344.0	0.0	2.0	1669.0362016623121	1876.3888747989936	2051.5785941784834	2201.0378597284407	2329.768697246054	2441.6423536690827	0.0076924386328089955	0.020405082144006048	0.029818448100940698	0.03708608694925375	0.042873478434409806	0.047594273856296
2020-03-30	4361	257	17	Australia	377.0	13.0	1.0	1712.2289613298499	1940.657395665828	2135.4959378672716	2302.9081272623857	2447.9055086631593	2574.4781183021746	0.025878863277212893	0.034251173480081	0.0409037918054469	0.046282832929785966	0.050707527986255	0.05440426786235841
2020-03-31	4559	358	18	Australia	198.0	101.0	1.0	1567.78316906388	1815.2144963881901	2028.4250896005185	2213.0446113545877	2373.916007700586	2515.0303064719574	-0.08436125981292952	-0.06463938434357153	-0.05013863354555714	-0.03902175464317137	-0.030225636038941794	-0.02309120881921578
2020-04-01	4862	422	20	Australia	303.0	64.0	2.0	1557.226535251104	1815.6787469901585	2041.6500768004446	2239.414034935264	2413.1475624005207	2566.5272758247615	-0.006733478213750255	0.0002557552305206823	0.006519830220859113	0.011915450527016702	0.016526092150132676	0.02047568541034539
2020-04-02	5116	520	24	Australia	254.0	98.0	4.0	1499.7812282008833	1767.0656224917989	2003.985780114667	2213.4872805683563	2399.020055467129	2563.8745482422855	-0.0368894992153197	-0.026774078057005046	-0.018447968686584604	-0.011577472482732443	-0.005854389989867759	-0.001033586359070915
2020-04-03	5330	649	28	Australia	214.0	129.0	4.0	1413.8249825607068	1686.5546854098325	1931.7020972411433	2150.801370497312	2346.4622715263367	2521.487093418057	-0.05731252266924858	-0.04556193955515653	-0.036069957976142764	-0.028319977540123276	-0.02190802191128771	-0.016532577560508188
2020-04-04	5550	701	30	Australia	220.0	52.0	2.0	1351.0599860485654	1625.4622378415272	1875.744654778123	2101.9511991851477	2305.7442413567437	2489.3383840762517	-0.04439375261177092	-0.03622322365044439	-0.028967946218487084	-0.02271254425547853	-0.017352944755896993	-0.012749900416196724
2020-04-05	5687	757	35	Australia	137.0	56.0	5.0	1217.8479888388524	1491.5518648679395	1744.7811326669628	1976.2072992870044	2186.55043676155	2377.4045456686267	-0.09859813671139583	-0.08238294920428857	-0.06981948303973795	-0.05982246397865465	-0.0516942870147028	-0.04496529645131453
2020-04-06	5797	1080	40	Australia	110.0	323.0	5.0	1084.2783910710818	1352.9598873899497	1605.526685143111	1839.1813868761287	2053.6003882324885	2249.664091101764	-0.10967674044042353	-0.0929179740526559	-0.07981198610910933	-0.06933782324370186	-0.06080355901873025	-0.0537310550699468
2020-04-07	5895	1080	45	Australia	98.0	0.0	5.0	965.4227128568655	1225.4665728249581	1474.1657301226667	1707.2837135166126	1923.4225673177675	2122.6976819915876	-0.10961730787312585	-0.09423288580339517	-0.08181798299337228	-0.07171542421030364	-0.06339004494772404	-0.0564379409407717
2020-04-08	6010	1080	50	Australia	115.0	0.0	5.0	887.3381702854924	1136.2221440207986	1378.5706258194286	1608.873249327036	1824.7089487269043	2025.4279137924289	-0.08088119487090417	-0.07282485771801372	-0.06484691805668519	-0.057641541010704955	-0.05132185733295225	-0.04582365591877269
2020-04-09	6108	1472	51	Australia	98.0	392.0	1.0	807.870536228394	1044.8517866839989	1279.6319649880818	1505.7640931611566	1719.9635099794705	1920.885122413186	-0.08955732630269975	-0.08041592730578506	-0.07176901856046536	-0.06408780567953898	-0.057403915742570644	-0.05161516273541222
2020-04-10	6215	1793	54	Australia	107.0	321.0	3.0	753.2964289827153	977.7098222366658	1203.827398561213	1424.543581516012	1635.8564533150848	1835.7966101718675	-0.06755303578771688	-0.06425979770816936	-0.059239350454624584	-0.053939732003193575	-0.04890048897920496	-0.04429651271098545
2020-04-11	6303	1806	57	Australia	88.0	13.0	3.0	690.6371431861722	902.7581851972216	1119.8520559096112	1334.4756338265104	1542.094625168964	1740.2169491546808	-0.08318011792669844	-0.07666041123324352	-0.06975696246153495	-0.06322582815869382	-0.0573166600016225	-0.05206440652934774
2020-04-12	6315	1806	60	Australia	12.0	0.0	3.0	564.5097145489378	764.2984876643513	971.8731907796667	1179.6661795981965	1382.7507779279679	1578.1952542392128	-0.18262473989649697	-0.15337407049111562	-0.13214144167440678	-0.11600770392817827	-0.10332948746484172	-0.09310430805433245
2020-04-13	6351	1806	61	Australia	36.0	0.0	1.0	487.6077716391503	672.9154063869595	869.0341635254287	1068.207907148422	1265.1118026026381	1456.3757288152915	-0.13622784679841116	-0.11956465013643147	-0.10581527325775641	-0.09448289217525763	-0.08507605072666102	-0.0771891342954556
2020-04-14	6415	2186	62	Australia	64.0	380.0	1.0	454.0862173113203	624.7628386557996	808.8864258789389	998.6819187548692	1188.5438245356784	1374.7381559337623	-0.06874696483024334	-0.07155812940842354	-0.06921216699063615	-0.06508656969143045	-0.0605226968157605	-0.05605529621668326
2020-04-15	6440	2186	63	Australia	25.0	0.0	1.0	388.26897384905624	545.635698879833	718.3312221819476	898.8466789105106	1081.4833995872696	1262.264340340386	-0.14494437609662114	-0.126651482578912	-0.111950455341853	-0.09996700447809315	-0.09007696875648108	-0.08181471875782831
2020-04-16	6462	2355	63	Australia	22.0	169.0	0.0	332.615179079245	476.69641573319416	637.7124761559552	808.4908440466968	983.3185774109062	1158.0379063063474	-0.14333824878690216	-0.12634672417543102	-0.11223060273102303	-0.10052419059203055	-0.09076868143683603	-0.0825710041099098
2020-04-17	6522	3808	66	Australia	60.0	1453.0	3.0	326.09214326339605	457.24701311099517	606.6106938479617	767.4294885408597	934.0609576985833	1102.2341156757127	-0.01961135939107239	-0.040800396185661225	-0.04877085437542461	-0.050787656790663105	-0.050093246323098084	-0.04818822451902738
2020-04-18	6568	4124	67	Australia	46.0	316.0	1.0	306.87371461071683	427.039177592496	565.9520232982529	717.5008024732522	876.2764068431851	1038.0107041081415	-0.05893557710513686	-0.06606458796301928	-0.0670259706300187	-0.06505963976252549	-0.061863789915566625	-0.05826657935387869
2020-04-19	6610	4124	67	Australia	42.0	0.0	0.0	287.4989716885735	397.86598132708	527.1017342556454	669.8132021640956	820.9123616383868	976.2096336973274	-0.06313588293712635	-0.06831503477007594	-0.06864590538292625	-0.06646348010312408	-0.06318102915066393	-0.059537989508416045
2020-04-20	6623	4291	67	Australia	13.0	167.0	0.0	242.9991773508588	344.55498443923335	464.8014865048389	599.0865518935836	742.6998770118993	891.5886703275946	-0.15478244696442967	-0.13399234764939716	-0.11819397224861095	-0.1055916038113337	-0.0952750723236645	-0.08668318816854592
2020-04-21	6645	4695	67	Australia	22.0	404.0	0.0	216.39934188068705	309.12915369936115	420.4012741470048	546.2007329068857	682.1776684550215	824.4298032948352	-0.10946471407911429	-0.10281618998351771	-0.09552510834616679	-0.08827742639112368	-0.08148945547207642	-0.07532494441420323
2020-04-22	6652	4932	67	Australia	7.0	237.0	0.0	180.11947350454966	264.607628082801	367.3439492688613	484.925641293525	613.3801497377968	748.9868229653517	-0.1676523970028545	-0.1440224096749506	-0.12620638456864086	-0.1121841988150658	-0.10084985466181484	-0.09150928317726437
2020-04-23	6662	5047	75	Australia	10.0	115.0	8.0	154.09557880363974	230.5063567356675	324.8662422304526	434.3099361318344	555.2267997669305	684.0881406688165	-0.14448129452395153	-0.1288748612207904	-0.11563469909591195	-0.10437828164061347	-0.09480800771874554	-0.0866486302650713
2020-04-24	6677	5136	79	Australia	15.0	89.0	4.0	138.27646304291181	207.08863061305627	293.4567790546737	395.02119411535506	508.53493312616047	630.6793266019349	-0.1026578172037359	-0.10159253937393775	-0.09668429369616605	-0.09046245261253538	-0.08409512411931497	-0.07807300096543868
2020-04-25	6694	5376	80	Australia	17.0	240.0	1.0	127.62117043432946	189.57385884421356	268.5343820468632	362.64354485093565	469.0310516676982	584.6113939417414	-0.07705789093893489	-0.08457621124343107	-0.08492697659973714	-0.08196433443762108	-0.07768174590409482	-0.0730449385560249
2020-04-26	6714	5541	83	Australia	20.0	165.0	3.0	122.09693634746357	177.9782157035113	250.1723274687399	337.3131017445687	436.91649037128724	546.1502545475673	-0.04328618886714031	-0.06116688878623944	-0.068378784266511	-0.06984942505120006	-0.06847001106264428	-0.06578924015635401
2020-04-27	6721	5588	83	Australia	7.0	47.0	0.0	104.67754907797087	155.3151797529261	221.43342354463422	302.14896402649765	395.3702136633664	498.5352290928106	-0.1426685041459238	-0.12733601053928356	-0.11487643023865912	-0.10424776724118834	-0.09508974283075289	-0.08718301430473774
2020-04-28	6744	5665	89	Australia	23.0	77.0	6.0	106.7420392623767	152.42931646077176	212.8000773239722	287.38034352318545	374.4401899229924	471.68170618352957	0.019722377936725044	-0.01858069054644329	-0.03898845116722771	-0.04887860711651171	-0.05293778594609733	-0.05386484513470924
2020-04-29	6752	5715	91	Australia	8.0	50.0	2.0	93.39363140990136	135.02443038397647	190.40006627769048	259.4578005827873	340.8357243759932	432.5135355651766	-0.12505295893461765	-0.11418332431658251	-0.10526317155505249	-0.09716232710309014	-0.08974588319141241	-0.08303941006165028
2020-04-30	6766	5742	93	Australia	14.0	27.0	2.0	88.71490512792109	126.52035865331372	177.200056809449	241.02557550993888	316.96508833421615	403.26218200865895	-0.0500968450562278	-0.06298172639187771	-0.069327756687804	-0.07104132167715305	-0.07003560464643122	-0.06763107082485675
2020-05-01	6778	5775	93	Australia	12.0	33.0	0.0	82.97192410233687	117.43363221109477	163.88576297952773	222.89737857119653	293.74674518596987	374.9359638077931	-0.06473524395143304	-0.07182027097408128	-0.07513707427441019	-0.07521275242425396	-0.07325205204859742	-0.07024268444854476
2020-05-02	6799	5814	94	Australia	21.0	39.0	1.0	87.3775392818695	118.86136017591231	161.4735111253095	216.03520624979697	282.1082179430843	358.4423674270138	0.0530976619765835	0.012157743381820074	-0.01471910561577916	-0.03078624058024837	-0.03962095728249604	-0.04399043562872129
2020-05-03	6822	5849	95	Australia	23.0	35.0	1.0	92.90203142549561	122.05113347992693	161.40586667883673	212.03080546857234	273.7628603938527	345.5981306843124	0.06322554044243289	0.026836082805159034	-0.00041891977205021913	-0.018535871308838603	-0.02958211430379276	-0.035833478154104426
2020-05-04	6847	5887	96	Australia	25.0	38.0	1.0	99.32162514039649	126.70927789993911	163.3478857247172	210.52695478500078	268.3447647945357	336.03831761588117	0.0691006818300759	0.038165515445854226	0.012031898752135728	-0.0070926046818912125	-0.019791200280133592	-0.027661645766144716
2020-05-05	6875	5975	97	Australia	28.0	88.0	1.0	107.4573001123172	133.59106491661595	168.01247347832904	212.2110854368757	266.52867981736506	330.4344858542931	0.08191242300375667	0.05431162682586921	0.02855615628519903	0.00799959631580105	-0.006767730231521996	-0.016676168959974702
2020-05-06	6894	6031	97	Australia	19.0	56.0	0.0	104.96584008985377	130.3258874305133	163.01069155285347	204.68469975726623	255.91438205988004	316.3910372688638	-0.023185581806534183	-0.02444158588106693	-0.02977030110874901	-0.035466505739391585	-0.03982422366237781	-0.04249994836078286
2020-03-09	131	2	0	Austria	27.0	2.0	0.0	110.2	113.66666666666667	116.14285714285715	118.0	119.44444444444444	120.60000000000001	0.059615384615384626	0.09294871794871806	0.11675824175824179	0.13461538461538458	0.14850427350427342	0.15961538461538471
2020-03-10	182	4	0	Austria	51.0	2.0	0.0	139.16000000000003	145.72222222222223	150.55102040816328	154.25	157.17283950617283	159.54000000000002	0.26279491833030866	0.28201368523949166	0.2962572482867687	0.30720338983050843	0.3158656330749354	0.3228855721393036
2020-03-11	246	4	0	Austria	64.0	0.0	0.0	175.32800000000003	185.4351851851852	193.04373177842567	198.96875	203.70919067215362	207.586	0.25990227076746186	0.27252509848773676	0.28224791339878763	0.2899108589951378	0.29608392462842237	0.30115331578287563
2020-03-12	302	4	1	Austria	56.0	0.0	1.0	196.26240000000004	210.52932098765433	221.46605581007915	230.09765625	237.07483615302544	242.8274	0.11940135061142554	0.1353256437143191	0.14723256626781556	0.1564512329197425	0.16379057503875694	0.16976771073193753
2020-03-13	504	6	1	Austria	202.0	2.0	0.0	359.0099200000001	377.4411008230453	391.8280478372107	403.33544921875	412.73318769157817	420.54466	0.8292343311811126	0.7928196369624869	0.7692465168261609	0.7528881249469486	0.7409405164585665	0.73186658507236
2020-03-14	655	6	1	Austria	151.0	0.0	0.0	438.2079360000001	465.5342506858711	486.8526124318949	503.91851806640625	517.873944614736	529.490194	0.2206011911871404	0.2333957527962125	0.2425159840373734	0.24937820130237243	0.2547426765247822	0.25905817945708765
2020-03-15	860	6	1	Austria	205.0	0.0	0.0	555.5663488	592.9452089048925	622.3022392273385	645.9287033081055	665.3323952130986	681.5411746	0.26781443958148654	0.273687613814251	0.2782148505249964	0.28181180121462646	0.28473811461602283	0.28716486598427915
2020-03-16	1018	6	3	Austria	158.0	0.0	2.0	602.45307904	652.1210074207438	691.4019193377188	723.1876153945923	749.4065735227542	771.38705714	0.08439447482964613	0.0997997751346078	0.11103877787130534	0.11960903996185257	0.1263641736289236	0.13182751958123595
2020-03-17	1332	1	3	Austria	314.0	-5.0	0.0	795.9624632320001	857.4341728506199	906.6302165751877	946.7891634702682	980.1391764646704	1008.248351426	0.32120241546504236	0.3148390606858791	0.31129259439087487	0.30918885129645424	0.3078870817176125	0.3070589428401722
2020-03-18	1646	9	4	Austria	314.0	8.0	1.0	950.7699705856002	1028.5284773755166	1091.1116142073038	1142.4405180364847	1185.2348235241516	1221.4235162834	0.1944909647183677	0.199542203870972	0.20348031011915535	0.20664722634667165	0.20925155527325656	0.21143120596815157
2020-03-19	2013	9	6	Austria	367.0	0.0	2.0	1127.6159764684803	1224.1070644795973	1302.2385264634033	1366.6354532819241	1420.5420653548013	1466.28116465506	0.18600293588780126	0.1901537890357068	0.1934970808733294	0.1962421077560903	0.19853217030106518	0.2004690798133013
2020-03-20	2388	9	6	Austria	375.0	0.0	0.0	1277.0927811747842	1395.0892203996646	1491.2044512543457	1570.8060216216836	1637.7040580931566	1694.653048189554	0.13256002737247674	0.13967908598971834	0.14510853499637477	0.14939651086136507	0.1528726237924647	0.15574903984272237
2020-03-21	2814	9	8	Austria	426.0	0.0	2.0	1447.6742249398276	1588.5743503330539	1704.1752439322963	1800.4552689189732	1881.7369405272502	1951.1877433705986	0.13357012605468443	0.13869014762938225	0.1428179700636003	0.14619834921450203	0.1490091455951026	0.1513788887082863
2020-03-22	3582	9	16	Austria	768.0	0.0	8.0	1926.139379951862	2091.8119586108783	2228.721637656254	2343.3983603041015	2440.6550582464442	2524.0689690335385	0.33050609506563666	0.3167856815592658	0.3078007356295085	0.3015587783589433	0.29702245073776834	0.293606408511623
2020-03-23	4474	9	21	Austria	892.0	0.0	5.0	2432.91150396149	2635.1766321757323	2802.3328322767893	2942.473565266089	3061.471162885728	3163.6620721301847	0.2631025196225898	0.25975789617614065	0.25737229133008754	0.25564377577026454	0.2543645414134541	0.25339763332281096
2020-03-24	5283	9	28	Austria	809.0	0.0	7.0	2755.3292031691917	3004.9805268131104	3210.9995705229626	3383.6643696078277	3530.3077003428693	3656.2958649171665	0.1325233978641278	0.14033362702220442	0.14583090685703715	0.14993874866020818	0.15314092882561026	0.15571631279041043
2020-03-25	5588	9	30	Austria	305.0	0.0	2.0	2509.2633625353533	2809.1504390109253	3057.2853461625396	3265.706323406849	3443.0512891936614	3595.66627842545	-0.0893054232324807	-0.06516850477226555	-0.0478711444783495	-0.03486103623647818	-0.024716375612452546	-0.016582242994465646
2020-03-26	6909	112	49	Austria	1321.0	103.0	19.0	3328.4106900282827	3661.958699175771	3941.530296710748	4178.493032980993	4381.49003483881	4557.099650582904	0.32644932362351353	0.30358226755029594	0.28922552213129205	0.27950667303785814	0.27256019931812414	0.2673867088072668
2020-03-27	7657	225	58	Austria	748.0	113.0	9.0	3410.7285520226264	3799.6322493131424	4126.454540037785	4404.181403858369	4642.657808745609	4849.389685524614	0.024731882469000377	0.037595604278212846	0.04691686462015987	0.054011905511391234	0.059607067876489506	0.06413948725135343
2020-03-28	8271	225	68	Austria	614.0	0.0	10.0	3342.582841618101	3780.360207760952	4150.961034318101	4467.658728376073	4740.806941107208	4978.450716972153	-0.019979810578626522	-0.005072080740359586	0.005938874169710839	0.014412967745173644	0.021140720769191823	0.026613870985205512
2020-03-29	8788	479	86	Austria	517.0	254.0	18.0	3191.066273294481	3667.300173134127	4074.9666008440868	4426.201387329063	4731.050614317518	4997.605645274938	-0.045329188685200306	-0.02990721212087588	-0.01830767208984374	-0.009279433270875326	-0.0020579464447484375	0.0038475681274665607
2020-03-30	9618	636	108	Austria	830.0	157.0	22.0	3382.853018635585	3886.0834776117727	4322.828515009218	4702.9262139129305	5035.378323837794	5327.845080747445	0.060101147677858124	0.05965786659090688	0.06082550814374499	0.06251970987493927	0.06432560848097735	0.0660795306617954
2020-03-31	10180	1095	128	Austria	562.0	459.0	20.0	3268.282414908468	3800.4028980098105	4267.281584293616	4677.0604371738145	5037.891843411372	5357.0605726727	-0.033868040702911495	-0.022048054318848043	-0.012849672505568566	-0.0054999325021506396	0.0004991719413969253	0.0054835475661310085
2020-04-01	10711	1436	146	Austria	531.0	341.0	18.0	3145.6259319267747	3698.0024150081754	4188.6699293945285	4623.427882527088	5009.126083032331	5352.35451540543	-0.037529340311041826	-0.026944638700086232	-0.0184219516210109	-0.01146715022548117	-0.005709880496275743	-0.0008784775164343284
2020-04-02	11129	1749	158	Austria	418.0	313.0	12.0	2934.5007455414197	3499.6686791734796	4008.288510909596	4463.4993972112015	4870.556518250961	5235.119063864887	-0.06711706698578601	-0.05363266801280797	-0.043064128118351586	-0.034590890001829466	-0.02766342122047072	-0.021903528849426923
2020-04-03	11524	2022	168	Austria	395.0	273.0	10.0	2742.6005964331357	3311.3905659778998	3830.67586649394	4300.561972559801	4724.383571778631	5106.607157478398	-0.065394479589024	-0.05379883939186081	-0.0443113423428072	-0.036504412827568444	-0.03001154917812565	-0.024548038892474255
2020-04-04	11781	2507	186	Austria	257.0	485.0	18.0	2451.0804771465087	3016.4921383149167	3540.4364569948057	4019.9917259898257	4456.452063803228	4852.946441730559	-0.10629331870844072	-0.08905576729391185	-0.07576715431284409	-0.06524036820308221	-0.05671247981978156	-0.0496730427709452
2020-04-05	12051	2998	204	Austria	270.0	491.0	18.0	2230.864381717207	2783.743448595764	3304.659820281262	3787.4927602410976	4231.290723380647	4637.651797557503	-0.08984449816420237	-0.07715872578045946	-0.0665953589557361	-0.057835682657153	-0.050524798022941964	-0.044363696726947954
2020-04-06	12297	3463	220	Austria	246.0	465.0	16.0	2030.6915053737657	2565.786207163137	3078.565560241082	3560.0561652109604	4007.1473096716863	4419.886617801753	-0.08972884142305337	-0.07829645420183162	-0.0684168030405432	-0.060049380798198326	-0.05297282280095339	-0.04695591416984768
2020-04-07	12639	4046	243	Austria	342.0	583.0	23.0	1966.5532042990126	2480.1551726359476	2980.770480206642	3457.0491445595903	3903.9087197081653	4319.897956021578	-0.0315844631767187	-0.03337418927895297	-0.031766443858607274	-0.028934099876838926	-0.025763612361927257	-0.02262244949394321
2020-04-08	12942	4512	273	Austria	303.0	466.0	30.0	1876.2425634392102	2369.795977196623	2857.9461258914075	3327.9180014896415	3773.1410841850357	4190.90816041942	-0.045923314285307604	-0.0444968914271735	-0.04120557256280921	-0.03735299605826092	-0.033496591470741466	-0.02985945430084913
2020-04-09	13244	5240	295	Austria	302.0	728.0	22.0	1802.9940507513684	2276.829980997186	2751.668107906921	3213.9282513034364	3655.903185942254	4073.817344377478	-0.03904000160489651	-0.03922953583093358	-0.03718685143210598	-0.03425257176864971	-0.031071697460288372	-0.027939246473543178
2020-04-10	13555	6064	319	Austria	311.0	824.0	24.0	1753.3952406010949	2208.3583174976548	2669.572663920218	3123.1872198905066	3560.691720837559	3977.4356099397305	-0.027509136887946983	-0.03007324397122635	-0.029834791394645843	-0.028233682994052156	-0.02604321292500411	-0.023658825688581686
2020-04-11	13806	6604	337	Austria	251.0	540.0	18.0	1653.716192480876	2091.2985979147124	2539.2051405030443	2983.788817404193	3416.0593074111634	3830.6920489457575	-0.05684916088060499	-0.0530075751998369	-0.04883460382222049	-0.04463338015682594	-0.04061918996805891	-0.03689401297339834
2020-04-12	13945	6987	350	Austria	139.0	383.0	13.0	1461.972953984701	1881.7488315955939	2315.4615490026094	2749.815215228669	3175.4971621432564	3586.622844051182	-0.11594688336970638	-0.10020078745716465	-0.08811560276540276	-0.0784149336611143	-0.07042095104906576	-0.06371412835488721
2020-04-13	14041	7343	368	Austria	96.0	356.0	18.0	1265.578363187761	1664.1240263296615	2080.6813277165224	2502.0883133250854	2918.664144127339	3323.9605596460638	-0.13433531055526982	-0.11565029381811887	-0.10139672644843489	-0.09008856323568748	-0.08087962448140606	-0.07323387370957424
2020-04-14	14226	7633	384	Austria	185.0	290.0	16.0	1197.4626905502087	1571.7700219413846	1968.4411380427337	2374.3272741594496	2779.3681281131903	3176.5645036814576	-0.05382177399586807	-0.05549706808330268	-0.05394395969178456	-0.05106176248265637	-0.047725948973754706	-0.044343503275592666
2020-04-15	14336	8098	393	Austria	110.0	465.0	9.0	1067.970152440167	1419.8083516178206	1797.235261179486	2187.5363648895186	2580.549447211725	2968.908053313312	-0.10813910039280006	-0.0966818734307372	-0.0869753601235349	-0.07867108772359865	-0.07153377017258822	-0.06537139419882187
2020-04-16	14476	8986	410	Austria	140.0	888.0	17.0	994.3761219521338	1323.173626348184	1680.487366725274	2054.094319278329	2433.8217308548665	2812.0172479819807	-0.06891019409098742	-0.0680618092994909	-0.06495971728130523	-0.06100106391508109	-0.05685909894708552	-0.05284461576916821
2020-04-17	14595	9704	431	Austria	119.0	718.0	21.0	914.500897561707	1221.6446886234867	1559.4177429073777	1916.3325293685377	2282.3970940932145	2649.8155231837827	-0.08032697349330731	-0.07673137954306586	-0.07204435226063122	-0.06706692512454415	-0.062216815160272665	-0.05768162514458286
2020-04-18	14671	10214	443	Austria	76.0	510.0	12.0	807.6007180493657	1094.0372405195722	1412.6437796348953	1752.7909631974705	2104.7974169717463	2460.8339708654044	-0.11689455942292071	-0.10445545197572859	-0.09412100377852384	-0.08534091221890217	-0.07781278620669985	-0.07131875810407928
2020-04-19	14749	10501	452	Austria	78.0	287.0	9.0	724.0805744394926	989.6977004329768	1288.837525401339	1611.6920927977867	1948.931037308219	2292.750573778864	-0.10341761930524662	-0.09537110458602227	-0.08764152436614603	-0.08049954236544499	-0.0740529128393641	-0.06830342846227466
2020-04-20	14795	10631	470	Austria	46.0	130.0	18.0	625.2644595515941	870.7480836941473	1150.7178789154336	1456.2305811980634	1778.3831442739722	2109.4755164009775	-0.13647115856462744	-0.12018782774456371	-0.10716606536025197	-0.09645856816847242	-0.08750842886149546	-0.07993676219032242
2020-04-21	14873	10971	491	Austria	78.0	340.0	21.0	578.2115676412752	803.6234030784561	1064.329610498943	1352.2017585483054	1658.7850171324196	1976.5279647608797	-0.0752527849480884	-0.07708851948420592	-0.07507336941519716	-0.07143705398919165	-0.06725104628135614	-0.06302398421145106
2020-04-22	14925	11328	510	Austria	52.0	357.0	19.0	514.5692541130202	721.6861692320468	964.2825232848085	1235.1765387297673	1526.4755707843728	1830.8751682847917	-0.11006752041968659	-0.10195974075982694	-0.09400009755176686	-0.08654420028574272	-0.07976286558023848	-0.07369123992824922
2020-04-23	15002	11694	522	Austria	77.0	366.0	12.0	488.6554032904162	678.4051410267057	903.5278771012645	1157.7794713885464	1433.8671740305535	1724.7876514563125	-0.05036027826278222	-0.05997209043287732	-0.06300502675977626	-0.06266073303239283	-0.06066811583904541	-0.05794361006483284
2020-04-24	15071	11872	530	Austria	69.0	178.0	8.0	459.924322632333	634.3376175222547	843.4524660867982	1082.057037464978	1343.5485991382698	1621.3088863106811	-0.05879619966262373	-0.06495753177483099	-0.06648982564567096	-0.06540315819622633	-0.06298949897737127	-0.0599950753695736
2020-04-25	15148	12103	536	Austria	77.0	231.0	6.0	444.9394581058664	605.6146812685456	799.959256645827	1023.7999077818558	1271.2654214562397	1536.177997679613	-0.032581152570279714	-0.04528020325501414	-0.05156569123895982	-0.05383924106219562	-0.0538001957862867	-0.0525075075760455
2020-04-26	15225	12282	542	Austria	77.0	179.0	6.0	432.9515664846931	581.6789010571214	762.6793628392804	972.8249193091239	1207.0137079611018	1459.5601979116518	-0.026942747834068137	-0.03952311750647686	-0.046602240672679485	-0.04978999127199901	-0.05054154105878006	-0.049875600277892285
2020-04-27	15274	12362	549	Austria	49.0	80.0	7.0	395.3612531877545	533.7324175476012	702.7251681479547	900.2218043954833	1121.9010737432016	1362.6041781204867	-0.0868233682629892	-0.08242775081300702	-0.07860996063683956	-0.07463122446041104	-0.07051505186438456	-0.06642824319948593
2020-04-28	15357	12580	569	Austria	83.0	218.0	20.0	399.28900255020363	527.777014623001	685.3358584125326	870.6940788460479	1080.2453988828456	1309.343760308438	0.0099345834493898	-0.011158031119721246	-0.024745534276582104	-0.0328005002825541	-0.037129543624887185	-0.03908722625928951
2020-04-29	15402	12779	580	Austria	45.0	199.0	11.0	364.43120204016293	484.8141788525009	632.4307357821708	806.8573189902919	1005.2181323403072	1223.4093842775942	-0.08729967589242071	-0.08140338548314596	-0.07719590618373273	-0.07331709426617483	-0.06945390984319777	-0.06563163825716822
2020-04-30	15452	12907	584	Austria	50.0	128.0	4.0	341.54496163213037	454.0118157104174	592.0834878132893	756.0001541165054	943.5272287469397	1151.068445849835	-0.0627998927641501	-0.06353436942580581	-0.06379710169996933	-0.06303117500059308	-0.0613706633501937	-0.05913060612206733
2020-05-01	15531	13110	589	Austria	79.0	203.0	5.0	352.2359693057043	457.3431797586812	586.5001324113908	740.5001348519422	917.6908699972797	1114.9616012648514	0.0313019042133873	0.007337615306445278	-0.009430013700465034	-0.020502666805243153	-0.027382737839979687	-0.03136811256981831
2020-05-02	15558	13180	596	Austria	27.0	70.0	7.0	308.78877544456344	408.11931646556764	529.7143992097635	674.9376179954495	842.7252177753597	1030.4654411383663	-0.12334684032065224	-0.1076300368556643	-0.09682134762383288	-0.08853815653875807	-0.0816894388653362	-0.07578391940191465
2020-05-03	15597	13228	598	Austria	39.0	48.0	2.0	286.03102035565075	379.09943038797303	493.0409136083688	629.5704157460183	788.0890824669864	966.4188970245297	-0.07370007234281206	-0.07110637724505486	-0.06923256316253601	-0.06721688203447729	-0.06483268111117257	-0.06215302479536211
2020-05-04	15621	13316	600	Austria	24.0	88.0	2.0	252.8248162845206	339.91619198997756	446.60649737860183	574.874113777766	724.5236288595435	893.7770073220767	-0.1160930168687353	-0.10335873719961819	-0.09417964097529363	-0.08687876780779025	-0.08065770104118364	-0.07516604851799502
2020-05-05	15650	13462	606	Austria	29.0	146.0	6.0	231.2598530276165	312.2634933249813	411.8055691816587	532.0148495555452	673.0210034307053	833.399306589869	-0.08529607011613782	-0.08135151933512952	-0.07792302261881634	-0.07455417315727186	-0.07108481128477118	-0.06755342802239972
2020-05-06	15684	13639	608	Austria	34.0	177.0	2.0	219.0078824220932	294.21957777081775	386.9762021557075	499.5129933611021	632.2408919384046	784.0593759308821	-0.05297923718761599	-0.05778426213718413	-0.060293907815021086	-0.061092009408376	-0.06059262829009082	-0.05920322979494386
2020-03-27	165	15	3	Azerbaijan	43.0	0.0	0.0	140.60000000000002	144.66666666666669	147.57142857142858	149.75	151.44444444444446	152.8	0.15245901639344273	0.18579234972677616	0.2096018735362999	0.22745901639344268	0.24134790528233152	0.2524590163934428
2020-03-28	182	15	4	Azerbaijan	17.0	0.0	1.0	129.48000000000002	137.55555555555557	143.48979591836735	148.03125	151.6172839506173	154.52	-0.07908961593172126	-0.04915514592933945	-0.02765869174388058	-0.011477462437395669	0.0011412733349636106	0.011256544502617816
2020-03-29	209	15	4	Azerbaijan	27.0	0.0	0.0	130.584	141.62962962962965	149.9912536443149	156.52734375	161.77091906721537	166.068	0.008526413345690376	0.029617662897145847	0.04530954751407057	0.057393920202659876	0.06696884980412388	0.07473466217965319
2020-03-30	273	26	4	Azerbaijan	64.0	11.0	0.0	168.4672	182.0246913580247	192.56393169512705	200.96142578125	207.79637250419142	213.46120000000002	0.29010598541934685	0.28521617852161785	0.28383440378308866	0.2838742482094283	0.2845100571991719	0.2853843004070622
2020-03-31	298	26	5	Azerbaijan	25.0	0.0	1.0	159.77376	176.68724279835394	190.0547985958232	200.84124755859375	209.70788667039236	217.11508000000003	-0.051603160733958764	-0.029322662325917848	-0.013030130186978073	-0.000598016371495369	0.009198977552711485	0.01711730281662427
2020-04-01	359	26	5	Azerbaijan	61.0	0.0	0.0	188.819008	208.2393689986283	223.9041130821342	236.73609161376953	247.40701037368208	256.40357200000005	0.1817898508491005	0.17857614223050344	0.1781029194548045	0.17872247106363837	0.17976969918419528	0.18095699294586076
2020-04-02	400	26	5	Azerbaijan	41.0	0.0	0.0	192.0552064	214.53280749885693	232.9178112132579	248.14408016204834	260.91734255438405	271.7632148	0.017139155820583563	0.030222135854964582	0.04025695645804084	0.04818863262679329	0.054607717704910685	0.05990416857375114
2020-04-03	443	32	5	Azerbaijan	43.0	6.0	0.0	196.64416512000003	221.7773395823808	242.6438381827925	260.1260701417923	274.92652671500804	287.58689332000006	0.023893956357748714	0.033768877441099354	0.041757334567383175	0.04828642283917972	0.0536920391089144	0.058225976358298626
2020-04-04	521	32	5	Azerbaijan	78.0	0.0	0.0	235.31533209600002	262.814449651984	285.98043272810787	305.61031137406826	322.37913485778495	336.82820398800004	0.19665555269540458	0.1850374350548094	0.17860166930209997	0.17485460495167948	0.1726010534878899	0.17122237421720343
2020-04-05	584	32	7	Azerbaijan	63.0	0.0	2.0	251.25226567680002	282.0120413766533	308.12608519552106	330.4090224523097	349.5592309846977	366.14538358920004	0.06772586145937276	0.07304618049003997	0.07743764933899477	0.0811448768424825	0.08431096553101391	0.087038968988014
2020-04-06	641	44	7	Azerbaijan	57.0	12.0	0.0	258.00181254144	292.01003448054445	321.10807302473233	346.107894645771	367.7193164308424	386.53084523028	0.026863625872024288	0.035452362441992014	0.04213206363548738	0.04751344886693354	0.05195138287433654	0.055675866895406934
2020-04-07	717	44	8	Azerbaijan	76.0	0.0	1.0	282.40145003315206	319.3416954004537	351.2354911640563	378.84440781504964	402.8616146051932	423.87776070725204	0.09457157394114435	0.09359836201700888	0.09382329710845827	0.09458470516190709	0.09556826798072238	0.09662078961569587
2020-04-08	822	63	8	Azerbaijan	105.0	19.0	0.0	330.92116002652165	371.1180795003781	406.05899242633404	436.48885683816843	463.09921298239396	486.48998463652686	0.17181112203097282	0.16213474421182905	0.15608758978366044	0.15215863777844274	0.14952429368639142	0.14771292512446177
2020-04-09	926	101	9	Azerbaijan	104.0	38.0	1.0	368.73692802121735	413.2650662503151	452.05056493685777	485.9277497333974	515.643744873239	541.8409861728742	0.11427425188424034	0.11356759230560232	0.11326327791858315	0.11326495996565344	0.11346279677837123	0.11377624058941715
2020-04-10	991	159	10	Azerbaijan	65.0	58.0	1.0	359.9895424169739	409.3875552085959	452.471912803021	490.1867810167227	523.3499954428792	552.6568875555868	-0.02372256462401323	-0.009382624756796076	0.0009320812733020212	0.008764741848272806	0.014944912347447437	0.019961393949002204
2020-04-11	1058	200	11	Azerbaijan	67.0	41.0	1.0	354.9916339335791	408.1562960071633	454.83306811687515	495.91343338963236	532.1999959492259	564.3911988000282	-0.013883482419624671	-0.003007563824956261	0.005218346701847176	0.011682592421263793	0.016910290595985478	0.021232543208395516
2020-04-12	1098	250	11	Azerbaijan	40.0	50.0	0.0	323.9933071468633	380.1302466726361	429.85691552875016	473.92425421592833	513.0666630659786	547.9520789200253	-0.08732128823214969	-0.06866499330941433	-0.05491278963407964	-0.04434076129659392	-0.035951396145957104	-0.02912717263301523
2020-04-13	1148	289	12	Azerbaijan	50.0	39.0	1.0	309.19464571749063	366.7752055605301	418.44878473892874	464.6837224389373	506.0592560586476	543.1568710280228	-0.04567582447826479	-0.03513280310894917	-0.026539367816820425	-0.019497908568276934	-0.01365788797396461	-0.008751144628292185
2020-04-14	1197	351	13	Azerbaijan	49.0	62.0	1.0	296.3557165739925	354.6460046337751	407.6703869190818	455.59825713407014	498.83044982990896	537.8411839252205	-0.041523775787595585	-0.03306984971412763	-0.025757985715197163	-0.019551933640329033	-0.014284505504432166	-0.009786651677150537
2020-04-15	1253	404	13	Azerbaijan	56.0	53.0	0.0	293.08457325919403	351.5383371948126	405.4317602163559	454.6484749923114	499.4048442932524	540.0570655326985	-0.011037895110019735	-0.008762730718400835	-0.005491266411681406	-0.0020846922192664374	0.0011514823594656054	0.004119955246465468
2020-04-16	1283	460	15	Azerbaijan	30.0	56.0	2.0	264.46765860735525	322.9486143290105	377.51293732830504	427.81741561827243	473.91541714955764	516.0513589794286	-0.09764046716485131	-0.08132746799094759	-0.06886195317592325	-0.05901495517936728	-0.05103960731451629	-0.044450314763665344
2020-04-17	1340	528	15	Azerbaijan	57.0	68.0	0.0	268.5741268858842	326.12384527417544	380.5825177099758	431.3402386659884	478.25814857738453	521.4462230814859	0.015527298499003583	0.00983200052355726	0.00813106009927611	0.00823440776160278	0.009163515831468239	0.010454122459296222
2020-04-18	1373	590	18	Azerbaijan	33.0	62.0	3.0	247.85930150870738	304.76987106181286	359.2135866085507	410.4227088327399	458.1183542910085	502.30160077333727	-0.07712889405009016	-0.06547811367307432	-0.05614795768866432	-0.0484942696233035	-0.04211071854454218	-0.036714471139542404
2020-04-19	1398	712	19	Azerbaijan	25.0	122.0	1.0	223.28744120696592	278.9748925515107	332.89735995018634	384.1198702286474	432.21631492534084	477.07144069600355	-0.09913632513354853	-0.08463756086004459	-0.07326066618700089	-0.06408719117638229	-0.056540060277117776	-0.050229105458731715
2020-04-20	1436	791	19	Azerbaijan	38.0	79.0	0.0	216.62995296557276	270.47907712625897	323.3405942430169	374.1048864500665	422.19227993363626	467.3642966264032	-0.029815775600304906	-0.03045369189875413	-0.02870784469002552	-0.026072548063237444	-0.02319217171021437	-0.020347359413169896
2020-04-21	1480	865	20	Azerbaijan	44.0	74.0	1.0	217.30396237245822	269.3992309385492	321.14908077972876	371.3417756438082	419.28202660767664	464.62786696376287	0.003111339857016837	-0.003992346466065944	-0.0067777244871425335	-0.007385925461914744	-0.006893194083077647	-0.0058550250466131715
2020-04-22	1518	907	20	Azerbaijan	38.0	42.0	0.0	211.8431698979666	262.49935911545765	313.27064066833896	362.92405368833215	410.6951347623792	456.1650802673866	-0.02512974183660699	-0.025612069489038047	-0.024532033821368815	-0.022668394744657983	-0.020479990317668006	-0.01821411778780868
2020-04-23	1548	948	20	Azerbaijan	30.0	41.0	0.0	199.47453591837328	248.74946592954805	298.51769200143343	347.55854697729063	395.06234201100375	440.54857224064796	-0.058385804864752644	-0.05238067335570851	-0.04709330129191558	-0.042338077498266125	-0.03806422679056165	-0.034234334678982514
2020-04-24	1592	1013	21	Azerbaijan	44.0	65.0	1.0	203.57962873469864	251.29122160795671	299.8723074298001	348.1137286051293	395.1665262320033	440.49371501658317	0.020579533108953774	0.010218135218543756	0.004537806182556725	0.0015973758455003484	0.0002637158997975675	-0.0001245202629661657
2020-04-25	1617	1080	21	Azerbaijan	25.0	67.0	0.0	187.86370298775893	234.40935133996393	282.0334063684001	329.59951252948815	376.2591344284474	421.44434351492487	-0.07719792910822343	-0.06718050141174625	-0.059488324261406156	-0.05318438933685987	-0.047846643246435616	-0.043245501246121365
2020-04-26	1645	1139	21	Azerbaijan	28.0	59.0	0.0	178.29096239020714	223.34112611663662	269.742919744343	316.39957346330215	362.45256393639767	407.2999091634324	-0.05095577509283711	-0.047217507151730786	-0.04357812353619883	-0.040048418047963774	-0.036694313117533905	-0.033561808502459045
2020-04-27	1678	1162	22	Azerbaijan	33.0	23.0	1.0	175.6327699121657	219.11760509719718	264.2082169237226	309.84962678038937	355.18005683235344	399.56991824708916	-0.014909294573348664	-0.018910628297064136	-0.020518435945848235	-0.020701502885156264	-0.02006471419338718	-0.018978621753734548
2020-04-28	1717	1221	22	Azerbaijan	39.0	59.0	0.0	179.50621592973258	221.59800424766433	265.4641859346194	310.1184234328407	354.71560607320305	398.61292642238027	0.02205423292876363	0.011319944599462284	0.004753709121996907	0.0008675067814163384	-0.00130764875509215	-0.002395054735119251
2020-04-29	1766	1267	23	Azerbaijan	49.0	46.0	1.0	192.60497274378608	233.6650035397203	276.54073080110237	320.3536205037356	364.3027609539582	407.75163378014224	0.0729710486414632	0.0544544583468789	0.04172519478469683	0.03300415679145052	0.02702772225583061	0.022926269450876724
2020-04-30	1804	1325	24	Azerbaijan	38.0	58.0	1.0	192.08397819502886	232.72083628310025	275.0349121152306	318.30941794076864	361.8246764035184	404.97647040212803	-0.0027049901221931627	-0.004040687489855643	-0.005445196740131553	-0.006381081505345887	-0.006802266729877937	-0.006806014122583637
2020-05-01	1854	1365	25	Azerbaijan	50.0	40.0	1.0	203.6671825560231	243.93403023591688	285.7442103844834	328.5207406981726	371.62193458090525	414.47882336191526	0.060302813747607154	0.04818302534447749	0.03893795950081391	0.03207986374849914	0.02707736319913301	0.023463963104700225
2020-05-02	1894	1411	25	Azerbaijan	40.0	46.0	0.0	202.9337460448185	243.27835852993073	284.92360890098576	327.455648110901	370.3306085163602	413.03094102572373	-0.003601152144395492	-0.002687905846314398	-0.00287180440994228	-0.003242086283526735	-0.0034748381200946366	-0.0034932601005944752
2020-05-03	1932	1441	25	Azerbaijan	38.0	30.0	0.0	200.3469968358548	240.73196544160893	282.22023620084497	324.52369209703835	367.1827631256535	409.7278469231514	-0.012746767156175176	-0.010466993873639252	-0.009488061416069726	-0.008953750014016104	-0.008500095099667315	-0.007997207411070462
2020-05-04	1984	1480	26	Azerbaijan	52.0	39.0	1.0	212.27759746868387	252.60997120134078	293.9030596007243	335.95823058490856	378.38467833391417	420.75506223083624	0.05954968540209182	0.0493412070887318	0.04139612225242817	0.03523483420881046	0.030507737108637967	0.026913511957983083
2020-05-05	2060	1508	26	Azerbaijan	76.0	28.0	0.0	245.8220779749471	286.5083093344507	327.91690822919225	369.963451761795	412.34193629681255	454.67955600775264	0.15802176445496974	0.13419239934155858	0.11573152274997311	0.10121859826944202	0.0897426875538867	0.08062765447680964
2020-05-06	2127	1536	28	Azerbaijan	67.0	28.0	2.0	263.6576623799577	305.7569244453756	348.07163562502194	390.7180202915706	433.5261655971667	476.21160040697737	0.0725548516713308	0.0671834445417614	0.0614629099324846	0.056098969860240766	0.051375393661403645	0.04735652640352628
2020-03-11	195	35	0	Bahrain	85.0	13.0	0.0	173.0	176.66666666666669	179.28571428571428	181.25	182.77777777777777	184.0	0.5727272727272728	0.6060606060606062	0.6298701298701297	0.6477272727272727	0.6616161616161615	0.6727272727272726
2020-03-12	195	35	0	Bahrain	0.0	0.0	0.0	138.4	147.22222222222226	153.67346938775512	158.59375	162.4691358024691	165.6	-0.19999999999999996	-0.16666666666666652	-0.14285714285714268	-0.125	-0.11111111111111116	-0.09999999999999998
2020-03-13	195	44	0	Bahrain	0.0	9.0	0.0	110.72000000000001	122.68518518518522	131.72011661807582	138.76953125	144.41700960219475	149.04	-0.19999999999999996	-0.16666666666666663	-0.1428571428571428	-0.125	-0.11111111111111116	-0.09999999999999998
2020-03-14	210	44	0	Bahrain	15.0	0.0	0.0	103.57600000000002	117.23765432098769	127.90295710120786	136.42333984375	143.3706752019509	149.136	-0.06452312138728311	-0.044402515723270475	-0.02897932081199006	-0.01690710767065451	-0.00724522965214458	0.0006441223832527321
2020-03-15	214	60	0	Bahrain	4.0	16.0	0.0	86.86080000000003	101.69804526748975	113.6311060867496	123.37042236328125	131.44060017951188	138.2224	-0.16138101490692813	-0.13254793558860944	-0.11158343276743121	-0.0956795039281304	-0.08321140292904661	-0.07317884347173054
2020-03-16	214	77	1	Bahrain	0.0	17.0	1.0	69.48864000000002	84.74837105624145	97.39809093149967	107.9491195678711	116.836089048455	124.40016	-0.20000000000000007	-0.16666666666666674	-0.1428571428571428	-0.125	-0.11111111111111116	-0.09999999999999998
2020-03-17	228	81	1	Bahrain	14.0	4.0	0.0	69.59091200000002	84.62364254686788	97.48407794128543	108.4554796218872	117.85430137640444	125.960144	0.001471780135573253	-0.0014717511123699678	0.0008828408130323595	0.0046907288919364465	0.008714878563995443	0.012540048180002428
2020-03-18	256	88	1	Bahrain	28.0	7.0	0.0	83.67272960000003	98.5197021223899	111.55778109253038	122.8985446691513	132.75937900124836	141.3641296	0.20235138749151615	0.16421013273951002	0.14436924930162975	0.13317045019410312	0.12647037444344034	0.12229253723304745
2020-03-19	278	100	1	Bahrain	22.0	12.0	0.0	88.93818368000002	104.09975176865825	117.6209552221689	129.5362265855074	140.00833688999853	149.22771664	0.06292915392113607	0.05663892121127523	0.054350078230845256	0.05400944278245956	0.05460222805563153	0.05562646664504345
2020-03-20	285	100	1	Bahrain	7.0	0.0	0.0	78.15054694400003	93.74979314054855	107.81796161900192	120.34419826231897	131.45185501333202	141.304944976	-0.12129364789834207	-0.09942347077935887	-0.08334393803085982	-0.0709610629048294	-0.06111408839453003	-0.05309182397471823
2020-03-21	305	125	1	Bahrain	20.0	25.0	0.0	82.52043755520003	98.1248276171238	112.41539567343023	125.3011734795291	136.84609334518402	147.1744504784	0.055916315138924366	0.04666713738787931	0.042640706477778956	0.04118998081158187	0.04103584792550019	0.04153786340171539
2020-03-22	334	149	2	Bahrain	29.0	24.0	1.0	95.01635004416003	110.7706896809365	125.35605343436877	138.63852679458796	150.64097186238578	161.45700543056	0.15142809295698623	0.12887525380585596	0.11511463962224089	0.10644236557958364	0.10080578977439436	0.09704507070169899
2020-03-23	377	149	2	Bahrain	43.0	0.0	0.0	119.01308003532803	135.30890806744708	150.44804580088754	164.30871094526447	176.90308609989847	188.311304887504	0.25255369186477084	0.22152266504063833	0.2001657812213744	0.18515909498021732	0.17433579930368337	0.16632477101461918
2020-03-24	392	177	3	Bahrain	15.0	28.0	1.0	110.21046402826244	127.75742338953924	143.95546782933218	158.7701220771064	172.2471876443542	184.4801743987536	-0.07396343330037847	-0.05580922044056158	-0.04315495051459861	-0.033708431137306594	-0.026318921609513657	-0.02034466539881441
2020-03-25	419	177	4	Bahrain	27.0	0.0	1.0	115.16837122260995	133.46451949128272	150.39040099657046	165.9238568174681	180.10861123942595	193.03215695887826	0.04498581181071981	0.04467134629306213	0.044700859677433646	0.04505718485803967	0.04564035966325064	0.04635719034848451
2020-03-26	458	204	4	Bahrain	39.0	27.0	0.0	131.13469697808796	150.22043290940226	167.9060579970604	184.1833747152846	199.09654332393418	212.72894126299045	0.1386346406220902	0.12554582657613333	0.116467918726338	0.11004757391761744	0.10542489864222415	0.1020388758765629
2020-03-27	466	227	4	Bahrain	8.0	23.0	0.0	112.90775758247037	133.18369409116855	151.91947828319465	169.16045287587403	184.97470517683038	199.4560471366914	-0.13899402534680227	-0.11341159447003157	-0.09521145278835408	-0.08156502649945141	-0.07092959983804081	-0.062393457361733184
2020-03-28	476	265	4	Bahrain	10.0	38.0	0.0	100.3262060659763	120.98641174264046	140.2166956713097	158.01539626638979	174.42196015718255	189.51044242302228	-0.11143212641792333	-0.09158240002097151	-0.077032798849333	-0.06588452809157597	-0.057049665301856844	-0.04986364091961171
2020-03-29	499	272	4	Bahrain	23.0	7.0	0.0	103.26096485278104	123.82200978553372	143.1857391468369	161.26347173309105	178.04174236194004	193.55939818072005	0.029252165529660257	0.023437326572880668	0.021174678673694602	0.020555436643816094	0.020753018722501793	0.021365343808652737
2020-03-30	515	279	4	Bahrain	16.0	7.0	0.0	98.60877188222484	119.18500815461144	138.73063355443165	157.10553776645466	174.25932654394668	190.20345836264806	-0.045052774561895936	-0.037448928820924654	-0.03111417113848569	-0.02578348290503274	-0.02124454505901263	-0.017338036022093162
2020-03-31	567	295	4	Bahrain	52.0	16.0	0.0	130.88701750577988	151.32084012884286	170.9119716180843	189.46734554564782	206.89717915017482	223.18311252638327	0.32733645300954706	0.2696298173050722	0.23196994952831473	0.20598769616447643	0.1872947247847716	0.17339145380235488
2020-04-01	569	337	4	Bahrain	2.0	42.0	0.0	106.70961400462392	128.10070010736905	148.49597567264368	167.78392735244185	185.90860368904427	202.86480127374494	-0.1847196457057959	-0.15344971652088968	-0.13115521243608874	-0.11444409130639266	-0.10144447375909438	-0.0910387485085209
2020-04-02	643	381	4	Bahrain	74.0	44.0	0.0	159.36769120369914	180.75058342280755	201.282264862266	220.81093643338662	239.25209216803935	256.57832114637046	0.49347078696014646	0.4110038686073487	0.35547286012644963	0.31604343704243987	0.28693394184283605	0.26477496113357146
2020-04-03	672	382	4	Bahrain	29.0	1.0	0.0	156.49415296295933	179.62548618567297	201.52765559622802	222.2095693792133	241.66852637159053	259.9204890317334	-0.018030870743223182	-0.006224584263182065	0.0012191373846570652	0.006334074608884244	0.010099950147369974	0.013025916883509181
2020-04-04	688	423	4	Bahrain	16.0	41.0	0.0	141.19532237036748	165.68790515472747	188.7379905110526	210.43337320681164	230.81646788585823	249.92844012856006	-0.09775975845061091	-0.07759244707924506	-0.06346357301352346	-0.0529959002454341	-0.044904724039431354	-0.038442713540575935
2020-04-05	700	431	4	Bahrain	12.0	8.0	0.0	124.95625789629399	150.07325429560623	173.7754204380451	196.12920155596018	217.1701936763184	236.93559611570404	-0.11501134882837705	-0.09424134395651584	-0.07927693853522977	-0.06797482468141336	-0.059121753029719226	-0.05198625657077138
2020-04-06	756	458	4	Bahrain	56.0	27.0	0.0	155.9650063170352	181.06104524633855	204.95036037546726	227.61305136146515	249.04017215672746	269.24203650413364	0.24815682657907834	0.20648443385984172	0.1793978680001913	0.16052606932436775	0.14675116295153146	0.13635114739219345
2020-04-07	811	458	5	Bahrain	55.0	0.0	1.0	179.77200505362816	205.8842043719488	230.67173746468623	254.16141994128202	276.36904191709107	297.3178328537203	0.15264320695246014	0.13709828688903047	0.1255005214047813	0.11663816473184685	0.10973679275793646	0.10427716531239217
2020-04-08	823	477	5	Bahrain	12.0	19.0	0.0	155.81760404290253	183.57017030995735	209.7186321125882	234.39124244862177	257.66137059296983	279.58604956834824	-0.13324878366673243	-0.10838147652006902	-0.0908351650808793	-0.07778591061234896	-0.06769090775997055	-0.059639151527436485
2020-04-09	887	519	5	Bahrain	64.0	42.0	0.0	188.65408323432203	216.97514192496448	243.75882752507562	269.092337142544	293.0323294159732	315.6274446115134	0.21073664553575333	0.1819738553306509	0.16231364409344806	0.14804774415378885	0.13727691792371632	0.1289098476079522
2020-04-10	925	539	6	Bahrain	38.0	20.0	1.0	188.92326658745762	218.81261827080374	246.93613787863626	273.455794999726	298.4731817030873	322.06470015036206	0.0014268620563131496	0.008468603036907885	0.013034647343115324	0.016215466792986133	0.018567413015341705	0.02039510710727921
2020-04-11	1040	555	6	Bahrain	115.0	16.0	0.0	266.1386132699661	297.34384855900316	326.65954675311684	354.2738206247602	380.30949484718866	404.85823013532587	0.408712743947625	0.35889717379556574	0.32285031085107074	0.29554329110163935	0.27418313657911764	0.2570711100791552
2020-04-12	1136	558	6	Bahrain	96.0	3.0	0.0	308.9108906159729	343.78654046583597	375.9938972169573	405.98959304666516	434.05288430861214	460.3724071217933	0.16071428651587438	0.15619187056300232	0.15102681355621428	0.1459768388494087	0.14131487693468703	0.13712004068167638
2020-04-13	1361	591	6	Bahrain	225.0	33.0	0.0	472.12871249277833	511.48878372153	547.2804833288205	580.240893915832	610.8247860520996	639.335166409614	0.5283653857309683	0.48780921739534944	0.4555568252030082	0.42920139790168976	0.4072589035436578	0.38873476455002964
2020-04-14	1528	645	7	Bahrain	167.0	54.0	1.0	544.7029699942227	593.240653101275	636.097557138989	674.710782176353	709.955365379644	742.4016497686526	0.15371710209756517	0.15983120643414384	0.16228803422687532	0.1628114964855003	0.1622897131733112	0.16120884439665772
2020-04-15	1671	663	7	Bahrain	143.0	18.0	0.0	578.7623759953782	637.3672109177292	688.2264775477049	733.3719344043088	774.0714358930169	811.1614847917874	0.06252840149103056	0.07438222176072129	0.08195114070737675	0.08694266310483134	0.09031000206482998	0.09261810644488966
2020-04-16	1700	703	7	Bahrain	29.0	40.0	0.0	492.0099007963026	560.139342431441	618.9084093266042	670.7004426037702	717.0634985715706	759.0453363126087	-0.149893080126149	-0.12116699316095914	-0.10071985092479363	-0.08545662693165978	-0.07364686859382485	-0.06424879565448816
2020-04-17	1740	725	7	Bahrain	40.0	22.0	0.0	433.60792063704207	506.7827853595342	570.4929222799465	626.8628872782989	677.3897765080627	723.1408026813479	-0.11870082302152607	-0.09525586408606435	-0.07822722444397812	-0.06536085641346323	-0.0553280457623907	-0.047302225458208724
2020-04-18	1773	755	7	Bahrain	33.0	30.0	0.0	379.8863365096337	455.3189877996119	521.9939333828113	581.5050263685115	635.1242457849446	683.8267224132131	-0.12389437916282176	-0.10155001126056729	-0.08501242873147552	-0.07235690903113001	-0.06239469827991273	-0.05436573364739106
2020-04-19	1881	759	7	Bahrain	108.0	4.0	0.0	411.909069207707	487.4324898330099	555.4233714709811	616.8168980724475	672.5548851421729	723.4440501718918	0.08429556322634735	0.07052967895890028	0.06404181342018367	0.06072496384847792	0.05893435749877263	0.05793474642065721
2020-04-20	1907	769	7	Bahrain	26.0	10.0	0.0	355.5272553661656	432.1937415275083	502.0771755465553	565.7147858133916	623.8265645708203	677.0996451547027	-0.13687927277248313	-0.11332594658272765	-0.09604600501981753	-0.0828481068186524	-0.07245255613755863	-0.06406080056388275
2020-04-21	1973	784	7	Bahrain	66.0	15.0	0.0	350.4218042929325	426.16145127292356	496.3518647541903	561.0004375867177	620.5125018407291	675.3896806392324	-0.01436022413520699	-0.013957375304104902	-0.011403248486913431	-0.00833343646815865	-0.00531247452145811	-0.0025254252128275034
2020-04-22	2027	1026	7	Bahrain	54.0	242.0	0.0	334.337443434346	409.1345427274363	479.4444555035917	544.875382888378	605.5666683028703	661.8507125753092	-0.04590000011854534	-0.03995412652793606	-0.034063353945434804	-0.028743390589329287	-0.024086273029991334	-0.020046157724987856
2020-04-23	2217	1082	8	Bahrain	190.0	56.0	1.0	457.46995474747683	530.9454522728636	600.9523904316501	666.7659600273307	728.2814829358847	785.6656413177783	0.36828812844981385	0.2977282454162693	0.25343485263674737	0.22370358611690655	0.20264459894552744	0.18707380137236118
2020-04-24	2518	1113	8	Bahrain	301.0	31.0	0.0	666.9759637979814	743.4545435607197	816.1020489414144	884.4202150239144	948.3613181652308	1008.0990771860005	0.4579667077068521	0.40024656088144317	0.35801448157187177	0.3264327635856845	0.30219062324933676	0.2831146281198449
2020-04-25	2588	1160	8	Bahrain	70.0	47.0	0.0	603.5807710383851	689.5454529672664	769.5160419497838	843.8676881459251	912.987838369094	977.2891694674005	-0.09504869170787378	-0.07251161629231517	-0.057083555974474565	-0.04585210309433374	-0.037299580991528636	-0.03056238063881833
2020-04-26	2647	1189	8	Bahrain	59.0	29.0	0.0	541.8646168307082	633.6212108060554	718.5851788141005	797.3842271276844	870.5447452169724	938.5602525206605	-0.10225003374693664	-0.08110305407795337	-0.06618557685507864	-0.05508382613910734	-0.04648812543652214	-0.039628922694238344
2020-04-27	2723	1218	8	Bahrain	76.0	29.0	0.0	509.4916934645666	604.0176756717128	691.930153269229	773.7111987367239	849.8175513039754	920.7042272685944	-0.059743563909904984	-0.04672118709012707	-0.03709375914051127	-0.02968835799051972	-0.02380945267532575	-0.019024910978395537
2020-04-28	2811	1310	8	Bahrain	88.0	92.0	0.0	495.5933547716533	591.3480630597608	681.082988516482	764.9972988946333	843.393378936867	916.633804541735	-0.02727883274878129	-0.02097556598465844	-0.015676675892062675	-0.011262470875848973	-0.007559472450587856	-0.004420988419847838
2020-04-29	2921	1455	8	Bahrain	110.0	145.0	0.0	506.47468381732267	602.7900525498006	693.7854187284132	779.3726365328041	859.6830034994373	934.9704240875615	0.02195616414324797	0.019348992927847863	0.018650341332998588	0.01879135737987858	0.019314385160462244	0.020004302105128824
2020-04-30	3040	1500	8	Bahrain	119.0	45.0	0.0	524.1797470538581	621.3250437915005	713.6732160529257	800.9510569662036	883.1626697772775	960.4733816788054	0.03495744960654612	0.030748668069914054	0.028665631746719766	0.02768691049944416	0.027312004753221375	0.027276753289958044
2020-05-01	3170	1555	8	Bahrain	130.0	55.0	0.0	549.3437976430865	647.7708698262505	741.7198994739364	830.8321748454282	915.0334842464689	994.4260435109248	0.04800652968883745	0.042563592597797184	0.03929905563239022	0.03730704594161671	0.036087139504241916	0.03534992481808685
2020-05-02	3284	1568	8	Bahrain	114.0	13.0	0.0	553.4750381144693	653.8090581885422	749.7599138348027	840.9781529897497	927.3630971079723	1008.9834391598324	0.0075203187677870265	0.00932148795747989	0.010839690787005418	0.012211826228575084	0.013474493637417817	0.014638992757582292
2020-05-03	3383	1718	8	Bahrain	99.0	150.0	0.0	541.7800304915754	643.8408818237851	741.6513547155452	834.8558838660309	923.3227529848642	1007.0850952438492	-0.02113014466331742	-0.015246311197301354	-0.010814874161229282	-0.007279938369330496	-0.004356809253795113	-0.001881442095386543
2020-05-04	3533	1744	8	Bahrain	150.0	26.0	0.0	583.4240243932604	686.5340681864876	785.701161184753	880.498898382777	970.7313359865459	1056.3765857194644	0.07686513263307249	0.06631015141779595	0.05939422369976355	0.05467172885622307	0.051345624104271126	0.04894471252568788
2020-05-05	3720	1762	8	Bahrain	187.0	18.0	0.0	653.7392195146083	759.1117234887397	860.4581381583598	957.4365360849299	1049.8722986547073	1137.738927147518	0.12052159695424458	0.10571602876747166	0.09514683274857494	0.08737959564000031	0.08152715353288875	0.0770202052259994
2020-05-06	3934	1860	8	Bahrain	214.0	98.0	0.0	736.9913756116866	846.5931029072831	951.5355469928799	1051.7569690743137	1147.2198210264064	1237.9650344327663	0.12734765425102057	0.11524177102218225	0.10584757676817746	0.09851350918262547	0.09272320309473736	0.08809236011334343
2020-04-07	164	33	17	Bangladesh	41.0	0.0	5.0	139.4	143.5	146.42857142857144	148.625	150.33333333333331	151.7	0.1333333333333333	0.16666666666666674	0.1904761904761907	0.20833333333333326	0.2222222222222221	0.23333333333333317
2020-04-08	218	33	20	Bangladesh	54.0	0.0	3.0	165.52	173.58333333333334	179.51020408163268	184.046875	187.62962962962962	190.53	0.18737446197991403	0.20963995354239273	0.22592334494773514	0.23833052985702263	0.24809066272480917	0.2559657218193805
2020-04-09	330	33	21	Bangladesh	112.0	0.0	1.0	244.41600000000003	256.6527777777778	265.86588921282805	273.041015625	278.7818930041152	283.477	0.4766553890768488	0.4785565690510485	0.48106282076268436	0.4835406231428814	0.48580953634250124	0.48783393691282195
2020-04-10	424	33	27	Bangladesh	94.0	0.0	6.0	289.53280000000007	307.8773148148149	321.8850478967098	332.910888671875	341.8061271147691	349.12929999999994	0.1845902068604348	0.19958691848404508	0.21070457308285206	0.2192706209718378	0.2260700414632868	0.2315965669172455
2020-04-11	482	36	30	Bangladesh	58.0	3.0	3.0	289.62624000000005	314.5644290123458	333.9014696257513	349.2970275878906	361.8276685464614	372.21637	0.0003227268205880929	0.02172006145224792	0.037331406996256256	0.04922079593547379	0.058575724199846135	0.0661275636275731
2020-04-12	621	39	34	Bangladesh	139.0	3.0	4.0	370.70099200000004	401.1370241769548	425.2012596792154	444.6348991394043	460.6245942635212	473.994733	0.27992889042097824	0.275214192006469	0.2734333279688652	0.2729421209504126	0.2730496706179162	0.2734387071691662
2020-04-13	803	42	39	Bangladesh	182.0	3.0	5.0	478.56079360000007	516.2808534807957	546.4582225821846	571.0555367469788	591.4440837897967	608.5952597	0.29096172906923323	0.2870436343792768	0.28517545548771195	0.284324594970532	0.2840045693509674	0.2839705113347748
2020-04-14	1012	42	46	Bangladesh	209.0	0.0	7.0	591.8486348800001	639.2340445673298	677.3927622133011	708.6735946536064	734.7280744798193	756.7357337300001	0.23672612298175522	0.23815175452968362	0.23960576347888085	0.24098892148138473	0.24226126292768324	0.24341378226150523
2020-04-15	1231	49	50	Bangladesh	219.0	7.0	4.0	692.4789079040002	751.6950371394415	799.622367611401	839.0893953219056	872.0916217598393	900.0621603570002	0.1700270425467878	0.17593085588586233	0.1804412627597749	0.18402802312966848	0.18695834833488867	0.18940089682369643
2020-04-16	1572	49	60	Bangladesh	341.0	0.0	10.0	894.9831263232002	967.4125309495346	1026.3906008097724	1075.2032209066674	1116.1925526754126	1151.0559443213	0.29243377106191026	0.2869747479390061	0.2835941594227336	0.28139293250652964	0.27990285060070774	0.2788627219532771
2020-04-17	1838	58	75	Bangladesh	266.0	9.0	15.0	981.9865010585602	1072.1771091246123	1145.763372122662	1206.802818293334	1258.1711579337	1301.9503498891702	0.09721230733454189	0.10829359226125512	0.11630345330394709	0.12239509222795575	0.1271990257576774	0.13109215613046699
2020-04-18	2144	66	84	Bangladesh	306.0	8.0	9.0	1091.5892008468481	1199.4809242705103	1288.0828903908532	1361.9524660066672	1424.3743626077332	1477.755314900253	0.1116132448563587	0.1187339424265792	0.12421370915752639	0.128562550038412	0.13209904203096623	0.13503200412062455
2020-04-19	2456	75	91	Bangladesh	312.0	9.0	7.0	1185.2713606774787	1311.5674368920918	1416.0710489064456	1503.7084077558338	1578.1105445402072	1641.9797834102278	0.08582180893503932	0.09344584841126125	0.099363293674956	0.10408288489304196	0.10793242701379091	0.11113102883413384
2020-04-20	2948	85	101	Bangladesh	492.0	10.0	10.0	1440.217088541983	1584.9728640767432	1705.7751847769534	1807.7448567863546	1894.7649284801842	1969.7818050692051	0.21509481821848975	0.20845701066848443	0.2045830511782798	0.20219109467125418	0.20065412086340007	0.1996382811596895
2020-04-21	3382	87	110	Bangladesh	434.0	2.0	9.0	1586.1736708335864	1754.8107200639527	1896.093015523103	2015.7767496880604	2118.2354919823856	2206.8036245622843	0.10134345957480884	0.10715505598648911	0.11157263421617625	0.11507812738105416	0.11794104912077419	0.12032897191105474
2020-04-22	3772	92	120	Bangladesh	390.0	5.0	10.0	1658.9389366668693	1852.3422667199607	2015.2225847340885	2153.804655977053	2272.8759928732316	2376.1232621060562	0.045874715468604554	0.05557952521081799	0.06282896895652534	0.06847380609502118	0.07300439515633039	0.07672619151935467
2020-04-23	4186	108	127	Bangladesh	414.0	16.0	7.0	1741.1511493334956	1957.6185555999673	2141.3336440577905	2298.5790739799213	2434.3342158873165	2552.5109358954505	0.04955710596063678	0.05683414494796635	0.06257922091536239	0.06721798915287103	0.07103696968965711	0.07423338536446744
2020-04-24	4689	112	131	Bangladesh	503.0	4.0	4.0	1895.9209194667965	2134.3487963333064	2338.4288377638204	2514.2566897324314	2666.852636344281	2800.2598423059057	0.08888933634081453	0.0902781802040975	0.09204319665595784	0.09383084453956614	0.09551622736905552	0.09706085992675373
2020-04-25	4998	113	140	Bangladesh	309.0	1.0	9.0	1825.7367355734373	2087.6239969444223	2313.367575226132	2508.9746035158773	2679.535676750472	2829.2338580753153	-0.03701851863794914	-0.021891829240447858	-0.010717137136255106	-0.002100853997177299	0.004755808488757118	0.010346902573709293
2020-04-26	5416	122	145	Bangladesh	418.0	9.0	5.0	1878.58938845875	2157.686664120352	2400.8864930509703	2613.3527780763925	2799.8094904448635	2964.310472267784	0.028948671435212292	0.0335609608236338	0.037831825241297246	0.04160192550942843	0.0448860654246821	0.04774317747079393
2020-04-27	5913	131	152	Bangladesh	497.0	9.0	7.0	1999.871510767	2295.0722201002936	2554.902708329403	2783.6836808168437	2985.719547062101	3164.8794250410056	0.0645602083421506	0.06367261672628044	0.06414972791267348	0.06517715639823662	0.06640096665566264	0.0676612502805014
2020-04-28	6462	139	155	Bangladesh	549.0	8.0	3.0	2148.8972086136	2461.5601834169115	2738.9166071394884	2984.723220714738	3202.972930721867	3397.391482536905	0.07451763628026531	0.07254149209707328	0.0720238380155025	0.0722206841543509	0.07276416295480259	0.07346632407422193
2020-04-29	7103	150	163	Bangladesh	641.0	11.0	8.0	2360.1177668908804	2692.3001528474265	2988.6428061195616	3252.6328181253957	3488.0870495305485	3698.6523342832147	0.09829253694901174	0.09373728539524184	0.09117699981412941	0.0897602818081411	0.08901546312613506	0.08867416466275224
2020-04-30	7667	160	168	Bangladesh	564.0	10.0	5.0	2452.0942135127043	2807.583460706189	3125.6938338167674	3410.0537158597213	3664.5218218049317	3892.787100854893	0.03897112589554785	0.04281963425840041	0.045857279236106496	0.04839799219176921	0.05058210124031426	0.05248797373362768
2020-05-01	8238	174	170	Bangladesh	571.0	14.0	2.0	2532.6753708101633	2910.652883921824	3250.166143271515	3554.797001377256	3828.3527304932722	4074.508390769404	0.03286217831819105	0.036711080777527494	0.03982229740740628	0.04244604266623497	0.044707308799063705	0.046681538241483356
2020-05-02	8790	177	175	Bangladesh	552.0	3.0	5.0	2578.140296648131	2977.5440699348533	3337.8566942327275	3662.447376205099	3954.9802048829083	4219.057551692464	0.017951343611567694	0.022981505758563614	0.026980328726502023	0.030283128624823075	0.03307622972696156	0.03547646662123194
2020-05-03	9455	1063	177	Bangladesh	665.0	886.0	2.0	2727.512237318505	3146.2867249457113	3526.0200236280525	3869.6414541794616	4180.537959895919	4462.151796523218	0.05793786353076835	0.0566717573434774	0.05637250086872836	0.0565725747543846	0.05703132337667127	0.0576181390873034
2020-05-04	10143	1209	182	Bangladesh	688.0	146.0	5.0	2870.0097898548042	3309.905604121426	3710.302877395474	4073.936272407029	4404.033742129705	4703.936616870897	0.05224451446509093	0.05200380431905427	0.05226370030020577	0.052794249970346874	0.05346101013261717	0.054185700391472746
2020-05-05	10929	1403	183	Bangladesh	786.0	194.0	1.0	3082.0078318838437	3544.254670101189	3966.259609196121	4350.69423835615	4700.696659670849	5019.542955183807	0.07386666163245548	0.07080234121721052	0.0689854009924713	0.06793379852886172	0.06736163592554201	0.06709408821134466
2020-05-06	11719	1403	186	Bangladesh	790.0	0.0	3.0	3255.606265507075	3743.5455584176575	4189.651093596675	4596.857458561632	4968.397030818533	5307.588659665426	0.05632640898161556	0.05622928002258343	0.056322960777101416	0.0565802161032789	0.056949084471753286	0.05738484699770274
2020-03-31	152	47	1	Belarus	0.0	15.0	1.0	121.60000000000001	126.66666666666667	130.2857142857143	133.0	135.11111111111111	136.8	-0.19999999999999996	-0.16666666666666663	-0.14285714285714268	-0.125	-0.11111111111111105	-0.09999999999999998
2020-04-01	163	53	2	Belarus	11.0	6.0	1.0	108.28000000000002	116.55555555555556	122.67346938775513	127.375	131.09876543209876	134.12	-0.10953947368421046	-0.0798245614035088	-0.05842731829573922	-0.042293233082706716	-0.02969663742690065	-0.019590643274853825
2020-04-02	304	53	4	Belarus	141.0	0.0	2.0	227.62400000000002	238.12962962962962	246.14868804664727	252.453125	257.53223593964333		1.102179534540081	1.043056879567842	1.0065356370463672	0.9819676153091266	0.9644138912431595
2020-04-03	351	53	4	Belarus	47.0	0.0	0.0	229.09920000000002	245.44135802469137	257.9845897542691	267.896484375	275.91754305746076	282.53720000000004	0.006480863177872331	0.03070482411799791	0.048084358285829465	0.061173175713313155	0.07139031372416738	0.07958946612254891
2020-04-04	440	53	5	Belarus	89.0	0.0	1.0	272.27936	293.53446502057614	310.1296483608021	323.409423828125	334.26003827329845	343.28348000000005	0.1884780042880987	0.1959454078275047	0.20212470309254238	0.20721787216669219	0.21144902411546784	0.21500276777712823
2020-04-05	562	52	8	Belarus	122.0	-1.0	3.0	339.823488	366.6120541838135	387.8254128806875	404.9832458496094	419.12003402070974	430.95513200000005	0.248069218320478	0.2489574406811641	0.2505267230351831	0.252230813363177	0.25387418785020266	0.2553914100381409
2020-04-06	700	53	13	Belarus	138.0	1.0	5.0	409.85879040000003	443.51004515317794	470.42178246916075	492.3603401184082	510.551141351742	525.8596188000001	0.20609317740861988	0.20975303482740637	0.21297307201960902	0.21575483717972466	0.2181501715723626	0.22021895031058603
2020-04-07	861	54	13	Belarus	161.0	1.0	0.0	488.88703232000006	530.5917042943149	564.2186706878522	591.8152976036072	614.823236757104	634.2736569200001	0.1928182187891414	0.196346531702706	0.1993889137666376	0.20199628073471754	0.20423437920301168	0.20616536095203197
2020-04-08	1066	77	13	Belarus	205.0	23.0	0.0	596.1096258560001	647.1597535785958	688.6160034467305	722.8383854031563	751.5095437840924	775.8462912280002	0.21931977419646032	0.2196944436576067	0.22047716465536782	0.22139185710489562	0.22231805640258928	0.22320434210600726
2020-04-09	1486	139	16	Belarus	420.0	62.0	3.0	896.8877006848002	959.2997946488298	1010.2422886686262	1052.4835872277617	1088.0084833636377	1118.2616621052002	0.5045683910855985	0.482323011194987	0.4670618800783881	0.45604274548971135	0.4477640269013281	0.4413443419768486
2020-04-10	1981	169	19	Belarus	495.0	30.0	3.0	1212.5101605478403	1294.4164955406914	1360.9219617159654	1415.9231388242915	1462.118651878789	1501.4354958946801	0.3519085607061543	0.3493346947025435	0.3471243255016492	0.34531612274717594	0.3438485767671309	0.34265131925217784
2020-04-11	2226	172	23	Belarus	245.0	3.0	4.0	1215.0081284382723	1323.6804129505763	1411.5045386136846	1483.932746471255	1544.661023892257	1596.2919463052122	0.0020601624396312523	0.02260780630554393	0.037167874661924394	0.04803199113154921	0.05645394914250135	0.06317717322515315
2020-04-12	2578	203	26	Belarus	352.0	31.0	3.0	1324.006502750618	1455.067010792147	1561.861033097444	1650.4411531623482	1725.0320212375616	1788.662751674691	0.0897099959754577	0.09925854953817792	0.10652214737575894	0.11220751552726682	0.11677060180543908	0.12051104173941463
2020-04-13	2919	203	29	Belarus	341.0	0.0	3.0	1400.2052022004943	1553.5558423267892	1679.7380283692378	1785.1360090170547	1874.3617966556103	1950.796476507222	0.057551605140589546	0.0676868012291918	0.07547214046183282	0.08161142588854053	0.08656637881476392	0.09064521787616386
2020-04-14	3281	203	33	Belarus	362.0	0.0	4.0	1482.1641617603955	1656.6298686056577	1801.7754528879182	1923.9940078899228	2028.0993748049868	2117.7168288565	0.058533534535579745	0.06634716530336804	0.07265265324567283	0.0777856690871006	0.08202129302020977	0.0855652316166462
2020-04-15	3728	203	36	Belarus	447.0	0.0	3.0	1632.7313294083165	1827.524890504715	1991.3789596182157	2130.494756903682	2249.754999826655	2352.94514597085	0.10158602638798753	0.10315824019453124	0.10523148510342817	0.10732920589510164	0.10929229000081997	0.11107637900831424
2020-04-16	4204	203	40	Belarus	476.0	0.0	4.0	1782.1850635266533	1998.937408753929	2182.896251101328	2340.182912290722	2475.7822220681373	2593.650631373765	0.09153602397799099	0.09379490213229014	0.09617320227177117	0.09842228182330115	0.10046748301877217	0.10229965871286706
2020-04-17	4779	342	42	Belarus	575.0	139.0	2.0	2000.7480508213227	2240.7811739616077	2446.053929515424	2622.6600482543818	2775.695308505011	2909.2855682363884	0.12263764957280521	0.1209861620221695	0.12055436820752541	0.12070728936617736	0.12113871881119742	0.12169524030900125
2020-04-18	5297	342	45	Belarus	518.0	0.0	3.0	2118.5984406570583	2385.317644968007	2614.6176538703635	2812.8275422225843	2985.2847186711206	3136.3570114127497	0.058903163637898936	0.06450271569841193	0.06891251346544625	0.07250939522061817	0.07550879576872371	0.07805058590862646
2020-04-19	5807	494	47	Belarus	510.0	152.0	2.0	2204.8787525256466	2497.764704140006	2751.1008461745973	2971.224099444761	3163.5864165965513	3332.721310271475	0.04072518425994387	0.04714133541468324	0.052200057665104715	0.05631221781091433	0.05972686518316439	0.06260903913176463
2020-04-20	6264	514	51	Belarus	457.0	20.0	4.0	2220.9030020205173	2538.4705867833386	2815.0864395782264	3056.821087014166	3269.07681475249	3456.4491792443278	0.0072676329600960266	0.01629692443642239	0.023258178082639525	0.028808660910296435	0.0333451925329189	0.03712517713122976
2020-04-21	6723	577	55	Belarus	459.0	63.0	4.0	2235.7224016164137	2574.392155652782	2871.931233924194	3133.7184511373953	3364.8460575577687	3569.804261319895	0.00667269105513113	0.014150870629138224	0.020192912568071764	0.02515599112093958	0.029295500911173722	0.03279524049022742
2020-04-22	7281	769	58	Belarus	558.0	192.0	3.0	2346.577921293131	2703.3267963773187	3019.6553433635954	3300.0036447452208	3548.9742733846833	3770.8238351879054	0.049583758518754184	0.050083527655810034	0.05143720284609721	0.05306322064366431	0.05472114107964754	0.05631109135201884
2020-04-23	8022	938	60	Belarus	741.0	169.0	2.0	2618.262337034505	2993.7723303144326	3329.2760085973678	3628.503189152068	3895.643798564163	4134.741451669115	0.11577898746769777	0.10744003807691138	0.10253510087309681	0.0995452065424034	0.09768161121350083	0.09650878226801995
2020-04-24	8773	1120	63	Belarus	751.0	182.0	3.0	2845.609869627604	3245.810275262027	3604.6651502263153	3925.9402905080597	4213.794487612589	4472.267306502204	0.0868314566410473	0.08418741211397429	0.08271742592617604	0.08197239628870179	0.08166832120680256	0.08163167123710613
2020-04-25	9590	1573	67	Belarus	817.0	453.0	4.0	3093.4878957020833	3521.841896051689	3906.7129859082706	4252.1977541945525	4562.595100100079	4842.040575851983	0.08710892828992	0.08504243852249771	0.08379359055389424	0.08310301215617111	0.08277589557650922	0.08268138821044269
2020-04-26	10463	1695	72	Belarus	873.0	122.0	5.0	3347.7903165616667	3807.868246709741	4221.611130778518	4593.6730349202335	4928.640088977849	5230.836518266785	0.08220572681499627	0.08121498894618573	0.08060437150261657	0.08030559735582266	0.08022736641034411	0.08029588689400668
2020-04-27	11289	1740	75	Belarus	826.0	45.0	3.0	3504.2322532493336	3999.2235389247844	4444.523826381586	4845.463905555204	5207.013412424754	5533.752866440106	0.0467299089533002	0.05025260324602554	0.05280275437448001	0.05481253644325679	0.05648075704887545	0.057909733388817664
2020-04-28	12208	1993	79	Belarus	919.0	253.0	4.0	3722.385802599467	4251.68628243732	4728.591851184217	5158.780917360804	5547.456366599781	5899.377579796095	0.06225430667383658	0.06312793997517119	0.06391416401380812	0.064661922555318	0.06538161652564134	0.06607174591647369
2020-04-29	13181	2072	84	Belarus	973.0	79.0	5.0	3950.908642079574	4516.071902031101	5026.078729586472	5486.933302690703	5904.072325866472	6282.439821816486	0.06139149771109742	0.06218370830554765	0.06291236117740895	0.06361045188516745	0.06428459021576272	0.06493265379932356
2020-04-30	14027	2386	89	Belarus	846.0	314.0	5.0	4006.726913663659	4609.393251692584	5154.067482502691	5647.066639854365	6094.064289659086	6500.195839634837	0.014127958057442047	0.02066427454786801	0.025464931968296023	0.029184487641782608	0.032179816456555876	0.03466105907806205
2020-05-01	14917	2918	93	Belarus	890.0	532.0	4.0	4095.3815309309275	4731.161043077154	5307.77212785945	5831.183309872569	6306.946035252521	6740.176255671354	0.022126443647791483	0.02641731454348273	0.02982200871031737	0.03260394852059911	0.0349326386258626	0.03691895166807746
2020-05-02	15828	3117	97	Belarus	911.0	199.0	4.0	4187.305224744742	4853.634202564295	5460.518966736672	6013.285396138498	6517.174253557796	6977.158630104219	0.02244569721271361	0.025886491364809805	0.028777957153715006	0.03122901074943374	0.03333280753160239	0.035159670228721795
2020-05-03	16705	3196	99	Belarus	877.0	79.0	2.0	4226.844179795794	4921.69516880358	5557.444828631434	6138.624721621186	6670.043780940263	7156.442767093798	0.009442577726934687	0.01402268143802976	0.01775030221215146	0.020843734701694983	0.02345641246265795	0.025695866540288215
2020-05-04	17489	3259	103	Belarus	784.0	63.0	4.0	4165.475343836635	4885.41264066965	5547.524138826943	6155.296631418538	6712.927805280234	7224.798490384418	-0.014518830917046865	-0.007371957605970536	-0.0017851171015463851	0.0027159030814558616	0.006429346755191023	0.009551634172906276
2020-05-05	18350	3771	107	Belarus	861.0	512.0	4.0	4193.3802750693085	4932.1772005580415	5616.0206904230945	6246.88455249122	6828.046938026874	7363.318641345976	0.0066990988853079525	0.009572284539301812	0.012347229120959646	0.014879530030313948	0.017148870967462315	0.019172873976473825
2020-05-06	19255	4388	112	Belarus	905.0	617.0	5.0	4259.704220055447	5015.147667131701	5718.732020362653	6371.023983429818	6974.375056023888	7531.9867772113785	0.015816344007828498	0.016822280141166157	0.018288987096274578	0.019872214684853118	0.021430449925890382	0.022906537674236782
2020-03-07	169	1	0	Belgium	60.0	0.0	0.0	147.2	150.83333333333334	153.42857142857144	155.375	156.88888888888889	158.10000000000002	0.35045871559633013	0.3837920489296638	0.4076015727391875	0.4254587155963303	0.43934760448521915	0.45045871559633044
2020-03-08	200	1	0	Belgium	31.0	0.0	0.0	148.76	156.69444444444446	162.51020408163268	166.953125	170.45679012345678	173.29000000000002	0.010597826086956585	0.03885819521178635	0.05919127427507331	0.0745172968624297	0.08648095687755752	0.0960784313725489
2020-03-09	239	1	0	Belgium	39.0	0.0	0.0	158.00799999999998	169.57870370370372	178.29446064139944	185.083984375	190.517146776406	194.961	0.062167249260553836	0.08222537375169892	0.09712778744550676	0.10859850257370152	0.11768587592445034	0.12505626406601644
2020-03-10	267	1	0	Belgium	28.0	0.0	0.0	154.4064	169.31558641975312	180.82382340691382	189.948486328125	197.34857491236087	203.46490000000003	-0.02279378259328635	-0.0015515939101076182	0.014186434936986902	0.026282673617340047	0.035857287659112114	0.04361846728320029
2020-03-11	314	1	3	Belgium	47.0	0.0	3.0	170.52512000000002	188.09632201646093	201.99184863449756	213.20492553710938	222.4209554776541	230.11841000000004	0.10439152781231886	0.11092148096837451	0.11706436037439949	0.122435506902699	0.12704616983643002	0.13099807386925222
2020-03-12	314	1	3	Belgium	0.0	0.0	0.0	136.42009600000003	156.74693501371746	173.13587025814078	186.5543098449707	197.70751598013698	207.10656900000004	-0.19999999999999984	-0.16666666666666652	-0.1428571428571428	-0.125	-0.11111111111111116	-0.09999999999999998
2020-03-13	559	1	3	Belgium	245.0	0.0	0.0	354.1360768	375.62244584476457	393.4021745069778				1.5959230874606622	1.3963623008762025	1.272216461675019
2020-03-14	689	1	4	Belgium	130.0	0.0	1.0	413.30886144000004	443.0187048706372	467.2018638631239	487.2056434750557	503.9911237373922	518.2563208900001	0.1670905296480656	0.1794255369225879	0.18759349627041044	0.19344401699085512	0.19786829567474618	0.20134731543275564
2020-03-15	886	1	4	Belgium	197.0	0.0	0.0	527.647089152	566.1822540588644	597.4587404541062	623.3049380406737	644.992109988793	663.4306888010001	0.27664112333240753	0.2780098172698855	0.2788021338655098	0.2793467119856672	0.27976878879491984	0.28012078591090295
2020-03-16	1058	1	5	Belgium	172.0	0.0	1.0	594.1176713216	643.8185450490537	684.1074918178053	717.3918207855895	745.3263199900382	769.0876199209001	0.12597545506491303	0.1371224379316518	0.14502884550293915	0.15094839941533755	0.1555588176155962	0.15925843182028698
2020-03-17	1243	1	10	Belgium	185.0	0.0	5.0	660.2941370572801	721.5154542075447	771.3778501295475	812.7178431873908	847.5122844355894	877.1788579288101	0.11138612589737007	0.1206813779378959	0.12756819557676224	0.13287860223638082	0.137102315730534	0.14054476396203985
2020-03-18	1486	31	14	Belgium	243.0	30.0	4.0	771.235309645824	844.2628785062873	904.181014396755	954.128112788967	996.344252831635	1032.460972135929	0.16801780655356624	0.17012445621633776	0.1721635697018058	0.17399675765328415	0.17561039660346855	0.17702446063710453
2020-03-19	1795	31	21	Belgium	309.0	0.0	7.0	925.9882477166593	1012.5523987552394	1084.0122980543615	1143.862098690346	1194.6393358503421	1238.214874922336	0.20065592969531276	0.19933308041056885	0.19888858623910055	0.1988558804192202	0.1990226595427711	0.19928492053384694
2020-03-20	2257	1	37	Belgium	462.0	-30.0	16.0	1202.7905981733275	1305.7936656293664	1391.15339833231	1462.8793363540528	1523.9016318669708	1576.3933874301026	0.29892641849312773	0.28960601667095665	0.28333728393046864	0.2788948405834606	0.2756164861943544	0.27311779187677576
2020-03-21	2815	263	67	Belgium	558.0	262.0	30.0	1520.232478538662	1646.161388024472	1750.4171985705516	1838.0194193097961	1912.5792283261962	1976.7540486870923	0.26392115206706146	0.26065965194512963	0.25824887511968186	0.25643952555287863	0.25505425568909357	0.2539725581503949
2020-03-22	3401	263	75	Belgium	586.0	0.0	8.0	1802.1859828309296	1957.80115668706	2086.3575987747586	2194.266991896072	2286.070425178841	2365.078643818383	0.18546735994174912	0.18931301082002738	0.19192018935745536	0.19382144108142896	0.19528142485344646	0.19644557975697885
2020-03-23	3743	263	88	Belgium	342.0	0.0	13.0	1783.7487862647438	1973.5009639058835	2130.3065132355077	2261.983617909063	2374.06260015897	2470.570779436545	-0.010230462750145275	0.008019102024329205	0.021064900133399345	0.030860704856375376	0.0384905792975494	0.04460407094448504
2020-03-24	4269	461	122	Belgium	526.0	198.0	34.0	1952.999029011795	2170.584136588236	2351.977011344721	2505.23566567043	2636.277866807973	2749.5137014928905	0.09488457346141743	0.09986474609685136	0.10405568247197472	0.10753926148511406	0.11045002209775134	0.11290626618678101
2020-03-25	4937	547	178	Belgium	668.0	86.0	56.0	2230.399223209436	2476.82011382353	2683.9802954383326	2860.0812074616265	3011.358103829309	3142.5623313436017	0.14203806047871081	0.14108459196455803	0.1411592385861764	0.14164158153010953	0.14227644276188767	0.14295205353488494
2020-03-26	6235	675	220	Belgium	1298.0	128.0	42.0	3082.319378567549	3362.0167615196083	3598.5545389471426	3800.5710565289232	3974.762758959386	4126.306098209241	0.381958595794452	0.3573923850002889	0.34075296493912854	0.32883326760571197	0.3199236430582568	0.31303874454736436
2020-03-27	7284	858	289	Belgium	1049.0	183.0	69.0	3514.8555028540395	3850.680634599674	4133.475319097552	4374.499674462808	4582.122452408343	4762.675488388317	0.1403281331889441	0.14534843450905122	0.14864879060771852	0.15101115316550762	0.1528040112783906	0.15422253585482926
2020-03-28	9134	1063	353	Belgium	1850.0	205.0	64.0	4661.884402283232	5058.900528833062	5392.978844940759	5677.687215154957	5922.997735474082	6136.4079395494855	0.3263374265308523	0.3137678786906195	0.3047081278129393	0.29790550638278	0.29263191828515667	0.28843713045543606
2020-03-29	10836	1359	431	Belgium	1702.0	296.0	78.0	5431.507521826586	5917.750440694218	6324.553295663508	6669.976313260588	6966.886875976962	7224.767145594537	0.1650884177150378	0.1697700729567948	0.1727383840188199	0.1747699477803215	0.17624337997814976	0.17736096047828198
2020-03-30	11899	1527	513	Belgium	1063.0	168.0	82.0	5408.206017461269	5994.458700578515	6484.045681997293	6899.229274103014	7255.788334201744	7565.290431035084	-0.004290062063189493	0.012962401955446179	0.025217968586515482	0.03437088080607542	0.041467798080799145	0.047132769621258674
2020-03-31	12775	1696	705	Belgium	876.0	169.0	192.0	5202.564813969016	5871.382250482096	6433.753441711966	6912.825614840138	7325.58963040155	7684.761387931576	-0.03802392194903581	-0.02053170373574198	-0.007756305669616381	0.0019707042912979755	0.009620084404995843	0.0157919855140507
2020-04-01	13964	2132	828	Belgium	1189.0	436.0	123.0	5351.0518511752125	6081.818542068414	6703.645807181685	7237.72241298512	7700.635227023599	8105.285249138418	0.028541122026486843	0.035841013684475787	0.0419494417861781	0.04699913121596877	0.05119664293855508	0.05472178509891634
2020-04-02	15348	2495	1011	Belgium	1384.0	363.0	183.0	5664.84148094017	6452.182118390345	7129.982120441445	7717.00711136198	8229.009090687643	8678.756724224577	0.05864073802537395	0.06089684750705682	0.06359767886349554	0.06622037583494222	0.06861432181722327	0.07075278135918994
2020-04-03	16770	2872	1143	Belgium	1422.0	377.0	132.0	5953.873184752137	6798.818431991955	7533.413246092668	8174.3812224417325	8736.674747277904	9232.88105180212	0.05102202855709859	0.053723888638172346	0.056582347450016446	0.0592683283142692	0.06169219780845325	0.06384835353557539
2020-04-04	18431	3247	1283	Belgium	1661.0	375.0	140.0	6424.098547801709	7326.6820266599625	8118.211353793716	8813.583569636516	9426.93310869147	9970.592946621908	0.07897806158414977	0.07764049002752249	0.0776272439328034	0.07819580831879169	0.07900698851455235	0.07990050891815592
2020-04-05	19691	3751	1447	Belgium	1260.0	504.0	164.0	6399.278838241367	7365.568355549969	8218.466874680329	8971.88562343195	9639.49609661464	10233.533651959717	-0.0038635318832141996	0.0053074950910261265	0.012349459322682277	0.01796114515108216	0.022548477375657905	0.02637162170248808
2020-04-06	20814	3986	1632	Belgium	1123.0	235.0	185.0	6242.423070593094	7260.973629624975	8167.400178297426	8973.399920502956	9691.440974768568	10333.180286763745	-0.02451147568549772	-0.01420049626532649	-0.006213652395464564	0.0001687824761218426	0.0053887545192503605	0.009737265561729602
2020-04-07	22194	4157	2035	Belgium	1380.0	171.0	403.0	6373.938456474476	7430.811358020813	8380.628724254937	9231.724930440087	9994.614199794281	10679.86225808737	0.021068002664049956	0.023390489631155642	0.0261072729758125	0.028787863265393288	0.031282574574309274	0.033550365105669
2020-04-08	23403	4681	2240	Belgium	1209.0	524.0	205.0	6308.150765179581	7401.342798350677	8392.396049361374	9286.759314135075	10093.101510928249	10820.876032278635	-0.01032135652770061	-0.003965725712889667	0.0014041100606665413	0.00596144102100804	0.009854038301547963	0.013203707199920256
2020-04-09	24983	5164	2523	Belgium	1580.0	483.0	283.0	6626.520612143665	7747.785665292231	8773.482328024034	9705.91439986819	10551.645787491776	11318.788429050772	0.05046960017529334	0.04680810987686668	0.045408519381263	0.0451346989358421	0.04543145395565884	0.046014056097386735
2020-04-10	26667	5568	3019	Belgium	1684.0	404.0	496.0	6985.216489714932	8140.4880544101925	9204.127709734887	10176.675099884666	11063.24069999269	11870.909586145695	0.054130349630834296	0.050685757980780455	0.04908488620707607	0.0485024574318178	0.04848484518949392	0.048779174604752784
2020-04-11	28018	5986	3346	Belgium	1351.0	418.0	327.0	6939.173191771946	8134.740045341828	9240.252322629904	10255.590712399082	11184.991733326835	12034.818627531125	-0.006591534852324221	-0.0007061012840932079	0.003924827428981592	0.0077545575288446855	0.011005006275803586	0.013807622760156901
2020-04-12	29647	6463	3600	Belgium	1629.0	477.0	254.0	7180.338553417558	8407.950037784856	9549.216276539919	10602.641873349197	11571.214874068297	12460.336764778012	0.034754192607783674	0.03358558367202846	0.03343674427086207	0.03384019221150547	0.03453048066103359	0.03535725384954791
2020-04-13	30589	6707	3903	Belgium	942.0	244.0	303.0	6686.270842734047	7948.6250314873805	9127.042522748503	10219.311639180547	11227.524332505152	12156.303088300212	-0.0688084143954959	-0.05462984487696698	-0.044210303920814265	-0.036154218802031735	-0.02970220027055004	-0.02440011712502188
2020-04-14	31119	6868	4157	Belgium	530.0	161.0	254.0	5879.016674187238	7153.85419290615	8353.179305213003	9471.897684282978	10510.021628893468	11470.672779470191	-0.12073309435618351	-0.0999884678712174	-0.08478794917485055	-0.07313740702769111	-0.06390569126039836	-0.05640121868052983
2020-04-15	33573	7107	4440	Belgium	2454.0	239.0	283.0	7157.213339349791	8415.545160755126	9613.867975896861	10741.910473747606	11796.241447905304	12777.605501523172	0.21741674432982627	0.17636520591936078	0.1509232143379342	0.13408219047509373	0.12238032084309358	0.11393688471282037
2020-04-16	34809	7562	4857	Belgium	1236.0	455.0	417.0	6961.770671479833	8248.954300629272	9476.458265054453	10635.171664529156	11721.547953693604	12735.844951370855	-0.027307089869101575	-0.019795611210397968	-0.014292864348346757	-0.009936669038464907	-0.006331974005581609	-0.003268261032737252
2020-04-17	36138	7961	5163	Belgium	1329.0	399.0	306.0	6898.416537183867	8203.128583857728	9451.678512903818	10634.775206463011	11748.153736616536	12791.26045623377	-0.00910029032635451	-0.0055553364828373475	-0.0026148748253356224	-3.727801286623755e-05	0.0022698182038787262	0.004351144747325897
2020-04-18	37183	8348	5453	Belgium	1045.0	387.0	290.0	6563.733229747094	7880.9404865481065	9146.43872534613	10350.428305655136	11487.80332143692	12557.134410610393	-0.048515960964775395	-0.039276246131705106	-0.03229477040939999	-0.02673746226766227	-0.022160964268637118	-0.018303594585104
2020-04-19	38496	8757	5683	Belgium	1313.0	409.0	230.0	6563.986583797676	7880.450405456756	9152.804621725256	10369.624767448244	11524.38073016615	12614.420969549354	3.859907795056294e-05	-6.218560997728328e-05	0.0006959972695694816	0.0018546538583934513	0.0031840211488451953	0.004562072608743861
2020-04-20	39983	8895	5828	Belgium	1487.0	138.0	145.0	6738.189267038141	8054.0420045472965	9332.261104335934	10560.421671517213	11730.893982369911	12839.978872594418	0.02653915894198522	0.022028131662416017	0.019606720565706892	0.018399595775915545	0.017919683238440065	0.01788095574022397
2020-04-21	40956	9002	5998	Belgium	973.0	107.0	170.0	6363.551413630514	7684.701670456081	8972.080946573658	10213.368962577562	11400.461317662142	12528.980985334976	-0.05559918823299903	-0.045857761094700855	-0.038595165066152015	-0.03286352758770006	-0.02816773088260527	-0.02422105911118233
2020-04-22	41889	9433	6262	Belgium	933.0	431.0	264.0	6023.841130904411	7336.9180587134015	8623.355097063137	9869.697842255368	11066.74339347746	12209.08288680148	-0.0533837570634621	-0.045256618494344036	-0.038867889354441965	-0.03364914374301253	-0.02927231757434856	-0.025532650972009074
2020-04-23	42797	9800	6490	Belgium	908.0	367.0	228.0	5727.072904723529	7022.098382261168	8299.447226054119	9543.985611973447	10745.10523864663	11896.174598121332	-0.04926561304187749	-0.04290898084630379	-0.03756169928794095	-0.03300123625745066	-0.029063487188145776	-0.025629139516975097
2020-04-24	44293	10122	6679	Belgium	1496.0	322.0	189.0	6077.658323778824	7347.748651884307	8609.811908046388	9846.987410476766	11047.204656574782	12202.5571383092	0.06121546292280322	0.04637506510102152	0.03739582571450706	0.03174793119168018	0.028115072976819144	0.025754711118333162
2020-04-25	45325	10417	6917	Belgium	1032.0	295.0	238.0	5894.126659023059	7155.1238765702565	8411.838778325477	9648.11398416717	10851.737472510917	12014.301424478279	-0.030197759561062743	-0.026215482379715382	-0.02299389717630107	-0.02019637255735729	-0.01769381396836278	-0.015427562575380471
2020-04-26	46134	10785	7094	Belgium	809.0	368.0	177.0	5524.301327218447	6771.603230475214	8019.14752427898	9251.099736146274	10454.988864454148	11621.871282030452	-0.06274472083806726	-0.053600839441913184	-0.04668316457257027	-0.041149415178179716	-0.03656083729096771	-0.03266358388913726
2020-04-27	46687	10878	7207	Belgium	553.0	93.0	113.0	4972.441061774758	6196.002692062679	7426.555020810555	8647.712269127991	9846.323435070353	11012.684153827407	-0.09989684355642447	-0.08500210641729244	-0.0738971943930794	-0.06522332308889756	-0.05821770231178269	-0.05241730126068078
2020-04-28	47334	10943	7331	Belgium	647.0	65.0	124.0	4624.952849419807	5810.3355767189	7012.618589266191	8213.748235486992	9399.287497840314	10558.415738444666	-0.06988282174448268	-0.06224450416037319	-0.055737341255055584	-0.05018252459557826	-0.04540130538854725	-0.0412495635975233
2020-04-29	47859	11283	7501	Belgium	525.0	340.0	170.0	4224.9622795358455	5366.946313932416	6535.815933656735	7712.0297060511175	8879.922220302502	10027.5741646002	-0.08648532923619734	-0.07631043972108498	-0.06799209874885681	-0.061082774276940976	-0.055255813555777245	-0.0502766311721935
2020-04-30	48519	11576	7594	Belgium	660.0	293.0	93.0	4039.9698236286767	5132.455261610347	6262.127943134345	7408.025992794728	8553.264195824446	9684.816748140182	-0.04378558757866402	-0.04369170820906809	-0.041875106842132914	-0.03941941678697869	-0.036786135776190165	-0.03418148904547991
2020-05-01	49032	11892	7703	Belgium	513.0	316.0	109.0	3744.9758589029416	4790.046051341957	5880.538236972296	6995.022743695387	8115.901507399507	9229.335073326163	-0.07301885350736936	-0.06671450462111916	-0.06093610824103579	-0.05575078293475755	-0.05113400900657927	-0.04703048975103086
2020-05-02	49517	12211	7765	Belgium	485.0	319.0	62.0	3480.9806871223536	4476.7050427849645	5525.461345976254	6605.644900733464	7699.134673244006	8791.401565993547	-0.07049315715960935	-0.0654150305025164	-0.06038169920630587	-0.055664985980620196	-0.05135188417152703	-0.04745016882075226
2020-05-03	49906	12309	7844	Belgium	389.0	98.0	79.0	3173.784549697883	4119.587535654137	5125.109725122504	6168.939288141781	7232.675265105783	8301.261409394192	-0.08824988273015166	-0.07977240039666844	-0.07245578165980548	-0.06611097313801917	-0.06058595256935306	-0.05575222027114424
2020-05-04	50267	12378	7924	Belgium	361.0	69.0	80.0	2900.0276397583066	3793.9896130451148	4753.951192962147	5758.821877124058	6790.044680094029	7832.135268454773	-0.08625566910823723	-0.07903653455377346	-0.07241962651862743	-0.06648102564505198	-0.06119873612288884	-0.05651263317747457
2020-05-05	50509	12441	8016	Belgium	242.0	63.0	92.0	2562.022111806645	3403.658010870929	4316.815308253269	5280.969142483551	6277.595271194692	7290.921741609296	-0.1165525194717908	-0.10288156847664631	-0.09195211876723164	-0.08297751603304415	-0.07547069762319158	-0.06910165724860551
2020-05-06	50781	12731	8339	Belgium	272.0	290.0	323.0	2321.617689445316	3108.381675725774	3972.1274070742306	4892.847999673108	5852.084685506393	6833.829567448367	-0.09383385929944399	-0.08675264500783364	-0.0798477295333978	-0.07349430234086096	-0.06778241783773364	-0.0626933315649657
2020-04-01	115	1	7	Bolivia	8.0	1.0	1.0	93.60000000000001	97.16666666666667	99.71428571428572	101.625	103.1111111111111	104.3	-0.12523364485981303	-0.0919003115264797	-0.06809078771695587	-0.050233644859813076	-0.03634475597092435	-0.025233644859813165
2020-04-02	123	1	8	Bolivia	8.0	0.0	1.0	82.88000000000001	88.97222222222223	93.46938775510205	96.921875	99.6543209876543	101.87	-0.11452991452991446	-0.08433390508862204	-0.06262791649611132	-0.04627921279212788	-0.03352490421455945	-0.02329817833173531
2020-04-03	132	1	9	Bolivia	9.0	0.0	1.0	75.30400000000002	83.14351851851853	89.11661807580177	93.806640625	97.58161865569271	100.683	-0.09140926640926628	-0.06551149963575809	-0.046568933250155875	-0.0321417056263098	-0.02079892082369783	-0.01165210562481589
2020-04-04	139	1	10	Bolivia	7.0	0.0	1.0	67.24320000000002	76.28626543209879	83.38567263640152	89.080810546875	93.73921658283795	97.61470000000001	-0.10704345054711573	-0.08247489652356288	-0.06430838112062953	-0.05037841720627123	-0.039376289569578615	-0.030474856728543998
2020-04-05	157	2	10	Bolivia	18.0	1.0	0.0	71.79456000000002	81.57188786008233	89.47343368834417	95.94570922851562	101.32374807363374	105.85323000000001	0.06768505960453997	0.06928668480551314	0.07300727882220226	0.07706372045220977	0.08091097586774998	0.08439845638003285
2020-04-06	183	2	11	Bolivia	26.0	0.0	1.0	83.43564800000001	93.97657321673528	102.69151459000929	109.95249557495117	116.06555384322998	121.26790700000001	0.16214442988438105	0.15207059297107728	0.14773190607288678	0.14598658406990705	0.14549210870962948	0.14562311419311436
2020-04-07	194	2	14	Bolivia	11.0	0.0	3.0	77.74851840000001	89.31381101394607	99.02129822000796	107.20843362808228	114.16938119398219	120.14111630000001	-0.06816186769472932	-0.049616218629675135	-0.03574021071414213	-0.024956795500820195	-0.016337083539953223	-0.009291746908767884
2020-04-08	210	2	15	Bolivia	16.0	0.0	1.0	78.19881472	90.42817584495506	100.87539847429255	109.80737942457199	117.48389439465083	124.12700467	0.005791702906585483	0.012476959815710842	0.018724257181168324	0.024241990191795404	0.02903154213507597	0.033176721614996296
2020-04-09	264	2	18	Bolivia	54.0	0.0	3.0	116.559051776	129.35681320412922	140.46462726367935	150.0814569965005	158.43012835080071	165.714304203	0.49054755105116765	0.4304923437349861	0.3924567276874338	0.3667702278569833	0.348526359013974	0.33503829117251827
2020-04-10	268	2	19	Bolivia	4.0	0.0	1.0	97.24724142080001	111.79734433677436	124.39825194029659	135.32127487193793	144.82678075626728	153.1428737827	-0.16568263091495372	-0.13574444540192454	-0.11438022252551205	-0.09834780671743304	-0.08586338808242644	-0.07586207165858172
2020-04-11	275	2	20	Bolivia	7.0	0.0	1.0	84.79779313664001	100.16445361397864	113.6270730916828	125.40611551294569	135.73491622779312	144.82858640443	-0.12801852373672795	-0.10405337257165259	-0.08658625567972833	-0.07327125293768855	-0.06277750897311662	-0.05429104974265686
2020-04-12	300	2	24	Bolivia	25.0	0.0	4.0	92.83823450931202	108.47037801164886	122.39463407858527	134.73035107382748	145.65325886914945	155.34572776398701	0.09481899322209886	0.08292287431307943	0.0771608451079977	0.07435231944425591	0.07307141682477014	0.0726178554984176
2020-04-13	330	2	27	Bolivia	30.0	0.0	3.0	104.27058760744961	120.39198167637406	134.90968635307308	147.88905718959904	159.46956343924396	169.8111549875883	0.12314272410028315	0.10990653746449475	0.10225164173825085	0.09766697712055294	0.09485750389221748	0.09311763787658367
2020-04-14	354	6	28	Bolivia	24.0	4.0	1.0	107.4164700859597	124.32665139697839	139.6368740169198	153.40292504089916	165.75072305710574	176.83003948882947	0.03017037259206279	0.03268215761396087	0.03503964608942267	0.03728381231230071	0.03938782725930534	0.04133347130083531
2020-04-15	397	7	28	Bolivia	43.0	1.0	0.0	128.93317606876775	146.60554283081532	162.68874915735984	177.22755941078677	190.33397605076064	202.14703553994653	0.20031105067583566	0.1791964247689728	0.1650844399284308	0.1553075625092264	0.1483146048490256	0.14317135326272634
2020-04-16	441	14	29	Bolivia	44.0	7.0	1.0	147.14654085501422	166.1712856923461	183.44749927773702	199.0741144844384	213.185756489565	225.9323319859519	0.14126205016878046	0.13345841148796045	0.1275979453274818	0.12326838526853834	0.12006148830049113	0.1176633453093856
2020-04-17	465	26	31	Bolivia	24.0	12.0	2.0	141.71723268401138	162.47607141028843	181.24071366663173	198.1898501738836	213.49845021294666	227.3390987873567	-0.03689728714963425	-0.022237381546767798	-0.012029521360573225	-0.00444188493740072	0.0014667664882057618	0.006226496177148766
2020-04-18	493	31	31	Bolivia	28.0	5.0	0.0	141.3737861472091	163.39672617524036	183.3491831428272	201.41611890214816	217.7764001892859	232.60518890862105	-0.00242346347227973	0.005666402178244878	0.011633531084377147	0.016278677870909863	0.020037381873603044	0.02316403183330129
2020-04-19	520	31	32	Bolivia	27.0	0.0	1.0	140.09902891776727	163.16393847936698	184.1564426938519	203.23910403937964	220.57902239047635	236.34467001775894	-0.009016927849088363	-0.0014246778458935072	0.004402853272576834	0.009050840355617762	0.012869264983508266	0.01607651629219231
2020-04-20	564	31	33	Bolivia	44.0	0.0	1.0	156.0792231342138	179.96994873280582	201.84837945187306	221.8342160344572	240.07024212486786	256.71020301598304	0.11406356160988307	0.1030007635882364	0.09607014828926119	0.09149377076310361	0.0883638866613865	0.08616878475276746
2020-04-21	598	37	34	Bolivia	34.0	6.0	1.0	158.86337850737107	183.97495727733818	207.01289667303405	228.10493903015004	247.39577077766032	265.03918271438476	0.017838090921064698	0.022253762768352114	0.025586121796892458	0.02826760951393914	0.030514105321650886	0.032445066851835014
2020-04-22	609	44	37	Bolivia	11.0	7.0	3.0	138.09070280589685	164.3124643977818	188.43962571974347	210.59182165138128	230.9073518023647	249.5352644429463	-0.13075811364864298	-0.10687592034559135	-0.08972035680765378	-0.07677658122279385	-0.06664794197356794	-0.058496702686206214
2020-04-23	703	44	43	Bolivia	94.0	0.0	6.0	204.4725622447175	230.92705366481817	255.51967918835157	278.2678439449586	299.2509793798797	318.58173799865165	0.48071201094637317	0.4054140963145072	0.35597636756280115	0.32136111347006535	0.2959785690843262	0.2767002640281815
2020-04-24	807	54	44	Bolivia	104.0	10.0	1.0	267.578049795774	296.43921138734845	323.01686787572993	347.48436345183876	370.0008705598931	390.7235641987865	0.3086256994986467	0.2836920000617107	0.2641565178141292	0.24874063249856215	0.2364232569150626	0.2264468348165023
2020-04-25	866	54	46	Bolivia	59.0	0.0	2.0	273.0624398366192	306.0326761561237	335.87160103633994	363.0488180203589	387.88966271990495	410.65120777890786	0.02049641233662891	0.03236233399717081	0.039795857241595956	0.04479181282837019	0.04834797316271766	0.051001898544268176
2020-04-26	950	80	50	Bolivia	84.0	26.0	4.0	302.4499518692954	339.02723013010313	371.88994374543427	401.66771576781406	428.79081130658216	453.58608700101706	0.10762194921520352	0.10781382690372299	0.1072384286077146	0.10637384238857228	0.10544531736132368	0.1045531546207581
2020-04-27	1014	98	53	Bolivia	64.0	18.0	3.0	305.95996149543635	346.52269177508595	382.762808924658	415.4592512968373	445.147387828073	472.2274783009154	0.011605257677997027	0.02210873044653794	0.029236781908430487	0.034335683420958496	0.03814581863741484	0.04109780223452164
2020-04-28	1053	110	55	Bolivia	39.0	12.0	2.0	283.7679691963491	327.7689098125716	367.08240764970685	402.5268448847326	434.68656695828713	464.00473047082386	-0.07253234112927631	-0.05411992463306459	-0.0409663658781374	-0.03112797794666211	-0.023499679332783407	-0.01741268394562112
2020-04-29	1110	117	59	Bolivia	57.0	7.0	4.0	284.0143753570793	330.140758177143	371.64206369974875	409.210989274141	443.3880595184774	474.6042574237415	0.0008683367662249974	0.00723634333081713	0.012421341788716234	0.01660546240418448	0.0200178547523997	0.02284357519838709
2020-04-30	1167	132	62	Bolivia	57.0	15.0	3.0	284.2115002856634	332.1172984809525	375.55034031407035	415.0596156148734	451.12271957197987	484.1438316813674	0.0006940667293204861	0.005986962393625284	0.010516238596390837	0.014292446913771073	0.01744444823774094	0.02010006043647561
2020-05-01	1229	134	66	Bolivia	62.0	2.0	4.0	289.36920022853076	338.7644154007938	383.9002916977746	425.1771636630142	462.99797295287095	497.72944851323064	0.018147400572050332	0.0200143652566247	0.022233907115411622	0.024376132168755005	0.026323775916580194	0.02806111726071614
2020-05-02	1470	159	71	Bolivia	241.0	25.0	5.0	472.4953601828246	523.3036795006615	570.0573928838069	613.0300182051374	652.5537537358853	688.9565036619076	0.6328460658897666	0.5447421739427336	0.48491002797305605	0.4418225403352356	0.40940952629680183	0.38419879659500156
2020-05-03	1594	166	76	Bolivia	124.0	7.0	5.0	501.9962881462597	560.0863995838846	612.6206224718345	660.4012659294951	704.0477810985647	744.0608532957169	0.0624364394859247	0.07028943522491815	0.0746648146649036	0.07727394469695614	0.07891154876954554	0.07998233464800952
2020-05-04	1681	174	82	Bolivia	87.0	8.0	6.0	488.5970305170078	553.7386663199038	612.1033906901439	664.8511076883083	712.8202498653908	756.6547679661453	-0.026691945629183533	-0.01133348938431078	-0.0008442937810413387	0.006738087869274656	0.01246004746032714	0.01692592025859896
2020-05-05	1802	187	86	Bolivia	121.0	13.0	4.0	511.87762441360627	582.4488885999199	645.6600491629805	702.7447192272698	754.6179998803474	801.9892911695308	0.047647841559667725	0.0518479637169309	0.054821879739959556	0.05699563571566846	0.05863715294683303	0.059914408951975195
2020-05-06	1886	198	91	Bolivia	84.0	11.0	5.0	493.50209953088506	569.3740738332666	637.4228992825548	698.901629323861	754.7715554491976	805.7903620525777	-0.03589827725674033	-0.02244800363184185	-0.012757719625217878	-0.005468685567121212	0.00020348781618606537	0.004739553164736066
2020-03-23	136	2	1	Bosnia and Herzegovina	10.0	0.0	0.0	110.80000000000001	115.0	118.00000000000001	120.25	122.0	123.4	-0.12063492063492054	-0.08730158730158732	-0.06349206349206338	-0.045634920634920584	-0.031746031746031744	-0.02063492063492056
2020-03-24	166	2	3	Bosnia and Herzegovina	30.0	0.0	2.0	118.64000000000001	125.83333333333334	131.14285714285717	135.21875	138.44444444444446	141.06	0.07075812274368243	0.09420289855072461	0.11138014527845042	0.1244802494802495	0.13479052823315119	0.14311183144246353
2020-03-25	176	2	3	Bosnia and Herzegovina	10.0	0.0	0.0	104.91200000000002	114.86111111111113	122.40816326530616	128.31640625	133.06172839506172	136.954	-0.11571139581928513	-0.08719646799116987	-0.06660441954559593	-0.05104575918650334	-0.03887997146424127	-0.029108180915922266
2020-03-26	191	2	3	Bosnia and Herzegovina	15.0	0.0	0.0	98.92960000000002	110.71759259259261	119.92128279883386	127.27685546875	133.27709190672152	138.2586	-0.05702302882415733	-0.03607416364369209	-0.020316295908159865	-0.008101464275929282	0.0016185233294159218	0.009525826189815456
2020-03-27	237	5	4	Bosnia and Herzegovina	46.0	3.0	1.0	125.14368000000002	138.2646604938272	148.78967097042903	157.36724853515625	164.468526139308	170.43274000000002	0.2649771150393814	0.24880479475921669	0.24072781326081594	0.23641684857459633	0.23403447499002206	0.23270986397952842
2020-03-28	258	5	5	Bosnia and Herzegovina	21.0	0.0	1.0	121.11494400000002	136.22055041152265	148.53400368893918	158.69634246826172	167.19424545716268	174.38946600000003	-0.03219288421117228	-0.014784038632892793	-0.0017183133736525802	0.008445810328878922	0.016572893196269867	0.023215762417479135
2020-03-29	323	8	6	Bosnia and Herzegovina	65.0	3.0	1.0	161.89195520000004	178.51712534293554	192.31486030480502	203.859299659729	213.61710707303348	221.95051940000002	0.33668026300701603	0.31050069026761995	0.2947530903937121	0.28458725947322705	0.27765825007275713	0.2727289353589739
2020-03-30	368	17	10	Bosnia and Herzegovina	45.0	9.0	4.0	174.51356416000004	193.76427111911295	209.84130883269003	223.37688720226288	234.88187295380752	244.75546746000003	0.07796316342221798	0.08540998936033328	0.09113413544905935	0.0957404816709937	0.09954617479911776	0.10274789228540104
2020-03-31	420	17	13	Bosnia and Herzegovina	52.0	0.0	3.0	191.61085132800005	213.47022593259413	231.86397899944862	247.45477630198002	260.78388707005115	272.279920714	0.09797110757720029	0.10170066287074842	0.10494916510608321	0.1077904227303299	0.1102767692989981	0.11245694954086471
2020-04-01	459	19	13	Bosnia and Herzegovina	39.0	2.0	0.0	192.28868106240006	216.89185494382846	237.74055342809882	255.52292926423252	270.80789961782324	284.05192864260005	0.00353753312874594	0.01602860069260781	0.0253449218546542	0.032604555397252044	0.03843800573874967	0.04323494695359931
2020-04-02	533	20	16	Bosnia and Herzegovina	74.0	1.0	3.0	227.83094484992006	254.74321245319038	277.7776172240847	297.58256310620345	314.71813299362066	329.64673577834003	0.1848380445024016	0.17451719207788985	0.16840653905558645	0.16460219035168344	0.16214531938605048	0.1605157456723636
2020-04-03	579	27	17	Bosnia and Herzegovina	46.0	7.0	1.0	228.26475587993605	258.28601037765867	284.0951004777869	306.384742717928	325.749451549885	342.68206220050604	0.0019040917830619453	0.013907330014216956	0.022742952858602283	0.02957894951856832	0.035051423479586896	0.03954332018907403
2020-04-04	624	30	21	Bosnia and Herzegovina	45.0	3.0	4.0	227.61180470394885	260.23834198138223	288.51008612381736	313.086649878187	334.5550680443422	353.4138559804554	-0.0028604993069129003	0.007558797322661404	0.015540520194137208	0.02187415437468143	0.027031868979551232	0.03131705730681089
2020-04-05	654	30	23	Bosnia and Herzegovina	30.0	0.0	2.0	212.0894437631591	246.8652849844852	277.2943595347006	303.95081864341364	327.3822827060819	348.0724703824099	-0.06819664279266824	-0.05138772747735132	-0.03887464296240717	-0.02917988115535386	-0.021439774863340477	-0.015113684728707777
2020-04-06	674	47	29	Bosnia and Herzegovina	20.0	17.0	6.0	189.6715550105273	225.72107082040435	257.68087960117197	285.95696631298694	311.00647351651725	333.26522334416893	-0.10570016288819128	-0.0856508203063453	-0.0707316224045813	-0.05919988112134866	-0.050020450264459115	-0.04254070142913913
2020-04-07	764	68	33	Bosnia and Herzegovina	90.0	21.0	4.0	241.73724400842184	278.10089235033695	310.86932537243314	340.2123455238636	366.45019868134864	389.93870100975204	0.27450446639194137	0.23205552472152124	0.20641207781339488	0.18973267170380037	0.17827193285700793	0.17005518036622558
2020-04-08	804	79	34	Bosnia and Herzegovina	40.0	11.0	1.0	233.3897952067375	271.7507436252808	306.45942174779987	337.68580233338065	365.73350993897657	390.94483090877685	-0.03453108285371842	-0.022833974646354505	-0.014185714912045566	-0.00742637127583512	-0.001955760277797758	0.0025802258057983085
2020-04-09	858	101	35	Bosnia and Herzegovina	54.0	22.0	1.0	240.71183616539	280.4589530210674	316.67950435525705	349.47507704170806	379.09645327909027	405.85034781789915	0.03137258401622334	0.0320448410908285	0.03334889346579728	0.034911964396680206	0.036537377563087725	0.038126906229898117
2020-04-10	901	129	36	Bosnia and Herzegovina	43.0	28.0	1.0	235.56946893231202	276.71579418422283	314.4395751616489	348.79069241149455	379.9746251369691	408.26531303610926	-0.021363167324870203	-0.013346547851383339	-0.007073173864435955	-0.001958321709252586	0.0023164866098928094	0.005950383512529855
2020-04-11	946	139	37	Bosnia and Herzegovina	45.0	10.0	1.0	233.45557514584962	275.5964951535191	314.51963585284193	350.19185586005773	382.75522234397255	412.43878173249834	-0.00897354736181788	-0.004044940889635584	0.0002546139147778792	0.004017204240387651	0.007317849727468406	0.010222442522370034
2020-04-12	1009	193	39	Bosnia and Herzegovina	63.0	54.0	2.0	249.76446011667971	292.66374596126593	332.588259302436	369.4178738775505	403.22686430575334	434.19490355924853	0.06985862282638244	0.06192840296550095	0.05744831606649847	0.05490138532854916	0.05348494485957245	0.05274994202863503
2020-04-13	1037	206	39	Bosnia and Herzegovina	28.0	13.0	0.0	227.8115680933438	271.88645496772165	313.0756508306594	351.2406396428567	386.4238793828918	418.7754132033237	-0.08789437862008243	-0.07099373010927756	-0.05866896357887652	-0.04920507511967043	-0.04167129328496422	-0.0355128312873455
2020-04-14	1083	236	40	Bosnia and Herzegovina	46.0	30.0	1.0	228.24925447467504	272.57204580643474	314.35055785485093	353.3355596874996	389.4878927847927	422.89787188299135	0.001921264951531887	0.0025216071863325418	0.004072201146301024	0.005964344122516785	0.007929151290531067	0.009844080024024926
2020-04-15	1110	253	41	Bosnia and Herzegovina	27.0	17.0	1.0	209.59940357974006	254.1433715053623	296.443335304158	336.16861472656217	373.211460253149	407.60808469469225	-0.08170826642066531	-0.06761028720516504	-0.056965773093876515	-0.048585387149033044	-0.04178931574809441	-0.03615479813180411
2020-04-16	1167	277	43	Bosnia and Herzegovina	57.0	24.0	2.0	224.67952286379204	268.78614292113525	311.094287403564	351.1475378857419	388.7435202250213	423.847276225223	0.07194733871613757	0.05761618463247631	0.0494224371223384	0.04455776804554912	0.04161731786407863	0.03984020960402268
2020-04-17	1214	320	46	Bosnia and Herzegovina	47.0	43.0	3.0	226.74361829103364	270.9884524342794	313.65224634591203	354.25409565002417	392.5497957555745	428.46254860270074	0.009186842667869177	0.008193538138572487	0.008222455525291439	0.00884687326297895	0.009791225660430225	0.010888998552925022
2020-04-18	1268	338	47	Bosnia and Herzegovina	54.0	18.0	1.0	235.39489463282692	279.82371036189954	322.8447825822103	363.97233369377113	402.93315178273286	439.6162937424307	0.038154442480004214	0.03260381705660653	0.029308051650809075	0.02743295889329067	0.026451054463479284	0.026032018845298044
2020-04-19	1285	347	48	Bosnia and Herzegovina	17.0	9.0	1.0	205.31591570626153	250.18642530158297	293.7240993561803	335.4757919820497	375.1628015846514	412.65466436818764	-0.12778093158512682	-0.10591413080037537	-0.09020025968242062	-0.07829315328042774	-0.06892048985102028	-0.061329913740730824
2020-04-20	1309	381	49	Bosnia and Herzegovina	24.0	34.0	1.0	188.25273256500924	232.48868775131916	275.7635137338689	317.5413179842935	357.47804585302345	395.38919793136887	-0.08310696753613589	-0.07073820063950464	-0.061147810689281545	-0.05345981566000979	-0.047138883857699265	-0.04183998856102544
2020-04-21	1342	437	51	Bosnia and Herzegovina	33.0	56.0	2.0	183.6021860520074	226.74057312609932	269.3687260576019	310.84865323625684	350.75826298046525	388.850278138232	-0.024703739752600207	-0.024724276612410057	-0.023189390030903034	-0.02107651624840745	-0.018797749821316323	-0.01653793231415468
2020-04-22	1368	460	53	Bosnia and Herzegovina	26.0	23.0	2.0	172.8817488416059	214.95047760508277	256.8874794779445	297.99257158172475	337.7851226493024	375.9652503244088	-0.05838948566421098	-0.05199817288306674	-0.04633517321156433	-0.04135800982467497	-0.036985986362594536	-0.03313621858653448
2020-04-23	1413	485	54	Bosnia and Herzegovina	45.0	25.0	1.0	183.30539907328475	224.12539800423565	265.18926812395244	305.74350013400914	345.2534423549355	383.36872529196796	0.06029352607503391	0.042683880033099975	0.03231682860869323	0.026010475734824512	0.02210967625530058	0.019691912912618736
2020-04-24	1421	538	55	Bosnia and Herzegovina	8.0	53.0	1.0	154.6443192586278	194.77116500352972	235.30508696338782	275.525562617258	314.89194875994264	353.03185276277117	-0.1563569865347958	-0.13097236307038784	-0.11269000956176112	-0.09883427612854057	-0.08793972737216016	-0.07913236142591618
2020-04-25	1486	592	57	Bosnia and Herzegovina	65.0	54.0	2.0	188.71545540690227	227.3093041696081	266.6900745400467	306.08486729010076	344.9039544532823	382.72866748649403	0.22031935160381644	0.16705829718423004	0.13337997908027455	0.11091277478051542	0.09530890139150339	0.0841193634266153
2020-04-26	1516	624	59	Bosnia and Herzegovina	30.0	32.0	2.0	180.97236432552182	219.4244201413401	258.5914924628972	297.8242588788382	336.581292847362	374.45580073784464	-0.04103050841641476	-0.03468790710997316	-0.030367017186961	-0.026987967371262966	-0.024130374553440026	-0.02161548755409426
2020-04-27	1565	659	60	Bosnia and Herzegovina	49.0	35.0	1.0	193.77789146041746	231.85368345111675	270.6498506824833	309.5962265189834	348.18337141987735	386.01022066406017	0.0707595725050143	0.05664484974721806	0.04663091621746318	0.03952655732095467	0.03447036070949072	0.03085656545698634
2020-04-28	1585	682	63	Bosnia and Herzegovina	20.0	23.0	3.0	175.022313168334	213.21140287593064	251.98558629927143	290.8966982041105	329.49633015100204	367.40919859765415	-0.09678905137593896	-0.08040536728896341	-0.06896092621572558	-0.06039972943186478	-0.053670114091521115	-0.048187900399130235
2020-04-29	1677	710	65	Bosnia and Herzegovina	92.0	28.0	2.0	232.0178505346672	269.67616906327555	307.98764539937554	346.5346109285967	384.8856268008907	422.6682787378887	0.3256472636806924	0.2648299548040691	0.2222431049432847	0.191263472799706	0.168102924316349	0.15040200504274304
2020-04-30	1757	727	69	Bosnia and Herzegovina	80.0	17.0	4.0	265.6142804277338	304.73014088606294	343.9894103423219	383.2177845625221	422.1205571563473	460.40145086409984	0.144801056537875	0.12998542638953947	0.11689353609058539	0.10585717119460836	0.09674284453006865	0.08927372605033068
2020-05-01	1781	755	70	Bosnia and Herzegovina	24.0	28.0	1.0	236.49142434218703	277.9417840717191	318.8480660077045	359.3155614922069	399.2182730278642	438.3613057776899	-0.10964341238975761	-0.08790845807523806	-0.07308755321740257	-0.06237242641961882	-0.05425531578648135	-0.04787158043278128
2020-05-02	1839	779	72	Bosnia and Herzegovina	58.0	24.0	2.0	247.19313947374962	289.61815339309925	331.2983422923182	372.401116305681	412.8606871358793	452.5251751999209	0.045252021976399215	0.042010125826807077	0.039047676971993406	0.03641800193437472	0.03417281980743114	0.032310948150642727
2020-05-03	1857	825	77	Bosnia and Herzegovina	18.0	46.0	5.0	215.7545115789997	259.34846116091603	301.9700076791299	343.85097676747085	384.9872774541149	425.27265767992884	-0.12718244511833832	-0.10451586641773147	-0.08852544932842044	-0.07666502136576603	-0.06751286947451784	-0.06022320748884791
2020-05-04	1926	855	78	Bosnia and Herzegovina	69.0	30.0	1.0	241.6036092631998	285.1237176340967	327.8314351535399	369.869604671537	411.2109132925466	451.74539191193594	0.11980791268290725	0.09938465166827459	0.0856423711519394	0.07566832628677167	0.06811559075885865	0.062248850834730085
2020-05-05	1946	911	79	Bosnia and Herzegovina	20.0	56.0	1.0	213.28288741055985	257.6030980284139	300.99837298874854	343.6359040875949	385.52081181559697	426.5708527207424	-0.11721977970034259	-0.09652167779672538	-0.08185018057290361	-0.07092688951080195	-0.062474269642432856	-0.05572727390676102
2020-05-06	1987	928	86	Bosnia and Herzegovina	41.0	17.0	7.0	211.62630992844788	255.6692483570116	298.99860541892735	341.6814160766455	383.6851660583084	424.9137674486681	-0.007767043583403521	-0.007507090117328419	-0.006643781991127029	-0.005687671130113259	-0.004761469941515273	-0.0038846659623016366
2020-03-14	151	0	0	Brazil	0.0	0.0	0.0	120.80000000000001	125.83333333333334	129.42857142857144	132.125	134.22222222222223	135.9	-0.19999999999999996	-0.16666666666666663	-0.1428571428571428	-0.125	-0.11111111111111105	-0.09999999999999998
2020-03-15	162	0	0	Brazil	11.0	0.0	0.0	107.64000000000001	115.86111111111113	121.93877551020411	126.609375	130.30864197530866	133.31	-0.10894039735099337	-0.07924944812362023	-0.05786818038473662	-0.041745506149479694	-0.029157468727005087	-0.019058130978660826
2020-03-16	200	1	0	Brazil	38.0	1.0	0.0	124.11200000000002	134.55092592592592	142.5189504373178	148.783203125	153.82990397805213	157.97899999999998	0.15302861389817912	0.16131223527531358	0.16877465630603705	0.17513575219054678	0.18050423706510865	0.1850498837296526
2020-03-17	321	2	1	Brazil	121.0	1.0	1.0	220.2896	233.12577160493828	243.15910037484383	251.185302734375	257.73769242493523	263.1811	0.7749258734046665	0.7326210875225088	0.7061527581329559	0.6882638460427688	0.6754719710525743	0.665924584913185
2020-03-18	372	2	3	Brazil	51.0	0.0	2.0	227.23168	245.27147633744858	259.42208603558043	270.7871398925781	280.10017104438685	287.86299	0.0315134259629144	0.05209936528636039	0.06688207694331116	0.07803735706197656	0.08676448682788052	0.09378291222280022
2020-03-19	621	2	6	Brazil	249.0	0.0	3.0	430.785344	453.39289694787385	471.36178803049756	485.93874740600586	497.97792981723273	508.07669100000004	0.8957979098689055	0.8485349528539894	0.8169686137125929	0.7945414527395167	0.7778565716702803	0.764994836606123
2020-03-20	793	2	11	Brazil	172.0	0.0	5.0	516.6282752	549.8274141232282	576.0243897404265	597.1964039802551	614.6470487264291	629.2690219000001	0.19927077927702186	0.21269525355277308	0.2220430343902997	0.22895407531948164	0.23428572216446653	0.2385315702270625
2020-03-21	1021	2	15	Brazil	228.0	0.0	4.0	641.3026201600001	686.1895117693568	721.7351912060799	750.5468534827232	774.3529322012703	794.3421197100001	0.241323115564543	0.24800890996600433	0.2529594302965452	0.2567839465884296	0.25983348298142395	0.26232516152087415
2020-03-22	1546	2	25	Brazil	525.0	0.0	10.0	1038.0420961280001	1096.8245931411307	1143.6301638909258	1181.7284967973828	1213.3137175122401	1239.9079077390002	0.61864627321968	0.5984280935931838	0.5845564658968951	0.574489975294507	0.5668743115146815	0.5609242881287322
2020-03-23	1924	2	34	Brazil	378.0	0.0	9.0	1208.4336769024003	1292.0204942842756	1358.2544261922221	1412.01243469771	1456.5010822331024	1493.9171169651001	0.16414708171275283	0.17796455546655365	0.18766929124279907	0.19487042795737142	0.20043238711541966	0.20486135110573778
2020-03-24	2247	2	46	Brazil	323.0	0.0	12.0	1289.7469415219202	1399.6837452368964	1487.2180795933334	1558.5108803604962	1617.6676286516465	1667.5254052685902	0.06728814843024877	0.08332936778395417	0.09494808256406895	0.10375152658917575	0.11065322805764355	0.11621012058297864
2020-03-25	2554	2	59	Brazil	307.0	0.0	13.0	1338.7975532175362	1473.4031210307471	1581.758353937143	1670.6970203154342	1744.9267810236856	1807.7728647417312	0.038031190551020444	0.05266859463412121	0.0635685348645445	0.07198290455886225	0.07866829385595842	0.08410514108512257
2020-03-26	2985	6	77	Brazil	431.0	4.0	18.0	1502.038042574029	1658.8359341922894	1786.7928748032655	1892.859892776005	1982.0460275766093	2057.995578267558	0.12193067500323451	0.12585341412323015	0.12962442736956148	0.13297615890799008	0.13589065692132607	0.1384149073183345
2020-03-27	3417	6	92	Brazil	432.0	0.0	15.0	1633.6304340592233	1814.3632784935746	1963.5367498313706	2088.2524061790045	2193.818691179208	2284.1960204408024	0.08760922676744287	0.0937569177852502	0.09891682327620965	0.10322608353037865	0.1068454822219882	0.10991298745338529
2020-03-28	3904	6	111	Brazil	487.0	0.0	19.0	1793.9043472473786	1998.9693987446456	2170.0314998554604	2314.220855406629	2437.0610588259624	2542.7764183967224	0.0981090397476918	0.10174705498027126	0.10516469836473585	0.10820935656963626	0.11087623996676221	0.11320411892934623
2020-03-29	4256	6	136	Brazil	352.0	0.0	25.0	1787.123477797903	2017.8078322872047	2212.026999876109	2376.9432484808003	2518.2764967341886	2640.4987765570504	-0.0037799503969542236	0.009424073002012756	0.019352484064607323	0.027103028186629352	0.033325155155263575	0.03843136087519028
2020-03-30	4579	120	159	Brazil	323.0	114.0	23.0	1752.6987822383226	2004.506526906004	2219.0231427509507	2402.8253424207005	2561.4679970970565	2699.4488989013453	-0.019262628456987563	-0.00659195844538063	0.0031627746294387027	0.010888814428549054	0.017151214498837053	0.022325373852723374
2020-03-31	5717	127	201	Brazil	1138.0	7.0	42.0	2540.1590257906582	2808.422105755003	3040.019836643672	3240.472174618113	3414.8604418640502	3567.5040090112107	0.44928441300489297	0.4010541088583328	0.36998113182132997	0.34860912169069036	0.3331653745954093	0.32156752826962465
2020-04-01	6836	127	240	Brazil	1119.0	0.0	39.0	3151.1272206325266	3459.351754795836	3724.731288551719	3954.413152790849	4154.431503879156	4329.75360811009	0.2405236005457163	0.231777711657714	0.2252325605427632	0.22032004587629994	0.21657431529219395	0.2136646790510961
2020-04-02	8044	127	324	Brazil	1208.0	0.0	84.0	3728.9017765060216	4090.79312899653	4400.6268187586165	4668.111508691993	4900.828003448138	5104.77824729908	0.1833548807837464	0.1825317050587012	0.1814615546319598	0.18048148443908718	0.17966272855191923	0.1789997097611482
2020-04-03	9056	127	359	Brazil	1012.0	0.0	35.0	3995.1214212048176	4420.994274163775	4783.9658446502435	5096.597570105494	5368.291558620566	5606.300422569172	0.0713935793042646	0.08071812354105612	0.08711009628391175	0.09179002271382397	0.095384607426241	0.09824563398722463
2020-04-04	10360	127	445	Brazil	1304.0	0.0	86.0	4500.097136963854	4988.16189513648	5404.542152557352	5763.5228738423075	6075.814718773837	6349.670380312255	0.12639808969979938	0.12828960767654096	0.12972005404283538	0.13085696772464783	0.13179670895801254	0.13259545541842765
2020-04-05	11130	127	486	Brazil	770.0	0.0	41.0	4370.077709571084	4926.8015792804	5402.464702192016	5813.082514612019	6170.7241944656325	6484.703342281029	-0.02889258241223036	-0.012301187721253992	-0.0003843897053060763	0.008598845160247004	0.015620864046188343	0.02126613727658322
2020-04-06	12161	127	564	Brazil	1031.0	0.0	78.0	4527.062167656867	5136.667982733667	5661.6840304503	6117.447200285516	6516.08817285834	6867.233008052926	0.0359225781596435	0.04259688564196651	0.04798167920525365	0.052358569641568486	0.05596814369089054	0.05898953978014054
2020-04-07	14034	127	686	Brazil	1873.0	0.0	122.0	5494.649734125494	6153.5566522780555	6725.872026100258	7225.766300249827	7665.07837587408	8053.509707247634	0.2137341018600225	0.19796659487483836	0.18796315547219233	0.1811734639757221	0.17633128535639897	0.17274449517055968
2020-04-08	16170	127	819	Brazil	2136.0	0.0	133.0	6531.719787300396	7263.96387689838	7901.033165228793	8458.545512718598	8949.40300077696	9384.15873652287	0.1887417949016832	0.18044966307562138	0.17472249465470546	0.17060878545520475	0.16755531540881652	0.1652259794357407
2020-04-09	18092	173	950	Brazil	1922.0	46.0	131.0	7147.375829840317	7975.30323074865	8694.31414162468	9323.227323628773	9877.02488957952	10367.742862870584	0.09425634635106972	0.09792716014358871	0.10040218282932822	0.10222582707748118	0.10365181774941035	0.10481324474186837
2020-04-10	19638	173	1057	Brazil	1546.0	0.0	107.0	7263.900663872254	8192.086025623876	8998.269264249726	9703.823908175176	10325.57767962624	10876.968576583526	0.016303163119734787	0.02718176207262224	0.034960218560523115	0.04082240744916943	0.04541375516021562	0.049116352560845566
2020-04-11	20727	173	1124	Brazil	1089.0	0.0	67.0	6900.120531097804	7915.738354686563	8801.802226499765	9579.845919653279	10267.29127077888	10878.271718925173	-0.050080548951302095	-0.03373349230866596	-0.021833869600960676	-0.012776199330807092	-0.005644856942228715	0.00011980749346407471
2020-04-12	22192	173	1223	Brazil	1465.0	0.0	99.0	6985.096424878244	8061.448628905469	9009.401908428372	9847.365179696619	10591.481129581227	11255.444547032655	0.01231513180059185	0.018407666813878176	0.023586042561099863	0.02792521532048009	0.0315750133362831	0.03467212787591123
2020-04-13	23430	173	1328	Brazil	1238.0	0.0	105.0	6826.077139902595	7955.873857421225	8960.344492938606	9854.444532234542	10652.64989296109	11367.90009232939	-0.02276551035276808	-0.013096253086038567	-0.005445135647003663	0.0007189082976752914	0.005775279456338156	0.009991213125951637
2020-04-14	25262	3046	1532	Brazil	1832.0	2873.0	204.0	7292.861711922076	8461.894881184355	9512.295279661663	10454.638965705224	11301.022127076523	12063.110083096451	0.06838255156696649	0.06360344983236677	0.061599281942567474	0.06090596293960626	0.06086487781259531	0.06115553313458144
2020-04-15	28320	14026	1736	Brazil	3058.0	10980.0	204.0	8892.289369537662	10109.579067653629	11211.39595399571	12205.809094992072	13103.353001845799	13914.799074786806	0.21931413494388718	0.19471811096744074	0.17862152344733362	0.16750173153097703	0.159483881590764	0.15350013213301028
2020-04-16	30425	14026	1924	Brazil	2105.0	0.0	188.0	9218.83149563013	10529.649223044691	11714.767960567753	12785.082958118062	13752.424890529599	14628.319167308126	0.03672194105728299	0.04155169592917174	0.04489824537796672	0.047458866398595534	0.049534793773194474	0.05127778623941448
2020-04-17	33682	14026	2141	Brazil	3257.0	0.0	217.0	10632.065196504103	12031.707685870577	13298.229680486646	14443.947588353305	15481.377680470754	16422.487250577313	0.15329857168382666	0.14265037998972963	0.13516799694615123	0.12975000910587942	0.12571984967769367	0.12265032385120889
2020-04-18	36658	14026	2354	Brazil	2976.0	0.0	213.0	11481.652157203283	13002.423071558815	14374.482583274268	15614.454139809142	16737.22460486289	17756.238525519584	0.0799079901220443	0.0806797680788236	0.0809320434859746	0.08103785646519923	0.08111984284036589	0.08121493745689379
2020-04-19	38654	22130	2462	Brazil	1996.0	8104.0	108.0	11181.321725762627	12831.352559632345	14316.985071377945	15658.647372333	16873.532982100347	17976.614672967626	-0.02615742293257306	-0.013156817847333802	-0.003999970890307014	0.002830277134772574	0.008144025097079233	0.01241119548666303
2020-04-20	40743	22130	2587	Brazil	2089.0	0.0	125.0	11034.057380610102	12781.793799693622	14360.701489752526	15790.316450791375	17087.695984089194	18267.953205670863	-0.013170566840342013	-0.0038623176869627684	0.003053465387903298	0.008408713430191783	0.012692244251161444	0.01620652931618638
2020-04-21	43079	22991	2741	Brazil	2336.0	861.0	154.0	11163.245904488082	12987.494833078019	14645.172705502166	16152.526894442453	17525.063096968173	18777.157885103778	0.011708161324681887	0.016093283666438696	0.019809005566519877	0.022938770402725295	0.025595440911766243	0.027874205374844196
2020-04-22	45757	25318	2906	Brazil	2678.0	2327.0	165.0	11608.596723590466	13500.91236089835	15231.005176144714	16811.461032637148	18255.83386397171	19577.4420965934	0.0398943840270809	0.03953168293185394	0.04000174545039359	0.040794492558400286	0.041698609754504234	0.042620092795007114
2020-04-23	50036	26573	3331	Brazil	4279.0	1255.0	425.0	13565.877378872374	15529.760300748625	17334.147293838327	18989.028403557502	20506.407879085964	21898.69788693406	0.168606137493295	0.15027487666139305	0.13808294944234012	0.12952874034522677	0.12327971605590737	0.11856787924018808
2020-04-24	54043	27655	3704	Brazil	4007.0	1082.0	373.0	14859.701903097899	16948.46691729052	18864.84053757571	20622.399853112816	22234.91811474308	23715.828098240654	0.0953734497291372	0.091354057568648	0.08830507885908467	0.08601658888715491	0.08429122476491768	0.08297891594690632
2020-04-25	59324	29160	4057	Brazil	5281.0	1505.0	353.0	17168.761522478322	19404.72243107543	21450.863317922038	23325.599871473714	25045.371657549404	26625.24528841659	0.15539070934518806	0.14492493779948235	0.1370816135548767	0.13108076836910265	0.1263981962201528	0.12267828802451852
2020-04-26	63100	30152	4286	Brazil	3776.0	992.0	229.0	17511.00921798266	19946.602025896194	22162.454272504605	24185.8998875395	26038.552584488356	27738.72075957493	0.01993432636688719	0.027925140220144362	0.03317306832998357	0.03688222471473934	0.03965526806784592	0.04182028969486207
2020-04-27	67446	31142	4603	Brazil	4346.0	990.0	317.0	18354.80737438613	20968.168354913498	23342.38937643252	25508.662401597063	27491.38007510076	29310.848683617438	0.048186723329283865	0.051215055461127035	0.05324027246349594	0.054691473966575144	0.05579524767739508	0.05667629512077754
2020-04-28	73235	32544	5083	Brazil	5789.0	1402.0	480.0	20472.845899508906	23262.473629094584	25796.762322656446	28109.07960139743	30225.78228897845	32168.763815255694	0.11539421155018315	0.10941848784056796	0.10514660288813316	0.10194251501158913	0.0994639849439305	0.0975036636600568
2020-04-29	79685	34132	5513	Brazil	6450.0	1588.0	430.0	22828.276719607125	25835.394690912155	28561.510562276955	31045.44465122275	33317.36203464751	35401.887433730124	0.1150514604398365	0.11060393244678823	0.10717423392284853	0.1044632229679745	0.10228286950893484	0.10050506252096492
2020-04-30	87187	35935	6006	Brazil	7502.0	1803.0	493.0	25764.6213756857	29031.49557576013	31983.294767665964	34666.76406981991	37117.432919686675	39363.69869035711	0.128627521566556	0.12371016286320691	0.11980403480159008	0.11664575783276887	0.11405677559608063	0.11190960549895035
2020-05-01	92202	38039	6412	Brazil	5015.0	2104.0	406.0	25626.69710054856	29207.91297980011	32429.2526579994	35348.41856109242	38008.27370638815	40442.3288213214	-0.005353242849021611	0.006076759069459703	0.013943463097625841	0.019663055077757896	0.02400060339919108	0.0274016458526678
2020-05-02	97100	40937	6761	Brazil	4898.0	2898.0	349.0	25399.35768043885	29237.927483166757	32694.502278285203	35827.86624095587	38683.13218345613	41296.09593918926	-0.00887119472391329	0.001027615474868293	0.008179331885416419	0.013563483159361844	0.01775556770300124	0.021110730829569713
2020-05-03	101826	42991	7051	Brazil	4726.0	2054.0	290.0	25045.48614435108	29090.939569305632	32749.859095673033	36075.38296083639	39111.006385294335	41892.486345270336	-0.01393230256213529	-0.005027302771229314	0.0016931536965036909	0.006908497375084366	0.011061001984249641	0.014441810842344305
2020-05-04	108620	45815	7367	Brazil	6794.0	2824.0	316.0	26830.388915480868	31036.449641088027	34865.30779629118	38359.96009073184	41559.33900915052	44497.237710743306	0.07126644541225513	0.06687683865099836	0.06459413136521386	0.06332786910053301	0.06259958129783016	0.062177053517546765
2020-05-05	115455	48221	7938	Brazil	6835.0	2406.0	571.0	28299.311132384697	32698.708034240022	36719.549539678155	40399.96507939036	43776.63467480046	46882.51393966898	0.05474845040566212	0.0535582649553894	0.053183002261756096	0.05318058162295647	0.0533525248118536	0.05360504048433956
2020-05-06	126611	51370	8588	Brazil	11156.0	3149.0	650.0	33795.44890590776	38404.92336186669	42629.89960543842	46505.969444466566	50068.56415537818	53350.262545702084	0.19421454281385264	0.17450889257310953	0.1609592203568211	0.15113885254794757	0.1437280304280586	0.13795652285959248
2020-03-25	109	2	0	Brunei	5.0	0.0	0.0	88.2	91.66666666666667	94.14285714285715	96.0	97.44444444444444	98.60000000000001	-0.15192307692307694	-0.1185897435897435	-0.09478021978021967	-0.07692307692307687	-0.06303418803418803	-0.05192307692307685
2020-03-26	114	5	0	Brunei	5.0	3.0	0.0	75.56	81.3888888888889	85.69387755102042	89.0	91.61728395061728	93.74000000000001	-0.14331065759637185	-0.11212121212121207	-0.0897463689572946	-0.07291666666666663	-0.05979982262764483	-0.049290060851927
2020-03-27	115	11	0	Brunei	1.0	6.0	0.0	61.44800000000001	68.82407407407409	74.4518950437318	78.875	82.43758573388202	85.36600000000001	-0.18676548438327145	-0.15437997724687136	-0.13118769775116512	-0.1137640449438202	-0.10019614008294786	-0.08933219543417958
2020-03-28	120	25	1	Brunei	5.0	14.0	1.0	54.15840000000001	62.35339506172841	68.8159100374844	74.015625	78.2778539856729	81.82940000000002	-0.11863038666840253	-0.09401766895376473	-0.07569968505082258	-0.06160855784469099	-0.05045916509051107	-0.041428671836562514
2020-03-29	126	34	1	Brunei	6.0	9.0	0.0	49.32672000000001	57.961162551440346	64.9850657464152	70.763671875	75.58031465393147	79.64646000000002	-0.08921386156164135	-0.07044095202738931	-0.05566800306764108	-0.043936035465484524	-0.034461079275821316	-0.026676720103043672
2020-03-30	127	38	1	Brunei	1.0	4.0	0.0	40.46137600000001	49.30096879286695	56.70148492549875	62.918212890625	68.18250191460575	72.68181400000002	-0.17972701205350772	-0.14941373460008667	-0.12746899192563188	-0.11086845519030664	-0.0978801526984765	-0.08744451416924248
2020-03-31	129	45	1	Brunei	2.0	7.0	0.0	34.369100800000005	43.08414066072246	50.60127279328464	57.053436279296875	62.60666836853844	67.41363260000001	-0.15057014373411326	-0.126099512532175	-0.1075846980062215	-0.093212701726339	-0.08177807193186726	-0.0724828001678659
2020-04-01	131	52	1	Brunei	2.0	7.0	0.0	29.495280640000004	37.90345055060205	45.37251953710113	51.921756744384766	57.65037188314528	62.672269340000014	-0.14180819534271905	-0.12024587309091606	-0.10333244536246988	-0.08994514387863883	-0.07916563226488238	-0.07033241018375269
2020-04-02	133	56	1	Brunei	2.0	4.0	0.0	25.596224512000006	33.58620879216838	40.89073103180097	47.43153715133667	53.24477500724025	58.405042406000014	-0.13219254210832276	-0.11390102208953379	-0.09877759822518561	-0.08648050209768188	-0.07641922735268702	-0.06808795945859392
2020-04-03	134	65	1	Brunei	1.0	9.0	0.0	21.476979609600008	28.98850732680698	36.04919802725797	42.502595007419586	48.32868889532467	53.564538165400016	-0.16093173821275153	-0.1368925410370666	-0.11840172289357476	-0.10391698097809132	-0.0923299255419352	-0.08287819066976188
2020-04-04	135	66	1	Brunei	1.0	1.0	0.0	18.181583687680007	25.15708943900582	31.89931259479255	38.18977063149214	43.95883457362192	49.20808434886001	-0.1534385179770339	-0.13217023714284448	-0.11511727471239608	-0.10147202482988549	-0.09041946764099962	-0.08133093210078401
2020-04-05	135	73	1	Brunei	0.0	7.0	0.0	14.545266950144006	20.964241199171518	27.34226793839362	33.41604930255562	39.07451962099726	44.287275913974014	-0.19999999999999996	-0.16666666666666663	-0.1428571428571428	-0.125	-0.11111111111111127	-0.09999999999999998
2020-04-06	135	82	1	Brunei	0.0	9.0	0.0	11.636213560115205	17.4702009993096	23.436229661480247	29.239043139736168	34.73290632977534	39.85854832257662	-0.19999999999999996	-0.16666666666666652	-0.1428571428571428	-0.125	-0.11111111111111116	-0.09999999999999987
2020-04-07	135	85	1	Brunei	0.0	3.0	0.0	9.308970848092164	14.558500832758002	20.088196852697358	25.584162747269147	30.873694515355854	35.87269349031896	-0.20000000000000007	-0.16666666666666663	-0.14285714285714268	-0.125	-0.11111111111111116	-0.09999999999999987
2020-04-08	135	91	1	Brunei	0.0	6.0	0.0	7.447176678473731	12.132084027298335	17.218454445169165	22.386142403860504	27.443284013649645	32.285424141287066	-0.19999999999999996	-0.16666666666666663	-0.1428571428571428	-0.125	-0.11111111111111116	-0.09999999999999987
2020-04-09	135	92	1	Brunei	0.0	1.0	0.0	5.957741342778985	10.110070022748612	14.758675238716428	19.58787460337794	24.394030234355238	29.05688172715836	-0.19999999999999996	-0.16666666666666674	-0.1428571428571428	-0.125	-0.11111111111111116	-0.09999999999999998
2020-04-10	136	99	1	Brunei	1.0	7.0	0.0	5.766193074223188	9.425058352290511	13.650293061756939	18.139390277955698	22.68358243053799	27.151193554442525	-0.03215115553614312	-0.06775538338673814	-0.07510038394583485	-0.0739480088958937	-0.07011747494714293	-0.0655847447984984
2020-04-11	136	104	1	Brunei	0.0	5.0	0.0	4.6129544593785505	7.854215293575426	11.700251195791662	15.871966493211236	20.163184382700432	24.436074198998273	-0.19999999999999996	-0.16666666666666663	-0.1428571428571429	-0.125	-0.11111111111111116	-0.09999999999999998
2020-04-12	136	106	1	Brunei	0.0	2.0	0.0	3.690363567502841	6.545179411312855	10.028786739249997	13.887970681559832	17.92283056240038	21.992466779098446	-0.19999999999999996	-0.16666666666666674	-0.1428571428571428	-0.125	-0.11111111111111127	-0.09999999999999998
2020-04-13	136	107	1	Brunei	0.0	1.0	0.0	2.952290854002273	5.454316176094046	8.59610291935714	12.151974346364852	15.931404944355894	19.793220101188602	-0.19999999999999996	-0.16666666666666663	-0.1428571428571429	-0.125	-0.11111111111111116	-0.09999999999999998
2020-04-14	136	107	1	Brunei	0.0	0.0	0.0	2.3618326832018184	4.545263480078372	7.368088216591834	10.632977553069246	14.16124883942746	17.813898091069742	-0.19999999999999996	-0.16666666666666663	-0.1428571428571428	-0.125	-0.11111111111111116	-0.09999999999999998
2020-04-15	136	108	1	Brunei	0.0	1.0	0.0	1.8894661465614548	3.787719566731977	6.315504185650144	9.30385535893559	12.587776746157742	16.03250828196277	-0.19999999999999996	-0.16666666666666663	-0.1428571428571428	-0.1250000000000001	-0.11111111111111116	-0.09999999999999987
2020-04-16	136	108	1	Brunei	0.0	0.0	0.0	1.5115729172491639	3.1564329722766478	5.413289301985838	8.14087343906864	11.189134885473548	14.429257453766493	-0.19999999999999996	-0.16666666666666663	-0.1428571428571428	-0.125	-0.11111111111111116	-0.09999999999999998
2020-04-17	136	112	1	Brunei	0.0	4.0	0.0	1.2092583337993312	2.63036081023054	4.639962258845005	7.12326425918506	9.945897675976486	12.986331708389844	-0.19999999999999996	-0.16666666666666663	-0.14285714285714268	-0.125	-0.11111111111111127	-0.09999999999999998
2020-04-18	137	113	1	Brunei	1.0	1.0	0.0	1.967406667039465	3.1919673418587835	4.977110507581433	7.232856226786927	9.840797934201321	12.68769853755086	0.6269531596760893	0.21350931379601157	0.07266185152556659	0.015385076787029828	-0.010567144887185465	-0.022995960487136813
2020-04-19	138	115	1	Brunei	1.0	2.0	0.0	2.573925333631572	3.65997278488232	5.266094720784086	7.328749198438561	9.747375941512285	12.418928683795775	0.3082833238055409	0.1466197466641379	0.05806264754669499	0.013257967343038413	-0.009493335125229208	-0.021183499352512736
2020-04-20	138	116	1	Brunei	0.0	1.0	0.0	2.0591402669052576	3.0499773207352665	4.513795474957788	6.412655548633741	8.664334170233142	11.177035815416197	-0.20000000000000007	-0.16666666666666663	-0.1428571428571428	-0.125	-0.11111111111111116	-0.10000000000000009
2020-04-21	138	116	1	Brunei	0.0	0.0	0.0	1.6473122135242062	2.5416477672793887	3.8689675499638185	5.611073605054523	7.70163037354057	10.059332233874578	-0.19999999999999996	-0.16666666666666674	-0.1428571428571428	-0.125	-0.11111111111111116	-0.09999999999999998
2020-04-22	138	117	1	Brunei	0.0	1.0	0.0	1.317849770819365	2.1180398060661574	3.3162578999689876	4.909689404422708	6.845893665369395	9.053399010487121	-0.19999999999999996	-0.16666666666666663	-0.1428571428571428	-0.125	-0.11111111111111116	-0.09999999999999987
2020-04-23	138	119	1	Brunei	0.0	2.0	0.0	1.054279816655492	1.765033171721798	2.8425067714019896	4.29597822886987	6.085238813661684	8.148059109438408	-0.19999999999999996	-0.16666666666666663	-0.1428571428571428	-0.125	-0.11111111111111116	-0.10000000000000009
2020-04-24	138	120	1	Brunei	0.0	1.0	0.0	0.8434238533243937	1.4708609764348317	2.43643437548742	3.7589809502611358	5.409101167699275	7.3332531984945675	-0.19999999999999996	-0.16666666666666663	-0.14285714285714268	-0.125	-0.11111111111111116	-0.09999999999999998
2020-04-25	138	121	1	Brunei	0.0	1.0	0.0	0.674739082659515	1.2257174803623598	2.0883723218463603	3.2891083314784937	4.8080899268438	6.5999278786451105	-0.19999999999999996	-0.16666666666666663	-0.14285714285714268	-0.125	-0.11111111111111105	-0.09999999999999998
2020-04-26	138	123	1	Brunei	0.0	2.0	0.0	0.539791266127612	1.0214312336353	1.7900334187254519	2.877969790043682	4.273857712750044	5.939935090780599	-0.20000000000000007	-0.16666666666666663	-0.1428571428571428	-0.125	-0.11111111111111105	-0.10000000000000009
2020-04-27	138	124	1	Brunei	0.0	1.0	0.0	0.4318330129020896	0.8511926946960834	1.5343143589075303	2.5182235662882215	3.7989846335555946	5.345941581702539	-0.19999999999999996	-0.16666666666666663	-0.1428571428571428	-0.125	-0.11111111111111116	-0.09999999999999998
2020-04-28	138	124	1	Brunei	0.0	0.0	0.0	0.3454664103216717	0.7093272455800695	1.3151265933493117	2.203445620502194	3.376875229827195	4.811347423532285	-0.19999999999999996	-0.16666666666666663	-0.1428571428571429	-0.125	-0.11111111111111116	-0.09999999999999998
2020-04-29	138	124	1	Brunei	0.0	0.0	0.0	0.27637312825733734	0.5911060379833913	1.1272513657279815	1.9280149179394197	3.0016668709575067	4.330212681179057	-0.20000000000000007	-0.16666666666666663	-0.1428571428571429	-0.125	-0.11111111111111116	-0.09999999999999998
2020-04-30	138	124	1	Brunei	0.0	0.0	0.0	0.22109850260586988	0.4925883649861595	0.9662154563382699	1.6870130531969922	2.668148329740006	3.897191413061151	-0.19999999999999996	-0.16666666666666663	-0.1428571428571428	-0.125	-0.11111111111111116	-0.09999999999999998
2020-05-01	138	124	1	Brunei	0.0	0.0	0.0	0.17687880208469592	0.41049030415513293	0.8281846768613742	1.4761364215473682	2.3716874042133385	3.5074722717550357	-0.19999999999999996	-0.16666666666666663	-0.1428571428571428	-0.125	-0.11111111111111116	-0.09999999999999998
2020-05-02	138	126	1	Brunei	0.0	2.0	0.0	0.14150304166775673	0.3420752534626108	0.7098725801668923	1.2916193688539472	2.1081665815229673	3.1567250445795323	-0.19999999999999996	-0.16666666666666663	-0.1428571428571428	-0.125	-0.11111111111111116	-0.09999999999999998
2020-05-03	138	128	1	Brunei	0.0	2.0	0.0	0.11320243333420539	0.28506271121884236	0.608462211571622	1.1301669477472038	1.8739258502426375	2.841052540121579	-0.19999999999999996	-0.16666666666666663	-0.1428571428571428	-0.125	-0.11111111111111116	-0.10000000000000009
2020-05-04	138	130	1	Brunei	0.0	2.0	0.0	0.09056194666736432	0.23755225934903532	0.5215390384899617	0.9888960792788033	1.6657118668823443	2.556947286109421	-0.19999999999999996	-0.16666666666666663	-0.14285714285714268	-0.125	-0.11111111111111116	-0.09999999999999998
2020-05-05	138	131	1	Brunei	0.0	1.0	0.0	0.07244955733389145	0.1979602161241961	0.44703346156282436	0.8652840693689529	1.4806327705620836	2.3012525574984792	-0.20000000000000007	-0.16666666666666674	-0.1428571428571428	-0.125	-0.11111111111111116	-0.09999999999999987
2020-05-06	139	131	1	Brunei	1.0	0.0	0.0						3.0711273017486316						0.3345459592175428
2020-03-21	163	3	3	Bulgaria	36.0	3.0	0.0	137.60000000000002	141.83333333333334	144.85714285714286	147.125	148.88888888888889	150.3	0.08346456692913407	0.11679790026246728	0.140607424071991	0.1584645669291338	0.17235345581802264	0.18346456692913393
2020-03-22	187	3	3	Bulgaria	24.0	0.0	0.0	134.08000000000004	142.19444444444446	148.16326530612247	152.734375	156.34567901234567	159.27	-0.025581395348837077	0.0025460242851547132	0.02282333051563823	0.03812659303313515	0.05008291873963522	0.0596806387225548
2020-03-23	201	3	3	Bulgaria	14.0	0.0	0.0	121.26400000000004	132.49537037037038	140.99708454810497	147.642578125	152.97393689986282	157.34300000000002	-0.09558472553699282	-0.0682099368366218	-0.04836678473042111	-0.0333375959079284	-0.021565943707447133	-0.012098951466063879
2020-03-24	218	3	3	Bulgaria	17.0	0.0	0.0	114.01120000000003	127.41280864197532	137.85464389837568	146.187255859375	152.97683279987805	158.60870000000003	-0.05981000131943537	-0.03836029677254038	-0.022287273951803965	-0.009857063484714157	1.8930675864892166e-05	0.008044209148166725
2020-03-25	242	4	3	Bulgaria	24.0	1.0	0.0	115.20896000000003	130.17734053497944	142.16112334146487	151.91384887695312	159.97940693322494	166.74783000000002	0.010505634534150987	0.021697440959584702	0.03123927726558029	0.03917299756339099	0.045775389679478806	0.0513157853257733
2020-03-26	264	8	3	Bulgaria	22.0	4.0	0.0	114.16716800000003	130.48111711248288	143.85239143554134	154.92461776733398	164.2039172739777	172.07304700000003	-0.009042630017665254	0.0023335595600204595	0.011896839686713179	0.019818923110950237	0.026406588333685255	0.03193574992849979
2020-03-27	293	9	3	Bulgaria	29.0	1.0	0.0	120.33373440000003	137.7342642604024	152.30204980189257	164.55904054641724	174.95903757686906	183.86574230000002	0.05401348310575593	0.055587714976925495	0.058738393446433834	0.06218781054894862	0.06549856106627594	0.06853307653696628
2020-03-28	331	11	7	Bulgaria	38.0	2.0	4.0	134.26698752000004	152.77855355033535	168.54461411590793	181.98916047811508	193.5191445127725	203.47916807000001	0.11578842117277466	0.10922691873889856	0.1066470499585721	0.10592016016756811	0.10608258477501598	0.10667254010808724
2020-03-29	346	14	8	Bulgaria	15.0	3.0	1.0	122.41359001600004	142.31546129194612	159.46681209934968	174.2405154183507	187.01701734468665	198.13125126300002	-0.08828229278797484	-0.06848534702838371	-0.05385993533033018	-0.04257750867912924	-0.03359940012372631	-0.02628237994938243
2020-03-30	359	17	8	Bulgaria	13.0	3.0	0.0	110.93087201280004	131.59621774328843	149.68583894229974	165.46045099105686	179.23734875083258	191.31812613670002	-0.09380264071741673	-0.07532030217481578	-0.06133547807399753	-0.05039048700133231	-0.041598720289264035	-0.03438692827542
2020-03-31	399	17	8	Bulgaria	40.0	0.0	0.0	128.74469761024005	149.6635147860737	168.30214766482837	184.77789461717475	199.32208777851784	212.18631352303	0.16058492351330766	0.13729343709581454	0.12436920455584821	0.11674961303690634	0.1120566621168122	0.10907585082356142
2020-04-01	422	20	10	Bulgaria	23.0	3.0	2.0	125.99575808819205	147.71959565506143	167.25898371271003	184.6806577900279	200.1751891364603	213.96768217072702	-0.021351865925928082	-0.012988597346460073	-0.006198161857065454	-0.0005262362543327903	0.004280014159245615	0.00839530419337664
2020-04-02	457	25	10	Bulgaria	35.0	5.0	0.0	135.79660647055363	158.09966304588454	178.3648431823229	196.59557556627442	212.93350145463137	227.57091395365433	0.07778712975004587	0.07026872328476652	0.06639918061853511	0.06451632736652435	0.06373573255111897	0.06357610478797993
2020-04-03	485	30	14	Bulgaria	28.0	5.0	4.0	136.6372851764429	159.74971920490378	180.88415129913392	200.02112862049012	217.27422351522787	232.8138225582889	0.006190719545495993	0.010436810093265914	0.014124465740346759	0.01742436493979449	0.020385341108577704	0.023038570762616617
2020-04-04	503	34	17	Bulgaria	18.0	4.0	3.0	127.30982814115433	151.1247660040865	173.0435582564005	193.01848754292885	211.132643124647	227.53244030246003	-0.06826436154116944	-0.05399041227580781	-0.04334593708968548	-0.0350095068748848	-0.028266493333713116	-0.022685002968441004
2020-04-05	531	37	20	Bulgaria	28.0	3.0	3.0	129.84786251292348	153.9373050034054	176.3230499340576	196.89117660006275	215.67346055524175	232.77919627221402	0.019935887188184065	0.018610708712315738	0.01895182756700975	0.020063824488690818	0.021506941623962827	0.023059375457756603
2020-04-06	549	39	22	Bulgaria	18.0	2.0	2.0	121.87829001033879	146.28108750283786	169.13404280062082	190.2797795250549	209.70974271577043	227.50127664499263	-0.061376231755771116	-0.049735946074917825	-0.04077179436338796	-0.03357894035260567	-0.027651607314678306	-0.022673502236210785
2020-04-07	577	42	23	Bulgaria	28.0	3.0	1.0	125.50263200827104	149.9009062523649	172.97203668624644	194.49480708442303	214.40866019179592	232.75114898049338	0.029737387992765596	0.024745637397977527	0.022692024751929774	0.02215173661588743	0.02240676763594207	0.0230762324190954
2020-04-08	593	42	24	Bulgaria	16.0	0.0	1.0	116.40210560661683	140.91742187697076	164.2617457310684	186.18295619887016	206.5854757260408	225.47603408244404	-0.07251263384702922	-0.05992948675220178	-0.05035664216047597	-0.042735592842563674	-0.03648725969723887	-0.0312570525641489
2020-04-09	618	48	24	Bulgaria	25.0	6.0	0.0	118.12168448529347	142.43118489747565	165.7957820552015	187.91008667401138	208.63153397870295	227.92843067419963	0.014772747191429625	0.01074219922804498	0.009338974922649568	0.00927652299868087	0.00990417281501177	0.010876528859199652
2020-04-10	635	54	25	Bulgaria	17.0	6.0	1.0	111.49734758823479	135.6926540812297	159.11067033302987	181.42132583975996	202.45025242551372	222.13558760677967	-0.056080616577080966	-0.04731078254454213	-0.04032136185434332	-0.03453120026232648	-0.029627743396739903	-0.025415184276419867
2020-04-11	661	62	28	Bulgaria	26.0	8.0	3.0	115.19787807058783	139.0772117343581	162.38057457116847	184.74366010978997	205.95577993378996	225.9220288461017	0.03318940371585599	0.024942821525933745	0.02055113105421813	0.01831280999988083	0.01731550080218347	0.01704563091450595
2020-04-12	675	68	29	Bulgaria	14.0	6.0	1.0	106.15830245647027	129.89767644529843	153.18334963243012	175.65070259606622	197.07180438559107	217.32982596149154	-0.07846998369690927	-0.0660031587819927	-0.056639933458958014	-0.04921932102200399	-0.04313535435157434	-0.03803171797143867
2020-04-13	685	71	32	Bulgaria	10.0	3.0	3.0	94.92664196517622	118.24806370441536	141.3000139706544	163.69436477155796	185.1749372316365	205.59684336534238	-0.10580105588914768	-0.0896829955675833	-0.07757589640316842	-0.06806883005759201	-0.06036818504324004	-0.05398698749350728
2020-04-14	713	81	35	Bulgaria	28.0	10.0	3.0	103.94131357214097	126.54005308701281	149.11429768913234	171.2325691751132	192.5999442058991	213.03715902880813	0.09496461078094165	0.0701236800234204	0.0553027809332054	0.04605048203140716	0.04009725660106267	0.03618886137392896
2020-04-15	747	105	36	Bulgaria	34.0	24.0	1.0	117.15305085771278	139.45004423917734	161.81225516211344	183.82849802822406	205.19995040524364	225.73344312592732	0.12710766134778684	0.10202296298459146	0.08515586814789078	0.07356035661784333	0.06542061188696136	0.05959657064053481
2020-04-16	800	122	38	Bulgaria	53.0	17.0	2.0	146.72244068617022	169.20837019931446	191.69621871038296	213.84993577469606	235.39995591577213	256.16009881333457	0.2523996567905915	0.21339775202291955	0.18468294331804436	0.16331220713048888	0.14717355170353286	0.1347901988560618
2020-04-17	846	141	41	Bulgaria	46.0	19.0	3.0	163.37795254893618	187.0069751660954	210.3110446088997	233.11869380285907	255.2444052584641	276.54408893200116	0.11351714015166237	0.10518749720132381	0.09710585854925102	0.090104109493228	0.08430099005537817	0.0795751961882265
2020-04-18	878	153	41	Bulgaria	32.0	12.0	0.0	162.70236203914894	187.83914597174618	212.26660966477118	235.9788570775017	258.8839157853014	280.8896800388011	-0.0041351387947212714	0.004449945275633027	0.009298442026704379	0.012269128777211424	0.014258923807367596	0.01571391789129306
2020-04-19	894	161	42	Bulgaria	16.0	8.0	1.0	146.16188963131916	172.53262164312181	197.9428082840896	222.48149994281397	246.11903625360122	268.800712034921	-0.10166092366778223	-0.08148740375409658	-0.06748023819338755	-0.057197315479220356	-0.04930734878981968	-0.043038135121981624
2020-04-20	929	167	43	Bulgaria	35.0	6.0	1.0	151.92951170505535	178.77718470260152	204.6652642435054	229.67131244996222	253.77247666986773	276.9206408314289	0.039460505664537626	0.036193520970175586	0.03396160748496424	0.03231645107119596	0.031096499209351647	0.030207988420257736
2020-04-21	975	170	45	Bulgaria	46.0	3.0	2.0	167.5436093640443	194.98098725216795	221.42736935157606	246.96239839371694	271.5755348176602	295.228576748286	0.10277198605956817	0.09063685937622123	0.08190009755699212	0.0752862242972634	0.07015362099709677	0.06611257240301471
2020-04-22	1024	174	49	Bulgaria	49.0	4.0	4.0	183.03488749123545	211.4841560434733	238.79488801563664	265.0920985945023	290.40047539347574	314.70571907345743	0.09246116987685982	0.08463988732379257	0.07843438105650313	0.07341077151300701	0.06931751267084829	0.06597309291565567
2020-04-23	1097	190	52	Bulgaria	73.0	16.0	3.0	219.42790999298836	249.23679670289442	277.68133258483147	304.95558627018954	331.1337559053118	356.2351471661117	0.19883106986090593	0.17851285583616283	0.16284454366815626	0.1503759934265878	0.14026588784555116	0.1319627371721217
2020-04-24	1234	197	54	Bulgaria	137.0	7.0	2.0	312.5423279943907	344.69733058574536	375.0125707869984	403.83613798641585	431.3411163602771	457.6116324495005	0.42435084034833004	0.383011397777856	0.3505141569876049	0.32424574648919036	0.30261898301790713	0.28457743737486174
2020-04-25	1247	197	55	Bulgaria	13.0	0.0	1.0	263.03386239551253	300.24777548812114	334.4393463888558	366.35662073811386	396.4143256535796	424.85046920455045	-0.15840563393949858	-0.1289524204382173	-0.10819163825094169	-0.09280872542804164	-0.08097255137978765	-0.0715916312476288
2020-04-26	1300	205	56	Bulgaria	53.0	8.0	1.0	263.42708991641007	303.2064795734343	339.6622969047336	373.56204314584966	405.36828946984855	435.3654222840954	0.001494969192621598	0.009854208180237523	0.015617033618421816	0.019667782700961478	0.022587387076655974	0.024749773959840793
2020-04-27	1363	206	58	Bulgaria	63.0	1.0	2.0	273.74167193312803	315.6720663111953	354.1391116326288	389.86678775261845	423.32736841764313	454.8288800556859	0.03915535801572623	0.041112534122945465	0.04262120011499415	0.04364668441542641	0.0443031174719708	0.04470602573230931
2020-04-28	1399	222	58	Bulgaria	36.0	16.0	0.0	254.99333754650243	299.06005525932943	339.5478099708247	377.1334392835411	412.2909941490161	445.34599205011733	-0.06848914984053145	-0.05262426684117638	-0.04120217502815837	-0.032660767393084544	-0.026070542780826877	-0.020849353287345163
2020-04-29	1447	243	64	Bulgaria	48.0	21.0	6.0	251.99467003720196	297.21671271610785	339.04097997499264	377.9917593730985	414.48088368801433	448.8113928451056	-0.011759787679760936	-0.006163787208636529	-0.0014926616545564153	0.0022759055553067675	0.005311514367463355	0.007781367424090968
2020-04-30	1506	266	66	Bulgaria	59.0	23.0	2.0	260.5957360297616	306.6805939300899	349.60655426427945	389.7427894514612	427.4274521671238	462.9302535605951	0.03413193616868915	0.03184168591159153	0.031163118659184308	0.031088058898034898	0.03123562265142854	0.03145833849267321
2020-05-01	1555	276	68	Bulgaria	49.0	10.0	2.0	257.47658882380927	304.56716160840824	348.66276079795387	390.02494077002854	428.9355130374434	465.6372282045356	-0.01196929486826337	-0.00689131416695854	-0.0026995874499885497	0.0007239423696958625	0.0035282265158063097	0.005847478368760761
2020-05-02	1594	287	72	Bulgaria	39.0	11.0	4.0	244.98127105904743	292.80596800700687	337.85379496967477	380.271823173775	420.27601158883857	458.073505384082	-0.048529918086309465	-0.03861609222508078	-0.031001205300908996	-0.025006394660295084	-0.020188352760264205	-0.016243810336254105
2020-05-03	1618	308	73	Bulgaria	24.0	21.0	1.0	219.98501684723794	268.0049733391724	313.5889671168641	356.7378452770531	397.5786769678565	436.26615484567384	-0.10203332729784342	-0.08470112421766274	-0.07182049813881364	-0.06188725133591455	-0.054005781903125105	-0.047606661992213084
2020-05-04	1652	321	78	Bulgaria	34.0	13.0	5.0	209.98801347779036	257.33747778264365	302.79054324302643	346.1456146174215	387.40326841587245	426.6395393611065	-0.04544401938241871	-0.03980334925736084	-0.03443496106740729	-0.029691917467868922	-0.025593446382957574	-0.022065923238929086
2020-05-05	1704	342	80	Bulgaria	52.0	21.0	2.0	219.9904107822323	266.44789815220304	311.53475135116554	354.8774127902438	396.3584608141088	435.9755854249958	0.0476331821935152	0.035402617792245517	0.028878735823399948	0.025225794590733708	0.023115944361685292	0.02188274925917577
2020-05-06	1778	360	84	Bulgaria	74.0	18.0	4.0	249.99232862578583	296.03991512683587	341.0297868724276	384.5177361914633	426.3186318347634	466.3780268824962	0.13637829820342628	0.11106117623689782	0.09467655018690024	0.08352271047111959	0.07558857444121991	0.06973427520686415
2020-03-25	146	10	4	Burkina Faso	32.0	3.0	0.0	123.2	127.0	129.71428571428572	131.75	133.33333333333331	134.60000000000002	0.08070175438596494	0.11403508771929816	0.1378446115288221	0.1557017543859649	0.16959064327485374	0.18070175438596503
2020-03-26	152	10	7	Burkina Faso	6.0	0.0	3.0	104.56	111.83333333333334	117.18367346938777	121.28125	124.51851851851849	127.14000000000003	-0.15129870129870127	-0.11942257217847763	-0.09660163624921325	-0.07945920303605314	-0.06611111111111123	-0.05542347696879635
2020-03-27	180	12	9	Burkina Faso	28.0	2.0	2.0	111.64800000000001	121.19444444444446	128.44314868804668	134.12109375	138.68312757201642	142.42600000000004	0.06778882938026021	0.08370591157476404	0.09608399263571687	0.10586833290389075	0.11375503998942427	0.12022966808242885
2020-03-28	207	21	11	Burkina Faso	27.0	9.0	2.0	116.31840000000001	127.99537037037038	137.09412744689718	144.35595703125	150.2738911751257	155.18340000000003	0.04183147033533974	0.056115822446328956	0.06735259020986284	0.07631061598951505	0.08357731618859221	0.08957212868436937
2020-03-29	222	23	12	Burkina Faso	15.0	2.0	1.0	108.05472000000002	121.66280864197532	132.50925209734044	141.31146240234375	148.57679215566728	154.66506000000004	-0.07104361820657779	-0.04947492796083963	-0.033443265841804015	-0.02109019046749272	-0.011293372429417303	-0.0033401768488123817
2020-03-30	246	31	12	Burkina Faso	24.0	8.0	0.0	110.44377600000001	125.38567386831276	137.57935894057752	147.64752960205078	156.06825969392645	163.19855400000003	0.022109686647654003	0.030599862586544013	0.03826228556110656	0.04483760264023662	0.05042151893015823	0.05517402573018093
2020-03-31	261	32	14	Burkina Faso	15.0	1.0	2.0	103.35502080000002	119.4880615569273	132.9251648062093	144.19158840179443	153.72734195015684	161.87869860000004	-0.06418428866466852	-0.04703577473754672	-0.03382915991328639	-0.023406698436276074	-0.01499931983838676	-0.008087420921633837
2020-04-01	282	46	16	Burkina Faso	21.0	14.0	2.0	103.68401664000002	120.57338463077276	134.9358555481794	147.16763985157013	157.6465261779172	166.69082874000003	0.003183162631611669	0.009083108887228741	0.015126486733354705	0.0206395635332266	0.02549438621680644	0.029726765668475652
2020-04-02	288	50	16	Burkina Faso	6.0	4.0	0.0	88.94721331200003	106.47782052564398	121.65930475558235	134.77168487012386	146.13024549148196	156.02174586600003	-0.14213187148379358	-0.11690444079589446	-0.09839157085906347	-0.08423016767781655	-0.07305128102498215	-0.06400521825133731
2020-04-03	302	50	16	Burkina Faso	14.0	0.0	0.0	85.15777064960002	102.73151710470331	118.27940407621345	131.92522426135838	143.89355154798395	154.41957127940003	-0.04260327582279366	-0.03518388526780947	-0.027781686621991097	-0.021120613068750682	-0.015306167015427308	-0.010268918462020271
2020-04-04	318	66	16	Burkina Faso	16.0	16.0	0.0	84.12621651968003	101.60959758725276	117.38234635104011	131.43457122868858	143.9053791537635	154.97761415146005	-0.01211344686516691	-0.01092088921754264	-0.007584225945163836	-0.0037191752783968246	8.219691328981149e-05	0.00361380923050425
2020-04-05	345	90	17	Burkina Faso	27.0	24.0	1.0	94.30097321574402	111.67466465604397	127.61343972946297	142.0052498251025	154.9158925811231	166.47985273631406	0.12094632466543609	0.09905626346121754	0.0871604095204066	0.08042540480481009	0.07651217412515776	0.07421870989453261
2020-04-06	364	108	18	Burkina Faso	19.0	18.0	1.0	94.44077857259522	112.06222054670332	128.3829483395397	143.2545935969647	156.70301562766497	168.83186746268265	0.0014825441571144626	0.0034704012038273557	0.006029996618757805	0.00879787031395618	0.011536085915820449	0.014127924116402957
2020-04-07	384	127	19	Burkina Faso	20.0	19.0	1.0	95.55262285807618	113.38518378891943	130.04252714817687	145.3477693973441	159.2915694468133	171.9486807164144	0.011772925872548745	0.011805613308052854	0.012926785294321341	0.014611578922686386	0.01651885133658748	0.018461048264011293
2020-04-08	414	134	23	Burkina Faso	30.0	7.0	4.0	106.44209828646095	124.48765315743286	141.4650232698659	157.1792982226761	171.59250617494516	184.75381264477298	0.11396312422065957	0.09791816706124545	0.08783662062083475	0.0814015163382904	0.07722277312509673	0.07447066110078149
2020-04-09	443	146	24	Burkina Faso	29.0	12.0	1.0	114.15367862916877	132.73971096452738	150.25573423131362	166.53188594484158	181.5266721555068	195.27843138029567	0.07244859380688018	0.06628816270364246	0.062140526034326626	0.05950266878603605	0.057893938389322	0.056965637595573826
2020-04-10	443	146	24	Burkina Faso	0.0	0.0	0.0	91.32294290333502	110.61642580377281	128.79062934112596	145.71540020173637	161.357041916006	175.7505882422661	-0.19999999999999996	-0.16666666666666663	-0.1428571428571429	-0.125	-0.11111111111111127	-0.09999999999999998
2020-04-11	484	155	27	Burkina Faso	41.0	9.0	3.0	114.05835432266802	133.18035483647736	151.3919680066794	168.50097517651932	184.42848170311643	199.1755294180395	0.2489561844650401	0.203983530192267	0.17548899932532813	0.15637039697408328	0.14298378002690582	0.13328513668177844
2020-04-12	497	161	27	Burkina Faso	13.0	6.0	0.0	104.24668345813443	123.98362903039781	142.7645440057252	160.43835327945442	176.93642818054792	192.25797647623557	-0.08602325469975347	-0.06905467264576337	-0.05698732974112308	-0.04784911119130686	-0.04062308301506723	-0.03473093789189852
2020-04-13	497	161	27	Burkina Faso	0.0	0.0	0.0	83.39734676650755	103.31969085866484	122.36960914776448	140.3835591195226	157.27682504937593	173.03217882861202	-0.19999999999999984	-0.16666666666666663	-0.1428571428571428	-0.1250000000000001	-0.11111111111111116	-0.09999999999999998
2020-04-14	528	177	30	Burkina Faso	31.0	16.0	3.0	97.71787741320604	117.09974238222071	135.88823641236957	153.8356142295823	170.80162226611193	186.72896094575083	0.1717144633724681	0.13337294574764225	0.11047373084505807	0.09582357930252083	0.08599357987096945	0.07915742730550401
2020-04-15	542	226	32	Burkina Faso	14.0	49.0	2.0	92.17430193056484	111.5831186518506	130.4756312106025	148.6061624508845	165.82366423654392	182.05606485117576	-0.05673041238093879	-0.047110468547091444	-0.03983130066786533	-0.03399376538968024	-0.02914467651725383	-0.025025020601558756
2020-04-16	546	257	32	Burkina Faso	4.0	31.0	0.0	77.73944154445188	96.9859322098755	115.83625532337358	134.03039214452394	151.3988126547057	167.85045836605818	-0.15660395667533	-0.13081895019908552	-0.11220007714390212	-0.09808321583688007	-0.08698910163546669	-0.07802874623666156
2020-04-17	557	294	35	Burkina Faso	11.0	37.0	3.0	73.19155323556151	91.82161017489625	110.28821884860594	128.27659312645847	145.5767223597384	162.06541252945237	-0.058501684840247425	-0.0532481558645409	-0.047895509564596206	-0.042929062028418175	-0.038455323346859416	-0.034465475357770115
2020-04-18	565	321	36	Burkina Faso	8.0	27.0	1.0	66.55324258844922	84.51800847908021	102.53275901309081	120.24201898565116	137.40153098643412	153.85887127650713	-0.09069776980613309	-0.07954120693270983	-0.07031993005672843	-0.06263476402812329	-0.05615727048107555	-0.05063721570729263
2020-04-19	576	338	36	Burkina Faso	11.0	17.0	0.0	64.24259407075938	81.43167373256685	98.8852220112207	116.21176661244476	133.13469421016367	149.47298414885643	-0.034718796978509214	-0.03651688914649809	-0.03557435727838365	-0.03351783683611742	-0.031053778990946745	-0.028505909937221685
2020-04-20	581	357	38	Burkina Faso	5.0	19.0	2.0	56.39407525660751	72.85972811047237	89.75876172390346	106.68529578588917	123.34195040903437	139.5256857339708	-0.1221700170685387	-0.1052654971853576	-0.0922934701636372	-0.08197509687917814	-0.07355516050287148	-0.0665491391071672
2020-04-21	600	362	38	Burkina Faso	19.0	5.0	0.0	64.115260205286	79.71644009206031	95.93608147763155	112.34963381265302	128.637289252475	144.5731171605737	0.13691482506885921	0.09410839375068147	0.0688213566574083	0.05309389625850436	0.04293218021832712	0.036175643216165065
2020-04-22	609	389	39	Burkina Faso	9.0	27.0	1.0	60.29220816422881	75.4303667433836	91.23092698082705	107.3059295860714	123.3442571133111	139.11580544451633	-0.059627802005582486	-0.05376649212793427	-0.04904468083680846	-0.04489292982469506	-0.0411469502344326	-0.03774776267704094
2020-04-23	616	410	41	Burkina Faso	7.0	21.0	2.0	55.233766531383054	69.85863895281966	85.19793741213748	100.89268838781247	116.63933965627653	132.2042249000647	-0.08389876215956737	-0.07386584516444328	-0.06612877637379977	-0.05976595350320124	-0.05435938092257553	-0.04968220916643562
2020-04-24	629	425	41	Burkina Faso	13.0	15.0	0.0	57.18701322510645	71.21553246068305	86.02680349611785	101.28110233933592	116.67941302780136	131.98380241005822	0.03536327171556519	0.01942341746422782	0.009728710684283381	0.0038497730383637574	0.0003435665157478507	-0.0016672877903343153
2020-04-25	629	442	41	Burkina Faso	0.0	17.0	0.0	45.74961058008516	59.34627705056921	73.7372601395296	88.62096454691893	103.7150338024901	118.7854221690524	-0.19999999999999996	-0.16666666666666663	-0.1428571428571428	-0.125	-0.11111111111111116	-0.09999999999999998
2020-04-26	632	453	42	Burkina Faso	3.0	11.0	1.0	39.59968846406813	52.45523087547435	66.20336583388251	80.54334397855406	95.19114115776897	109.90687995214716	-0.13442567134536654	-0.11611589669260924	-0.10217214867206947	-0.0911479649275122	-0.08218569991457192	-0.07474437565469538
2020-04-27	635	469	42	Burkina Faso	3.0	16.0	0.0	34.679750771254504	46.712692396228626	59.745742143327874	73.4754259812348	87.61434769579463	101.91619195693245	-0.12424182824766072	-0.10947503963671756	-0.0975422262783151	-0.08775297433890006	-0.07959557338866885	-0.07270416555081738
2020-04-28	638	476	42	Burkina Faso	3.0	7.0	0.0	30.743800617003604	41.92724366352385	54.21063612285247	67.29099773358045	80.87942017403967	94.7245727612392	-0.11349418801225486	-0.10244429270129429	-0.09264435961305639	-0.08417002235868387	-0.07687014397618164	-0.07056404931938853
2020-04-29	641	498	43	Burkina Faso	3.0	22.0	1.0	27.595040493602884	37.939369719603214	49.46625953387355	61.879623016882896	74.8928179324797	88.25211548511528	-0.10241935155080406	-0.09511414525419992	-0.08751744912616755	-0.08041751347070758	-0.07401885706744371	-0.06832923166028171
2020-04-30	645	506	43	Burkina Faso	4.0	8.0	0.0	26.076032394882308	35.61614143300268	46.39965102903447	58.144670139772536	70.57139371775973	83.42690393660375	-0.05504641673103228	-0.061235289457118314	-0.061993943624120584	-0.06035836508072023	-0.05770145033955043	-0.05467530746416338
2020-05-01	649	517	44	Burkina Faso	4.0	11.0	1.0	24.86082591590585	33.680117860835566	43.77112945345812	54.87658637230097	66.73012774911976	79.08421354294337	-0.046602430177029364	-0.054358038076891546	-0.05664959794485436	-0.05620607631990171	-0.05443092117469828	-0.052053836217635485
2020-05-02	652	535	44	Burkina Faso	3.0	18.0	0.0	22.88866073272468	31.066764884029638	40.518110960106966	51.01701307576335	62.31566911032867	74.17579218864904	-0.07932822464757239	-0.07759334416833574	-0.07431881548339059	-0.0703318765193045	-0.06615390660404241	-0.06206575414231086
2020-05-03	662	540	45	Burkina Faso	10.0	5.0	1.0	28.310928586179745	35.88897073669136	44.729809394377405	54.63988644129293	65.3917058758477	76.75821296978414	0.2368975588730129	0.1552207277025055	0.10394607089203056	0.07101304343610626	0.04936217181705893	0.03481487295164043
2020-05-04	672	545	46	Burkina Faso	10.0	5.0	1.0	32.6487428689438	39.90747561390947	48.33983662375206	57.80990063613132	68.1259607785313	79.08239167280573	0.15322048761345108	0.11197046877440142	0.08070741365216816	0.05801648578176244	0.041813481787351225	0.03027921851094284
2020-05-05	688	548	48	Burkina Faso	16.0	3.0	2.0	42.11899429515504	49.256229678257895	57.434145677501775	66.58366305661491	76.5564095809167	87.17415250552516	0.2900648108941295	0.23426072234671702	0.1881328049272133	0.15176920084515721	0.12374796195229743	0.10232063878642106
2020-05-06	729	555	48	Burkina Faso	41.0	7.0	0.0	74.69519543612404	82.0468580652149	90.22926772357295	99.26070517453805	109.05014184970372	119.45673725497264	0.7734325495211609	0.665715354202822	0.5710039151660569	0.490766662839478	0.42444169530237197	0.37032289757450054
2020-04-20	119	7	5	Burma	8.0	0.0	0.0	96.80000000000001	100.5	103.14285714285715	105.125	106.66666666666666	107.9	-0.12792792792792784	-0.09459459459459463	-0.07078507078507068	-0.05292792792792789	-0.03903903903903916	-0.027927927927927865
2020-04-21	121	7	5	Burma	2.0	0.0	0.0	79.44000000000001	85.75	90.40816326530614	93.984375	96.8148148148148	99.11000000000001	-0.17933884297520664	-0.1467661691542289	-0.12346656113969123	-0.10597502972651607	-0.09236111111111123	-0.0814643188137163
2020-04-22	123	7	5	Burma	2.0	0.0	0.0	65.55200000000002	73.45833333333334	79.49271137026241	84.236328125	88.05761316872426	91.19900000000001	-0.17482376636455177	-0.14334305150631665	-0.12073524669461455	-0.1037198669991688	-0.09045311570177683	-0.07982040157400871
2020-04-23	139	9	5	Burma	16.0	2.0	0.0	68.44160000000002	77.21527777777779	84.13660974593921	89.706787109375	94.2734339277549	98.07910000000001	0.04408103490358806	0.0511438835318585	0.058419171967180494	0.06494180249947834	0.07058811311545221	0.07544052018114233
2020-04-24	144	9	5	Burma	5.0	0.0	0.0	59.75328000000002	69.34606481481482	77.1170940679479	83.49343872070312	88.79860793578213	93.27119000000002	-0.12694501589676455	-0.10191264202416284	-0.08342998011433544	-0.0692628572361671	-0.058073900184524074	-0.04902073938280416
2020-04-25	146	10	5	Burma	2.0	1.0	0.0	49.802624000000016	59.78838734567902	68.10036634395534	75.05675888061523	80.93209594291744	85.94407100000002	-0.16652903405469954	-0.13782580878466721	-0.11692255566642484	-0.1010460219312529	-0.08858823551100747	-0.07855715146338327
2020-04-26	146	10	5	Burma	0.0	0.0	0.0	39.842099200000014	49.82365612139918	58.37174258053316	65.67466402053833	71.93964083814883	77.34966390000002	-0.19999999999999996	-0.16666666666666674	-0.1428571428571428	-0.125	-0.11111111111111116	-0.09999999999999998
2020-04-27	146	16	5	Burma	0.0	6.0	0.0	31.87367936000001	41.51971343449932	50.03292221188557	57.46533101797104	63.946347411687846	69.61469751000003	-0.19999999999999996	-0.16666666666666652	-0.1428571428571428	-0.125	-0.11111111111111116	-0.09999999999999998
2020-04-28	150	16	5	Burma	4.0	0.0	0.0	29.49894348800001	38.59976119541611	46.88536189590192	54.28216464072466	60.841197699278084	66.65322775900003	-0.07450460441602436	-0.07032688806221354	-0.06290978373507694	-0.05539281373409144	-0.04855867204453046	-0.04254086934119894
2020-04-29	150	27	6	Burma	0.0	11.0	1.0	23.599154790400007	32.166467662846756	40.18745305363022	47.49689406063408	54.081064621580516	59.98790498310003	-0.19999999999999996	-0.16666666666666663	-0.1428571428571428	-0.125	-0.11111111111111116	-0.09999999999999998
2020-04-30	151	27	6	Burma	1.0	0.0	0.0	19.879323832320008	27.805389719038963	35.44638833168305	42.55978230305482	49.0720574414049	54.98911448479003	-0.1576256010487801	-0.13557839143291972	-0.1179737545352827	-0.10394599173740904	-0.0926203508607858	-0.08332997292901423
2020-05-01	151	31	6	Burma	0.0	4.0	0.0	15.903459065856007	23.171158099199136	30.38261857001405	37.239809515172965	43.61960661458213	49.49020303631103	-0.19999999999999996	-0.16666666666666663	-0.1428571428571428	-0.125	-0.11111111111111116	-0.09999999999999998
2020-05-02	151	37	6	Burma	0.0	6.0	0.0	12.722767252684806	19.30929841599928	26.042244488583474	32.584833325776344	38.772983657406336	44.54118273267993	-0.19999999999999996	-0.16666666666666674	-0.1428571428571428	-0.125	-0.11111111111111116	-0.09999999999999998
2020-05-03	155	43	6	Burma	4.0	6.0	0.0	14.178213802147845	20.091082013332734	26.321923847357265	32.5117291600543	38.464874362138964	44.087064459411934	0.1143970113228241	0.04048741598429517	0.01073944908613389	-0.0022435028281766467	-0.007946494342292332	-0.010195469572360616
2020-05-04	161	49	6	Burma	6.0	6.0	0.0	17.342571041718276	22.742568344443946	28.561649012020514	34.447763015047514	40.19099943301241	45.67835801347074	0.22318447751796966	0.13197329687627812	0.08508972131564452	0.05954878147090148	0.04487535964949019	0.036094341357742366
2020-05-05	161	49	6	Burma	0.0	0.0	0.0	13.874056833374622	18.952140287036624	24.48141343887473	30.141792638166574	35.72533282934436	41.11052221212367	-0.19999999999999996	-0.16666666666666652	-0.1428571428571428	-0.125	-0.11111111111111116	-0.09999999999999998
2020-05-06	161	50	6	Burma	0.0	1.0	0.0	11.0992454666997	15.793450239197186	20.984068661892625	26.374068558395752	31.75585140386165	36.9994699909113	-0.19999999999999984	-0.16666666666666663	-0.1428571428571428	-0.125	-0.11111111111111116	-0.10000000000000009
2020-04-27	109	1	1	Cabo Verde	3.0	0.0	0.0	87.80000000000001	91.33333333333334	93.85714285714286	95.75	97.22222222222221	98.4	-0.17169811320754702	-0.1383647798742137	-0.11455525606468997	-0.09669811320754718	-0.08280922431865834	-0.07169811320754715
2020-04-28	114	2	1	Cabo Verde	5.0	1.0	0.0	75.24000000000001	81.11111111111113	85.44897959183675	88.78125	91.41975308641975	93.56	-0.14305239179954443	-0.11192214111922127	-0.08958469232441824	-0.0727806788511749	-0.05968253968253967	-0.049186991869918706
2020-04-29	114	2	1	Cabo Verde	0.0	0.0	0.0	60.19200000000001	67.59259259259261	73.24198250728864	77.68359375	81.26200274348422	84.20400000000001	-0.19999999999999996	-0.16666666666666663	-0.1428571428571429	-0.125	-0.11111111111111116	-0.09999999999999998
2020-04-30	121	4	1	Cabo Verde	7.0	2.0	0.0	55.15360000000001	63.32716049382718	69.77884214910455	74.97314453125	79.23289132754152	82.7836	-0.08370547581073884	-0.06310502283105024	-0.04728354202918328	-0.03489088349172831	-0.02496999024683022	-0.016868557313191812
2020-05-01	122	18	1	Cabo Verde	1.0	14.0	0.0	45.12288000000001	53.77263374485599	60.810436127803904	66.60150146484375	71.42923673559247	75.50524000000001	-0.1818688172666879	-0.15087565389739088	-0.12852615126712497	-0.11166189065094922	-0.09849008992603159	-0.08792031271894418
2020-05-02	152	18	2	Cabo Verde	30.0	0.0	1.0	66.09830400000001	74.81052812071331	82.12323096668906	88.27631378173828	93.49265487608218	97.95471600000002	0.46485117971193324	0.39123793853355493	0.35047923014550575	0.32544029549147324	0.30888497692004235	0.29732341755353664
2020-05-03	165	33	2	Cabo Verde	13.0	15.0	0.0	65.87864320000001	75.3421067672611	83.39134082859063	90.241774559021	96.10458211207305	101.15924440000002	-0.003323244118336177	0.0071056662732020826	0.015441548596839105	0.0222648714370004	0.027937245331761895	0.03271438610469768
2020-05-04	175	37	2	Cabo Verde	10.0	4.0	0.0	62.70291456000001	72.78508897271759	81.47829213879197	88.96155273914337	95.4262952107316	101.04331996000002	-0.04820573839626374	-0.03393876152736719	-0.02294061554581417	-0.014186576296106868	-0.007057799809695453	-0.0011459599237576557
2020-05-05	186	37	2	Cabo Verde	11.0	0.0	0.0	61.16233164800001	71.654240810598	80.83853611896456	88.84135864675045	95.8233735206503	101.93898796400002	-0.024569558254358692	-0.01553681087816594	-0.00785185848934633	-0.0013510790750849155	0.0041610995066070355	0.00886419809201211
2020-05-06	191	38	2	Cabo Verde	5.0	1.0	0.0	53.92986531840001	64.711867342165	74.29017381625533	82.73618881590664	90.17633201835582	96.74508916760001	-0.1182503370084731	-0.09688712614768491	-0.08100545379832758	-0.0687199061770215	-0.05893177514854997	-0.05095105317539783
2020-03-30	107	21	0	Cambodia	4.0	0.0	0.0	86.4	89.83333333333334	92.28571428571429	94.125	95.55555555555556	96.7	-0.1611650485436893	-0.12783171521035586	-0.10402219140083213	-0.08616504854368934	-0.07227615965480039	-0.061165048543689315
2020-03-31	109	23	0	Cambodia	2.0	2.0	0.0	71.12	76.86111111111113	81.10204081632654	84.359375	86.93827160493827	89.03	-0.17685185185185182	-0.14440321583178717	-0.12118531623175588	-0.10375166002656044	-0.09018087855297163	-0.07931747673216138
2020-04-01	109	25	0	Cambodia	0.0	2.0	0.0	56.89600000000001	64.05092592592594	69.51603498542275	73.814453125	77.278463648834	80.12700000000001	-0.19999999999999996	-0.16666666666666674	-0.1428571428571428	-0.125	-0.11111111111111116	-0.09999999999999987
2020-04-02	110	34	0	Cambodia	1.0	9.0	0.0	46.51680000000001	54.375771604938286	60.58517284464808	65.587646484375	69.69196768785244	73.11430000000001	-0.18242407199100108	-0.1510540898686904	-0.1284719725836987	-0.11145251766200093	-0.09817089526334066	-0.0875198122979769
2020-04-03	114	35	0	Cambodia	4.0	1.0	0.0	41.21344000000001	49.31314300411524	55.930148152555496	61.389190673828125	65.9484157225355	69.80287000000001	-0.11400956213669033	-0.09310449215516547	-0.07683438824263078	-0.0640129054111902	-0.05371568761100509	-0.045291140036901156
2020-04-04	114	50	0	Cambodia	0.0	15.0	0.0	32.97075200000001	41.0942858367627	47.94012698790471	53.71554183959961	58.62081397558711	62.822583000000016	-0.19999999999999996	-0.16666666666666663	-0.1428571428571428	-0.125	-0.11111111111111116	-0.09999999999999998
2020-04-05	114	50	0	Cambodia	0.0	0.0	0.0	26.37660160000001	34.24523819730225	41.09153741820404	47.00109910964966	52.10739020052188	56.54032470000001	-0.19999999999999996	-0.16666666666666674	-0.1428571428571428	-0.125	-0.11111111111111116	-0.09999999999999998
2020-04-06	114	53	0	Cambodia	0.0	3.0	0.0	21.10128128000001	28.537698497751876	35.221317787032035	41.12596172094345	46.317680178241666	50.886292230000016	-0.19999999999999996	-0.16666666666666663	-0.1428571428571429	-0.125	-0.11111111111111116	-0.09999999999999998
2020-04-07	115	58	0	Cambodia	1.0	5.0	0.0	17.881025024000007	24.78141541479323	31.189700960313175	36.98521650582552	42.17127126954814	46.79766300700002	-0.15260951281911928	-0.13162529848910398	-0.11446524661843405	-0.10068445920400815	-0.08952108336896702	-0.0803483422317326
2020-04-08	117	63	0	Cambodia	2.0	5.0	0.0	16.304820019200008	22.651179512327694	28.734029394554153	34.36206444259733	39.48557446182057	44.117896706300016	-0.08814958889014513	-0.08596102630981661	-0.07873341167597925	-0.07092433980520352	-0.06368545995593244	-0.057262823152069875
2020-04-09	119	62	0	Cambodia	2.0	-1.0	0.0	15.043856015360006	20.875982926939745	26.62916805247499	32.06680638727266	37.09828841050717	41.706107035670016	-0.07733688580156861	-0.07837104396359651	-0.07325326055656112	-0.0667962793434298	-0.06045970164678016	-0.05466692319186639
2020-04-10	119	72	0	Cambodia	0.0	10.0	0.0	12.035084812288005	17.396652439116455	22.82500118783571	28.05845558886358	32.976256364895264	37.535496332103016	-0.19999999999999996	-0.16666666666666663	-0.1428571428571428	-0.125	-0.11111111111111116	-0.09999999999999998
2020-04-11	120	75	0	Cambodia	1.0	3.0	0.0	10.628067849830405	15.49721036593038	20.56428673243061	25.551148640255633	30.3122278799069	34.78194669889272	-0.11690960092121783	-0.10918434335764338	-0.0990455350604722	-0.08936011964974644	-0.08078626195496053	-0.07335855129895452
2020-04-12	122	77	0	Cambodia	2.0	2.0	0.0	10.502454279864324	14.91434197160865	19.626531484940525	24.35725506022368	28.944202559917244	33.30375202900345	-0.011819041028053423	-0.03761118166164468	-0.04560115600854808	-0.04672563244968897	-0.04513113735518204	-0.04249890561577818
2020-04-13	122	77	0	Cambodia	0.0	0.0	0.0	8.40196342389146	12.428618309673876	16.822741272806166	21.31259817769572	25.72818005325977	29.973376826103102	-0.19999999999999996	-0.16666666666666663	-0.1428571428571428	-0.125	-0.11111111111111116	-0.09999999999999998
2020-04-14	122	91	0	Cambodia	0.0	14.0	0.0	6.721570739113168	10.35718192472823	14.419492519548143	18.648523405483754	22.86949338067535	26.97603914349279	-0.19999999999999996	-0.16666666666666663	-0.1428571428571428	-0.125	-0.11111111111111116	-0.10000000000000009
2020-04-15	122	96	0	Cambodia	0.0	5.0	0.0	5.377256591290535	8.630984937273526	12.359565016755552	16.317457979798284	20.32843856060031	24.27843522914351	-0.19999999999999996	-0.16666666666666663	-0.1428571428571428	-0.125	-0.11111111111111116	-0.09999999999999998
2020-04-16	122	98	0	Cambodia	0.0	2.0	0.0	4.301805273032428	7.192487447727939	10.59391287150476	14.277775732323498	18.069723164978054	21.85059170622916	-0.20000000000000007	-0.16666666666666663	-0.1428571428571428	-0.125	-0.11111111111111116	-0.09999999999999998
2020-04-17	122	98	0	Cambodia	0.0	0.0	0.0	3.4414442184259424	5.993739539773283	9.08049674700408	12.49305376578306	16.061976146647158	19.665532535606246	-0.19999999999999996	-0.16666666666666663	-0.1428571428571428	-0.1250000000000001	-0.11111111111111116	-0.09999999999999987
2020-04-18	122	103	0	Cambodia	0.0	5.0	0.0	2.753155374740754	4.994782949811069	7.783282926003498	10.931422045060177	14.277312130353028	17.698979282045624	-0.19999999999999996	-0.16666666666666674	-0.1428571428571428	-0.125	-0.11111111111111116	-0.09999999999999987
2020-04-19	122	105	0	Cambodia	0.0	2.0	0.0	2.202524299792603	4.162319124842558	6.671385365145856	9.564994289427656	12.690944115869357	15.929081353841061	-0.20000000000000007	-0.16666666666666663	-0.1428571428571428	-0.125	-0.11111111111111127	-0.09999999999999998
2020-04-20	122	107	0	Cambodia	0.0	2.0	0.0	1.7620194398340825	3.4685992707021316	5.718330312982163	8.369370003249198	11.280839214106095	14.336173218456956	-0.19999999999999996	-0.16666666666666663	-0.1428571428571428	-0.125	-0.11111111111111116	-0.09999999999999998
2020-04-21	122	110	0	Cambodia	0.0	3.0	0.0	1.4096155518672662	2.8904993922517765	4.90142598255614	7.323198752843048	10.027412634760973	12.902555896611261	-0.19999999999999984	-0.16666666666666663	-0.1428571428571428	-0.125	-0.11111111111111116	-0.09999999999999998
2020-04-22	122	110	0	Cambodia	0.0	0.0	0.0	1.127692441493813	2.408749493543147	4.201222270762406	6.407798908737667	8.913255675343086	11.612300306950136	-0.19999999999999996	-0.16666666666666674	-0.1428571428571429	-0.125	-0.11111111111111116	-0.09999999999999998
2020-04-23	122	110	0	Cambodia	0.0	0.0	0.0	0.9021539531950504	2.007291244619289	3.601047660653491	5.6068240451454585	7.922893933638298	10.451070276255123	-0.19999999999999996	-0.16666666666666663	-0.1428571428571428	-0.125	-0.11111111111111116	-0.09999999999999987
2020-04-24	122	117	0	Cambodia	0.0	7.0	0.0	0.7217231625560404	1.6727427038494078	3.0866122805601353	4.905971039502276	7.042572385456265	9.405963248629611	-0.19999999999999996	-0.16666666666666663	-0.1428571428571428	-0.125	-0.11111111111111116	-0.09999999999999998
2020-04-25	122	117	0	Cambodia	0.0	0.0	0.0	0.5773785300448323	1.3939522532078399	2.645667669051545	4.292724659564492	6.260064342627791	8.46536692376665	-0.20000000000000007	-0.16666666666666663	-0.1428571428571428	-0.125	-0.11111111111111116	-0.09999999999999998
2020-04-26	122	117	0	Cambodia	0.0	0.0	0.0	0.46190282403586586	1.1616268776732	2.267715144901324	3.75613407711893	5.564501637891369	7.618830231389985	-0.19999999999999996	-0.16666666666666663	-0.1428571428571428	-0.125	-0.11111111111111127	-0.09999999999999998
2020-04-27	122	119	0	Cambodia	0.0	2.0	0.0	0.3695222592286927	0.968022398061	1.9437558384868494	3.286617317479064	4.946223678125661	6.856947208250987	-0.19999999999999996	-0.16666666666666663	-0.1428571428571428	-0.125	-0.11111111111111116	-0.09999999999999998
2020-04-28	122	119	0	Cambodia	0.0	0.0	0.0	0.2956178073829542	0.8066853317175	1.666076432988728	2.875790152794181	4.396643269445032	6.171252487425888	-0.19999999999999996	-0.16666666666666663	-0.1428571428571428	-0.125	-0.11111111111111116	-0.10000000000000009
2020-04-29	122	119	0	Cambodia	0.0	0.0	0.0	0.23649424590636337	0.67223777643125	1.4280655139903384	2.5163163836949085	3.908127350617806	5.554127238683299	-0.19999999999999996	-0.16666666666666663	-0.1428571428571428	-0.125	-0.11111111111111116	-0.09999999999999998
2020-04-30	122	119	0	Cambodia	0.0	0.0	0.0	0.1891953967250907	0.5601981470260418	1.2240561548488615	2.201776835733045	3.4738909783269385	4.998714514814969	-0.19999999999999996	-0.16666666666666663	-0.1428571428571428	-0.12499999999999989	-0.11111111111111116	-0.10000000000000009
2020-05-01	122	120	0	Cambodia	0.0	1.0	0.0	0.15135631738007257	0.46683178918836815	1.0491909898704528	1.9265547312664144	3.0879030918461674	4.498843063333473	-0.19999999999999996	-0.16666666666666663	-0.1428571428571428	-0.125	-0.11111111111111116	-0.09999999999999987
2020-05-02	122	120	0	Cambodia	0.0	0.0	0.0	0.12108505390405806	0.3890264909903068	0.8993065627461024	1.6857353898581127	2.744802748307704	4.0489587570001255	-0.19999999999999996	-0.16666666666666674	-0.1428571428571428	-0.125	-0.11111111111111116	-0.09999999999999998
2020-05-03	122	120	0	Cambodia	0.0	0.0	0.0	0.09686804312324646	0.3241887424919223	0.7708341966395165	1.4750184661258485	2.4398246651624036	3.6440628813001132	-0.19999999999999996	-0.16666666666666674	-0.1428571428571428	-0.125	-0.11111111111111116	-0.09999999999999998
2020-05-04	122	120	0	Cambodia	0.0	0.0	0.0	0.07749443449859716	0.2701572854099353	0.6607150256910141	1.2906411578601173	2.168733035699914	3.279656593170102	-0.19999999999999996	-0.16666666666666663	-0.1428571428571428	-0.1250000000000001	-0.11111111111111116	-0.09999999999999998
2020-05-05	122	120	0	Cambodia	0.0	0.0	0.0	0.06199554759887774	0.22513107117494607	0.5663271648780122	1.1293110131276027	1.9277626983999236	2.951690933853092	-0.19999999999999996	-0.16666666666666663	-0.1428571428571428	-0.125	-0.11111111111111116	-0.09999999999999998
2020-05-06	122	120	0	Cambodia	0.0	0.0	0.0	0.04959643807910219	0.18760922597912175	0.4854232841811533	0.9881471364866524	1.7135668430221542	2.6565218404677826	-0.19999999999999996	-0.16666666666666663	-0.1428571428571428	-0.125	-0.11111111111111116	-0.09999999999999998
2020-03-30	139	5	6	Cameroon	0.0	0.0	0.0	111.2	115.83333333333334	119.14285714285715	121.625	123.55555555555554	125.10000000000001	-0.19999999999999996	-0.16666666666666663	-0.1428571428571428	-0.125	-0.11111111111111116	-0.09999999999999998
2020-03-31	193	5	6	Cameroon	54.0	0.0	0.0	142.96	150.52777777777777	156.12244897959187	160.421875	163.82716049382714	166.59	0.28561151079136704	0.29952038369304534	0.3103802672147997	0.31898766700924974	0.325939248601119	0.3316546762589927
2020-04-01	233	10	6	Cameroon	40.0	5.0	0.0	154.368	165.4398148148148	173.81924198250732	180.369140625	185.62414266117966	189.931	0.07979854504756556	0.0990650181460293	0.11335200746965457	0.12434255381318793	0.13304864774344805	0.1401104508073714
2020-04-02	306	10	7	Cameroon	73.0	0.0	1.0	196.49439999999998	210.866512345679	221.987921699292	230.822998046875	237.99923792104858	243.9379	0.27289593698175785	0.2745814094491861	0.27711937508985485	0.27972555198215465	0.28215669852530634	0.2843501060911595
2020-04-03	509	17	8	Cameroon	203.0	7.0	1.0	360.19552	378.72209362139915	393.275361456536	404.9701232910156	414.55487815204316	422.54411000000005	0.8331083226799341	0.7960276831465305	0.7716070245897091	0.7544617595200598	0.7418327964964466	0.7321790094938099
2020-04-04	555	17	9	Cameroon	46.0	0.0	1.0	334.156416	361.6017446844993	383.09316696274516	400.3488578796387	414.49322502403834	426.28969900000004	-0.07229158208297537	-0.04520557217349652	-0.025890751091245723	-0.011411373693007154	-0.0001487212700997942	0.008864373946663173
2020-04-05	650	17	9	Cameroon	95.0	0.0	0.0	362.3251328	396.33478723708276	423.365571682353	445.30525064468384	463.4384222435896	478.6607291	0.08429799773768232	0.09605330467331785	0.10512430967875819	0.1122930461276872	0.11808443242157396	0.12285314475778586
2020-04-06	658	17	9	Cameroon	8.0	0.0	0.0	297.86010624	338.27898936423566	370.88477572773115	397.64209431409836	419.9452642165241	438.79465619	-0.17792038344627914	-0.1464817112763781	-0.12396094407505975	-0.10703479525916637	-0.093848839326932	-0.08328670075975952
2020-04-07	658	43	9	Cameroon	0.0	26.0	0.0	238.288084992	281.8991578035297	317.9012363380553	347.93683252483606	373.284679303577	394.91519057100004	-0.19999999999999996	-0.16666666666666674	-0.1428571428571428	-0.125	-0.11111111111111105	-0.09999999999999998
2020-04-08	730	60	10	Cameroon	72.0	17.0	1.0	262.6304679936	306.9159648362747	344.4867740040474	376.44472845923156	403.80860382540175	427.42367151390005	0.10215526723636748	0.08874381614925064	0.083628292774933	0.08193411352148394	0.08177116880010216	0.08231762595887138
2020-04-09	730	60	10	Cameroon	0.0	0.0	0.0	210.10437439488	255.76330403022894	295.27437771775493	329.3891374018276	358.94098117813485	384.68130436251005	-0.19999999999999996	-0.16666666666666663	-0.1428571428571428	-0.125	-0.11111111111111116	-0.09999999999999998
2020-04-10	820	98	12	Cameroon	90.0	38.0	2.0	258.083499515904	303.1360866918575	343.0923237580757	378.21549522659916	409.0586499361198	436.21317392625906	0.22835852541960788	0.18522118660161468	0.16194410910258084	0.1482330541010144	0.13962648843686254	0.13395990129841917
2020-04-11	820	98	12	Cameroon	0.0	0.0	0.0	206.4667996127232	252.6134055765479	294.0791346497792	330.93855832327426	363.6076888321065	392.5918565336332	-0.19999999999999996	-0.16666666666666663	-0.1428571428571428	-0.125	-0.11111111111111116	-0.09999999999999998
2020-04-12	820	98	12	Cameroon	0.0	0.0	0.0	165.17343969017858	210.51117131378993	252.06782969981074	289.571238532865	323.206834517428	353.33267088026986	-0.19999999999999996	-0.16666666666666663	-0.1428571428571428	-0.125	-0.11111111111111116	-0.09999999999999998
2020-04-13	820	98	12	Cameroon	0.0	0.0	0.0	132.13875175214287	175.42597609482496	216.05813974269495	253.37483371625686	287.29496401549153	317.9994037922429	-0.19999999999999996	-0.16666666666666663	-0.1428571428571428	-0.125	-0.11111111111111116	-0.09999999999999987
2020-04-14	848	130	14	Cameroon	28.0	32.0	2.0	133.7110014017143	174.18831341235415	213.19269120802426	249.70297950172474	283.37330134710356	314.19946341301863	0.011898475115918794	-0.007055184813689164	-0.013262395659257131	-0.014491787367659659	-0.013650300769548096	-0.011949520451638551
2020-04-15	848	165	17	Cameroon	0.0	35.0	3.0	106.96880112137144	145.15692784362847	182.73659246402082	218.49010706400915	251.88737897520315	282.7795170717168	-0.19999999999999996	-0.16666666666666663	-0.1428571428571428	-0.125	-0.11111111111111116	-0.09999999999999998
2020-04-16	996	164	22	Cameroon	148.0	-1.0	5.0	233.57504089709715	268.96410653635706	304.6313649691607	339.178843681008	371.8998924224028	402.5015653645451	1.1835809922939378	0.8529195301384509	0.6670517976805321	0.5523762070455744	0.47645306380759234	0.4233759557007277
2020-04-17	996	164	22	Cameroon	0.0	0.0	0.0	186.86003271767774	224.13675544696423	261.1125985449949	296.781488220882	330.5776821532469	362.25140882809063	-0.19999999999999996	-0.16666666666666663	-0.1428571428571428	-0.125	-0.11111111111111116	-0.09999999999999998
2020-04-18	1017	177	22	Cameroon	21.0	13.0	0.0	170.4880261741422	207.78062953913687	244.8107987528528	280.68380219327173	314.8468285806639	347.0262679452816	-0.0876164169802518	-0.07297386756228652	-0.06243206908812937	-0.054240869685340476	-0.04758595156853507	-0.042029210961700536
2020-04-19	1017	305	42	Cameroon	0.0	128.0	20.0	136.39042093931377	173.1505246159474	209.83782750244526	245.59832691911276	279.8638476272568	312.3236411507534	-0.19999999999999984	-0.16666666666666663	-0.1428571428571428	-0.125	-0.11111111111111105	-0.09999999999999998
2020-04-20	1163	305	42	Cameroon	146.0	0.0	0.0	255.11233675145104	290.2921038466228	325.86099500209593	360.89853605422365	394.76786455756155	427.0912770356781	0.870456407381879	0.6765303165583738	0.5529182649315154	0.469466590352974	0.410571132729306	0.36746381241607096
2020-04-21	1163	329	43	Cameroon	0.0	24.0	1.0	204.08986940116085	241.91008653885234	279.3094242875108	315.7862190474457	350.90476849561026	384.3821493321103	-0.19999999999999996	-0.16666666666666663	-0.1428571428571428	-0.125	-0.11111111111111116	-0.09999999999999998
2020-04-22	1163	397	43	Cameroon	0.0	68.0	0.0	163.2718955209287	201.59173878237695	239.40807796072357	276.312941666515	311.9153497738758	345.9439343988993	-0.19999999999999996	-0.16666666666666663	-0.1428571428571428	-0.125	-0.11111111111111105	-0.09999999999999998
2020-04-23	1334	668	43	Cameroon	171.0	271.0	0.0	301.617516416743	338.9931156519808	376.2069239663345	412.77382395820064	448.2580886878896	482.34954095900935	0.8473327295822368	0.6815823788192625	0.5714044704375165	0.49386352108104203	0.43711455371739794	0.3942997491692517
2020-04-24	1430	668	43	Cameroon	96.0	0.0	0.0	337.2940131333944	378.49426304331735	418.4630776854296	457.1770959634256	494.45163438923515	530.1145868631083	0.11828390187842208	0.11652492504269452	0.11232157365311135	0.10757288720352931	0.10305122621782492	0.09902579322275784
2020-04-25	1518	697	53	Cameroon	88.0	29.0	10.0	357.83521050671555	403.41188586943116	446.68263801608254	488.0299589679974	527.5125639015423	565.1031281767976	0.060899976203246275	0.06583355484905207	0.06743620126950933	0.06748558332642296	0.06686382896305965	0.06600184597962078
2020-04-26	1621	786	56	Cameroon	103.0	89.0	3.0	389.2681684053725	439.1765715578593	485.87083258521363	530.0262140969977	571.900056801371	611.5928153591178	0.08784199255893799	0.08865550803330513	0.08773162696267622	0.08605261697008681	0.08414490182287548	0.08226761605852517
2020-04-27	1705	805	58	Cameroon	84.0	19.0	2.0	395.414534724298	449.9804762982161	500.46071364446885	547.772937334873	592.3556060456631	634.4335338232061	0.015789542577046456	0.024600366777382643	0.030028312219578135	0.03348272739322944	0.035767699270218056	0.03734628316501154
2020-04-28	1705	915	58	Cameroon	0.0	110.0	0.0	316.3316277794384	374.98373024851344	428.96632598097335	479.30132016801383	526.5383164850339	570.9901804408855	-0.19999999999999996	-0.16666666666666663	-0.1428571428571428	-0.125	-0.11111111111111105	-0.09999999999999987
2020-04-29	1832	934	61	Cameroon	127.0	19.0	3.0	380.0653022235507	439.48644187376124	494.68542226940576	546.3886551470121	595.0340590978078	640.891162396797	0.20147740171131567	0.172014694030858	0.1532033922199929	0.13996901772663906	0.13008691004678452	0.12242063760525257
2020-04-30	1832	934	61	Cameroon	0.0	0.0	0.0	304.0522417788406	366.23870156146774	424.0160762309193	478.0900732536355	528.9191636424958	576.8020461571173	-0.19999999999999996	-0.16666666666666663	-0.1428571428571428	-0.125	-0.11111111111111105	-0.09999999999999998
2020-05-01	1832	934	61	Cameroon	0.0	0.0	0.0	243.2417934230725	305.19891796788977	363.4423510550737	418.32881409693107	470.15036768221853	519.1218415414056	-0.19999999999999996	-0.16666666666666674	-0.1428571428571428	-0.125	-0.11111111111111116	-0.09999999999999987
2020-05-02	2077	953	64	Cameroon	245.0	19.0	3.0	439.593434738458	499.3324316399081	556.5220151900633	611.0377123348146	662.9114379397497	712.209657387265	0.8072282256769479	0.6360884729363401	0.5312525179701237	0.46066369741681457	0.4099987653052761	0.3719508608471034
2020-05-03	2077	953	64	Cameroon	0.0	0.0	0.0	351.6747477907664	416.11035969992344	477.0188701629114	534.6579982929628	589.2546115019996	640.9886916485385	-0.19999999999999996	-0.16666666666666663	-0.1428571428571428	-0.125	-0.11111111111111127	-0.09999999999999998
2020-05-04	2104	953	64	Cameroon	27.0	0.0	0.0	308.33979823261313	373.75863308326956	435.8733172824955	494.82574850634245	550.7818768906664	603.8898224836847	-0.12322451307745297	-0.1017800341409324	-0.0862556084340309	-0.07450042814994884	-0.06529051085958748	-0.057877572019937484
2020-05-05	2104	953	64	Cameroon	0.0	0.0	0.0	246.67183858609053	311.4655275693913	373.60570052785334	432.97252994304966	489.5838905694812	543.5008402353162	-0.19999999999999996	-0.16666666666666663	-0.1428571428571428	-0.125	-0.11111111111111116	-0.10000000000000009
2020-05-06	2265	1000	108	Cameroon	161.0	47.0	44.0	358.3374708688724	420.55460630782613	481.23345759530287	539.8509637001684	596.1856805062055	650.1507562117846	0.4526890176148326	0.3502444703583798	0.2880784659211204	0.2468480708722487	0.2177395784259275	0.19622769291449993
2020-03-12	117	8	1	Canada	9.0	0.0	0.0	95.4	99.0	101.57142857142858	103.5	105.0	106.2	-0.11666666666666659	-0.08333333333333337	-0.05952380952380942	-0.04166666666666663	-0.02777777777777779	-0.016666666666666607
2020-03-13	193	8	1	Canada	76.0	0.0	0.0	152.32	158.5	163.06122448979593	166.5625	169.33333333333331	171.57999999999998	0.5966457023060796	0.601010101010101	0.6053847699417318	0.6092995169082125	0.6126984126984125	0.6156308851224104
2020-03-14	198	8	1	Canada	5.0	0.0	0.0	126.856	137.08333333333334	144.76676384839652	150.7421875	155.5185185185185	159.422	-0.16717436974789912	-0.13512092534174547	-0.11219381369569104	-0.09498123827392124	-0.08158355205599299	-0.07085907448420559
2020-03-15	252	8	1	Canada	54.0	0.0	0.0	155.4848	168.23611111111114	178.0857975843399	185.8994140625	192.238683127572	197.4798	0.22567951062622194	0.22725430597771035	0.2301566523296461	0.23322752008292302	0.2361144187769575	0.23872363914641648
2020-03-16	415	9	4	Canada	163.0	1.0	3.0	287.38784	303.1967592592593	315.64496935800565	325.6619873046875	333.8788294467306	340.73182	0.8483339850583465	0.8022097471036627	0.7724320166998095	0.7518182558402193	0.736793157416525	0.7254008764440718
2020-03-17	478	9	5	Canada	63.0	0.0	1.0	292.91027199999996	315.6639660493828	333.5528308782906	347.95423889160156	359.7811817304272	369.65863800000005	0.019215955692488462	0.0411191954049317	0.05673418954437315	0.068452114326925	0.07758009792540399	0.08489614500929221
2020-03-18	657	9	8	Canada	179.0	0.0	3.0	413.3282176	442.0533050411523	464.90242646710624	483.45995903015137	498.8054948714908	511.69277420000003	0.4111086469511047	0.40039203895701236	0.3937894792946415	0.389435463037322	0.3864135207750532	0.3842305348752595
2020-03-19	800	9	9	Canada	143.0	0.0	1.0	473.66257408	511.3777542009603	541.4877941146625	566.0274641513824	586.3826621079918	603.52349678	0.14597202395310171	0.15682373227218438	0.1647342824806164	0.1707845780793642	0.17557378203915697	0.17946456782308795
2020-03-20	943	9	12	Canada	143.0	0.0	3.0	521.930059264	569.1481285008002	607.1323949554251	638.2740311324596	664.2290329848815	686.171147102	0.10190267888010873	0.11297005750691591	0.12123006567136407	0.1276379178692204	0.13275694509288383	0.13694189333630402
2020-03-21	1277	10	19	Canada	334.0	1.0	7.0	751.5440474111999	808.2901070840003	854.3991956760786	892.4897772409022	924.4258070976724	951.5540323918	0.43993248534294094	0.42017528760592926	0.4072699839032763	0.39828621204813786	0.3917274933670556	0.3867590271182746
2020-03-22	1469	10	21	Canada	192.0	0.0	2.0	793.2352379289599	865.5750892366669	924.3421677223532	972.9285550857894	1013.7118285312644	1048.3986291526198	0.055474047943525395	0.0708718090826681	0.08186216981504679	0.0901285145176236	0.0965853838653794	0.10177519453876305
2020-03-23	2088	10	25	Canada	619.0	0.0	4.0	1253.588190343168	1340.312574363889	1411.29328661916	1470.3124857000657	1520.0771809166795	1562.5587662373578	0.5803485906855743	0.5484648195523782	0.5268082923195962	0.5112234891393632	0.49951607363511985	0.49042427449596504
2020-03-24	2790	110	26	Canada	702.0	100.0	1.0	1704.8705522745345	1818.9271453032409	1911.67995995928	1988.5234249875575	2053.1797163703814	2108.302889613622	0.3599925122203238	0.3570917561274851	0.35455895531029347	0.35244952642890337	0.3507075444236427	0.3492631030386244
2020-03-25	3251	183	30	Canada	461.0	73.0	4.0	1824.8964418196276	1976.7726210860342	2099.58282282224	2200.957996864113	2286.048636773672	2358.4726006522596	0.07040176122753827	0.08677943819265965	0.09829200849443565	0.10683030896550005	0.11341867375105252	0.11865928385863245
2020-03-26	4042	184	38	Canada	791.0	1.0	8.0	2250.917153455702	2438.3105175716955	2590.64241956192	2716.838247256099	2823.0432326877085	2913.625340587034	0.2334492532690151	0.23348051847869766	0.2338843656948968	0.23438895750259814	0.23490077475862603	0.23538655474786574
2020-03-27	4682	256	54	Canada	640.0	72.0	16.0	2440.733722764562	2671.9254313097463	2860.550645338789	3017.2334663490865	3149.371762389074	3262.2628065283307	0.08432854537424683	0.09581015709627794	0.10418582809375532	0.11056794396809422	0.115594591653023	0.1196576172937367
2020-03-28	5576	466	61	Canada	894.0	210.0	7.0	2846.5869782116497	3120.604526091455	3345.9005531475336	3534.0792830554506	3693.4415665680654	3830.036525875498	0.16628329901853744	0.1679235092132687	0.16967009781826903	0.17129791992256993	0.17275502710618929	0.17404291224206636
2020-03-29	6280	466	64	Canada	704.0	0.0	3.0	2981.26958256932	3304.5037717428795	3571.9147598407435	3796.3193726735194	3987.0591702827246	4151.032873287948	0.04731371477090218	0.05893064760812772	0.06754958884853735	0.07420322766255105	0.07949702152388127	0.0838102574854882
2020-03-30	7398	466	80	Canada	1118.0	0.0	16.0	3503.015666055456	3871.7531431190664	4179.641222720637	4439.779451089329	4662.0525958068665	4853.929585959153	0.1750080189113541	0.1716594716056279	0.17014024794561156	0.1694957708372833	0.16929606426590293	0.16933055799060792
2020-03-31	8527	1592	101	Canada	1129.0	1126.0	21.0	3931.412532844365	4355.460952599222	4711.549619474832	5013.807019703163	5273.046751828326	5497.536627363238	0.12229373420738998	0.12493250256406663	0.1272617357352892	0.1292919107666468	0.13105689896570416	0.13259505108311243
2020-04-01	9560	1324	109	Canada	1033.0	-268.0	8.0	4178.130026275492	4662.550793832685	5071.471102406999	5420.081142240268	5720.152668291845	5980.782964626915	0.06275543239738002	0.07050685210487306	0.07639131750718686	0.08103106500520196	0.08479081212555029	0.0879023406335091
2020-04-02	11284	1735	139	Canada	1724.0	411.0	30.0	5066.504021020393	5609.458994860571	6070.975230634571	6466.570999460234	6808.580149592751	7106.704668164223	0.21262478409194552	0.2030880183182977	0.19708366823843115	0.19307641892376237	0.1902794460949122	0.18825657279264685
2020-04-03	12437	2175	179	Canada	1153.0	440.0	40.0	5206.203216816315	5827.549162383809	6356.693054829632	6811.249624527704	7205.0712440824445	7549.034201347801	0.02757309482363457	0.0388790020076899	0.0470629204272337	0.05330160684793239	0.058234034964457226	0.0622411587138374
2020-04-04	12978	2577	218	Canada	541.0	402.0	39.0	4705.962573453052	5397.290968653174	5989.594046996828	6500.843421461741	6945.507772517728	7335.130781213021	-0.09608550080170886	-0.07383175701166189	-0.05774999746981535	-0.04557257774669898	-0.0360251082566182	-0.028335203474980974
2020-04-05	15756	3012	259	Canada	2778.0	435.0	41.0	6542.770058762442	7275.742473877645	7911.93775456871	8466.237993779023	8951.784686682426	9379.617703091719	0.3903149369846375	0.3480359899316703	0.32094724491983584	0.3023291663707468	0.28885964566956757	0.27872535376125884
2020-04-06	16563	3256	339	Canada	807.0	244.0	80.0	6041.216047009954	6870.118728231371	7588.660932487466	8214.958244556645	8764.14194371771	9248.655932782547	-0.07665774698604588	-0.055750151562208194	-0.04085937378546356	-0.029680213266744637	-0.020961489751185836	-0.01396237826047042
2020-04-07	17872	3791	375	Canada	1309.0	535.0	36.0	6141.972837607964	7034.09894019281	7813.566513560686	8497.088463987064	9099.348394415741	9632.790339504292	0.016678229981177184	0.023868613985897458	0.029637057588169036	0.03434347577084318	0.03824749220753021	0.04153407906116957
2020-04-08	19141	4154	407	Canada	1269.0	363.0	32.0	6182.578270086371	7130.749116827342	7966.3427259091595	8703.95240598868	9357.309683925103	9938.511305553864	0.0066111383999902795	0.013740235594679184	0.019552685970398498	0.024345273428464598	0.028349424412375646	0.03173752934243801
2020-04-09	20654	5162	503	Canada	1513.0	1008.0	96.0	6459.062616069097	7455.290930689452	8341.293765064995	9128.958355240095	9830.608607933424	10457.660174998478	0.044719910352038816	0.04551300411007975	0.047066897829586285	0.04882907550815552	0.05058066260448757	0.052236079779322875
2020-04-10	22059	5855	557	Canada	1405.0	693.0	54.0	6572.250092855278	7617.74244224121	8554.68037005571	9392.838560835084	10143.318762607487	10816.894157498631	0.017523824046013825	0.02179009686704947	0.02558195538975272	0.02890583956312165	0.03180984689205335	0.03435127710106567
2020-04-11	23316	6589	654	Canada	1257.0	734.0	97.0	6514.800074284223	7605.118701867675	8589.583174333467	9475.733740730699	10273.283344539988	10992.204741748768	-0.008741301344194041	-0.0016571498011713759	0.004079965909647321	0.008825359805635369	0.012812826351430884	0.016207109147740484
2020-04-12	24299	7123	714	Canada	983.0	534.0	60.0	6194.840059427379	7320.598918223062	8345.499863714402	9274.26702313936	10114.807417368878	10875.984267573891	-0.04911279106166555	-0.03741161641234336	-0.02841619967641862	-0.021261331639717662	-0.015426025142715072	-0.010572990305890873
2020-04-13	25680	7758	781	Canada	1381.0	635.0	67.0	6336.872047541903	7481.499098519219	8534.285597469487	9495.98364524694	10371.939926550114	11169.385840816502	0.022927466528918528	0.021979100630090453	0.022621261378951152	0.02390664637479123	0.025421394453807977	0.02697701339246783
2020-04-14	27035	8210	901	Canada	1355.0	452.0	120.0	6424.497638033523	7589.58258209935	8670.101940688131	9663.985689591073	10574.502156933435	11407.447256734851	0.013827893294075633	0.014446768242145858	0.01591420180019698	0.017691905401313823	0.01952983066020275	0.021313742699119453
2020-04-15	28209	8966	1008	Canada	1174.0	756.0	107.0	6313.5981104268185	7498.652151749458	8605.515949161256	9629.987478392188	10573.55747282972	11440.702531061366	-0.017261976555205005	-0.011980952755472729	-0.0074492770637192285	-0.003518032030563112	-8.933603584315719e-05	0.002915224903352609
2020-04-16	30809	9698	1259	Canada	2600.0	732.0	251.0	7650.8784883414555	8848.87679312455	9976.156527852505	11026.239043593165	11998.717753626417	12896.63227795523	0.2118095505170241	0.1800623117395943	0.1592746543947594	0.14498996684407883	0.13478531558170959	0.12725877129844365
2020-04-17	32814	10545	1356	Canada	2005.0	847.0	97.0	8125.702790673165	9379.063994270458	10555.991309587862	11652.95916314402	12670.52689211237	13611.969050159707	0.06206140942576144	0.05991576259236164	0.05812206134862774	0.05683897447471109	0.05599007762999597	0.0554669433684043
2020-04-18	34356	10964	1401	Canada	1542.0	419.0	45.0	8042.562232538532	9357.88666189205	10589.992551075311	11738.339267751016	12804.69057076655	13792.772145143737	-0.010231799054976842	-0.0022579366545900648	0.003221037275444427	0.007326903270804985	0.010588642429518735	0.013282655456956727
2020-04-19	35633	11847	1565	Canada	1277.0	883.0	164.0	7711.049786030826	9075.238884910043	10354.136472350267	11548.04685928214	12658.947174014711	13690.494930629364	-0.04121975521264554	-0.03020423170255182	-0.02227160005897222	-0.016211186619189855	-0.011382031916067903	-0.007415276163347917
2020-04-20	37658	12543	1727	Canada	2025.0	696.0	162.0	8193.83982882466	9587.699070758368	10899.974119157372	12129.541001871872	13277.397488013075	14346.445437566428	0.06261015765563416	0.056467955537834236	0.05271686811012333	0.05035432828386366	0.04885479854658614	0.04791284100836446
2020-04-21	39402	13188	1910	Canada	1744.0	645.0	183.0	8299.07186305973	9733.749225631975	11086.834959277749	12357.348376637889	13546.131100456067	14655.800893809786	0.012842822954004962	0.015233076653297095	0.017143237046036486	0.018781203240160638	0.020239931258035027	0.02156321282436302
2020-04-22	41663	14454	2078	Canada	2261.0	1266.0	168.0	8900.257490447784	10372.457688026647	11764.001393666642	13073.679829558152	14302.005422627613	15451.220804428807	0.07244010382221311	0.065617928671591	0.06107842651903317	0.057968055207905156	0.05580001526384892	0.05427338406016324
2020-04-23	43299	14761	2241	Canada	1636.0	307.0	163.0	8756.205992358227	10279.714740022206	11719.42976599998	13075.469850863383	14348.893709002323	15542.098723985926	-0.016185093323890953	-0.008941270313543748	-0.003788815231750897	0.00013691793959824672	0.0032784413786144384	0.005881601247395896
2020-04-24	44919	15149	2402	Canada	1620.0	388.0	161.0	8624.964793886582	10186.428950018506	11665.22551371427	13061.03611950546	14374.572185779842	15607.888851587333	-0.014988363520248793	-0.009074745006348084	-0.004625161238046349	-0.001103878600352548	0.001789578855226237	0.004233027261619116
2020-04-25	46371	16013	2571	Canada	1452.0	864.0	169.0	8351.971835109267	9940.69079168209	11450.764726040803	12880.406604567277	14229.39749847097	15499.099966428601	-0.03165148673659668	-0.024124073268676827	-0.01838462423391085	-0.01382964669000708	-0.010099409250766245	-0.006970121724545031
2020-04-26	48033	16883	2687	Canada	1662.0	870.0	116.0	8343.577468087413	9945.908993068408	11476.94119374926	12932.355778996367	14310.353331974195	15611.18996978574	-0.0010050760691704408	0.0005249334775290215	0.0022860017068491167	0.004033193673456559	0.0056893367067667455	0.007232033059979548
2020-04-27	49616	18268	2841	Canada	1583.0	1385.0	154.0	8257.861974469932	9871.257494223673	11420.378166070795	12898.811306621821	14303.314072865951	15633.070972807167	-0.01027323039131911	-0.007505749237878723	-0.004928406160107479	-0.0025938408243474376	-0.0004918997417425741	0.0014016230065596602
2020-04-28	51150	19231	2983	Canada	1534.0	963.0	142.0	8140.289579575946	9760.047911853062	11322.895570917826	12820.459893294093	14248.056953658623	15603.76387552645	-0.014237631393873351	-0.011265999538122462	-0.008535846513610501	-0.006074312699458129	-0.003863238891758214	-0.0018746858714896453
2020-04-29	52865	20327	3155	Canada	1715.0	1096.0	172.0	8227.231663660757	9848.373259877553	11420.33906078671	12932.902406632333	14379.93951436322	15758.387487973805	0.010680465754308033	0.009049683856287682	0.008605880824261947	0.008770552248055674	0.009256178658854308	0.00990937915241541
2020-04-30	54457	21424	3310	Canada	1592.0	1097.0	155.0	8173.7853309286065	9798.977716564628	11380.862052102895	12908.289605803291	14374.16845721175	15774.548739176425	-0.006496271761523453	-0.005015604304333565	-0.0034567282524354814	-0.0019031150205246483	-0.0004013269420016785	0.0010255650341732814
2020-05-01	56343	22764	3537	Canada	1886.0	1340.0	227.0	8425.028264742887	10051.814763803857	11641.024616088196	13180.75340507788	14663.038628632667	16083.093865258783	0.03073764769226406	0.025802390264835662	0.022859653582852246	0.021107660859428945	0.020096478782811733	0.01955968003801467
2020-05-02	57926	23814	3684	Canada	1583.0	1050.0	147.0	8323.02261179431	9959.512303169882	11561.021099504169	13116.159229443145	14616.812114340148	16057.784478732905	-0.012107455280055412	-0.009182666294881625	-0.006872549386542803	-0.0049006436619813964	-0.003152587636388815	-0.00157366404361714
2020-05-03	60504	24921	3795	Canada	2578.0	1107.0	111.0	9236.418089435447	10877.593585974902	12487.44665671786	14054.639325762751	15570.721879413464	17030.006030859615	0.10974324115697964	0.09218134933302058	0.08013354090785496	0.0715514412338718	0.06526113612266116	0.06054518625619432
2020-05-04	61957	26030	4003	Canada	1453.0	1109.0	208.0	8842.134471548357	10517.661321645752	12156.525705758168	13750.809410042408	15293.641670589745	16780.005427773656	-0.042687935308825864	-0.033089328212559055	-0.02650028945522409	-0.02161776682261851	-0.017794949455108844	-0.014680006726535466
2020-05-05	63215	27006	4190	Canada	1258.0	976.0	187.0	8331.707577238685	10022.717768038126	11677.879176364144	13289.958233787107	14852.348151635328	16360.004884996291	-0.057726660451963285	-0.047058327747159234	-0.039373628697819796	-0.0335144763128441	-0.028854705011367	-0.02502982162819778
2020-05-06	64694	28184	4366	Canada	1479.0	1178.0	176.0	8144.366061790948	9831.264806698438	11488.610722597838	13107.713454563718	14681.087245898068	16203.004396496663	-0.022485368540721917	-0.01910190087864394	-0.016207433807791327	-0.013712968544932425	-0.011530897605467327	-0.009596604011017917
2020-05-03	117	39	10	Chad	0.0	0.0	0.0	93.60000000000001	97.5	100.28571428571429	102.375	104.0	105.3	-0.19999999999999996	-0.16666666666666663	-0.1428571428571428	-0.125	-0.11111111111111116	-0.09999999999999998
2020-05-04	117	39	10	Chad	0.0	0.0	0.0	74.88000000000001	81.25	85.9591836734694	89.578125	92.44444444444444	94.77	-0.19999999999999996	-0.16666666666666663	-0.1428571428571428	-0.125	-0.11111111111111116	-0.09999999999999998
2020-05-05	170	43	17	Chad	53.0	4.0	7.0	112.90400000000001	120.70833333333334	126.6793002915452	131.380859375	135.17283950617283	138.293	0.5077991452991453	0.48564102564102574	0.47371455704789045	0.46666230594802016	0.46220619658119655	0.45924870739685564
2020-05-06	170	43	17	Chad	0.0	0.0	0.0	90.32320000000001	100.59027777777779	108.58225739275304	114.958251953125	120.15363511659807	124.4637	-0.19999999999999996	-0.16666666666666663	-0.1428571428571428	-0.125	-0.11111111111111116	-0.09999999999999998
2020-03-16	182	0	0	Chile	81.0	0.0	0.0	161.8	165.16666666666669	167.57142857142858	169.375	170.77777777777777	171.9	0.6019801980198021	0.6353135313531355	0.6591230551626592	0.676980198019802	0.6908690869086909	0.7019801980198019
2020-03-17	228	0	0	Chile	46.0	0.0	0.0	175.44000000000003	183.6388888888889	189.63265306122452	194.203125	197.80246913580245	200.71	0.08430160692212607	0.11183989236461489	0.13165266106442575	0.14658671586715877	0.15824477698257788	0.1675974403723095
2020-03-18	265	0	0	Chile	37.0	0.0	0.0	177.35200000000003	190.03240740740745	199.54227405247818	206.927734375	212.82441700960217	217.639	0.010898312813497624	0.034815711188423304	0.052256933767911073	0.06552216590232529	0.07594418785281354	0.0843455732150864
2020-03-19	265	0	0	Chile	0.0	0.0	0.0	141.88160000000002	158.3603395061729	171.03623490212416	181.061767578125	189.1772595640908	195.8751	-0.20000000000000007	-0.16666666666666652	-0.1428571428571428	-0.125	-0.11111111111111116	-0.09999999999999998
2020-03-20	461	6	0	Chile	196.0	6.0	0.0	309.50528	327.9669495884774	342.60248705896356	354.4290466308594	364.1575640569696		1.181433533312283	1.0710169642929643	1.0030988594610877	0.9575035159088978	0.9249542196354616
2020-03-21	592	6	0	Chile	131.0	0.0	0.0	378.60422400000004	404.30579132373117	424.6592746219688	441.12541580200195	454.69561249508405	466.05883100000005	0.22325610729484158	0.23276382523007677	0.23951019231475357	0.24460853306257802	0.24862328116834198	0.25187850339034945
2020-03-22	687	8	1	Chile	95.0	2.0	1.0	397.88337920000004	431.92149276977597	458.99366396168756	480.9847388267517	499.17387777340804	514.4529479	0.05092165902512491	0.06830399672393672	0.08085161773585003	0.09035825549131471	0.09781986906417495	0.10383692718827597
2020-03-23	801	8	2	Chile	114.0	0.0	1.0	432.30670336000003	473.93457730814663	507.4231405385894	534.8616464734077	557.7101135763627	577.0076531100001	0.08651611492094213	0.09727018738742088	0.10551229870777523	0.11201375698130467	0.11726622407418175	0.12159460931334687
2020-03-24	977	17	2	Chile	176.0	9.0	0.0	521.845362688	570.9454810901223	610.934120461648	644.0039406642318	671.742323178989	695.3068877990002	0.20711836904698044	0.20469260616724383	0.20399341625056744	0.2040570583261112	0.20446502013633072	0.20502195083788188
2020-03-25	1197	22	3	Chile	220.0	5.0	1.0	637.4762901504	695.7879009084352	743.6578175385555	783.5034480812028	817.1042872702124	845.7761990191002	0.2215808278275977	0.2186590908469015	0.21724715093112779	0.2166128164884984	0.21639542288076297	0.21640704825521273
2020-03-26	1361	22	4	Chile	164.0	0.0	1.0	673.98103212032	743.8232507570293	801.420986461619	849.5655170710525	890.3149220179665	925.1985791171902	0.05726447012061797	0.06903734569957054	0.07767439212063243	0.08431624538683957	0.08959766322159046	0.09390472348382595
2020-03-27	1665	43	5	Chile	304.0	21.0	1.0	843.1848256962561	923.8527089641912	990.9322741099592	1047.369827437171	1095.391041793748	1136.6787212054712	0.25105126926736654	0.24203257699182723	0.23646908534933408	0.2328299658960562	0.23034110145088982	0.22857810945848178
2020-03-28	2015	61	6	Chile	350.0	18.0	1.0	1024.547860557005	1119.8772574701593	1199.3705206656794	1266.4485990075245	1323.680926038887	1373.010849084924	0.21509285904308006	0.2121816027640897	0.21034560282430648	0.20917040555428423	0.20840948623361477	0.20791462307732633
2020-03-29	2245	75	7	Chile	230.0	14.0	1.0	1049.6382884456038	1163.2310478917993	1258.0318748562966	1338.142524131584	1406.6052675901217	1465.7097641764317	0.02448926873455992	0.03871298406360868	0.048910118416166215	0.056610213142676	0.06264677530663354	0.06751506381270689
2020-03-30	2555	156	8	Chile	310.0	81.0	1.0	1149.7106307564832	1279.3592065764994	1388.3130355911114	1480.874708615136	1560.3157934134415	1629.1387877587886	0.09533983602968132	0.09983240981674868	0.10355950698760852	0.1066644112339088	0.10927765547662549	0.11150162711386868
2020-03-31	2844	156	12	Chile	289.0	0.0	4.0	1208.7685046051865	1355.132672147083	1478.9826019352386	1584.7653700382439	1675.947371923059	1755.2249089829097	0.05136759830588389	0.05922767052526989	0.0653091658867282	0.07015492993344652	0.07410780496982272	0.07739433998596157
2020-04-01	3137	234	16	Chile	293.0	78.0	4.0	1260.0148036841492	1422.2772267892358	1560.6993730873473	1679.6696987834634	1782.7309972649414	1872.7024180846188	0.04239546189673504	0.049548325431316265	0.0552520165181003	0.05988541303305306	0.06371538100230079	0.06693017430443327
2020-04-02	3510	335	18	Chile	373.0	101.0	2.0	1381.0118429473196	1558.2310223243633	1710.7423197891549	1842.7109864355305	1957.6497753466144	2058.432176276157	0.0960282680087472	0.09558881557995602	0.09613827575582046	0.09706746973536107	0.09811843646070706	0.09917740074341364
2020-04-03	3843	427	22	Chile	333.0	92.0	4.0	1437.8094743578556	1631.5258519369695	1799.3505598192758	1945.3721131310892	2073.133133641435	2185.5889586485414	0.04112754839909272	0.04703720344578599	0.05179519966574597	0.055712006631133404	0.05899081630899672	0.06177360800996601
2020-04-04	4355	528	27	Chile	512.0	101.0	5.0	1662.2475794862846	1871.6048766141414	2054.300479845094	2214.2005989897034	2354.7850076812756	2479.0300627836873	0.1560972501093485	0.14714999728146938	0.14168996621282348	0.1381887218615121	0.13585807369019376	0.13426179839259222
2020-04-05	4665	618	34	Chile	310.0	90.0	7.0	1639.7980635890278	1869.6707305117845	2070.828982724366	2247.4255241159904	2403.1422290500227	2541.1270565053187	-0.013505518777290004	-0.0010334158275201455	0.008045805879633772	0.01500538169009924	0.02053572670583792	0.025048907092277473
2020-04-06	5009	728	37	Chile	344.0	110.0	3.0	1655.8384508712224	1902.0589420931537	2118.9962709065994	2310.497333601492	2480.1264258222423	2631.0143508547867	0.009781928420556252	0.017322949465280235	0.023259906338989333	0.028064026508869633	0.032034806696668916	0.03537300274669675
2020-04-07	5310	898	43	Chile	301.0	170.0	6.0	1625.670760696978	1886.0491184109615	2117.2825179199426	2322.6851669013054	2505.556822953104	2668.9129157693083	-0.01821898154277768	-0.008417101766874824	-0.0008087569620515156	0.005274982629309477	0.010253669678323307	0.014404545114780065
2020-04-08	5740	1115	48	Chile	430.0	217.0	5.0	1730.5366085575824	2001.7075986758014	2244.813586788522	2462.3495210386423	2657.161620402759	2832.0216241923777	0.06450620285231978	0.06132315385417142	0.06023337357636538	0.06013055756655272	0.06050742735539738	0.06111428644199646
2020-04-09	6166	1274	57	Chile	426.0	159.0	9.0	1810.4292868460661	2094.0896655631677	2350.125931533019	2580.555830908812	2787.921440358008	2974.81946177314	0.046166419071062004	0.046151629213217804	0.04691362586376657	0.04800549591363823	0.049210337433456264	0.050422580237707404
2020-04-10	6695	1571	65	Chile	529.0	297.0	8.0	1977.343429476853	2274.07472130264	2543.3936555997307	2786.9863520452104	3007.1523914293402	3206.337515595826	0.09219589179402132	0.08594906832275884	0.08223717779269846	0.07999459599511871	0.07863598589893539	0.07782591743725176
2020-04-11	7366	1864	73	Chile	671.0	293.0	8.0	2252.8747435814826	2566.0622677521997	2851.051704799769	3109.6130580395593	3344.024347937191	3556.7037640362437	0.13934418776081148	0.12839839593410685	0.1209635985851718	0.11576185357262037	0.11202357335397006	0.10927304026360729
2020-04-12	7652	2059	80	Chile	286.0	195.0	7.0	2088.2997948651864	2424.3852231268334	2729.758604114088	3006.9114257846145	3258.4660870552807	3487.0333876326195	-0.07305108692135498	-0.05521184984706995	-0.042543283407131205	-0.03302714207139734	-0.02558541804119585	-0.019588467588473102
2020-04-13	7964	2367	82	Chile	312.0	308.0	2.0	1982.6398358921492	2332.321019272361	2651.793089240647	2943.0474975615375	3208.414299604694	3450.3300488693576	-0.05059616403393763	-0.03797424723441156	-0.02856132214619167	-0.021239045379067845	-0.01536053655719316	-0.010525663130567353
2020-04-14	8356	2646	92	Chile	392.0	279.0	10.0	1978.1118687137196	2335.6008493936342	2664.965505063412	2967.1665603663455	3243.9238218708388	3497.297043982422	-0.002283807223308454	0.0014062515812238718	0.004967361848935425	0.008195267940728668	0.011067623738779675	0.013612319531128625
2020-04-15	8712	2937	94	Chile	356.0	291.0	2.0	1938.4894949709758	2302.3340411613617	2640.2561471972103	2952.2707403205522	3239.4878416629676	3503.56733958418	-0.020030400893609968	-0.014243361934428656	-0.009271924090294648	-0.005020217012675632	-0.0013674736064895887	0.0017928976357746151
2020-04-16	9246	3299	105	Chile	534.0	362.0	11.0	2084.7915959767806	2452.6117009678014	2797.076697597609	3117.236897780483	3413.54474814486	3687.210605625762	0.0754722176134337	0.06527187502758536	0.05939596071649067	0.05587771988758017	0.053729760687276196	0.05241608002413267
2020-04-17	9691	3621	116	Chile	445.0	322.0	11.0	2112.8332767814245	2488.843084139835	2842.494312226522	3172.5822855579227	3479.2619983509867	3763.489545063186	0.013450591828343184	0.014772572094366332	0.016237529227540293	0.01775463001122768	0.01925190822292322	0.02068743763131975
2020-04-18	10598	4035	126	Chile	907.0	414.0	10.0	2597.2666214251394	2981.0359034498624	3343.423696194162	3683.009499863182	3999.6773318675437	4294.140590556868	0.22928138720991487	0.19775968298143365	0.1762288078512504	0.16088698995414608	0.14957635664207247	0.14099973950765232
2020-04-19	10956	4338	133	Chile	358.0	303.0	7.0	2435.8132971401114	2842.196586208219	3223.791739594996	3580.633312380284	3913.2687394378163	4222.726531501181	-0.06216278411818854	-0.04657418486002429	-0.03578127317077506	-0.027796883903422165	-0.02160389082920877	-0.016630582429632557
2020-04-20	11375	4676	139	Chile	419.0	338.0	6.0	2367.6506377120895	2787.4971551735157	3182.250062509997	3552.054148332749	3897.4611017225034	4219.453878351063	-0.027983532033449277	-0.01924547770556495	-0.012885967965851952	-0.00798159474993465	-0.004039497097657496	-0.0007750094934407814
2020-04-21	11700	4969	147	Chile	325.0	293.0	8.0	2219.1205101696714	2647.9142959779297	3052.6429107228546	3433.0473797911554	3789.4098681977807	4122.5084905159565	-0.06273312674455467	-0.050074619425718225	-0.04072814808428815	-0.03350364706502362	-0.027723492474875155	-0.022975814081653723
2020-04-22	12164	5386	160	Chile	464.0	417.0	13.0	2239.2964081357372	2670.595246648275	3080.5510663338755	3467.916457317261	3832.364327286916	4174.257641464361	0.009091844211977174	0.008565590927469557	0.009142292900682802	0.010156887939084314	0.01133539537372985	0.01255283065334023
2020-04-23	12680	5804	168	Chile	516.0	418.0	8.0	2307.43712650859	2741.4960388735626	3156.4723425718935	3550.4269001526036	3922.5460686994807	4272.831877317925	0.030429521578870133	0.02654868509717878	0.02464535552347491	0.02379251168558172	0.02353162009427434	0.023614794370714565
2020-04-24	13174	6327	174	Chile	494.0	523.0	6.0	2339.9497012068723	2778.5800323946355	3199.54772220448	3600.623537633528	3980.7076166217603	4339.548689586132	0.014090340458150274	0.013526918512824171	0.013646683689136685	0.014138197713285283	0.014827499002851185	0.0156141908185925
2020-04-25	14537	6746	181	Chile	1363.0	419.0	7.0	3234.959760965498	3678.483360328863	4105.469476175269	4513.5455954293375	4901.406770330454	5268.593820627519	0.38249115324872474	0.3238716601438587	0.28314056630060547	0.25354554516849537	0.23129032382690973	0.21408796109855155
2020-04-26	15010	7024	189	Chile	473.0	278.0	8.0	3060.9678087723987	3538.4028002740524	3991.973836721659	4422.3523960006705	4829.806018071514	5214.734438564767	-0.05378488916386703	-0.03808106394214794	-0.027644984358608515	-0.020204337698729424	-0.014608204463330554	-0.010222724297303531
2020-04-27	15492	7327	198	Chile	482.0	303.0	9.0	2930.774247017919	3430.669000228377	3903.6918600471367	4351.558346500587	4775.160904952457	5175.26099470829	-0.04253346323386975	-0.03044701412663675	-0.022114868555106137	-0.01600823343795621	-0.011314142413710426	-0.007569598092005747
2020-04-28	16044	7710	207	Chile	552.0	383.0	9.0	2896.6193976143354	3410.890833523648	3898.0215943261173	4359.613553188014	4796.58747106885	5209.734895237461	-0.011653865676735986	-0.005765104912019425	-0.001452539269057751	0.0018511085101053926	0.00448708777418827	0.006661287336893862
2020-04-29	16564	8057	216	Chile	520.0	347.0	9.0	2837.2955180914682	3362.409027936373	3861.1613665652435	4334.661859039512	4783.633307616756	5208.761405713715	-0.02048038467591795	-0.014213825054374518	-0.009456137394037722	-0.005723372919201886	-0.002700704100619289	-0.000186859704634168
2020-04-30	17702	8580	227	Chile	1138.0	523.0	11.0	3407.8364144731745	3940.007523280311	4447.566885627351	4930.829126659573	5390.118495659338	5825.885265142344	0.2010861726400237	0.17178115171146513	0.1518728339457498	0.13753489591738588	0.12678337762154634	0.1184780433121162
2020-05-01	18687	9018	234	Chile	985.0	438.0	7.0	3711.2691315785396	4268.339602733593	4797.200187680587	5299.475485827126	5776.216440586078	6228.29673862811	0.08903969563112768	0.08333285596874296	0.07861226397361265	0.07476356403720996	0.07163069703155212	0.06907301726202708
2020-05-02	21213	9572	247	Chile	2526.0	554.0	13.0	5495.015305262832	6082.9496689446605	6637.88587515479	7163.0410500987355	7660.414613854291	8131.467064765299	0.4806297011733016	0.4251325421831309	0.38369999488475814	0.35165094531628904	0.32619937162137136	0.30556834492705875
2020-05-03	22441	10041	260	Chile	1228.0	469.0	13.0	5624.012244210266	6297.124724120551	6917.616464418392	7495.660918836394	8037.257434537147	8546.320358288769	0.02347526472290018	0.035209078955448225	0.042141518327486915	0.04643556646001268	0.04919352798493626	0.051018259093870366
2020-05-04	23421	10415	270	Chile	980.0	374.0	10.0	5479.209795368212	6227.6039367671265	6909.38554093005	7538.703303981844	8124.228830699685	8671.688322459893	-0.025747178803019577	-0.011040084228780112	-0.0011898496441191675	0.005742306864133351	0.01082102904764648	0.01466923294649658
2020-05-05	24794	10710	275	Chile	1373.0	295.0	5.0	5756.36783629457	6562.669947305939	7295.330463654329	7969.365390984114	8594.53673839972	9177.519490213905	0.050583578887716696	0.05380335903518496	0.05585806732566945	0.05712681208382353	0.05788954465719187	0.05833133629167642
2020-05-06	25826	11189	281	Chile	1032.0	479.0	6.0	5637.094269035656	6500.891622754949	7285.140397417997	8005.1947171111	8671.588211910861	9291.767541192514	-0.02072028241608892	-0.009413596150199655	-0.0013967929605245288	0.004495881964142301	0.008965168903971366	0.012448685192162579
2020-01-23	643	30	18	China	95.0	2.0	1.0	533.4000000000001	551.6666666666667	564.7142857142858	574.5	582.1111111111111	588.2	-0.026642335766423164	0.006690997566910051	0.030500521376433998	0.04835766423357657	0.06224655312246541	0.0733576642335767
2020-01-24	920	36	26	China	277.0	6.0	8.0	703.72	736.7222222222223	761.0408163265307	779.6875	794.4320987654321	806.3800000000001	0.31931008623921997	0.335448136958711	0.34765639116764846	0.35715839860748466	0.3647430595321415	0.3709282556953417
2020-01-25	1406	39	42	China	486.0	3.0	16.0	1048.976	1099.9351851851852	1138.3206997084549	1168.2265625	1192.1618655692728	1211.7420000000002	0.4906155857443302	0.49301209059145856	0.49574198293728466	0.4983266533066133	0.5006466473622138	0.5026935191845037
2020-01-26	2075	49	56	China	669.0	10.0	14.0	1508.1808	1585.6126543209878	1644.7034568929614	1691.1982421875	1728.6994360615759	1759.5678000000003	0.43776482970058406	0.4415509892558205	0.44485069744774086	0.44766289046564967	0.45005429714537915	0.45209772377288227
2020-01-27	2877	58	82	China	802.0	9.0	26.0	2008.54464	2123.3438786008232	2211.745820193967	2281.7984619140625	2338.6217209436227	2385.6110200000003	0.3317664831696572	0.33913151665033214	0.34476875507528604	0.34921998201857396	0.3528214750110681	0.35579374662346064
2020-01-28	5509	101	131	China	2632.0	43.0	49.0	4238.835712	4401.453232167352	4527.7821315948295	4628.573654174805			1.1104015452701117	1.0728876168035901	1.0471530183327076	1.0284761040167303
2020-01-29	6087	120	133	China	578.0	19.0	2.0	3969.0685696	4245.877693472794	4458.9561127955685	4628.001947402954	4765.355433831997	4879.144926200001	-0.06364180183636237	-0.03534640276478651	-0.015200823891015736	-0.00012351683576106165	0.011586325468233794	0.020944541261851635
2020-01-30	8141	135	171	China	2054.0	15.0	38.0	5229.25485568	5592.231411227329	5875.962382396202	6103.501703977585	6289.871496739553	6445.230433580001	0.3175017674756375	0.31709667940371666	0.31778879041539465	0.31882003796532987	0.3199165485294422	0.32097540267157143
2020-01-31	9802	214	213	China	1661.0	79.0	42.0	5844.403884544	6321.192842689441	6697.539184911031	7001.563990980387	7251.996885990713	7461.707390222001	0.11763607738410897	0.13035251545538729	0.13981995612773002	0.1471388606998414	0.15296423619304345	0.1577099480177
2020-02-01	11891	275	259	China	2089.0	61.0	46.0	6764.5231076352	7356.660702241201	7829.747872780884	8215.368492107838	8535.219454213966	8804.5366511998	0.15743594064820376	0.16380893374409466	0.16904846042866306	0.17336190923786576	0.17694747921116205	0.17996273382918693
2020-02-02	16630	463	361	China	4739.0	188.0	102.0	10150.61848610816	10869.550585201001	11450.212462383615	11927.447430594359	12325.861737079082	12663.08298607982	0.5005667546099493	0.4775114722756755	0.4623986172260812	0.4518457013891173	0.44411772927450843	0.4382452464837219
2020-02-03	19716	614	425	China	3086.0	151.0	64.0	11206.494788886528	12143.958821000835	12900.467824900243	13522.516501770064	14042.321544070293	14482.774687471838	0.1040208834785199	0.11724571552525398	0.126657506773872	0.13373096636622295	0.13925677925038693	0.14370052722487525
2020-02-04	23707	843	491	China	3991.0	229.0	66.0	12956.195831109222	14110.965684167362	15048.543849914495	15823.201939048806	16473.06359472915	17025.497218724653	0.15613276721976188	0.16197410516288446	0.1665114826974008	0.17013737324540057	0.17310115304155627	0.1755687419105103
2020-02-05	27440	1115	563	China	3733.0	272.0	72.0	14097.956664887379	15492.138070139468	16631.75187135528	17578.301696667706	18375.7231953148	19055.94749685219	0.08812469714579851	0.09787936679073606	0.10520672546332666	0.11091938056403294	0.11550125995958882	0.1192593820927852
2020-02-06	30587	1477	633	China	3147.0	362.0	70.0	14425.365331909903	16057.115058449557	17402.78731830453	18528.013984584242	19480.976173613155	20297.352747166973	0.02322383837637787	0.036468625941248334	0.04635924422833626	0.05402753373476177	0.06014745469066263	0.06514529128083746
2020-02-07	34110	1999	718	China	3523.0	522.0	85.0	15063.292265527924	16903.929215374632	18439.674844261026	19735.01223651121	20839.423265433914	21790.617472450278	0.04422258424241643	0.05273762776455082	0.05958169269045088	0.0651445024238011	0.06973198261290237	0.0735694326193217
2020-02-08	36814	2596	805	China	2704.0	597.0	87.0	14754.63381242234	16790.60767947886	18509.435580795165	19972.13570694731	21227.931791496812	22315.55572520525	-0.020490769724487268	-0.006703857692015314	0.003783186912097447	0.012015369820617794	0.018642959601828935	0.024090104533230683
2020-02-09	39829	3219	905	China	3015.0	623.0	100.0	14818.707049937873	17007.173066232383	18880.23049782443	20490.618743578896	21884.27270355272	23099.000152684726	0.004342584053938836	0.012898007677125678	0.020032751156063844	0.025960320129971626	0.03091874038896325	0.035107547270023076
2020-02-10	42354	3918	1012	China	2525.0	699.0	107.0	14379.9656399503	16697.64422186032	18708.05471242094	20454.291400631533	21977.686847602417	23314.100137416255	-0.029607266579266933	-0.01819989972270175	-0.00911936882461939	-0.0017728768175312437	0.004268551453141534	0.009312090709975074
2020-02-11	44386	4636	1112	China	2032.0	718.0	100.0	13535.97251196024	15946.703518216933	18067.47546778938	19929.50497555259	21567.72164231326	23014.69012367463	-0.05869229100556994	-0.044972853275928926	-0.034240825915815676	-0.025656543890967498	-0.018653701280391233	-0.012842443498863987
2020-02-12	44759	5082	1117	China	373.0	446.0	5.0	11201.778009568194	13661.91959851411	15859.407543819469	17811.316853608518	19544.308126500673	21086.221111307168	-0.172443797468529	-0.14327625249273424	-0.12221231061895976	-0.10628403086491323	-0.09381674844332621	-0.08379296014868765
2020-02-13	59895	6217	1369	China	15136.0	1135.0	252.0	24097.422407654558	26520.93299876176	28729.777894702405	30720.902246907455	32508.718334667265	34113.59900017645	1.1512140650414002	0.9412303525520831	0.8115290760592515	0.7247967962954684	0.6633343132053771	0.6178147246062762
2020-02-14	66358	7977	1521	China	6463.0	1760.0	152.0	25740.937926123646	28563.777498968135	31088.52390974492	33343.78946604402	35359.63851970423	37165.23910015881	0.06820295924874631	0.077027625698604	0.0821010877176831	0.08537793577988428	0.08769709576636098	0.08945523748363748
2020-02-15	68413	9298	1663	China	2055.0	1321.0	142.0	22647.750340898918	25858.14791580678	28702.30620835279	31230.81578278852	33485.78979529265	35503.71519014293	-0.12016607918880662	-0.0947224008889963	-0.07675558055826992	-0.06336933255313615	-0.05299400115098396	-0.04470639635973117
2020-02-16	70513	10755	1766	China	2100.0	1457.0	103.0	20218.200272719136	23648.456596505654	26701.97675001668	29426.963809939953	31865.146484704575	34053.343671128634	-0.10727555857026239	-0.08545435374937926	-0.06969229036215863	-0.0577587209182886	-0.048397941947778134	-0.04085126052996757
2020-02-17	72434	12462	1864	China	1921.0	1707.0	98.0	18095.56021817531	21628.047163754713	24808.408642871444	27669.59333369746	30245.574653070733	32569.00930401577	-0.10498659751669148	-0.08543514983762113	-0.0709149035995642	-0.05971973485245807	-0.050825808455368104	-0.04358850577047224
2020-02-18	74211	14206	2003	China	1777.0	1744.0	139.0	16253.448174540248	19800.37263646226	23041.350265318382	25987.894166985276	28661.955247173984	31089.10837361419	-0.10179911654709817	-0.08450483362896277	-0.07122820342855063	-0.060777877955442317	-0.05235871442554885	-0.04543892989152443
2020-02-19	74619	15962	2116	China	408.0	1756.0	113.0	13410.7585396322	16908.310530385217	20157.728798844328	23147.407396112118	25885.29355304354	28388.197536252774	-0.1748976342977424	-0.14606099385984928	-0.12514984726457	-0.10930038242504769	-0.09687621343991248	-0.08687643289421976
2020-02-20	75077	18014	2238	China	458.0	2052.0	122.0	11186.60683170576	14548.258775321015	17736.05325615228	20711.981471598105	23467.14982492759	26007.377782627496	-0.16584831509369924	-0.13957939504500172	-0.1201363291895704	-0.10521376683088368	-0.09341766679835961	-0.08386653469579686
2020-02-21	75550	18704	2238	China	473.0	690.0	0.0	9422.285465364608	12596.54897943418	15675.331362416242	18595.983787648343	21332.68873326897	23879.640004364748	-0.1577172946974953	-0.13415418477416863	-0.11618830096945143	-0.10216297686686249	-0.0909552761022272	-0.08181285310832231
2020-02-22	77001	22699	2443	China	1451.0	3995.0	205.0	8988.828372291686	11948.124149528483	14886.998310642493	17722.4858141923	20413.38998512797	22942.676003928274	-0.046003392135195664	-0.051476386982208466	-0.050291316562779964	-0.0469723991712786	-0.043093430914187825	-0.03923693993147359
2020-02-23	77022	23187	2445	China	21.0	488.0	2.0	7212.062697833349	9977.77012460707	12781.284266264995	15528.175087418262	18166.235542335973	20669.408403535446	-0.1976637667190605	-0.1649090685920911	-0.1414465159757663	-0.12381506464611292	-0.11008237458007442	-0.09908467521415532
2020-02-24	77241	25015	2595	China	219.0	1828.0	150.0	5988.65015826668	8533.808437172558	11174.386513941425	13806.153201490979	16366.764926520864	18821.4675631819	-0.1696342074139494	-0.1447178747757908	-0.12572271446656003	-0.11089660415553626	-0.09905577914706032	-0.08940463143770772
2020-02-25	77754	27676	2665	China	513.0	2661.0	70.0	5303.920126613344	7624.507030977132	10091.045583378365	12593.384051304607	15061.235490240768	17452.32080686371	-0.11433795823056059	-0.10655282607875105	-0.09694858229679615	-0.08784265482838483	-0.07976710377043439	-0.07274388948269273
2020-02-26	78166	30084	2717	China	412.0	2408.0	52.0	4655.1361012906755	6765.75585914761	9061.467642895743	11431.211044891532	13799.764880214016	16119.08872617734	-0.12232160549840898	-0.11263038624537369	-0.10202886628304497	-0.0922844091531283	-0.08375611754056611	-0.07639282450973695
2020-02-27	78600	32930	2746	China	434.0	2846.0	29.0	4158.10888103254	6072.129882623009	8200.97226533921	10436.30966428009	12700.457671301347	14941.179853559606	-0.10676964313037607	-0.10252010137001732	-0.09496203170036899	-0.08703376892477643	-0.07966129991742443	-0.07307540101226784
2020-02-28	78928	36329	2790	China	328.0	3399.0	44.0	3654.487104826032	5388.108235519174	7357.40479886218	9459.770956245078	11617.29570782342	13775.061868203646	-0.12111798671357754	-0.1126493767963268	-0.10286188505261795	-0.09357126603643906	-0.08528527014624832	-0.0780472490650157
2020-02-29	79356	39320	2837	China	428.0	2991.0	47.0	3351.589683860826	4918.090196265978	6734.346970453297	8705.299586714444	10754.485073620817	12825.55568138328	-0.08288370222054053	-0.08723247913892485	-0.08468445674013181	-0.07975577559122116	-0.07426949058562404	-0.06892935914952714
2020-03-01	79932	42162	2872	China	576.0	2842.0	35.0	3257.271747088661	4674.408496888315	6348.297403245684	8193.13713837514	10135.542287662947	12119.000113244952	-0.028141254052171605	-0.049548033820664084	-0.057325464354805566	-0.05883340868830511	-0.05755206146280745	-0.055089665172474156
2020-03-02	80136	44854	2914	China	204.0	2692.0	42.0	2809.817397670929	4099.340414073597	5645.397774210587	7372.994996078247	9213.370922367063	11111.100101920458	-0.13737089937849523	-0.12302478125254412	-0.11072254250025004	-0.10010111248541154	-0.0909839196683494	-0.08316692812164861
2020-03-03	80261	47450	2947	China	125.0	2596.0	33.0	2372.8539181367432	3541.117011727997	4963.91237789479	6576.370621568466	8314.663042104055	10124.990091728412	-0.15551312334260115	-0.13617395628553852	-0.1207152132714141	-0.10804623832425109	-0.0975438726862975	-0.08874998885318341
2020-03-04	80386	50001	2983	China	125.0	2551.0	36.0	2023.2831345093946	3075.9308431066643	4379.782038195534	5879.324293872408	7515.811592981382	9237.49108255557	-0.14732081943832642	-0.13136707063919673	-0.11767539296231222	-0.10599255543931196	-0.09607742912459882	-0.08765430890622616
2020-03-05	80537	52292	3015	China	151.0	2291.0	32.0	1769.6265076075158	2714.275702588887	3905.098889881887	5295.408757138357	6831.72141598345	8464.741974300014	-0.12536882385637316	-0.11757583605244804	-0.10838054135434017	-0.09931677647763426	-0.09102013382517027	-0.08365357014686015
2020-03-06	80690	53944	3044	China	153.0	1652.0	29.0	1568.7012060860127	2414.8964188240725	3500.2276198987606	4786.482662496062	6225.6412586519555	7771.267776870012	-0.11354107810757674	-0.11029803769722624	-0.1036775972644759	-0.09610704630803968	-0.08871558432015592	-0.08192502494883758
2020-03-07	80770	55539	3072	China	80.0	1595.0	28.0	1334.9609648688102	2092.4136823533936	3080.1951027703662	4268.172329684055	5613.90334102396	7074.140999183011	-0.14900239785012726	-0.13353895179806963	-0.12000148640063102	-0.10828626558561871	-0.09826102921973623	-0.08970566935833713
2020-03-08	80823	57388	3100	China	53.0	1849.0	28.0	1120.9687718950481	1796.678068627828	2693.167230946028	3787.650788473548	5043.136303132408	6419.7268992647105	-0.1602984646032639	-0.14133706743541452	-0.12565044060885633	-0.11258250700624284	-0.10167026455917672	-0.09250792428280397
2020-03-09	80860	58804	3123	China	37.0	1416.0	23.0	933.7750175160386	1534.2317238565233	2345.4290550965957	3351.1944399143545	4519.787825006585	5814.75420933824	-0.1669928360828019	-0.14607310533474815	-0.12911867182019832	-0.11523141201068554	-0.10377440677158756	-0.09423651495140106
2020-03-10	80887	60181	3139	China	27.0	1377.0	16.0	774.0200140128309	1305.5264365471028	2037.367761511368	2959.29513492506	4044.589177783631	5260.278788404416	-0.1710851120521264	-0.14906828202882894	-0.1313453898406406	-0.11694317116356578	-0.10513737936852419	-0.09535663950220974
2020-03-11	80921	61644	3161	China	34.0	1463.0	22.0	653.2160112102647	1121.9386971225856	1780.315224152601	2623.3832430594275	3629.190380252116	4768.250909563975	-0.15607348726846182	-0.14062353261116323	-0.12616894318975536	-0.11351077758391248	-0.10270481852971447	-0.09353646425072581
2020-03-12	80932	62901	3172	China	11.0	1257.0	11.0	533.5728089682118	945.9489142688213	1536.9844778450868	2306.460337676999	3236.9470046685474	4302.425818607578	-0.18316024131187558	-0.15686220941048012	-0.13667846177259735	-0.1208069412736007	-0.10808013206414369	-0.09769307441897901
2020-03-13	80945	64196	3180	China	13.0	1295.0	8.0	439.85824717456944	801.2907618906845	1330.4152667243602	2031.1527954673743	2890.286226372042	3885.18323674682	-0.17563593987268855	-0.1529238526479535	-0.13439902230525114	-0.11936365768461765	-0.10709498110303539	-0.09697844877562412
2020-03-14	80977	65660	3193	China	32.0	1464.0	13.0	383.8865977396556	699.7423015755704	1172.3559429065945	1809.2586960339524	2601.143312330704	3528.664913072138	-0.12724928950280656	-0.12673110079979655	-0.11880450245202501	-0.10924539991702764	-0.10003954328228515	-0.09176358023546027
2020-03-15	81003	67017	3203	China	26.0	1357.0	10.0	333.1092781917245	609.1185846463087	1030.8765224913668	1609.1013590297084	2338.127388738403	3201.798421764924	-0.1322716652441388	-0.12951013069412753	-0.12067957796542661	-0.11062947352029084	-0.10111550653340606	-0.09263177415807278
2020-03-16	81033	67910	3217	China	30.0	893.0	14.0	296.48742255337964	537.5988205385906	913.608447849743	1437.963689150995	2108.3354566563585	2911.6185795884317	-0.10993946442184288	-0.11741517318708439	-0.11375569438541155	-0.10635605328300135	-0.09828033031426697	-0.09063026585431855
2020-03-17	81058	68798	3230	China	25.0	888.0	13.0	262.1899380427037	472.9990171154922	808.0929552997798	1283.2182280071206	1899.0759614723186	2645.4567216295886	-0.11567939110301051	-0.1201635884512906	-0.11549312268106005	-0.10761430369305036	-0.09925341554323042	-0.09141371051302538
2020-03-18	81102	69755	3241	China	44.0	957.0	11.0	253.75195043416298	438.1658475962435	736.6511045426685	1166.8159495062305	1732.0675213087275	2424.9110494666297	-0.03218272856514581	-0.07364321755185277	-0.08840796134722939	-0.0907112102683163	-0.08794194837478353	-0.08336771127637421
2020-03-19	81156	70535	3249	China	54.0	780.0	8.0	257.0015603473304	419.13820633020293	685.4152324651444	1074.9639558179517	1593.6155744966466	2236.419944519967	0.012806246050946157	-0.04342566033027284	-0.06955242687015661	-0.07872020752471576	-0.0799344974192856	-0.07773114192709141
2020-03-20	81250	71266	3253	China	94.0	731.0	4.0	299.60124827786433	443.2818386085025	681.4987706844096	1034.5934613407078	1510.5471773303525	2106.7779500679703	0.1657565342131062	0.05760303382908227	-0.00571399874882994	-0.03755520755719255	-0.05212574380903112	-0.05796853796160517
2020-03-21	81305	71857	3259	China	55.0	591.0	6.0	294.68099862229144	424.40153217375206	639.1418034437797	960.2692786731193	1397.7086020714244	1951.1001550611734	-0.016422660732740346	-0.04259210459426277	-0.06215266859262558	-0.07183902222934346	-0.07470046414462339	-0.07389378410846492
2020-03-22	81435	72362	3274	China	130.0	505.0	15.0	365.74479889783316	483.66794347812674	677.8358315232398	970.2356188389793	1372.4076462857104	1885.990139555056	0.24115501375311954	0.139647024837108	0.06054059970881509	0.010378693130359551	-0.0181017386229273	-0.03337092426404731
2020-03-23	81498	72814	3274	China	63.0	452.0	0.0	355.59583911826655	466.0566195651056	644.0021413056342	911.9561664841069	1282.9179078095203	1760.3911255995504	-0.02774874669482752	-0.03641201396639093	-0.04991428402593323	-0.06006731893085082	-0.06520638289824854	-0.06659579566260987
2020-03-24	81591	73280	3281	China	93.0	466.0	7.0	377.47667129461325	481.3805163042547	645.0018354048293	890.9616456735936	1233.3714736084623	1677.3520130395955	0.06153286897451404	0.03287990363370086	0.0015523148683456167	-0.023021414386016126	-0.038620112712943966	-0.04717083115928211
2020-03-25	81661	73773	3285	China	70.0	493.0	4.0	371.9813370356906	471.1504302535456	622.8587160612823	849.5914399643943	1166.3301987630775	1579.616811735636	-0.014558076503312312	-0.021251558183636998	-0.03433031989691793	-0.04643320608702761	-0.054356109477092796	-0.05826755537548123
2020-03-26	81782	74181	3291	China	121.0	408.0	6.0	418.5850696285525	513.6253585446213	654.8788994810991	864.392509968845	1157.7379544560688	1542.6551305620724	0.12528513651853013	0.0901515218148441	0.05140842151539604	0.01742139728370029	-0.007366905457923512	-0.023399143956280954
2020-03-27	81897	74720	3296	China	115.0	539.0	5.0	449.868055702842	543.0211321205178	676.3247709837992	871.3434462227394	1144.10040396095	1503.389617505865	0.07473507380960731	0.05723193585922348	0.03274784318091939	0.008041411943915389	-0.011779479495017564	-0.025453202260378616
2020-03-28	81999	75100	3299	China	102.0	380.0	3.0	461.89444456227363	554.5176101004315	681.7069465575422	864.425515444897	1118.9781368541776	1455.0506557552785	0.02673314699049345	0.021171327043976174	0.007957974932537137	-0.00793938464543642	-0.021958096527015858	-0.03215331620473827
2020-03-29	82122	75582	3304	China	123.0	482.0	5.0	492.5155556498189	585.0980084170262	707.3202399064648	879.3723260142849	1117.647232759269	1432.5455901797507	0.06629460788722885	0.05514774961079438	0.03757229331205103	0.017291033527272903	-0.0011893924028312242	-0.015466860542972638
2020-03-30	82198	75923	3308	China	76.0	341.0	4.0	470.01244451985514	563.5816736808551	682.2744913483984	845.4507852624993	1069.464206897128	1365.2910311617757	-0.045690153076025086	-0.03677389843520951	-0.03540934805057805	-0.03857471943145341	-0.043111121693725996	-0.04694758720351522
2020-03-31	82279	76206	3309	China	81.0	283.0	1.0	457.0099556158841	550.651394734046	665.8067068700559	820.7694371046869	1031.6348505752248	1309.761928045598	-0.027664137525664545	-0.022943043662791873	-0.02413659705464999	-0.029193122282273665	-0.035372250962618645	-0.04067198996314059
2020-04-01	82361	76405	3316	China	82.0	199.0	7.0	447.6079644927073	540.8761622783717	652.6914630314766	800.173257466601	999.0087560668665	1260.7857352410383	-0.02057283655999642	-0.017752125117917017	-0.01969827534515811	-0.02509374582798818	-0.03162562266112523	-0.037393202349102594
2020-04-02	82432	76565	3322	China	71.0	160.0	6.0	429.0863715941659	521.7301352319764	630.4498254555514	771.1516002832758	959.0077831705479	1205.7071617169345	-0.041379051240816755	-0.03539817130365863	-0.03407680172898564	-0.0362692165884293	-0.04004066296055686	-0.043685911082721685
2020-04-03	82511	76760	3326	China	79.0	195.0	4.0	422.26909727533274	513.7751126933138	619.385564676187	753.7576502478663	931.4513628182648	1164.136445545241	-0.01588788358275095	-0.015247389409710155	-0.017549787996799848	-0.022555811372264478	-0.02873430313691472	-0.03447828584885948
2020-04-04	82543	76946	3330	China	32.0	186.0	4.0	369.8152778202662	460.14592724442815	562.9019125795888	691.5379439668831	859.9567669495686	1079.722800990717	-0.1242189395187141	-0.10438260656058351	-0.0911930392277186	-0.08254603619681056	-0.07675612353217998	-0.07251181326514322
2020-04-05	82602	77207	3333	China	59.0	261.0	3.0	354.852222256213	442.4549393703568	541.4873536396476	664.0957009710227	823.4060150662832	1030.7505208916452	-0.04046089077835613	-0.038446472796170084	-0.038043144749332236	-0.03968291723581052	-0.04250301095128073	-0.0453563452157687
2020-04-06	82665	77310	3335	China	63.0	103.0	2.0	346.8817778049704	431.7124494752973	527.1320174054123	644.0837383496448	794.9164578366962	990.6754688024807	-0.022461306288474425	-0.02427928572872695	-0.026510935366717003	-0.03013415474925818	-0.034599646721421684	-0.03887948759365922
2020-04-07	82718	77410	3335	China	53.0	100.0	0.0	330.50542224397634	412.76037456274776	504.8274434903534	616.5732710559392	759.5924069659521	944.6079219222327	-0.047210192661666595	-0.043899764613190784	-0.04231306993045847	-0.04271256306547422	-0.04443743807604095	-0.04650114828818175
2020-04-08	82809	77567	3337	China	91.0	157.0	2.0	355.4043377951811	434.9669788022898	523.7092372774458	630.5016121739468	766.1932506364019	941.1471297300094	0.07533587613223669	0.05380023279382451	0.0374024709444174	0.02258992040662733	0.008689981113444212	-0.003663734033884314
2020-04-09	82883	77679	3339	China	74.0	112.0	2.0	358.3234702361449	436.4724823352415	522.8936319520965	625.6889106522035	755.0606672323572	921.0324167570085	0.008213553213990421	0.003461190403688086	-0.001557362878664037	-0.007633131190813769	-0.014529733059900907	-0.021372548815795978
2020-04-10	82941	77791	3340	China	58.0	112.0	1.0	344.6587761889159	421.72706861270126	506.1945416732256	605.4777968206781	729.1650375398731	886.9291750813077	-0.03813507956434892	-0.03378314629057133	-0.031935922066078426	-0.03230217682851022	-0.034296091448391075	-0.037027189331489185
2020-04-11	83014	77877	3343	China	73.0	86.0	3.0	348.7270209511327	424.4392238439177	506.8810357199077	602.7930722180934	721.1467000354427	871.2362575731769	0.01180368829484535	0.006431067467730367	0.0013561861896276284	-0.004434059542202995	-0.01099660171788197	-0.017693540757290127
2020-04-12	83134	77956	3343	China	120.0	79.0	0.0	398.9816167609062	473.69935320326476	554.4694591884924	647.4439381908317	761.0192889203935	904.1126318158592	0.1441086947398198	0.11605932390796636	0.09388479764486801	0.07407328987447848	0.05529053781011717	0.03773531456812784
2020-04-13	83213	78039	3345	China	79.0	83.0	2.0	398.185293408725	473.74946100272064	554.2595364472792	645.5134459169777	755.4615901514609	892.7013686342733	-0.001995889832333897	0.00010577975063097433	-0.0003786010892654623	-0.002981713411740916	-0.007302967020477169	-0.01262150619294744
2020-04-14	83306	78200	3345	China	93.0	161.0	0.0	411.54823472698	487.7912175022672	568.0796026690964	657.8242651773555	764.5214134679652	896.431231770846	0.03355960538838487	0.029639625277517512	0.02493428676103937	0.01907135992014819	0.011992434075553726	0.004178175667277184
2020-04-15	83356	78311	3346	China	50.0	111.0	1.0	379.23858778158404	456.49268125188934	536.9253737163683	625.5962320301861	729.5745897493024	856.7881085937614	-0.07850755809177534	-0.06416379616394463	-0.054841308870009375	-0.04899185824116781	-0.04571071928533643	-0.04422327309901064
2020-04-16	83403	78401	3346	China	47.0	90.0	0.0	350.39087022526724	427.4105677099078	507.2217488997443	594.3967030264129	695.5107464438244	818.1092977343853	-0.07606746382288276	-0.06370773231725535	-0.0553217006881761	-0.049871670266498414	-0.046690007826592606	-0.04514396321729919
2020-04-17	83760	77552	4636	China	357.0	-849.0	1290.0	637.3126961802138	713.1754730915899	791.7614990569236	877.0971151481112	975.2317746167328	1093.298367960947	0.8188621631907356	0.6685957881500872	0.5609770298186101	0.4756089841722022	0.4021807421425676	0.3363720116476503
2020-04-18	83787	77614	4636	China	27.0	62.0	0.0	536.8501569441711	621.3128942429915	705.6527134773631	794.4599757545973	893.8726885482068	1010.9685311648523	-0.15763461145238944	-0.12880782123700552	-0.10875596462081782	-0.0942166357251778	-0.08342538480198736	-0.0753040882605942
2020-04-19	83805	77690	4636	China	18.0	76.0	0.0	447.4801255553369	535.760745202493	622.845182980597	713.1524787852726	812.5535009317393	927.871678048367	-0.16647109110955904	-0.13769575657163113	-0.11734884443184757	-0.10234310028280136	-0.09097401526893378	-0.08219529150006266
2020-04-20	83817	77745	4636	China	12.0	55.0	0.0	369.98410044426953	458.4672876687442	545.8672996976546	636.0084189371136	734.2697786059905	847.0845102435303	-0.17318316654821786	-0.1442686091242752	-0.12359071786437881	-0.10817330394694846	-0.0963428527918253	-0.08706717719282031
2020-04-21	83853	77799	4636	China	36.0	54.0	0.0	331.98728035541563	418.0560730572868	503.886256883704	592.5073665699744	688.6842476497693	798.3760592191773	-0.10269852148572889	-0.0881441614230406	-0.07690704835626372	-0.06839697568758196	-0.062082809730730326	-0.057501288756123925
2020-04-22	83868	77861	4636	China	15.0	62.0	0.0	280.5898242843325	363.3800608810724	446.90250590031775	533.4439457487275	627.1637756886838	733.5384532972596	-0.15481754607001375	-0.13078631241106764	-0.11308851988899948	-0.09968385906012445	-0.08933044740174134	-0.08121186146955572
2020-04-23	83884	77983	4636	China	16.0	122.0	0.0	240.47185942746603	318.81671740089365	399.05929077170094	482.7634525301366	573.4789117232745	676.1846079675337	-0.14297726212698791	-0.12263563215914453	-0.10705515072517469	-0.09500622065821207	-0.08559943358727695	-0.07818791921803148
2020-04-24	83899	78109	4636	China	15.0	126.0	0.0	207.37748754197284	280.68059783407807	357.050820661458	437.41802096386954	524.7590326429106	623.5661471707804	-0.13762263894115023	-0.11961769093451147	-0.10526874347169557	-0.09392888241355912	-0.08495496187290152	-0.07781670889391157
2020-04-25	83909	78175	4636	China	10.0	66.0	0.0	175.90199003357827	243.90049819506507	316.043560566964	392.74076834338587	476.45247346036496	571.2095324537023	-0.15177875805841257	-0.1310389814003291	-0.11484992533703064	-0.10213857335378052	-0.09205474546908354	-0.08396320896287979
2020-04-26	83912	78277	4637	China	3.0	102.0	1.0	143.72159202686262	206.25041516255422	273.89448048596915	346.64817230046265	426.5133097425466	517.0885792083321	-0.18294504798139388	-0.154366568789865	-0.13336478049222655	-0.11736137360362597	-0.10481457542894401	-0.094747986807725
2020-04-27	83918	78374	4637	China	6.0	97.0	0.0	120.9772736214901	177.8753459687952	240.76669755940216	309.3171507629048	385.12294199337475	471.3797212874989	-0.1582526194193663	-0.13757581613300274	-0.12095089637362755	-0.10769138429266145	-0.09704355480525573	-0.08839657219042418
2020-04-28	83940	78422	4637	China	22.0	48.0	0.0	118.78181889719208	170.22945497399598	228.37145505091615	292.6525069175417	364.33150399411085	446.24174915874903	-0.018147662437550727	-0.04298454602101254	-0.05148237955719703	-0.0538755895179468	-0.053986495563335124	-0.05332849716167143
2020-04-29	83944	78474	4637	China	4.0	52.0	0.0	99.02545511775367	145.85787914499667	199.74696147221385	260.070943552849	327.85022577254296	405.6175742428741	-0.16632481269324495	-0.14316897056812106	-0.12534181897785945	-0.1113319127448068	-0.10013209898575659	-0.09103624883252015
2020-04-30	83956	78523	4637	China	12.0	49.0	0.0	91.22036409420294	133.54823262083056	183.2116812618976	239.56207560874284	303.42242290892705	377.0558168185867	-0.07881903712807481	-0.08439479989921661	-0.08278113513439556	-0.07885874394091441	-0.07450903169596568	-0.07041548305100143
2020-05-01	83959	78573	4637	China	3.0	50.0	0.0	75.97629127536236	114.29019385069213	160.0385839387694	212.61681615765	272.7088203634907	342.35023513672803	-0.16711260660062788	-0.14420287256676578	-0.12648264108227203	-0.11247714974343581	-0.10122390511216472	-0.09204361830215879
2020-05-02	83959	78586	4637	China	0.0	13.0	0.0	60.78103302028989	95.24182820891012	137.17592909037378	186.03971413794375	242.40784032310285	308.11521162305525	-0.19999999999999996	-0.16666666666666663	-0.14285714285714268	-0.125	-0.11111111111111116	-0.09999999999999998
2020-05-03	83964	78684	4637	China	5.0	98.0	0.0	53.62482641623191	84.36819017409177	122.57936779174896	167.78474987070078	220.47363584275809	282.30369046074975	-0.11773749553860158	-0.11416872438617365	-0.10640759931728516	-0.09812401804545545	-0.0904847155566787	-0.08377230395843949
2020-05-04	83966	78792	4637	China	2.0	108.0	0.0	44.899861132985535	72.30682514507647	107.06802953578483	148.81165613686318	197.97656519356272	256.07332141467475	-0.1627038419765473	-0.1429610497051904	-0.12654118336061637	-0.11307996554191457	-0.10203973170397707	-0.09291543090798504
2020-05-05	83968	78870	4637	China	2.0	78.0	0.0	37.91988890638843	62.25568762089706	93.77259674495843	132.2101991197553	177.97916906094463	232.46598927320727	-0.15545643239126394	-0.13900676048233063	-0.12417743044745888	-0.11156019258222227	-0.10100890533718743	-0.09218973695131139
2020-05-06	83970	78929	4637	China	2.0	59.0	0.0	32.33591112511074	53.87973968408089	82.37651149567867	117.68392422978587	160.20370583195077	211.21939034588655	-0.1472572294466017	-0.13454108784118002	-0.121528950299571	-0.10987257402745154	-0.09987384098252017	-0.09139659093249342
2020-03-19	108	1	0	Colombia	6.0	0.0	0.0	87.60000000000001	91.0	93.42857142857143	95.25	96.66666666666666	97.8	-0.14117647058823524	-0.10784313725490191	-0.08403361344537819	-0.06617647058823528	-0.05228758169934655	-0.04117647058823537
2020-03-20	158	1	0	Colombia	50.0	0.0	0.0	120.08000000000001	125.83333333333334	130.08163265306123	133.34375	135.92592592592592	138.01999999999998	0.3707762557077625	0.382783882783883	0.3923110528615117	0.39993438320209984	0.4061302681992338	0.4112474437627811
2020-03-21	196	1	0	Colombia	38.0	0.0	0.0	134.06400000000002	142.86111111111114	149.4985422740525	154.67578125	158.8230452674897	162.218	0.1164556962025316	0.13532008830022102	0.14926711192792164	0.15997773611436616	0.16845292158643654	0.1753224170410086
2020-03-22	231	3	2	Colombia	35.0	2.0	2.0	142.25120000000004	154.05092592592595	163.1416076634736	170.34130859375	176.17604023776863	180.9962	0.061069340016708606	0.07832652796681572	0.09125885230647501	0.10127976866934363	0.10925993101979015	0.1157590403037887
2020-03-23	277	3	3	Colombia	46.0	0.0	1.0	159.80096000000003	174.3757716049383	185.83566371154882	195.04864501953125	202.60092465579433	208.89658	0.12337161303384425	0.1319358878036565	0.1391064877507413	0.14504606445584023	0.1499913630841201	0.15414898213332662
2020-03-24	378	6	3	Colombia	101.0	3.0	0.0	228.84076800000003	246.31314300411526	260.28771175275614	271.66756439208984	281.0897108051505	289.00692200000003	0.43203625309885485	0.412542239882709	0.4006337995314537	0.39281954183730083	0.38740586343672145	0.3834928365031156
2020-03-25	470	8	4	Colombia	92.0	2.0	1.0	275.0726144	297.2609525034294	315.10375293093387	329.7091188430786	341.85752071568936	352.10622980000005	0.20202626832645487	0.20684161989059158	0.2105978834308042	0.21364918767858176	0.21618653253609388	0.21833147581150336
2020-03-26	491	8	6	Colombia	21.0	0.0	2.0	241.05809152000003	268.7174604195245	291.0889310836576	309.4954789876938	324.8733517472794	337.89560682000007	-0.12365652231209534	-0.09602166663169653	-0.07621242725261979	-0.06130749409149727	-0.04968201060153099	-0.040358908128583115
2020-03-27	539	10	6	Colombia	48.0	2.0	0.0	240.84647321600005	271.93121701627047	297.50479807170655	318.80854411423206	336.77631266424834	352.10604613800007	-0.0008778726433351647	0.01195961212095642	0.02204091706326361	0.030091118477722834	0.03663877278007188	0.042055709015388354
2020-03-28	608	10	6	Colombia	69.0	0.0	0.0	261.6771785728	295.60934751355876	324.00411263289135	347.95747609995306	368.35672236822074	385.89544152420007	0.08648955942202319	0.08707396950263191	0.0890718897071292	0.09143083685761155	0.09377265715079175	0.09596368979405989
2020-03-29	702	10	10	Colombia	94.0	0.0	4.0	303.34174285824	340.34112292796567	371.7178108281926	398.4627915874589	421.42819766064065	441.3058973717801	0.15922123783465025	0.1513205715267687	0.1472626313523453	0.14514795328897567	0.14407630448879938	0.14358929877150461
2020-03-30	798	15	12	Colombia	96.0	5.0	2.0	338.67339428659204	379.6176024399714	414.61526642416516	444.65494263902656	470.6028423650139	493.17530763460206	0.11647474263000945	0.11540327296951047	0.1154032826686362	0.11592588323627417	0.1166857010929574	0.11753618198109961
2020-03-31	906	31	16	Colombia	108.0	16.0	4.0	378.93871542927366	424.3480020333095	463.3845140778559	497.07307480914824	526.3136376577901	551.8577768711418	0.11889130301333428	0.11783015146251374	0.11762530616467504	0.11788496459528841	0.11838176542411372	0.11898906601386083
2020-04-01	1065	39	17	Colombia	159.0	8.0	1.0	462.1509723434189	512.623335027758	556.186726352448	593.9389404580047	626.8343445847022	655.6719991840276	0.21959291443704765	0.2080258009262861	0.20027042219844193	0.1948724856723496	0.19099012401474358	0.18811771196100469
2020-04-02	1161	55	19	Colombia	96.0	16.0	2.0	465.7207778747352	523.1861125231317	572.7314797306697	615.6965729007541	653.1860840752909	686.1047992656249	0.00772432764387565	0.02060533880066484	0.02974676056497172	0.036632776470206574	0.04203939959296199	0.04641467093221974
2020-04-03	1267	55	25	Colombia	106.0	0.0	6.0	478.57662229978814	541.9884271026098	596.9126969120026	644.7345012881598	686.6098525113696	723.4943193390625	0.02760418911030582	0.035938099520267386	0.042220862720352414	0.047162725383703696	0.051170362092751054	0.05449534839787962
2020-04-04	1406	85	32	Colombia	139.0	30.0	7.0	521.8612978398305	590.6570225855082	650.6394544960023	703.1426886271398	749.3198688989952	790.1448874051563	0.09044460912453034	0.08979637396147666	0.09000773121755201	0.09059261947713715	0.09133282337597559	0.09212313944217487
2020-04-05	1485	88	35	Colombia	79.0	3.0	3.0	496.48903827186444	571.2141854879235	636.6909609965734	694.2498525487473	745.0621056879957	790.1303986646407	-0.048618779880766905	-0.03291730455091646	-0.021438130446967185	-0.012647270919868947	-0.005682170442451562	-1.833681486340666e-05
2020-04-06	1579	88	46	Colombia	94.0	0.0	11.0	491.19123061749156	570.0118212399362	639.7351094256344	701.4686209801539	756.2774272782183	805.1173587981766	-0.010670543045246395	-0.002104927150855307	0.0047812025229574395	0.010397940172266251	0.015052868082542359	0.01896770477235732
2020-04-07	1780	100	50	Colombia	201.0	12.0	4.0	593.9529844939932	676.0098510332803	749.3443795076867	814.7850433576347	873.2466020250829	925.605622918359	0.20920926000107265	0.18595759919990518	0.17133539877225346	0.16154168410148562	0.15466437384998688	0.1496530447437363
2020-04-08	2054	123	54	Colombia	274.0	23.0	4.0	749.1623875951946	837.3415425277336	916.2951824351601	986.9369129379303	1050.2192018000737	1107.045060626523	0.26131597475417867	0.23865287058740048	0.22279582991889368	0.21128501435283797	0.20266050777018374	0.19602240221499545
2020-04-09	2223	174	69	Colombia	169.0	51.0	15.0	768.3299100761557	866.7846187731113	954.3958706587088	1032.569798820689	1102.5281793778431	1165.3405545638707	0.025585270694767237	0.035162564795837126	0.04158123817948245	0.04623688230174494	0.0498076758529189	0.05265864598533665
2020-04-10	2473	197	80	Colombia	250.0	23.0	11.0	864.6639280609246	972.3205156442594	1068.0536034217503	1153.4985739681028	1230.0250483358604	1298.8064991074837	0.12538105925776133	0.12175561793024059	0.11908866777115956	0.11711438324608014	0.11564046284056317	0.11452956307142559
2020-04-11	2709	214	100	Colombia	236.0	17.0	20.0	927.7311424487398	1046.2670963702162	1151.474517218643	1245.31125222209	1329.3555985207647	1404.9258491967353	0.07293841264923384	0.07605165121601876	0.07810554969304451	0.07959496468049032	0.08075490033255162	0.0817052810885801
2020-04-12	2776	270	109	Colombia	67.0	56.0	9.0	809.1849139589918	938.8892469751802	1053.9781576159799	1156.6473456943286	1248.6494209073464	1331.4332642770619	-0.12778080099461364	-0.10262948129359972	-0.08467087907265469	-0.07119818950447332	-0.06071075166285367	-0.05231065038891036
2020-04-13	2852	319	112	Colombia	76.0	49.0	3.0	723.3479311671936	858.4077058126502	979.4098493851257	1088.0664274825376	1185.9105963620857	1274.2899378493557	-0.1060783280941745	-0.08571995197710214	-0.07074938668513031	-0.05929285055387579	-0.050245347889298464	-0.042918656128614674
2020-04-14	2979	354	127	Colombia	127.0	35.0	15.0	705.6783449337548	842.3397548438752	966.494156615822	1079.0581240472204	1181.142752321854	1273.8609440644202	-0.024427506421324963	-0.01871832097961368	-0.013187219607207479	-0.008279185174529968	-0.004020407655398017	-0.0003366531997102129
2020-04-15	3105	452	131	Colombia	126.0	98.0	4.0	690.5426759470039	827.9497957032294	954.4235628135618	1070.175858541318	1175.9046687305367	1272.4748496579782	-0.021448396561144056	-0.017083319477558034	-0.012489049954037323	-0.008231498663471282	-0.004434759118675857	-0.0010881049559612332
2020-04-16	3233	550	144	Colombia	128.0	98.0	13.0	680.4341407576031	817.9581630860245	946.0773395544817	1064.4038762236532	1173.2485944271436	1273.2273646921803	-0.014638537981071176	-0.0120679208679777	-0.008744779136085179	-0.005393489557437792	-0.002258749687813144	0.0005913791022309489
2020-04-17	3439	634	153	Colombia	206.0	84.0	9.0	750.3473126060825	887.6318025716871	1016.9234339038416	1137.3533916956967	1248.8876394907943	1351.9046282229624	0.10274788941459811	0.08517995495368025	0.07488404106869528	0.06853555976407888	0.06446975127260446	0.06179356940683034
2020-04-18	3621	634	166	Colombia	182.0	0.0	13.0	782.277850084866	921.6931688097393	1053.6486576318644	1177.1842177337346	1292.1223462140392	1398.7141654006662	0.04255434375833689	0.0383733053946107	0.03611404999001677	0.03502062448563459	0.034618572044538	0.03462488122348795
2020-04-19	3792	711	179	Colombia	171.0	77.0	13.0	796.8222800678928	939.0776406747827	1074.1274208273123	1201.0361905170178	1319.5531966347014	1429.8427488605996	0.01859240931013062	0.01886145243703341	0.01943604544751687	0.02026188630799175	0.021229298062242608	0.02225514278038121
2020-04-20	3977	804	189	Colombia	185.0	93.0	10.0	822.4578240543143	967.564700562319	1105.6806464234105	1235.9066667023906	1357.9361747864011	1471.8584739745397	0.0321722228753909	0.030335148717912874	0.029375682050641005	0.029033659818662017	0.029087859625204215	0.02938485728407625
2020-04-21	4149	804	196	Colombia	172.0	0.0	7.0	829.9662592434515	978.3039171352658	1119.7262683629233	1253.4183333645917	1379.054377587912	1496.6726265770858	0.009129264710650231	0.011099223200996766	0.012703145329482579	0.01416908504015546	0.015551690273537977	0.016859061547907617
2020-04-22	4356	870	206	Colombia	207.0	66.0	10.0	870.9730073947612	1022.2532642793882	1166.7653728825057	1303.7410416940177	1432.8261134114773	1554.0053639193773	0.049407729163218006	0.0449240224579881	0.0420094677142433	0.040148374241776974	0.038991744413745755	0.03830679891127042
2020-04-23	4561	927	215	Colombia	205.0	57.0	9.0	901.778405915809	1056.8777202328235	1205.0846053278622	1345.7734114822654	1478.623211921313	1603.6048275274395	0.035368947440968634	0.033870721829235784	0.032842277750057214	0.03223981484362337	0.03196277488326582	0.03191717658101689
2020-04-24	4881	1003	225	Colombia	320.0	76.0	10.0	1041.422724732647	1200.7314335273531	1352.9296617095963	1497.5517350469822	1634.3317439300558	1763.2443447746955	0.15485436100570737	0.13611197448919587	0.12268437894575102	0.11278148480994643	0.10530643016648988	0.09955040949421456
2020-04-25	5142	1067	233	Colombia	261.0	64.0	8.0	1094.1381797861177	1261.609527939461	1420.6539957510827	1571.3577681661095	1713.7393279378273	1847.919910297226	0.050618690951845347	0.05070084176381395	0.05005754250070038	0.04928446302845879	0.04858718819033703	0.048022592996519675
2020-04-26	5379	1133	244	Colombia	237.0	66.0	11.0	1112.3105438288942	1288.3412732828842	1454.7034249294995	1611.9380471453458	1760.3238470558465	1900.1279192675033	0.01660883824228576	0.02118860451782023	0.02396743280225344	0.025824977482115097	0.027182966719959234	0.0282523115202975
2020-04-27	5597	1210	253	Colombia	218.0	77.0	9.0	1107.8484350631154	1291.617727735737	1464.8886499395712	1628.4457912521775	1782.7323084940856	1928.1151273407531	-0.004011567444482611	0.0025431572525063117	0.007001581790161415	0.010240929628819284	0.01272973803980304	0.014729117860674767
2020-04-28	5949	1268	269	Colombia	352.0	58.0	16.0	1238.2787480504924	1428.3481064464474	1607.618842805347	1776.8900673456553	1936.6509408836316	2087.303614606678	0.11773299384581093	0.10585978790365846	0.09743415847454595	0.09115702646714019	0.0863386116110525	0.08256171273624968
2020-04-29	6207	1411	278	Colombia	258.0	143.0	9.0	1248.622998440394	1448.290088705373	1635.959008118869	1812.7788089274484	1979.4675030076723	2136.57325314601	0.008353733281934561	0.013961570130504475	0.017628659579572714	0.020197502502450337	0.022108559276306616	0.023604442686032456
2020-04-30	6507	1439	293	Colombia	300.0	28.0	15.0	1298.8983987523152	1506.9084072544774	1702.250578387602	1886.1814578115172	2059.526669340153	2222.915927831409	0.04026467586670934	0.04047415570005275	0.04052153503831324	0.04049178450375779	0.04044479952857838	0.04041175492497784
2020-05-01	7006	1551	314	Colombia	499.0	112.0	21.0	1538.1187190018522	1754.757006045398	1958.0719243322303	2149.408775585078	2329.6903727468025	2499.624335048268	0.1841716953992132	0.16447489283206673	0.1502841879994814	0.13955567036427974	0.13117756979238648	0.12447992465770175
2020-05-02	7285	1666	324	Colombia	279.0	115.0	10.0	1509.4949752014818	1741.2975050378316	1957.3473637133404	2159.732678636943	2349.8358868860464	2528.6619015434417	-0.0186095802923103	-0.00767029335753977	-0.0003700377957960299	0.004803136178252121	0.008647292522178107	0.011616772203737025
2020-05-03	7668	1722	340	Colombia	383.0	56.0	16.0	1590.5959801611855	1834.081254198193	2060.7263117542916	2272.766093807325	2471.7430105653743	2658.7957113890975	0.0537272440730574	0.05328426009451248	0.05281584145842566	0.05233676199302595	0.051878994767109665	0.051463507148276744
2020-05-04	7973	1807	358	Colombia	305.0	85.0	18.0	1577.4767841289486	1833.401045165161	2071.336838646536	2293.6703320814095	2502.1048982803327	2697.9161402501877	-0.008247975096043803	-0.00037087180923689456	0.00514892580917814	0.00919770773202	0.012283594040795265	0.014713589574977703
2020-05-05	8613	2013	378	Colombia	640.0	206.0	20.0	1901.9814273031589	2167.834204304301	2415.431575982745	2646.9615405712334	2864.093242915851	3068.124526225169	0.2057112005951931	0.1824113496722768	0.16612205746364728	0.15402876496607387	0.14467352862955862	0.1372201235063779
2020-05-06	8959	2148	397	Colombia	346.0	135.0	19.0	1867.5851418425273	2152.5285035869174	2416.3699222709242	2662.0913479998294	2891.8606603696453	3107.312073602652	-0.018084448652793905	-0.007060364988703216	0.00038847976382738736	0.005715915096118351	0.009695011683881205	0.012772476163376956
2020-04-16	117	11	5	Congo (Brazzaville)	0.0	0.0	0.0	93.60000000000001	97.5	100.28571428571429	102.375	104.0	105.3	-0.19999999999999996	-0.16666666666666663	-0.1428571428571428	-0.125	-0.11111111111111116	-0.09999999999999998
2020-04-17	143	11	6	Congo (Brazzaville)	26.0	0.0	1.0	100.88000000000001	107.25	111.9591836734694	115.578125	118.44444444444444	120.77	0.07777777777777772	0.10000000000000009	0.1164021164021165	0.12896825396825395	0.13888888888888884	0.14691358024691348
2020-04-18	143	11	6	Congo (Brazzaville)	0.0	0.0	0.0	80.70400000000001	89.375	95.9650145772595	101.130859375	105.28395061728395	108.693	-0.19999999999999996	-0.16666666666666663	-0.1428571428571428	-0.125	-0.11111111111111116	-0.09999999999999998
2020-04-19	143	11	6	Congo (Brazzaville)	0.0	0.0	0.0	64.56320000000001	74.47916666666667	82.25572678050814	88.489501953125	93.58573388203017	97.8237	-0.19999999999999996	-0.16666666666666663	-0.1428571428571428	-0.125	-0.11111111111111116	-0.09999999999999998
2020-04-20	160	16	6	Congo (Brazzaville)	17.0	5.0	0.0	68.65056000000001	79.06597222222223	87.50490866900698	94.42831420898438	100.18731900624904	105.04133	0.06330789056304531	0.06158508158508158	0.063815397346203	0.06711318433010627	0.07054050708776316	0.07378201805901852
2020-04-21	165	16	6	Congo (Brazzaville)	5.0	0.0	0.0	59.920448000000015	70.88831018518519	80.00420743057742	87.62477493286133	94.05539467222137	99.537197	-0.12716738217430412	-0.10342833721253641	-0.08571749119585337	-0.07204978012278995	-0.06120459550020696	-0.05239968877012502
2020-04-22	186	16	6	Congo (Brazzaville)	21.0	0.0	0.0	68.93635840000002	80.07359182098766	89.57503494049494	97.67167806625366	104.60479526419677	110.58347730000001	0.15046466942303227	0.12957399621753263	0.1196290522373149	0.11465824752292186	0.11216156849630554	0.11097640513224416
2020-04-23	186	16	6	Congo (Brazzaville)	0.0	0.0	0.0	55.149086720000014	66.72799318415639	76.7786013775671	85.46271830797195	92.98204023484156	99.52512957000002	-0.19999999999999996	-0.16666666666666663	-0.1428571428571428	-0.125	-0.11111111111111116	-0.09999999999999998
2020-04-24	200	19	6	Congo (Brazzaville)	14.0	3.0	0.0	58.11926937600001	69.606660986797	79.81022975220037	88.77987851947546	96.65070243097027	103.57261661300002	0.053857331692182875	0.04314033234441861	0.0394853295089983	0.038814120088596304	0.039455600101513166	0.04066799069227289
2020-04-25	200	19	6	Congo (Brazzaville)	0.0	0.0	0.0	46.495415500800014	58.00555082233083	68.4087683590289	77.68239370454103	85.9117354941958	93.21535495170002	-0.19999999999999996	-0.16666666666666663	-0.1428571428571428	-0.125	-0.11111111111111116	-0.09999999999999998
2020-04-26	200	19	6	Congo (Brazzaville)	0.0	0.0	0.0	37.19633240064001	48.33795901860903	58.636087164881914	67.9720944914734	76.36598710595182	83.89381945653003	-0.20000000000000007	-0.16666666666666663	-0.1428571428571428	-0.125	-0.11111111111111116	-0.09999999999999998
2020-04-27	200	19	6	Congo (Brazzaville)	0.0	0.0	0.0	29.75706592051201	40.281632515507525	50.259503284184504	59.475582680039224	67.88087742751273	75.50443751087703	-0.19999999999999996	-0.16666666666666663	-0.1428571428571428	-0.125	-0.11111111111111105	-0.09999999999999998
2020-04-28	207	19	8	Congo (Brazzaville)	7.0	0.0	2.0	30.80565273640961	40.56802709625627	50.07957424358672	59.04113484503432	67.33855771334464	74.95399375978933	0.03523824622691696	0.007109805707067318	-0.003580000374862502	-0.007304641929144262	-0.007989285564954707	-0.0072902172274099675
2020-04-29	207	19	8	Congo (Brazzaville)	0.0	0.0	0.0	24.644522189127688	33.80668924688023	42.925349351645764	51.66099298940503	59.85649574519523	67.4585943838104	-0.19999999999999996	-0.16666666666666652	-0.1428571428571428	-0.125	-0.11111111111111116	-0.09999999999999998
2020-04-30	220	19	9	Congo (Brazzaville)	13.0	0.0	1.0	32.71561775130215	41.17224103906686	49.79315658712494	58.2033688657294	66.20577399572909	73.71273494542936	0.32750059020154776	0.2178726150436734	0.1599942071342948	0.12664053665530828	0.10607500775792622	0.09271080458681946
2020-05-01	229	25	9	Congo (Brazzaville)	9.0	6.0	0.0	35.172494201041715	43.31020086588905	51.67984850324995	59.92794775751322	67.84957688509252	75.34146145088643	0.07509796906224642	0.05192721534865097	0.03789058668782719	0.029630224596832067	0.02482869378537078	0.022095591849398133
2020-05-02	229	25	9	Congo (Brazzaville)	0.0	0.0	0.0	28.137995360833372	36.091834054907544	44.297013002785675	52.43695428782407	60.31073500897112	67.80731530579779	-0.19999999999999996	-0.16666666666666663	-0.1428571428571428	-0.125	-0.11111111111111116	-0.09999999999999998
2020-05-03	229	25	9	Congo (Brazzaville)	0.0	0.0	0.0	22.510396288666698	30.07652837908962	37.96886828810201	45.882335001846066	53.60954223019655	61.02658377521801	-0.19999999999999996	-0.16666666666666663	-0.1428571428571428	-0.125	-0.11111111111111116	-0.09999999999999998
2020-05-04	236	26	10	Congo (Brazzaville)	7.0	1.0	1.0	25.00831703093336	32.063773649241355	39.54474424694458	47.14704312661531	54.652926426841375	61.92392539769621	0.11096742634976575	0.06607296045288735	0.041504422699277344	0.02756416221446356	0.019462658199254745	0.01470411035596264
2020-05-05	236	26	10	Congo (Brazzaville)	0.0	0.0	0.0	20.00665362474669	26.719811374367797	33.895495068809645	41.253662735788396	48.58037904608122	55.73153285792659	-0.19999999999999984	-0.16666666666666663	-0.1428571428571428	-0.125	-0.11111111111111116	-0.09999999999999998
2020-05-06	264	30	10	Congo (Brazzaville)	28.0	4.0	0.0	44.00532289979735	50.26650947863983	57.053281487551125	64.09695489381485	71.1825591520722	78.15837957213392	1.1995344011637283	0.8812449225169412	0.6832113344776334	0.5537276121232608	0.46525326787902466	0.40240857489742643
2020-04-02	134	3	13	Congo (Kinshasa)	25.0	0.0	4.0	112.2	115.83333333333334	118.42857142857143	120.375	121.88888888888889	123.10000000000001	0.029357798165137616	0.06269113149847105	0.08650065530799478	0.10435779816513757	0.11824668705402641	0.1293577981651377
2020-04-03	134	3	13	Congo (Kinshasa)	0.0	0.0	0.0	89.76	96.52777777777779	101.51020408163266	105.328125	108.34567901234567	110.79	-0.19999999999999996	-0.16666666666666663	-0.1428571428571428	-0.125	-0.11111111111111116	-0.09999999999999998
2020-04-04	154	3	18	Congo (Kinshasa)	20.0	0.0	5.0	91.808	100.43981481481482	107.00874635568515	112.162109375	116.30727023319615	119.71100000000001	0.022816399286987643	0.04052757793764994	0.054167384686081954	0.06488280670523672	0.07348323711131366	0.08052170773535527
2020-04-05	154	3	18	Congo (Kinshasa)	0.0	0.0	0.0	73.44640000000001	83.69984567901236	91.72178259058728	98.141845703125	103.38424020728546	107.73990000000002	-0.19999999999999996	-0.16666666666666663	-0.1428571428571428	-0.125	-0.11111111111111116	-0.09999999999999998
2020-04-06	161	5	18	Congo (Kinshasa)	7.0	2.0	0.0	65.75712000000001	76.74987139917697	85.61867079193196	92.87411499023438	98.89710240647595	103.96591000000002	-0.10469240153363535	-0.08303449335484359	-0.0665393936563291	-0.053674665227157914	-0.04340253206690681	-0.035028712668194406
2020-04-07	180	9	18	Congo (Kinshasa)	19.0	4.0	0.0	71.60569600000002	82.95822616598082	92.38743210737026	100.26485061645508	106.90853547242307	112.56931900000002	0.08894209478760629	0.0808907513931083	0.07905707076307622	0.07957799250090125	0.08100776333182558	0.08275221175864278
2020-04-08	180	9	18	Congo (Kinshasa)	0.0	0.0	0.0	57.28455680000002	69.13185513831735	79.18922752060308	87.7317442893982	95.0298093088205	101.31238710000002	-0.19999999999999996	-0.16666666666666663	-0.1428571428571428	-0.125	-0.11111111111111116	-0.09999999999999998
2020-04-09	180	9	18	Congo (Kinshasa)	0.0	0.0	0.0	45.82764544000002	57.60987928193113	67.8764807319455	76.76527625322342	84.47094160784044	91.18114839000002	-0.19999999999999996	-0.16666666666666663	-0.1428571428571428	-0.125	-0.11111111111111116	-0.09999999999999998
2020-04-10	215	13	20	Congo (Kinshasa)	35.0	4.0	2.0	71.66211635200003	83.00823273494261	93.17984062738186	102.16961672157049	110.0852814291915	117.06303355100002	0.5637311422823121	0.4408680207211868	0.37278538342851264	0.3309353096645742	0.3032325594316989	0.28385127428202583
2020-04-11	223	16	20	Congo (Kinshasa)	8.0	3.0	0.0	65.32969308160003	77.17352727911884	87.86843482347018	97.39841463137418	105.85358349261466	113.35673019590001	-0.08836500500899969	-0.07029068399100646	-0.0570016622495797	-0.04669883516543516	-0.03844017911966491	-0.031660749279022404
2020-04-12	234	16	20	Congo (Kinshasa)	11.0	0.0	0.0	63.26375446528002	75.31127273259904	86.31580127726016	96.22361280245241	105.09207421565748	113.02105717631001	-0.03162327142329513	-0.0241307429137515	-0.01766998068566139	-0.012061816748948795	-0.007193986748784131	-0.0029612094404091183
2020-04-13	235	17	20	Congo (Kinshasa)	1.0	1.0	0.0	51.61100357222402	63.759393943832535	74.98497252336585	85.19566120214586	94.41517708058441	102.71895145867902	-0.1841931607054903	-0.15338844199038726	-0.1312717785877684	-0.11460754048953659	-0.10159564567317614	-0.09115209125641044
2020-04-14	241	20	20	Congo (Kinshasa)	6.0	3.0	0.0	47.28880285777922	59.132828286527115	70.27283359145645	80.54620355187762	89.92460184940836	98.44705631281111	-0.08374572116964074	-0.0725628863627702	-0.06284111033635531	-0.054573878348527005	-0.047562006131104284	-0.04158818879285742
2020-04-15	254	21	21	Congo (Kinshasa)	13.0	1.0	1.0	50.83104228622337	62.27735690543926	73.23385736410553	83.47792810789292	92.93297942169632	101.60235068153	0.07490651516591407	0.0531773755802003	0.04213610895304898	0.03639804766374932	0.03345444417230681	0.03205067258378014
2020-04-16	267	23	22	Congo (Kinshasa)	13.0	2.0	1.0	53.6648338289787	64.89779742119939	75.77187774066189	86.0431870944063	95.60709281928561	104.442115613377	0.05574923147942945	0.042076938488878834	0.03465637982084946	0.030729787437918432	0.028774643987847792	0.027949795578531056
2020-04-17	287	25	23	Congo (Kinshasa)	20.0	2.0	1.0	62.93186706318296	74.08149785099948	84.9473237777102	95.28778870760551	104.98408250603165	113.9979040520393	0.17268353543657322	0.14151020211358012	0.1210930269994408	0.1074414131482142	0.09807838948173253	0.09149363149666412
2020-04-18	307	26	25	Congo (Kinshasa)	20.0	1.0	2.0	70.34549365054637	81.73458154249957	92.8119918094659	103.37681511915483	113.31918444980592	122.59811364683537	0.11780401461663614	0.10330627637811496	0.092582881743702	0.08489048304364388	0.07939395901560009	0.07544182207832639
2020-04-19	327	26	25	Congo (Kinshasa)	20.0	0.0	0.0	76.2763949204371	88.11215128541632	99.55313583668506	110.45471322926048	120.72816395538302	130.33830228215186	0.08431103347363678	0.07802780197266435	0.07263225253325123	0.06846697784167066	0.06538151100848122	0.06313464706001448
2020-04-20	332	27	25	Congo (Kinshasa)	5.0	1.0	0.0	66.02111593634967	78.42679273784694	90.3312592885872	101.64787407560291	112.31392351589602	122.30447205393668	-0.13444892085925886	-0.10992080440978214	-0.09263270785589472	-0.0797325790469261	-0.06969575419532281	-0.06163829118184938
2020-04-21	350	35	25	Congo (Kinshasa)	18.0	8.0	0.0	70.81689274907974	83.35566061487245	95.42679367593189	106.94188981615255	117.83459868079646	128.07402484854302	0.07264004469954166	0.0628467352158717	0.056409424904236616	0.05208191306206844	0.04915396944635342	0.047173686274218474
2020-04-22	359	45	25	Congo (Kinshasa)	9.0	10.0	0.0	65.6535141992638	78.4630505123937	90.79439457937019	102.57415358913349	113.74186549404129	124.26662236368873	-0.0729116789705948	-0.05869559507282929	-0.04854400863863517	-0.040842145529013885	-0.0347328648170816	-0.029728139561139177
2020-04-23	377	47	25	Congo (Kinshasa)	18.0	2.0	0.0	70.52281135941104	83.38587542699476	95.8237667823173	107.7523843904918	119.10388043914782	129.83996012731984	0.07416658833171552	0.06274067707606479	0.05539298132056558	0.050482803125044606	0.04714196414676719	0.044849837048920094
2020-04-24	394	48	25	Congo (Kinshasa)	17.0	1.0	0.0	73.41824908752884	86.48822952249563	99.13465724198628	111.28333634168033	122.87011594590916	133.85596411458786	0.04105675415237697	0.0372047913344391	0.034551871324264516	0.03276913055021091	0.031621434103363155	0.030930416054733678
2020-04-25	416	49	28	Congo (Kinshasa)	22.0	1.0	3.0	80.73459927002307	94.0735246020797	106.97256335027396	119.37291929897029	131.21788084080814	142.47036770312909	0.0996530191529319	0.08770320680007826	0.07906322900936114	0.07269356961451989	0.06793974947149795	0.0643557696179069
2020-04-26	442	50	28	Congo (Kinshasa)	26.0	1.0	0.0	90.58767941601846	104.39460383506642	117.69076858594912	130.45130438659902	142.63811630294055	154.22333093281617	0.12204284451875469	0.10971290037918435	0.10019583433351187	0.09280484344931561	0.08703261620256852	0.08249408925635104
2020-04-27	459	50	28	Congo (Kinshasa)	17.0	0.0	0.0	89.47014353281477	103.99550319588869	117.87780164509925	131.14489133827414	143.7894367137249	155.80099783953455	-0.012336510775063259	-0.00382300065823582	0.0015891905660685435	0.005316826496572613	0.008071618166487493	0.010229755103692062
2020-04-28	471	56	30	Congo (Kinshasa)	12.0	6.0	2.0	83.57611482625182	98.66291932990724	113.03811569579936	126.75177992098986	139.81283263442214	152.2208980555811	-0.06587704539002115	-0.05127706200850679	-0.041056805282736586	-0.03349815133822265	-0.02765574558317474	-0.022978670442410976
2020-04-29	491	59	30	Congo (Kinshasa)	20.0	3.0	0.0	86.86089186100146	102.21909944158936	116.88981345354232	130.90780743086611	144.27807345281968	156.998808250023	0.039302820447904674	0.03604373492934099	0.03407432735439775	0.03278871123124971	0.03193727452810502	0.03138800424562804
2020-04-30	572	73	31	Congo (Kinshasa)	81.0	14.0	1.0	150.48871348880118	166.18258286799113	181.19126867446485	195.54433150200785	209.24717640250637	222.2989274250207	0.7325255389919285	0.6257488451358559	0.5501031554514291	0.49375606649952486	0.45030475799174163	0.4159274831628421
2020-05-01	604	75	32	Congo (Kinshasa)	32.0	2.0	1.0	152.39097079104096	170.48548572332595	187.30680172096987	203.10129006425686	217.9974901355612	232.06903468251863	0.012640531360389007	0.02589262232584799	0.033751808744671985	0.03864575620373545	0.04181807316827446	0.04395031217950107
2020-05-02	674	75	33	Congo (Kinshasa)	70.0	0.0	1.0	191.9127766328328	212.07123810277164	230.54868718940276	247.71362880622476	263.77554678716547	278.8621312142668	0.25934480000120397	0.2439254708575811	0.23086126649501026	0.21965561483067653	0.20999350324234145	0.20163438261275712
2020-05-03	674	75	33	Congo (Kinshasa)	0.0	0.0	0.0	153.53022130626624	176.72603175230972	197.61316044805952	216.74942520544667	234.46715269970264	250.97591809284015	-0.19999999999999996	-0.16666666666666663	-0.1428571428571428	-0.125	-0.11111111111111116	-0.09999999999999998
2020-05-04	682	80	34	Congo (Kinshasa)	8.0	5.0	1.0	130.82417704501302	155.2716931269248	177.3827089554796	197.65574705476584	216.4152468441801	233.87832628355613	-0.1478929950602924	-0.12139885908519832	-0.1023740091333506	-0.08809102092235221	-0.07699119321264924	-0.06812443177500138
2020-05-05	705	90	34	Congo (Kinshasa)	23.0	10.0	0.0	127.65934163601042	152.39307760577066	175.04232196183966	195.9487786729201	215.36910830593786	233.49049365520054	-0.024191517810302487	-0.018539216409529602	-0.013193997359840393	-0.008636067543094428	-0.004833941016158971	-0.0016582666488103026
2020-05-06	797	92	35	Congo (Kinshasa)	92.0	2.0	1.0	194.12747330880836	218.9942313381422	242.03627596729115	263.4551813388051	283.4392073830559	302.1414442896805	0.520667981057866	0.43703529568884814	0.38273003496866664	0.3445104538189925	0.3160625013148244	0.29402032416727875
2020-03-22	134	2	2	Costa Rica	17.0	0.0	0.0	110.60000000000001	114.5	117.28571428571429	119.375	121.0	122.3	-0.05470085470085462	-0.021367521367521403	0.0024420024420024333	0.020299145299145227	0.03418803418803429	0.04529914529914536
2020-03-23	158	2	2	Costa Rica	24.0	0.0	0.0	112.48000000000002	119.41666666666667	124.53061224489797	128.453125	131.55555555555554	134.07	0.016998191681736108	0.04294032023289662	0.06177135896989738	0.0760471204188482	0.08723599632690537	0.096238757154538
2020-03-24	177	2	2	Costa Rica	19.0	0.0	0.0	108.98400000000002	118.5138888888889	125.74052478134112	131.396484375	135.93827160493825	139.663	-0.031081081081080986	-0.007559897650616376	0.009715784052067189	0.022913879090135092	0.0333145645645645	0.04171701350041035
2020-03-25	201	2	2	Costa Rica	24.0	0.0	0.0	111.18720000000002	122.76157407407409	131.77759266972097	138.971923828125	144.83401920438956	149.69670000000002	0.0202158114952653	0.035841243798586	0.04801210984985249	0.05765328874024522	0.0654396108941564	0.07184222020148501
2020-03-26	231	2	2	Costa Rica	30.0	0.0	0.0	118.94976000000003	132.3013117283951	142.95222228833228	151.60043334960938	158.74135040390183	164.72703	0.06981523053013294	0.07770947648948145	0.08479916344062133	0.09087094122049288	0.09602254550352751	0.10040521935353275
2020-03-27	263	3	2	Costa Rica	32.0	1.0	0.0	127.15980800000003	142.2510931069959	154.53047624714196	164.6503791809082	173.10342258124606	180.25432700000002	0.0690211396811562	0.07520546280770812	0.08099387175287509	0.08608119081826127	0.0904746755700474	0.09426077189639126
2020-03-28	295	3	2	Costa Rica	32.0	0.0	0.0	133.72784640000003	150.54257758916327	164.45469392612168	176.06908178329468	185.8697089611076	194.2288943	0.05165184269545309	0.058287667961404166	0.06422175042745493	0.06935120744447398	0.07374947409760013	0.07752694502584667
2020-03-29	314	3	2	Costa Rica	19.0	0.0	0.0	125.98227712000003	144.4521479909694	159.96116622239003	173.06044656038284	184.21751907654007	193.80600487	-0.05792039196407783	-0.040456525294889745	-0.027323803270402736	-0.017087811172973866	-0.008888967943201709	-0.0021772735283496214
2020-03-30	330	4	2	Costa Rica	16.0	1.0	0.0	116.78582169600003	136.3767899924745	153.1095710477629	167.427890740335	179.7489058458134	190.425404383	-0.07299800919807353	-0.05590334315416157	-0.042832865853838165	-0.03254675422371911	-0.02425726528685923	-0.017443218486793644
2020-03-31	347	4	2	Costa Rica	17.0	0.0	0.0	110.42865735680003	130.64732499372877	148.23677518379677	163.4994043977931	176.77680519627856	188.3828639447	-0.054434384644293954	-0.04201202417993477	-0.031825547094283535	-0.023463751022430257	-0.01653473569449304	-0.010726197194739107
2020-04-01	375	4	2	Costa Rica	28.0	0.0	0.0	116.34292588544002	136.87277082810732	155.06009301468293	171.06197884806897	185.1349379522476	197.54457755023	0.05355737061558874	0.04765077153074038	0.04602985880140764	0.046254446480282985	0.047280709404657895	0.0486334766001828
2020-04-02	396	6	2	Costa Rica	21.0	2.0	0.0	114.07434070835203	135.0606423567561	153.90865115544253	170.67923149206035	185.56438929088677	198.790119795207	-0.01949912433285217	-0.01323951038900939	-0.007425778205430111	-0.0022374776591855827	0.0023196666355322915	0.0063051198895109906
2020-04-03	416	11	2	Costa Rica	20.0	5.0	0.0	111.25947256668162	132.55053529729673	151.92170099037932	169.3443275555528	184.94612381412156	198.9111078156863	-0.024675734474477795	-0.018585037177811126	-0.01290993163897236	-0.007821126945779855	-0.0033318110178781613	0.0006086219003436089
2020-04-04	435	13	2	Costa Rica	19.0	2.0	0.0	108.0075780533453	129.45877941441395	149.21860084889656	167.1762866111087	183.3965545014414	198.0199970341177	-0.02922802381062295	-0.023325110501804414	-0.017792719037907134	-0.012802560178656552	-0.008378490344775003	-0.004479944792194934
2020-04-05	454	16	2	Costa Rica	19.0	3.0	0.0	105.40606244267624	126.8823161786783	146.90165787048278	165.27925078472012	182.01915955683677	197.21799733070594	-0.024086417430674745	-0.019901803859034395	-0.015527172652958887	-0.011347517431114729	-0.007510473402016937	-0.004050094512795921
2020-04-06	467	18	2	Costa Rica	13.0	2.0	0.0	97.324849954141	118.73526348223191	138.9157067461281	157.61934443663012	174.79480849496602	190.49619759763536	-0.07666743545163834	-0.06420952061572971	-0.05436256635984027	-0.04634523881081243	-0.03969005834034134	-0.03408309497129258
2020-04-07	483	24	2	Costa Rica	16.0	6.0	0.0	93.8598799633128	114.94605290185993	135.07060578239555	153.91692638205134	171.37316310663644	187.4465778378718	-0.03560210976395928	-0.03191310204940945	-0.027679382366456062	-0.023489617139394348	-0.019575211745651577	-0.01600882221389499
2020-04-08	502	29	3	Costa Rica	19.0	5.0	1.0	94.08790397065025	114.78837741821661	134.77480495633904	153.67731058429493	171.33170053923237	187.70192005408464	0.002429408682672163	-0.001371734649974754	-0.0021899718620722597	-0.0015567865301678863	-0.0002419431762386015	0.0013622132724859792
2020-04-09	539	30	3	Costa Rica	37.0	1.0	0.0	112.2703231765202	132.6569811818472	152.52126139114776	171.46764676125807	189.2948449237621	205.93172804867618	0.19324927475844045	0.155665618467004	0.1316748812254469	0.11576423422119175	0.10484425432067912	0.09712105230111012
2020-04-10	558	42	3	Costa Rica	19.0	12.0	0.0	108.81625854121616	129.547484318206	149.73250976384094	169.0341909161008	187.26208437667742	204.33855524380857	-0.030765606952723235	-0.02344012984419319	-0.018284346732190593	-0.01419192419748705	-0.010738594323069783	-0.0077364125478082135
2020-04-11	577	49	3	Costa Rica	19.0	7.0	0.0	106.05300683297293	126.95623693183833	147.34215122614938	166.9049170515882	185.45518611260215	202.90469971942773	-0.02539373936659106	-0.02000229799910902	-0.015964192021236	-0.012596705157535082	-0.009649034240378884	-0.007017058149745736
2020-04-12	595	56	3	Costa Rica	18.0	7.0	0.0	102.84240546637835	123.79686410986528	144.2932724795566	164.04180242013967	182.849054322313	200.61422974748496	-0.030273553409485898	-0.02488552668483146	-0.020692508703182844	-0.017154165868963456	-0.014052622873036213	-0.01128840275809273
2020-04-13	612	62	3	Costa Rica	17.0	6.0	0.0	99.27392437310269	120.16405342488774	140.67994783961996	160.53657711762222	179.53249273094488	197.55280677273646	-0.03469853779764309	-0.029344933016667962	-0.025041532275516087	-0.021367878496847847	-0.018138248533251522	-0.015260248381193775
2020-04-14	618	66	3	Costa Rica	6.0	4.0	0.0	85.41913949848215	106.13671118740645	126.58281243395997	146.46950497791943	165.58443798306212	183.7975260954628	-0.13956116837438493	-0.11673492893820792	-0.10020714126032526	-0.08762533992110788	-0.07769097691294202	-0.06962837381043963
2020-04-15	626	67	4	Costa Rica	8.0	1.0	1.0	76.33531159878572	96.4472593228387	116.49955351482284	136.1608168556795	155.18616709605521	173.41777348591654	-0.10634417477195313	-0.09129218115171289	-0.07965740944804578	-0.07038112215777592	-0.06279739215632418	-0.056473842875094604
2020-04-16	642	74	4	Costa Rica	16.0	7.0	0.0	77.06824927902858	96.37271610236559	115.85676015556244	135.14071474871957	153.94325964093795	172.0759961373249	0.009601554836051962	-0.0007728910183294468	-0.005517560710467495	-0.007491891797631989	-0.008009138174976282	-0.00773725392513247
2020-04-17	649	88	4	Costa Rica	7.0	14.0	0.0	68.65459942322286	87.31059675197133	106.30579441905353	125.24812540512963	143.83845301416707	161.8683965235924	-0.1091714153949932	-0.09403200113991406	-0.08243770776676906	-0.07320213868917458	-0.06563981203424984	-0.059320299419253986
2020-04-18	655	97	4	Costa Rica	6.0	9.0	0.0	60.92367953857829	78.75883062664278	97.11925235918875	115.59210972948843	133.85640267925962	151.68155687123317	-0.11260600090297135	-0.09794648580426146	-0.0864161931159817	-0.07709509139883486	-0.06939764802618043	-0.0629328508290653
2020-04-19	660	112	5	Costa Rica	5.0	15.0	1.0	53.738943630862636	70.63235885553566	88.24507345073322	106.14309601330237	123.98346904823076	141.51340118410985	-0.1179301047167729	-0.10318172205515297	-0.091374044722204	-0.08174445243969397	-0.07375764949164154	-0.06703620332533478
2020-04-20	662	124	6	Costa Rica	2.0	12.0	1.0	44.99115490469011	60.860299046279714	77.63863438634276	94.87520901163957	112.20752804287179	129.36206106569887	-0.1627830421502482	-0.13835103297686457	-0.12019298811408408	-0.10615751212166125	-0.094979928338495	-0.08586706288404455
2020-04-21	669	150	6	Costa Rica	7.0	26.0	0.0	42.992923923752095	57.716915871899765	73.54740090257951	90.01580788518463	106.74002492699714	123.42585495912898	-0.04441386279527826	-0.05164915755654831	-0.052695845516867124	-0.051218871368797436	-0.04872670498351628	-0.04588830803766397
2020-04-22	681	180	6	Costa Rica	12.0	30.0	0.0	46.39433913900168	60.0974298932498	75.04062934506815	90.76383189953656	106.88002215733079	123.08326946321608	0.07911569869688306	0.0412446504701236	0.020302939657467434	0.008309918356851576	0.0013115720221106297	-0.0027756380219229326
2020-04-23	686	196	6	Costa Rica	5.0	16.0	0.0	42.11547131120135	55.08119157770817	69.32053943862985	84.41835291209449	100.00446413984959	115.77494251689448	-0.0922282310128495	-0.08346843325000597	-0.07622657161009327	-0.06991197765279089	-0.0643296836836369	-0.05937709469527641
2020-04-24	687	216	6	Costa Rica	1.0	20.0	0.0	34.69237704896108	46.90099298142348	60.4176052331113	74.86605879808268	89.89285701319963	105.19744826520504	-0.1762557566408135	-0.1485116491124583	-0.12843140399102637	-0.11315423464798813	-0.10111155750516843	-0.09136255239466795
2020-04-25	693	242	6	Costa Rica	6.0	26.0	0.0	33.75390163916886	45.0841608178529	57.78651877123826	71.50780144832234	85.90476178951077	100.67770343868453	-0.027051343540621442	-0.03873760549782368	-0.043548340781158545	-0.04485687377797887	-0.04436498467395755	-0.04296439601012125
2020-04-26	695	264	6	Costa Rica	2.0	22.0	0.0	29.00312131133509	39.57013401487742	51.53130180391852	64.56932626728205	78.3597882573429	92.60993309481609	-0.1407475905636001	-0.12230518885009334	-0.10824699428741358	-0.0970310237555636	-0.08782951462754807	-0.08013462830707041
2020-04-27	697	287	6	Costa Rica	2.0	23.0	0.0	25.20249704906807	34.97511167906452	46.16968726050159	58.49816048387179	71.65314511763813	85.34893978533448	-0.13104190481669453	-0.11612349693041935	-0.10404578102486872	-0.09402554021206477	-0.08558781600684462	-0.07840404443492732
2020-04-28	705	306	6	Costa Rica	8.0	19.0	0.0	28.16199763925446	37.14592639922043	47.57401765185851	59.18589042338782	71.69168454901167	84.81404580680103	0.11742886367269012	0.062067413538962946	0.030416718732213077	0.011756437020026267	0.0005378609872639384	-0.006267142625072886
2020-04-29	713	323	6	Costa Rica	8.0	17.0	0.0	30.52959811140357	38.95493866601703	48.777729415878724	59.78765412046434	71.7259418213437	84.33264122612093	0.08407075742556547	0.04870015213389767	0.0253018732373802	0.010167350575817746	0.0004778416429678245	-0.005676000668293879
2020-04-30	719	338	6	Costa Rica	6.0	15.0	0.0	30.423678489122857	38.462448888347524	47.809482356467484	58.31419735540629	69.75639273008329	81.89937710350884	-0.0034694076841171873	-0.012642550457899637	-0.019850187185958768	-0.024644833230774044	-0.02745936883151978	-0.028853171052567683
2020-05-01	725	355	6	Costa Rica	6.0	17.0	0.0	30.338942791298287	38.052040740289605	46.97955630554356	57.024922685980506	68.00568242674069	79.70943939315796	-0.0027851891037721233	-0.010670359270396168	-0.017359026076375295	-0.022109104264405266	-0.02509748905905773	-0.02673936955079781
2020-05-02	733	372	6	Costa Rica	8.0	17.0	0.0	32.27115423303863	39.71003395024134	48.26819111903734	57.89680735023294	68.44949549043616	79.73849545384218	0.0636875007488571	0.04357172907670748	0.027429693143818046	0.01528953698111346	0.00652611734576114	0.00036452471508297
2020-05-03	739	386	6	Costa Rica	6.0	14.0	0.0	31.816923386430904	39.091694958534454	47.37273524488915	56.65970643145382	66.84399599149882	77.76464590845796	-0.01407544469366051	-0.015571353892109396	-0.018551676650567783	-0.021367342611753548	-0.02345524225465867	-0.024754035477466574
2020-05-04	742	399	6	Costa Rica	3.0	13.0	0.0	28.453538709144723	35.57641246544538	43.605201638476416	52.577243127522095	62.41688532577672	72.98818131761217	-0.105710556499645	-0.08992402342282224	-0.07952957723333476	-0.07205232008871487	-0.0662304908624125	-0.06142205799366063
2020-05-05	755	413	6	Costa Rica	13.0	14.0	0.0	35.76283096731578	42.64701038787115	50.375887118694074	59.005087736581835	68.48167584513486	78.68936318585097	0.2568851745607976	0.19874398323027354	0.15527242681623865	0.12225526152958399	0.09716586285431839	0.07811102791326974
2020-05-06	761	428	6	Costa Rica	6.0	15.0	0.0	34.61026477385262	41.53917532322596	49.17933181602349	57.6294517695091	66.87260075123098	76.82042686726587	-0.032228046893617246	-0.025976851708232607	-0.023752540572661185	-0.02331385342928438	-0.02349643279090685	-0.023750812599296123
2020-03-28	101	3	0	Cote d'Ivoire	0.0	0.0	0.0	80.80000000000001	84.16666666666667	86.57142857142858	88.375	89.77777777777777	90.9	-0.19999999999999984	-0.16666666666666663	-0.14285714285714268	-0.125	-0.11111111111111116	-0.09999999999999998
2020-03-29	165	4	1	Cote d'Ivoire	64.0	1.0	1.0	128.64000000000001	134.1388888888889	138.20408163265307	141.328125	143.80246913580245	145.81	0.5920792079207919	0.5937293729372939	0.5964167845355963	0.5991867043847241	0.6017601760176017	0.6040704070407039
2020-03-30	168	6	1	Cote d'Ivoire	3.0	2.0	0.0	105.91200000000002	114.78240740740743	121.46064139941693	126.662109375	130.82441700960217	134.229	-0.17667910447761193	-0.14430178780976044	-0.12115011391443753	-0.10377280265339972	-0.09024916056166066	-0.07942527947328704
2020-03-31	179	7	1	Cote d'Ivoire	11.0	1.0	0.0	95.72960000000002	106.65200617283953	115.10912119950024	121.829345703125	127.28837067520192	131.80610000000001	-0.09614019185739109	-0.07083316527514483	-0.05229282611006514	-0.03815477016545621	-0.027028947770053602	-0.018050495794500465
2020-04-01	190	9	1	Cote d'Ivoire	11.0	2.0	0.0	87.58368000000002	99.87667181069962	109.66496102814307	117.60067749023438	124.14521837795725	129.62549	-0.0850930119837543	-0.06352749099871458	-0.047295645337450454	-0.034709767080216336	-0.02469316152427592	-0.016544074970733513
2020-04-02	194	15	1	Cote d'Ivoire	4.0	6.0	0.0	74.06694400000002	87.23055984224969	97.99853802412264	106.90059280395508	114.35130522485088	120.66294100000002	-0.15432939104636834	-0.12661727447645255	-0.10638241143428206	-0.09098659050810176	-0.07889078033830532	-0.06914187171057173
2020-04-03	218	19	1	Cote d'Ivoire	24.0	4.0	0.0	83.25355520000002	96.69213320187474	107.99874687781941	117.5380187034607	125.64560464431189	132.59664690000002	0.12403118994621942	0.10846626889401656	0.1020444697984697	0.09950764182396621	0.09876843466939755	0.0989011688352599
2020-04-04	245	25	1	Cote d'Ivoire	27.0	6.0	0.0	93.60284416000002	107.57677766822896	119.57035446670236	129.8457663655281	138.684981906055	146.33698221000003	0.1243104746114192	0.11257011409221018	0.10714575792230319	0.10471290734548533	0.10377901637431775	0.10362505863638094
2020-04-05	261	37	3	Cote d'Ivoire	16.0	12.0	2.0	90.88227532800002	105.64731472352413	118.48887525717346	129.6150455698371	139.27553947204888	147.70328398900003	-0.029065023145553037	-0.017935682649422358	-0.009044710240698195	-0.0017768834683566936	0.004258266164637314	0.009336681393629531
2020-04-06	323	41	3	Cote d'Ivoire	62.0	4.0	0.0	134.70582026240004	150.0394289362701	163.56189307757728	175.41316487360746	185.8004795307101	194.93295559010002	0.482201229846392	0.4201916000318493	0.38039873129502966	0.3533395301635269	0.3340496129831778	0.3197604706244537
2020-04-07	349	41	3	Cote d'Ivoire	26.0	0.0	0.0	133.76465620992002	151.03285744689174	166.1959083522091	179.48651926440652	191.15598180507564	201.43966003109003	-0.006986810596948834	0.006621116313656472	0.01610408894804438	0.023221486219315857	0.028823942155005833	0.03337919143170498
2020-04-08	384	48	3	Cote d'Ivoire	35.0	7.0	0.0	142.011724967936	160.86071453907647	177.45363573046495	192.0507043563557	204.91642827117835	216.29569402798103	0.06165357121744974	0.06507098692508384	0.06773769276195418	0.07000071728752255	0.07198543480650499	0.07374930038403615
2020-04-09	444	52	3	Cote d'Ivoire	60.0	4.0	0.0	173.60937997434883	194.0505954492304	212.10311634039854	228.04436631181125	242.1479362410474	254.66612462518293	0.22250032533262365	0.20632682756168785	0.19525934460178007	0.18741749516663186	0.18169118154157138	0.177398032677609
2020-04-10	444	52	3	Cote d'Ivoire	0.0	0.0	0.0	138.88750397947908	161.70882954102535	181.80267114891305	199.53882052283484	215.24260999204213	229.19951216266463	-0.19999999999999996	-0.16666666666666652	-0.1428571428571428	-0.125	-0.11111111111111116	-0.09999999999999998
2020-04-11	533	58	4	Cote d'Ivoire	89.0	6.0	1.0	200.11000318358327	223.75735795085447	244.83086098478262	263.5964679574805	280.3267644373708	295.2795609463982	0.44080638970335273	0.3837052595454442	0.34668461930487093	0.3210284959427985	0.3023757909632063	0.288307981811218
2020-04-12	574	85	5	Cote d'Ivoire	41.0	27.0	1.0	201.08800254686662	227.4644649590454	250.85502370124226	271.64690946279546	290.1793461665518	306.7516048517584	0.0048873087188257	0.016567531196024943	0.02460540592075966	0.03054077912232689	0.03514677504645558	0.038851466280264146
2020-04-13	626	89	6	Cote d'Ivoire	52.0	4.0	1.0	212.8704020374933	241.55372079920448	267.01859174392195	289.691045779946	309.93719659249047	328.07644436658256	0.05859324943008781	0.06194046987821089	0.0644339021168252	0.06642496449834212	0.06808841045013048	0.06951826552017448
2020-04-14	638	114	6	Cote d'Ivoire	12.0	25.0	0.0	182.29632162999465	213.2947673326704	240.8730786376474	265.47966505745273	287.49973030443596	307.26879992992434	-0.14362767258791376	-0.1169882764506236	-0.09791645194260024	-0.08357655880356285	-0.07239358984573763	-0.0634231588215105
2020-04-15	638	114	6	Cote d'Ivoire	0.0	0.0	0.0	145.83705730399572	177.745639443892	206.46263883226922	232.29470692527116	255.55531582616527	276.5419199369319	-0.19999999999999996	-0.16666666666666663	-0.1428571428571428	-0.125	-0.11111111111111116	-0.10000000000000009
2020-04-16	654	146	6	Cote d'Ivoire	16.0	32.0	0.0	132.66964584319658	164.12136620324335	192.96797614194506	219.25786855961226	243.1602807343691	264.8877279432387	-0.09028851585610254	-0.07665039369333926	-0.0653612816664969	-0.05612197771623284	-0.048502356727447404	-0.042142587266158604
2020-04-17	688	193	6	Cote d'Ivoire	34.0	47.0	0.0	140.13571667455727	170.76780516936947	199.40112240738148	225.85063498966073	250.14247176388363	272.39895514891487	0.056275652082352856	0.04049709748269681	0.0333378957174959	0.030068551123655585	0.028714356672181696	0.028356267253293543
2020-04-18	801	239	8	Cote d'Ivoire	113.0	46.0	2.0	225.10857333964583	255.3065043078079	283.91524777775555	310.6193056159532	335.3488637901188	358.1590596340234	0.6063611667425541	0.495050569131529	0.42383976755010244	0.3753306721062488	0.34063144665278533	0.31483272187378697
2020-04-19	847	260	9	Cote d'Ivoire	46.0	21.0	1.0	226.08685867171667	258.75542025650657	289.35592666664763	317.79189241395903	344.08787892455	368.34315367062106	0.0043458377331315745	0.013508923159045505	0.019163038728906123	0.023091245998965615	0.02605947441020895	0.028434556554297608
2020-04-20	847	260	9	Cote d'Ivoire	0.0	0.0	0.0	180.86948693737335	215.62951688042216	248.0193657142694	278.06790586221416	305.85589237737776	331.50883830355895	-0.19999999999999996	-0.16666666666666663	-0.1428571428571428	-0.125	-0.11111111111111116	-0.09999999999999998
2020-04-21	916	303	13	Cote d'Ivoire	69.0	43.0	4.0	213.6955895498987	248.69126406701847	281.5880277550881	312.3094176294374	340.87190433544686	367.35795447320305	0.18149054972379886	0.15332663016135584	0.135346939317196	0.12314082655835268	0.11448532734123318	0.10813924706531486
2020-04-22	952	310	14	Cote d'Ivoire	36.0	7.0	1.0	206.95647163991896	243.24272005584874	277.3611666472184	309.2707404257577	338.99724829817495	366.62215902588275	-0.03153606456817459	-0.021908867734499182	-0.015010798369403777	-0.009729700842019295	-0.005499590941432042	-0.0020029386552291584
2020-04-23	1004	359	14	Cote d'Ivoire	52.0	49.0	0.0	217.56517731193517	254.70226671320728	289.73814284047296	322.611897872538	353.3308873761555	381.95994312329447	0.051260565025838645	0.04711157092276985	0.0446240414361867	0.043137470516655396	0.04228246438558991	0.04183539843353801
2020-04-24	1077	419	14	Cote d'Ivoire	73.0	60.0	0.0	247.05214184954815	285.2518889276728	321.34697957754827	355.28541063847075	387.071899889916	416.763948810965	0.13553163655108236	0.11994248268259078	0.10909449624821699	0.10127807740941352	0.09549409270251497	0.09111951741085056
2020-04-25	1077	419	14	Cote d'Ivoire	0.0	0.0	0.0	197.64171347963853	237.70990743972732	275.4402682093271	310.8747343086619	344.06391101325863	375.08755392986853	-0.19999999999999996	-0.16666666666666663	-0.1428571428571429	-0.125	-0.11111111111111116	-0.09999999999999998
2020-04-26	1150	468	14	Cote d'Ivoire	73.0	49.0	0.0	231.11337078371082	271.0915895331061	309.0916584651375	345.01539252007916	378.834587567341	410.57879853688166	0.1693552272684613	0.14043033566803653	0.12217309572991075	0.10982127025324484	0.10105877263233931	0.0946212270579605
2020-04-27	1164	499	14	Cote d'Ivoire	14.0	31.0	0.0	198.89069662696866	239.90965794425512	278.9357072558322	315.88846845506924	350.7418556154142	383.5209186831935	-0.13942366920388172	-0.11502360380325638	-0.09756313502296154	-0.08442210027865582	-0.07415566813031049	-0.06590179510025918
2020-04-28	1183	525	14	Cote d'Ivoire	19.0	26.0	0.0	178.11255730157495	218.92471495354593	258.0877490764276	295.40240989818557	330.7705383248126	364.16882681487414	-0.10447014203165239	-0.08747018844729126	-0.07474108777433586	-0.06485218867619902	-0.05694021677441308	-0.05045902563741278
2020-04-29	1238	557	14	Cote d'Ivoire	55.0	32.0	0.0	197.49004584125996	237.43726246128827	276.21807063693797	313.4771086609124	349.0182562887223	382.75194413338676	0.1087935002071505	0.08456124979617097	0.0702486717226607	0.061186700436724584	0.05516730134529291	0.05102885241728661
2020-04-30	1275	574	14	Cote d'Ivoire	37.0	17.0	0.0	194.992036673008	234.8643853844069	273.75834626023254	311.2924700782983	347.23845003441977	381.4767497200481	-0.01264878519629209	-0.010836029063891583	-0.008905008897620248	-0.006969052993841429	-0.00509946463324884	-0.003331647122592485
2020-05-01	1333	597	15	Cote d'Ivoire	58.0	23.0	1.0	213.9936293384064	253.72032115367242	292.6500110801993	330.38091131851104	366.6564000305953	401.3290747480433	0.09744804449252031	0.08028435532447231	0.06900854376877508	0.06131995815835656	0.055921082455732574	0.05204072081080735
2020-05-02	1362	622	15	Cote d'Ivoire	29.0	25.0	0.0	200.19490347072514	240.4336009613937	279.8428666401709	318.08329740369715	354.9168000271958	390.196167273239	-0.064481947010956	-0.052367583849270316	-0.04376266514652105	-0.03722253160975786	-0.03201798741933837	-0.027740097030830912
2020-05-03	1398	653	17	Cote d'Ivoire	36.0	31.0	2.0	196.15592277658013	236.36133413449474	275.8653142630036	314.322885228235	351.48160002417404	387.1765505459151	-0.020175242346944344	-0.016937178541666653	-0.014213520697962667	-0.011822098821773652	-0.009678888130284391	-0.007738714473864539
2020-05-04	1432	693	17	Cote d'Ivoire	34.0	40.0	0.0	190.9247382212641	230.96777844541228	270.4559836540031	309.03252457470563	346.4280889103769	382.45889549132363	-0.02666850167595647	-0.022819111716527285	-0.01960859277815319	-0.016830975096477463	-0.014377740153252883	-0.012184764412874749
2020-05-05	1464	701	18	Cote d'Ivoire	32.0	8.0	1.0	184.7397905770113	224.47314870451024	263.8194145605741	302.4034590028674	339.9360790314461	376.2130059421913	-0.0323946896660664	-0.028119202533859133	-0.02453844431084662	-0.02145102875809346	-0.01873984843247023	-0.016330877965614055
2020-05-06	1516	721	18	Cote d'Ivoire	52.0	20.0	0.0	199.79183246160903	239.06095725375854	278.13092676620636	316.603026627509	354.16540358350767	390.59170534797215	0.08147698899941691	0.06498687541667292	0.054247380654186994	0.046955705042074136	0.04185882414306841	0.03821957023992484
2020-03-20	128	5	1	Croatia	23.0	0.0	0.0	107.0	110.5	113.0	114.875	116.33333333333333	117.5	0.01904761904761898	0.05238095238095242	0.07619047619047614	0.09404761904761916	0.107936507936508	0.11904761904761907
2020-03-21	206	5	1	Croatia	78.0	0.0	0.0	163.60000000000002	170.08333333333334	174.85714285714286	178.515625	181.4074074074074	183.75	0.5289719626168226	0.5392156862745099	0.5474083438685209	0.5539989118607183	0.5593759949060808	0.5638297872340425
2020-03-22	254	5	1	Croatia	48.0	0.0	0.0	178.88000000000002	189.73611111111111	197.8775510204082	204.201171875	209.25102880658434	213.375	0.09339853300733503	0.11554793401927155	0.13165266106442597	0.14388402625820573	0.15348668390726372	0.1612244897959183
2020-03-23	315	5	1	Croatia	61.0	0.0	0.0	204.104	219.11342592592592	230.60932944606418	239.676025390625	247.00091449474164	253.0375	0.14101073345259385	0.15483249152087453	0.16541430928807177	0.17372502415089297	0.18040477938605703	0.18588166373755133
2020-03-24	382	5	1	Croatia	67.0	0.0	0.0	230.28320000000002	249.59452160493828	264.6651395251979	276.7165222167969	286.5563684397703	294.73375	0.12826402226315992	0.139111035986069	0.14767750359856469	0.15454402152156477	0.16014294532448292	0.16478288791187068
2020-03-25	442	22	1	Croatia	60.0	17.0	0.0	244.22656000000003	267.99543467078195	286.85583387874107	302.12695693969727	314.7167719464625	325.260375	0.060548750408193186	0.07372322496312189	0.08384441711270574	0.09182839723242942	0.09827177689338651	0.10357356427623254
2020-03-26	495	22	3	Croatia	53.0	0.0	2.0	248.38124800000003	276.3295288923183	298.87642903892095	317.3610873222351	332.74824173018885	345.73433750000004	0.017011614134023745	0.03109789624503989	0.04190465641797325	0.05042294317874618	0.057294276603707006	0.06294637795950409
2020-03-27	586	37	3	Croatia	91.0	15.0	0.0	289.7049984	321.2746074102653	347.17979631907514	368.6909514069557	386.77621487127897	402.16090375000005	0.16637226333607913	0.1626502918385586	0.16161651634918295	0.16173962762045369	0.162368921501016	0.16320787416725713
2020-03-28	657	45	5	Croatia	71.0	8.0	2.0	302.76399872	338.7288395085544	368.5826825592073	393.60458248108625	414.80107988558126	432.944813375	0.045076889912576634	0.05432807852131383	0.06164784491221331	0.06757320997181515	0.07245757090732452	0.07654625135847759
2020-03-29	713	52	6	Croatia	56.0	7.0	1.0	298.211198976	338.27403292379535	371.9280136221777	400.4040096709505	424.7120710094055	445.65033203750005	-0.015037454133410733	-0.0013426863370090691	0.009076202494763264	0.017274766332759706	0.023893359020564997	0.029346739515031528
2020-03-30	790	67	6	Croatia	77.0	15.0	0.0	315.5689591808	358.89502743649615	395.79544024758087	427.35350846208166	454.5218408972493	478.0852988337501	0.05820626544007479	0.060959436745610995	0.06417216706254592	0.06730576652635945	0.07018818612100075	0.07278120190768922
2020-03-31	867	67	6	Croatia	77.0	0.0	0.0	329.45516734464	376.0791895304135	416.2532344979265	450.93431990432146	481.01941413088826	507.2767689503751	0.04400372013739218	0.047880747238711496	0.05168779670010526	0.05517870094737298	0.05829768968050342	0.06105912519760626
2020-04-01	963	73	6	Croatia	96.0	6.0	0.0	359.564133875712	409.39932460867794	452.7884867125084	490.5675299162813	523.5728125607895	552.5490920553375	0.09139017843837705	0.08859872071057495	0.0877716956569714	0.08789131423922036	0.08846503317706467	0.08924580401865634
2020-04-02	1011	88	7	Croatia	48.0	15.0	1.0	335.6513071005696	389.166103840565	436.1044171821501	477.2465886767461	513.3980556095908	545.2941828498037	-0.06650503907992156	-0.04942172483418916	-0.03684738022270351	-0.0271541437767161	-0.01943331797813208	-0.013129890737033634
2020-04-03	1079	92	8	Croatia	68.0	4.0	1.0	336.5210456804557	392.3050865338042	441.8037861561287	485.5907650921529	524.3538272085251	558.7647645648234	0.0025911967613028164	0.008065920084666889	0.013068817350680773	0.01748399383753063	0.021339721643327758	0.024703329209602165
2020-04-04	1126	119	12	Croatia	47.0	27.0	4.0	316.2168365443646	373.9209054448368	425.68895956239606	471.8919194556338	513.0922908520223	549.888288108341	-0.06033562951474669	-0.04686194933489152	-0.03647507581122866	-0.028210679900222968	-0.02147697942142479	-0.01588589155831166
2020-04-05	1182	125	15	Croatia	56.0	6.0	3.0	308.9734692354917	367.600754537364	420.87625105348235	468.9054295236796	512.0820363129087	550.899459297507	-0.022906330314441337	-0.01690237377863102	-0.011305692573895132	-0.006328758363566389	-0.001968952870907481	0.001838866568052211
2020-04-06	1222	130	16	Croatia	40.0	5.0	1.0	287.1787753883933	346.33396211447	400.7510723315563	450.2922508332196	495.18403227814105	535.8095133677563	-0.07053904628454366	-0.05785296183534461	-0.047817330323465246	-0.03969495236889764	-0.03299862685369048	-0.027391469850039374
2020-04-07	1282	167	18	Croatia	60.0	37.0	2.0	289.74302031071466	348.6116350953917	403.500919141334	454.0057194790672	500.1635842472365	542.2285620309806	0.008929089271494162	0.006576522172459853	0.006861732880162119	0.008246796694760361	0.010055962318062939	0.011980094610262393
2020-04-08	1343	179	19	Croatia	61.0	12.0	1.0	292.79441624857174	351.50969591282643	406.85793069257204	458.2550045441838	505.5898526642102	549.0057058278826	0.010531387208516207	0.00831315000901145	0.0083197122781824	0.00935954082250845	0.010848987387077402	0.012498684634976387
2020-04-09	1407	219	20	Croatia	64.0	40.0	1.0	298.23553299885737	356.92474659402205	412.7353691650618	464.9731289761608	513.4132023681868	558.1051352450943	0.018583403399559106	0.015405124649928714	0.014445923328777033	0.014660231454884709	0.015473707913146173	0.016574380412841094
2020-04-10	1495	231	21	Croatia	88.0	12.0	1.0	326.5884263990859	385.4372888283517	441.773173570053	494.8514878541407	544.3672909939438	590.2946217205849	0.09506879718566985	0.07988390411820001	0.07035453361734634	0.06425824852238238	0.06029079206178789	0.05767638468575376
2020-04-11	1534	323	21	Croatia	39.0	92.0	0.0	300.27074111926873	360.19774069029313	417.6627202029026	471.9950518723731	522.8820364390612	570.2651595485264	-0.08058364336419377	-0.06548289143165542	-0.05457654472839357	-0.046188475821062114	-0.039468305517867175	-0.033931297076156386
2020-04-12	1600	373	23	Croatia	66.0	50.0	2.0	306.21659289541503	366.16478390857765	423.9966173167737	478.99567038832646	530.7840323902765	579.2386435936738	0.019801635530597883	0.016566020672003967	0.015165100468612636	0.014831974378083812	0.01511238749953936	0.01573563437095049
2020-04-13	1650	400	25	Croatia	50.0	27.0	2.0	294.97327431633204	355.13731992381474	413.42567198580605	469.1212115897857	521.8080287913568	571.3147792343065	-0.03671688223284175	-0.030116123858366928	-0.02493167374274119	-0.02061492286670452	-0.01691083953392125	-0.013679792339486685
2020-04-14	1704	415	31	Croatia	54.0	15.0	6.0	289.9786194530657	349.947766603179	408.36486170211947	464.48106014106247	517.8293589256505	568.1833013108758	-0.016932567449856606	-0.0146128075803158	-0.012241161172643178	-0.00989115677161212	-0.007624777017942841	-0.005481177867702969
2020-04-15	1741	473	33	Croatia	37.0	58.0	2.0	268.98289556245254	328.6231388359825	387.0270243161024	443.42092762342963	497.29276348946706	548.3649711797882	-0.0724043859861585	-0.060936601979738936	-0.05225189380172934	-0.04534120833955402	-0.03965900171977699	-0.034880169982757336
2020-04-16	1791	529	35	Croatia	50.0	56.0	2.0	265.1863164499621	323.8526156966521	381.7374494138021	437.99331167050093	492.03801199063736	543.5284740618094	-0.014114574477130493	-0.014516698843021536	-0.01366719781815573	-0.012240324294161553	-0.010566716197431658	-0.008819850596169965
2020-04-17	1814	600	36	Croatia	23.0	71.0	1.0	235.14905315996967	292.8771797472101	350.20352806897324	406.2441477116883	460.3671217694554	512.1756266556285	-0.11326852641606844	-0.09564670608822934	-0.08260630806134561	-0.072487782604994	-0.06436675510709233	-0.05768390967979997
2020-04-18	1832	615	39	Croatia	18.0	15.0	3.0	206.11924252797576	262.06431645600844	318.1744526305485	373.4636292477273	427.215219350627	478.9580639900657	-0.12345280681289927	-0.10520745698861567	-0.09145846021321791	-0.0806916694027685	-0.07201188106441347	-0.06485580519023282
2020-04-19	1871	709	47	Croatia	39.0	94.0	8.0	203.89539402238063	257.386930380007	311.720959397613	365.7806755917614	418.7468616450018	470.0622575910591	-0.010789135833804031	-0.017848237178015758	-0.02028287682930041	-0.020572160323728883	-0.01982222852101867	-0.018573246945459254
2020-04-20	1881	771	47	Croatia	10.0	62.0	0.0	173.1163152179045	224.48910865000585	277.1893937693826	330.0580911427912	382.2194325733349	433.0560318319532	-0.15095524326114818	-0.12781465508536394	-0.11077716973206142	-0.09766121294182106	-0.08723033511982103	-0.07872622224288484
2020-04-21	1908	801	48	Croatia	27.0	30.0	1.0	165.49305217432362	214.07425720833822	264.5909089451851	315.8008297499423	366.7506067318532	416.75042864875786	-0.04403549737057055	-0.04639357118168752	-0.04545081849228061	-0.043196218409567444	-0.04047106066098238	-0.03765240981454032
2020-04-22	1950	869	48	Croatia	42.0	68.0	0.0	174.3944417394589	220.39521434028185	268.79220766730157	318.3257260311995	368.0005393172028	417.0753857838821	0.05378708923537712	0.02952693712159915	0.015878469668006767	0.007995217375636576	0.003408126837165515	0.0007797403740599229
2020-04-23	1981	883	50	Croatia	31.0	14.0	2.0	170.51555339156712	214.66267861690156	261.39332085768706	309.5350102772996	358.11159050418024	406.3678472054939	-0.022242041140776325	-0.026010254989155435	-0.027526418543994846	-0.027615473821422598	-0.02687210413161556	-0.025672909366885044
2020-04-24	2009	982	51	Croatia	28.0	99.0	1.0	164.4124427132537	206.88556551408465	252.0514178780175	298.84313399263715	346.3214137814935	393.7310624849445	-0.03579210551132772	-0.03622946081231182	-0.03573887408070253	-0.034541734956197834	-0.0329231921985198	-0.03109691085908961
2020-04-25	2016	1034	54	Croatia	7.0	52.0	3.0	138.52995417060296	179.40463792840387	223.04407246687217	268.4877422435575	314.8412566946609	361.3579562364501	-0.1574241469533516	-0.1328315366874152	-0.11508503167867001	-0.10157633987946191	-0.09089867341178781	-0.08222136715396267
2020-04-26	2030	1103	55	Croatia	14.0	69.0	1.0	124.82396333648238	163.50386494033657	205.1806335430333	248.9267744631128	293.85889483969856	339.2221606128051	-0.09893882457537906	-0.08863077996017543	-0.08008927888676365	-0.07285609248671043	-0.06664425772925764	-0.06125725265382198
2020-04-27	2039	1166	59	Croatia	9.0	63.0	4.0	108.85917066918591	145.2532207836138	184.86911446545713	226.81092765522368	270.2079065241765	314.2999445515246	-0.1278984598835472	-0.11162209629345776	-0.09899335393813458	-0.08884478921798888	-0.08048416682579507	-0.07346871447389669
2020-04-28	2047	1232	63	Croatia	8.0	66.0	4.0	95.08733653534874	129.04435065301152	166.45924097039185	206.45956169832073	248.184805799268	290.8699500963722	-0.12651055532738398	-0.11159043526304258	-0.09958328381837511	-0.08972833084938114	-0.08150427945726313	-0.0745466070271974
[truncated: 4,788 more rows]
