# Supplementary material for: Tracking ℛ of COVID-19: A new real-time estimation using the Kalman filter
Source: PLoS One. 2021 Jan 13;16(1):e0244474. doi: 10.1371/journal.pone.0244474 (PMC7806155; doi:10.1371/journal.pone.0244474)
Supplement: S1 File — Replication package for replicating all of the statistical analysis and simulation results provided in the paper. (ZIP) [file pone.0244474.s002.zip › code/python/estimate_R/input/construct_STAN_models/optim_res.csv]

Country/Region	flag	sigma2_irregular	sigma2_level	signal_to_noise
Albania	0	0.002672292703428838	0.00040457721601808974	0.15139704400606036
Algeria	0	0.002897044705658615	0.0009815964875715707	0.33882683468925423
Andorra	0	0.003971723649395155	0.0002284200632933987	0.05751157015372514
Argentina	0	0.017932914052141483	0.0002533176392035921	0.014125849176940757
Armenia	0	0.005398178934010803	0.0001809048917454605	0.0335122073493495
Australia	0	0.010974695677071013	0.0010002608525799292	0.09114246827542868
Austria	0	0.007844787767932144	0.0008770894884318549	0.11180538140460776
Azerbaijan	0	0.003777911779673676	0.0003691012138273411	0.09769979696540793
Bangladesh	0	0.005106263315063714	0.0006714309793613171	0.13149164818441003
Belarus	0	0.02943018087805098	0.0005968632720236056	0.020280652521192828
Belgium	0	0.02722829162366157	0.0005636509854676191	0.020700930974964386
Bosnia and Herzegovina	0	0.008561010894722346	6.671946827447585e-05	0.007793410041751818
Brazil	0	0.02324032794534391	0.0005254143403709594	0.022607871180071865
Brunei	0	0.0018671659627638416	0.0001232064571839926	0.06598580931799886
Burkina Faso	0	0.0069208191373310605	0.0033129711836509916	0.47869639675753806
Cambodia	0	0.00043038578313561715	2.6419248219016595e-05	0.06138503931643981
Canada	0	0.02017434285607648	0.0005305842900005802	0.02629995404488573
Chile	0	0.02668446031440798	0.0005546568750802285	0.02078576326989636
China	0	0.019702185661133905	0.00115112407615416	0.05842621199255871
Colombia	0	0.00875654264033519	0.00015423719751650323	0.017613937812172773
Congo (Brazzaville)	0	0.036564640455406514	0.00030528673349661934	0.008349233841611016
Costa Rica	0	0.0025943610115954385	0.00023054682428753632	0.08886458872034865
Croatia	0	0.004644189571454977	0.0005726600408260539	0.12330677549121781
Cuba	0	0.0020726118399408454	0.00024242100450006407	0.11696401604411516
Cyprus	0	0.0025073789671893644	0.0008811258012190044	0.35141309421076405
Czechia	0	0.006552049649840966	0.0005186165220657845	0.07915332602499016
Djibouti	0	0.012187549342686406	0.003879164839263109	0.3182891597145366
Dominican Republic	0	0.011255809050679895	0.0007038610016987948	0.06253313276101453
Ecuador	0	0.0328214268801844	0.007956392936883619	0.24241459598720888
El Salvador	0	0.0060870230955071426	0.00033585648817585346	0.055175819592955144
Estonia	0	0.013795175605577878	0.00024984081001275206	0.018110737924331502
Finland	0	0.007695635737512171	9.597349526309313e-05	0.012471158788775942
France	0	0.04573501068840534	0.0006908596859694822	0.015105707325102425
Germany	0	0.02505483547289877	0.0008602166181441553	0.03433335729043727
Greece	0	0.01665495529537098	0.0001377823139573486	0.008272751953626877
Guatemala	0	0.010231188479011787	0.0003045921108531684	0.029770941223300425
Honduras	0	0.03731390165451845	0.0006039700040441816	0.016186192739537465
Hungary	0	0.006558129919917989	0.00021783475311642084	0.03321598623028574
Iceland	0	0.004155946398368605	0.0006248268870128672	0.15034527087696312
India	0	0.018589682257013927	0.0002590355681636779	0.013934373088380423
Indonesia	0	0.003067725397697768	0.00020256907269814318	0.0660323355050504
Iraq	0	0.005382028514028513	0.0005958565247927449	0.1107122571423798
Ireland	0	0.023498319146442254	0.0007226463390271111	0.030753107680747578
Israel	0	0.00599100139588236	0.0009339316802284579	0.15588907738702132
Jamaica	0	0.015392688124645467	6.771966893503617e-05	0.004399469955258119
Japan	0	0.0025285264096982928	0.0007643882586088893	0.30230582353304236
Jordan	0	0.005467232273714895	5.8762194021741135e-05	0.010748069787386806
Kazakhstan	0	0.009141416119072036	0.00016121387353298808	0.017635546991088425
Kenya	0	0.002048493627357888	0.0010544079237519322	0.5147235557241588
Kosovo	0	0.01324406000161979	0.0007624068626132822	0.05756594749042495
Kuwait	0	0.006173146606842627	0.0013570963238110998	0.21983866741587277
Latvia	0	0.005858743086621093	9.514883532378358e-05	0.01624048604231572
Lebanon	0	0.009107513659062143	0.00014773655378773538	0.01622139250274248
Lithuania	0	0.005168264363214584	0.00043703921549610394	0.08456208598901314
Luxembourg	0	0.004299032562869839	0.0020767249613009757	0.4830679765576487
Madagascar	0	0.008429564330251375	0.00045398740716306925	0.053856568308498935
Malaysia	0	0.019741276256191414	0.00079288182165981	0.04016365565074042
Malta	0	0.01266729963823249	0.000344228974698247	0.027174613732140186
Mauritius	0	0.005158597114409405	0.0004935257356130077	0.09567053302814679
Mexico	0	0.002487701944635251	0.0001413565866016213	0.05682215544609671
Moldova	0	0.0032585480370474046	0.0008113560283217301	0.24899311567519686
Montenegro	0	0.0026122149121063014	0.00041719979834131134	0.15971113112010818
Morocco	0	0.003017381700643958	0.0006850758581451152	0.22704315400299172
Netherlands	0	0.011453380347142429	0.0004202266571626463	0.03669018616564944
New Zealand	0	0.006281592019191119	0.001081641215524941	0.17219221054477588
Niger	0	0.005607408794240304	0.0008967310998893427	0.1599189809044112
Nigeria	0	0.022407588294716455	0.0003324428543284645	0.01483617290517838
North Macedonia	0	0.0043734849168070335	0.00023526216563566702	0.05379283800238318
Norway	0	0.020618438535179893	0.0010599319837498536	0.05140699582761134
Oman	0	0.0042526495352320295	0.0005185338278755653	0.12193194468052337
Pakistan	0	0.01632002360169198	0.0005585301978314883	0.03422361458923274
Panama	0	0.013708384996092764	0.0003308919845861752	0.024137926143778993
Paraguay	0	0.03605166020597812	0.016255219781581294	0.45088685760124403
Peru	0	0.02948973895649721	0.00011854952031683255	0.004020026101001264
Philippines	0	0.01432405566985132	0.0007915894416250748	0.055262940878621374
Poland	0	0.006211529301216581	0.00026696725233549707	0.042979311436751856
Portugal	0	0.018203890496572478	0.000894021811671006	0.049111579298905195
Qatar	0	0.003581459399434165	0.0028139872200915674	0.7857096524774647
Romania	0	0.010158176102102387	0.000427624455160046	0.04209657825006033
Russia	0	0.003020377534528233	0.00026599783725433256	0.08806774458275793
Rwanda	0	0.005376584915146716	0.0008275945411244084	0.15392568966835057
Saudi Arabia	0	0.01911993691637148	0.00011690032049422004	0.006114053671072729
Senegal	0	0.004982642777010405	0.0010152608699968413	0.20375951386304275
Serbia	0	0.012365058761543833	0.00035169610416181603	0.028442736176524663
Singapore	0	0.006508877332868702	0.0009486970349608537	0.14575432696666415
Slovakia	0	0.01245500518598814	0.0003719012984308996	0.02985958599594065
Slovenia	0	0.003855082230570738	0.00013503723761017618	0.03502836762840832
South Africa	0	0.0070543017466552565	0.002849601132574795	0.4039522598995587
South Korea	0	0.003609009730600934	0.005858583647824657	1.6233216547324598
Spain	0	0.012309383488235286	0.0009141568428365391	0.0742650388388863
Sri Lanka	0	0.011245908406473161	0.002042523730477055	0.18162372097049762
Sweden	0	0.0015218776911103192	0.003582903485690992	2.3542650678301267
Switzerland	0	0.0310521951413332	0.0010032519098716595	0.032308566441289786
Taiwan	0	0.004560516768407148	0.000612928519382787	0.13439891804122553
Thailand	0	0.005304128475279311	0.0008383594585644735	0.1580579095079944
Tunisia	0	0.008893302835590786	0.00035871390656759924	0.04033528523644047
US	0	0.010730901453579156	0.0010269230722189124	0.0956977451206017
Ukraine	0	0.0068315867314188705	0.000544795237188998	0.07974651550326552
United Arab Emirates	0	0.011850636347170448	0.0005199104201808779	0.043871941130403165
Uzbekistan	0	0.011011729549752295	0.0012036459004093783	0.10930579932708698
Venezuela	0	0.019794521568864624	0.00011310188489773132	0.0057137973506585045
Vietnam	0	0.005702990494372392	8.106857312474184e-05	0.014215098763488884
West Bank and Gaza	0	0.015918177126790212	0.00035445676597634427	0.022267421900953425
World	0	0.016214656499677814	0.00119195221168492	0.07351079017360647
