# Supplementary material for: Tracking ℛ of COVID-19: A new real-time estimation using the Kalman filter
Source: PLoS One. 2021 Jan 13;16(1):e0244474. doi: 10.1371/journal.pone.0244474 (PMC7806155; doi:10.1371/journal.pone.0244474)
Supplement: S1 File — Replication package for replicating all of the statistical analysis and simulation results provided in the paper. (ZIP) [file pone.0244474.s002.zip › code/python/download_data/input/full-list-daily-covid-19-tests-per-thousand.csv]

Entity	Code	Date	New tests per thousand
Argentina	ARG	Apr 9, 2020	0.034
Argentina	ARG	Apr 10, 2020	0.034
Argentina	ARG	Apr 11, 2020	0.036
Argentina	ARG	Apr 14, 2020	0.067
Argentina	ARG	Apr 15, 2020	0.035
Argentina	ARG	Apr 16, 2020	0.046
Argentina	ARG	Apr 17, 2020	0.049
Argentina	ARG	Apr 18, 2020	0.051
Argentina	ARG	Apr 19, 2020	0.039
Argentina	ARG	Apr 20, 2020	0.041
Argentina	ARG	Apr 21, 2020	0.045
Argentina	ARG	Apr 22, 2020	0.058
Argentina	ARG	Apr 23, 2020	0.057
Argentina	ARG	Apr 24, 2020	0.063
Argentina	ARG	Apr 25, 2020	0.061
Argentina	ARG	Apr 26, 2020	0.055
Argentina	ARG	Apr 27, 2020	0.044
Argentina	ARG	Apr 28, 2020	0.038
Argentina	ARG	Apr 29, 2020	0.054
Australia	AUS	Apr 6, 2020	0.216
Australia	AUS	Apr 7, 2020	0.315
Australia	AUS	Apr 8, 2020	0.34
Australia	AUS	Apr 9, 2020	0.422
Australia	AUS	Apr 10, 2020	0.322
Australia	AUS	Apr 11, 2020	0.373
Australia	AUS	Apr 12, 2020	0.239
Australia	AUS	Apr 13, 2020	0.321
Australia	AUS	Apr 14, 2020	0.171
Australia	AUS	Apr 15, 2020	0.192
Australia	AUS	Apr 16, 2020	0.338
Australia	AUS	Apr 17, 2020	0.452
Australia	AUS	Apr 18, 2020	0.587
Australia	AUS	Apr 19, 2020	0.568
Australia	AUS	Apr 20, 2020	0.421
Australia	AUS	Apr 21, 2020	0.318
Australia	AUS	Apr 22, 2020	0.494
Australia	AUS	Apr 23, 2020	0.558
Australia	AUS	Apr 24, 2020	0.616
Australia	AUS	Apr 25, 2020	0.466
Australia	AUS	Apr 26, 2020	0.478
Australia	AUS	Apr 27, 2020	0.416
Australia	AUS	Apr 28, 2020	0.534
Australia	AUS	Apr 29, 2020	0.538
Australia	AUS	Apr 30, 2020	0.754
Australia	AUS	May 1, 2020	0.989
Australia	AUS	May 2, 2020	0.891
Australia	AUS	May 3, 2020	0.844
Australia	AUS	May 4, 2020	0.671
Australia	AUS	May 5, 2020	0.57
Australia	AUS	May 6, 2020	0.937
Austria	AUT	Feb 26, 2020	0.011
Austria	AUT	Feb 27, 2020	0.014
Austria	AUT	Feb 28, 2020	0.035
Austria	AUT	Feb 29, 2020	0.098
Austria	AUT	Mar 4, 2020	0.051
Austria	AUT	Mar 5, 2020	0.064
Austria	AUT	Mar 6, 2020	0.032
Austria	AUT	Mar 7, 2020	0.034
Austria	AUT	Mar 8, 2020	0.022
Austria	AUT	Mar 9, 2020	0.025
Austria	AUT	Mar 10, 2020	0.032
Austria	AUT	Mar 11, 2020	0.037
Austria	AUT	Mar 12, 2020	0.056
Austria	AUT	Mar 13, 2020	0.079
Austria	AUT	Mar 14, 2020	0.098
Austria	AUT	Mar 15, 2020	0.078
Austria	AUT	Mar 16, 2020	0.036
Austria	AUT	Mar 17, 2020	0.199
Austria	AUT	Mar 18, 2020	0.189
Austria	AUT	Mar 19, 2020	0.194
Austria	AUT	Mar 20, 2020	0.21
Austria	AUT	Mar 21, 2020	0.326
Austria	AUT	Mar 22, 2020	0.313
Austria	AUT	Mar 23, 2020	0.229
Austria	AUT	Mar 24, 2020	0.551
Austria	AUT	Mar 25, 2020	0.446
Austria	AUT	Mar 26, 2020	0.398
Austria	AUT	Mar 27, 2020	0.395
Austria	AUT	Mar 28, 2020	0.355
Austria	AUT	Mar 29, 2020	0.41
Austria	AUT	Mar 30, 2020	0.335
Austria	AUT	Mar 31, 2020	0.321
Austria	AUT	Apr 1, 2020	0.391
Austria	AUT	Apr 2, 2020	4.033
Austria	AUT	Apr 3, 2020	0.683
Austria	AUT	Apr 4, 2020	0.643
Austria	AUT	Apr 5, 2020	0.475
Austria	AUT	Apr 6, 2020	0.32
Austria	AUT	Apr 7, 2020	0.437
Austria	AUT	Apr 8, 2020	0.613
Austria	AUT	Apr 9, 2020	0.614
Austria	AUT	Apr 10, 2020	0.939
Austria	AUT	Apr 11, 2020	0.692
Austria	AUT	Apr 12, 2020	0.433
Austria	AUT	Apr 13, 2020	0.392
Austria	AUT	Apr 14, 2020	0.376
Austria	AUT	Apr 15, 2020	0.556
Austria	AUT	Apr 16, 2020	0.668
Austria	AUT	Apr 17, 2020	0.717
Austria	AUT	Apr 18, 2020	0.739
Austria	AUT	Apr 19, 2020	0.368
Austria	AUT	Apr 20, 2020	0.411
Austria	AUT	Apr 21, 2020	0.674
Austria	AUT	Apr 22, 2020	1.419
Austria	AUT	Apr 23, 2020	0.449
Austria	AUT	Apr 24, 2020	0.761
Austria	AUT	Apr 25, 2020	0.933
Austria	AUT	Apr 26, 2020	0.726
Austria	AUT	Apr 27, 2020	0.545
Austria	AUT	Apr 28, 2020	0.782
Austria	AUT	Apr 29, 2020	0.908
Austria	AUT	Apr 30, 2020	0.96
Austria	AUT	May 1, 2020	0.853
Austria	AUT	May 2, 2020	0.615
Austria	AUT	May 3, 2020	0.526
Austria	AUT	May 4, 2020	0.524
Austria	AUT	May 5, 2020	0.756
Austria	AUT	May 6, 2020	0.707
Bahrain	BHR	Mar 10, 2020	0.308
Bahrain	BHR	Mar 11, 2020	0.268
Bahrain	BHR	Mar 12, 2020	0.136
Bahrain	BHR	Mar 17, 2020	0.836
Bahrain	BHR	Mar 30, 2020	0.412
Bahrain	BHR	Apr 4, 2020	0.74
Bahrain	BHR	Apr 5, 2020	3.015
Bahrain	BHR	Apr 6, 2020	1.938
Bahrain	BHR	Apr 7, 2020	1.436
Bahrain	BHR	Apr 8, 2020	1.573
Bahrain	BHR	Apr 9, 2020	1.347
Bahrain	BHR	Apr 10, 2020	1.519
Bahrain	BHR	Apr 11, 2020	1.778
Bahrain	BHR	Apr 12, 2020	1.92
Bahrain	BHR	Apr 13, 2020	1.971
Bahrain	BHR	Apr 14, 2020	2.049
Bahrain	BHR	Apr 15, 2020	1.445
Bahrain	BHR	Apr 16, 2020	2.158
Bahrain	BHR	Apr 17, 2020	1.568
Bahrain	BHR	Apr 18, 2020	1.737
Bahrain	BHR	Apr 19, 2020	2.447
Bahrain	BHR	Apr 20, 2020	2.101
Bahrain	BHR	Apr 21, 2020	2.394
Bahrain	BHR	Apr 22, 2020	2.008
Bahrain	BHR	Apr 23, 2020	1.313
Bahrain	BHR	Apr 24, 2020	3.135
Bahrain	BHR	Apr 25, 2020	2.963
Bahrain	BHR	Apr 26, 2020	2.176
Bahrain	BHR	Apr 27, 2020	2.167
Bahrain	BHR	Apr 28, 2020	2.297
Bahrain	BHR	Apr 29, 2020	3.055
Bahrain	BHR	Apr 30, 2020	1.639
Bahrain	BHR	May 1, 2020	2.579
Bahrain	BHR	May 2, 2020	2.466
Bahrain	BHR	May 3, 2020	3.454
Bahrain	BHR	May 4, 2020	3.192
Bahrain	BHR	May 5, 2020	3.476
Bahrain	BHR	May 6, 2020	2.844
Bangladesh	BGD	Mar 24, 2020	0.001
Bangladesh	BGD	Mar 26, 2020	0.001
Bangladesh	BGD	Mar 27, 2020	0.001
Bangladesh	BGD	Mar 29, 2020	0.001
Bangladesh	BGD	Mar 30, 2020	0.001
Bangladesh	BGD	Mar 31, 2020	0.002
Bangladesh	BGD	Apr 1, 2020	0.001
Bangladesh	BGD	Apr 2, 2020	0.001
Bangladesh	BGD	Apr 3, 2020	0.001
Bangladesh	BGD	Apr 4, 2020	0.003
Bangladesh	BGD	Apr 5, 2020	0.002
Bangladesh	BGD	Apr 6, 2020	0.004
Bangladesh	BGD	Apr 7, 2020	0.005
Bangladesh	BGD	Apr 8, 2020	0.006
Bangladesh	BGD	Apr 9, 2020	0.007
Bangladesh	BGD	Apr 10, 2020	0.007
Bangladesh	BGD	Apr 11, 2020	0.004
Bangladesh	BGD	Apr 12, 2020	0.008
Bangladesh	BGD	Apr 13, 2020	0.01
Bangladesh	BGD	Apr 14, 2020	0.012
Bangladesh	BGD	Apr 15, 2020	0.011
Bangladesh	BGD	Apr 16, 2020	0.013
Bangladesh	BGD	Apr 17, 2020	0.013
Bangladesh	BGD	Apr 18, 2020	0.013
Bangladesh	BGD	Apr 19, 2020	0.016
Bangladesh	BGD	Apr 20, 2020	0.016
Bangladesh	BGD	Apr 21, 2020	0.018
Bangladesh	BGD	Apr 22, 2020	0.019
Bangladesh	BGD	Apr 23, 2020	0.021
Bangladesh	BGD	Apr 24, 2020	0.022
Bangladesh	BGD	Apr 25, 2020	0.02
Bangladesh	BGD	Apr 26, 2020	0.021
Bangladesh	BGD	Apr 27, 2020	0.023
Bangladesh	BGD	Apr 28, 2020	0.027
Bangladesh	BGD	Apr 29, 2020	0.03
Bangladesh	BGD	Apr 30, 2020	0.03
Bangladesh	BGD	May 1, 2020	0.034
Bangladesh	BGD	May 2, 2020	0.035
Bangladesh	BGD	May 3, 2020	0.033
Bangladesh	BGD	May 4, 2020	0.038
Bangladesh	BGD	May 5, 2020	0.035
Bangladesh	BGD	May 6, 2020	0.038
Belarus	BLR	Mar 31, 2020	0.106
Belarus	BLR	Apr 1, 2020	0.106
Belarus	BLR	Apr 9, 2020	0.317
Belarus	BLR	Apr 13, 2020	0.423
Belarus	BLR	Apr 14, 2020	0.41
Belarus	BLR	Apr 15, 2020	0.457
Belarus	BLR	Apr 18, 2020	0.624
Belarus	BLR	Apr 19, 2020	0.584
Belarus	BLR	Apr 20, 2020	0.459
Belarus	BLR	Apr 21, 2020	0.633
Belarus	BLR	Apr 22, 2020	0.678
Belarus	BLR	Apr 23, 2020	0.803
Belarus	BLR	Apr 24, 2020	0.876
Belarus	BLR	Apr 25, 2020	0.896
Belarus	BLR	Apr 26, 2020	0.871
Belarus	BLR	Apr 27, 2020	0.664
Belarus	BLR	Apr 28, 2020	0.765
Belgium	BEL	Mar 1, 2020	0.005
Belgium	BEL	Mar 2, 2020	0.024
Belgium	BEL	Mar 3, 2020	0.041
Belgium	BEL	Mar 4, 2020	0.056
Belgium	BEL	Mar 5, 2020	0.061
Belgium	BEL	Mar 6, 2020	0.089
Belgium	BEL	Mar 7, 2020	0.035
Belgium	BEL	Mar 8, 2020	0.036
Belgium	BEL	Mar 9, 2020	0.045
Belgium	BEL	Mar 10, 2020	0.061
Belgium	BEL	Mar 11, 2020	0.081
Belgium	BEL	Mar 12, 2020	0.115
Belgium	BEL	Mar 13, 2020	0.192
Belgium	BEL	Mar 14, 2020	0.159
Belgium	BEL	Mar 15, 2020	0.096
Belgium	BEL	Mar 16, 2020	0.131
Belgium	BEL	Mar 17, 2020	0.16
Belgium	BEL	Mar 18, 2020	0.19
Belgium	BEL	Mar 19, 2020	0.232
Belgium	BEL	Mar 20, 2020	0.216
Belgium	BEL	Mar 21, 2020	0.158
Belgium	BEL	Mar 22, 2020	0.096
Belgium	BEL	Mar 23, 2020	0.218
Belgium	BEL	Mar 24, 2020	0.268
Belgium	BEL	Mar 25, 2020	0.294
Belgium	BEL	Mar 26, 2020	0.282
Belgium	BEL	Mar 27, 2020	0.331
Belgium	BEL	Mar 28, 2020	0.262
Belgium	BEL	Mar 29, 2020	0.163
Belgium	BEL	Mar 30, 2020	0.272
Belgium	BEL	Mar 31, 2020	0.424
Belgium	BEL	Apr 1, 2020	0.375
Belgium	BEL	Apr 2, 2020	0.387
Belgium	BEL	Apr 3, 2020	0.412
Belgium	BEL	Apr 4, 2020	0.341
Belgium	BEL	Apr 5, 2020	0.209
Belgium	BEL	Apr 6, 2020	0.346
Belgium	BEL	Apr 7, 2020	0.46
Belgium	BEL	Apr 8, 2020	0.472
Belgium	BEL	Apr 9, 2020	0.48
Belgium	BEL	Apr 10, 2020	0.523
Belgium	BEL	Apr 11, 2020	0.537
Belgium	BEL	Apr 12, 2020	0.499
Belgium	BEL	Apr 13, 2020	0.463
Belgium	BEL	Apr 14, 2020	0.511
Belgium	BEL	Apr 15, 2020	0.667
Belgium	BEL	Apr 16, 2020	0.659
Belgium	BEL	Apr 17, 2020	0.72
Belgium	BEL	Apr 18, 2020	0.705
Belgium	BEL	Apr 19, 2020	0.504
Belgium	BEL	Apr 20, 2020	0.777
Belgium	BEL	Apr 21, 2020	0.675
Belgium	BEL	Apr 22, 2020	1.116
Belgium	BEL	Apr 23, 2020	1.24
Belgium	BEL	Apr 24, 2020	1.378
Belgium	BEL	Apr 25, 2020	1.271
Belgium	BEL	Apr 26, 2020	1.043
Belgium	BEL	Apr 27, 2020	1.28
Belgium	BEL	Apr 28, 2020	1.458
Belgium	BEL	Apr 29, 2020	1.709
Belgium	BEL	Apr 30, 2020	1.864
Belgium	BEL	May 1, 2020	1.867
Belgium	BEL	May 2, 2020	1.281
Belgium	BEL	May 3, 2020	1.043
Belgium	BEL	May 4, 2020	1.702
Bolivia	BOL	Mar 22, 2020	0.003
Bolivia	BOL	Mar 23, 2020	0.008
Bolivia	BOL	Mar 25, 2020	0.005
Bolivia	BOL	Mar 26, 2020	0.009
Bolivia	BOL	Mar 27, 2020	0.006
Bolivia	BOL	Mar 28, 2020	0.004
Bolivia	BOL	Mar 29, 2020	0.001
Bolivia	BOL	Mar 30, 2020	0.011
Bolivia	BOL	Mar 31, 2020	0.007
Bolivia	BOL	Apr 1, 2020	0.005
Bolivia	BOL	Apr 2, 2020	0.013
Bolivia	BOL	Apr 3, 2020	0.011
Bolivia	BOL	Apr 4, 2020	0.002
Bolivia	BOL	Apr 5, 2020	0.026
Bolivia	BOL	Apr 6, 2020	0.001
Bolivia	BOL	Apr 7, 2020	0.001
Bolivia	BOL	Apr 8, 2020	0.005
Bolivia	BOL	Apr 9, 2020	0.041
Bolivia	BOL	Apr 10, 2020	0.016
Bolivia	BOL	Apr 11, 2020	0.015
Bolivia	BOL	Apr 12, 2020	0.015
Bolivia	BOL	Apr 13, 2020	0.014
Bolivia	BOL	Apr 14, 2020	0.019
Bolivia	BOL	Apr 15, 2020	0.027
Bolivia	BOL	Apr 16, 2020	0.016
Bolivia	BOL	Apr 17, 2020	0.013
Bolivia	BOL	Apr 18, 2020	0.002
Bolivia	BOL	Apr 19, 2020	0.046
Bolivia	BOL	Apr 20, 2020	0.014
Bolivia	BOL	Apr 21, 2020	0.01
Bolivia	BOL	Apr 22, 2020	0.033
Bolivia	BOL	Apr 23, 2020	0.016
Bolivia	BOL	Apr 24, 2020	0.026
Bolivia	BOL	Apr 25, 2020	0.005
Bolivia	BOL	Apr 26, 2020	0.037
Bolivia	BOL	Apr 27, 2020	0.017
Bolivia	BOL	Apr 28, 2020	0.011
Bolivia	BOL	Apr 29, 2020	0.025
Bolivia	BOL	Apr 30, 2020	0.012
Bolivia	BOL	May 1, 2020	0.005
Bolivia	BOL	May 2, 2020	0.081
Bolivia	BOL	May 3, 2020	0.011
Bolivia	BOL	May 4, 2020	0.007
Bolivia	BOL	May 5, 2020	0.01
Bulgaria	BGR	May 2, 2020	0.162
Bulgaria	BGR	May 3, 2020	0.141
Bulgaria	BGR	May 4, 2020	0.076
Bulgaria	BGR	May 5, 2020	0.167
Bulgaria	BGR	May 6, 2020	0.211
Canada	CAN	Mar 19, 2020	0.026
Canada	CAN	Mar 20, 2020	0.579
Canada	CAN	Mar 21, 2020	0.32
Canada	CAN	Mar 22, 2020	0.263
Canada	CAN	Mar 23, 2020	0.221
Canada	CAN	Mar 24, 2020	0.475
Canada	CAN	Mar 25, 2020	0.453
Canada	CAN	Mar 26, 2020	0.515
Canada	CAN	Mar 27, 2020	0.24
Canada	CAN	Mar 28, 2020	0.359
Canada	CAN	Mar 29, 2020	0.695
Canada	CAN	Mar 30, 2020	0.813
Canada	CAN	Apr 2, 2020	0.297
Canada	CAN	Apr 3, 2020	0.713
Canada	CAN	Apr 4, 2020	0.448
Canada	CAN	Apr 5, 2020	0.606
Canada	CAN	Apr 6, 2020	0.052
Canada	CAN	Apr 7, 2020	0.257
Canada	CAN	Apr 8, 2020	0.338
Canada	CAN	Apr 9, 2020	0.379
Canada	CAN	Apr 10, 2020	0.258
Canada	CAN	Apr 11, 2020	0.483
Canada	CAN	Apr 12, 2020	0.082
Canada	CAN	Apr 13, 2020	0.643
Canada	CAN	Apr 14, 2020	0.578
Canada	CAN	Apr 15, 2020	0.308
Canada	CAN	Apr 16, 2020	0.655
Canada	CAN	Apr 17, 2020	0.422
Canada	CAN	Apr 18, 2020	0.35
Canada	CAN	Apr 19, 2020	0.526
Canada	CAN	Apr 20, 2020	0.516
Canada	CAN	Apr 21, 2020	0.275
Canada	CAN	Apr 22, 2020	0.276
Canada	CAN	Apr 23, 2020	1.159
Canada	CAN	Apr 24, 2020	0.617
Canada	CAN	Apr 25, 2020	0.693
Canada	CAN	Apr 26, 2020	0.586
Canada	CAN	Apr 27, 2020	0.683
Canada	CAN	Apr 28, 2020	0.62
Canada	CAN	Apr 29, 2020	0.465
Canada	CAN	Apr 30, 2020	0.791
Canada	CAN	May 1, 2020	1.164
Canada	CAN	May 4, 2020	0.686
Canada	CAN	May 5, 2020	0.562
Canada	CAN	May 6, 2020	0.052
Chile	CHL	Apr 2, 2020	0.14
Chile	CHL	Apr 3, 2020	0.178
Chile	CHL	Apr 4, 2020	0.235
Chile	CHL	Apr 5, 2020	0.175
Chile	CHL	Apr 6, 2020	0.152
Chile	CHL	Apr 7, 2020	0.118
Chile	CHL	Apr 8, 2020	0.171
Chile	CHL	Apr 9, 2020	0.417
Chile	CHL	Apr 10, 2020	0.232
Chile	CHL	Apr 11, 2020	0.187
Chile	CHL	Apr 12, 2020	0.308
Chile	CHL	Apr 13, 2020	0.145
Chile	CHL	Apr 14, 2020	0.144
Chile	CHL	Apr 15, 2020	0.213
Chile	CHL	Apr 16, 2020	0.343
Chile	CHL	Apr 17, 2020	0.285
Chile	CHL	Apr 18, 2020	0.262
Chile	CHL	Apr 19, 2020	0.249
Chile	CHL	Apr 20, 2020	0.271
Chile	CHL	Apr 21, 2020	0.185
Chile	CHL	Apr 22, 2020	0.333
Chile	CHL	Apr 23, 2020	0.336
Chile	CHL	Apr 24, 2020	0.372
Chile	CHL	Apr 25, 2020	0.363
Chile	CHL	Apr 26, 2020	0.354
Chile	CHL	Apr 27, 2020	0.275
Chile	CHL	Apr 28, 2020	0.258
Chile	CHL	Apr 29, 2020	0.338
Chile	CHL	Apr 30, 2020	0.413
Chile	CHL	May 1, 2020	0.466
Chile	CHL	May 2, 2020	0.521
Chile	CHL	May 3, 2020	0.357
Chile	CHL	May 4, 2020	0.414
Chile	CHL	May 5, 2020	0.417
Chile	CHL	May 6, 2020	0.524
Colombia	COL	Mar 6, 2020	0.002
Colombia	COL	Mar 7, 2020	0.001
Colombia	COL	Mar 9, 2020	0.001
Colombia	COL	Mar 10, 2020	0.001
Colombia	COL	Mar 11, 2020	0.004
Colombia	COL	Mar 12, 2020	0.005
Colombia	COL	Mar 13, 2020	0.007
Colombia	COL	Mar 14, 2020	0.012
Colombia	COL	Mar 15, 2020	0.016
Colombia	COL	Mar 16, 2020	0.008
Colombia	COL	Mar 17, 2020	0.006
Colombia	COL	Mar 18, 2020	0.015
Colombia	COL	Mar 19, 2020	0.013
Colombia	COL	Mar 20, 2020	0.008
Colombia	COL	Mar 21, 2020	0.006
Colombia	COL	Mar 22, 2020	0.017
Colombia	COL	Mar 23, 2020	0.007
Colombia	COL	Mar 24, 2020	0.015
Colombia	COL	Mar 25, 2020	0.015
Colombia	COL	Mar 26, 2020	0.008
Colombia	COL	Mar 27, 2020	0.005
Colombia	COL	Mar 28, 2020	0.027
Colombia	COL	Mar 29, 2020	0.029
Colombia	COL	Mar 30, 2020	0.029
Colombia	COL	Mar 31, 2020	0.08
Colombia	COL	Apr 1, 2020	0.047
Colombia	COL	Apr 2, 2020	0.023
Colombia	COL	Apr 3, 2020	0.026
Colombia	COL	Apr 4, 2020	0.024
Colombia	COL	Apr 5, 2020	0.031
Colombia	COL	Apr 6, 2020	0.048
Colombia	COL	Apr 7, 2020	0.054
Colombia	COL	Apr 8, 2020	0.062
Colombia	COL	Apr 9, 2020	0.026
Colombia	COL	Apr 10, 2020	0.053
Colombia	COL	Apr 11, 2020	0.054
Colombia	COL	Apr 12, 2020	0.023
Colombia	COL	Apr 13, 2020	0.025
Colombia	COL	Apr 14, 2020	0.045
Colombia	COL	Apr 15, 2020	0.063
Colombia	COL	Apr 16, 2020	0.068
Colombia	COL	Apr 17, 2020	0.069
Colombia	COL	Apr 18, 2020	0.067
Colombia	COL	Apr 19, 2020	0.074
Colombia	COL	Apr 20, 2020	0.048
Colombia	COL	Apr 21, 2020	0.064
Colombia	COL	Apr 22, 2020	0.06
Colombia	COL	Apr 23, 2020	0.068
Colombia	COL	Apr 24, 2020	0.061
Colombia	COL	Apr 25, 2020	0.06
Colombia	COL	Apr 26, 2020	0.119
Colombia	COL	Apr 27, 2020	0.075
Colombia	COL	Apr 28, 2020	0.082
Colombia	COL	Apr 29, 2020	0.1
Colombia	COL	Apr 30, 2020	0.089
Colombia	COL	May 1, 2020	0.084
Colombia	COL	May 2, 2020	0.111
Colombia	COL	May 3, 2020	0.083
Colombia	COL	May 4, 2020	0.083
Colombia	COL	May 5, 2020	0.08
Costa Rica	CRI	Mar 11, 2020	0.013
Costa Rica	CRI	Mar 12, 2020	0.017
Costa Rica	CRI	Mar 13, 2020	0.017
Costa Rica	CRI	Mar 14, 2020	0.025
Costa Rica	CRI	Mar 15, 2020	0.008
Costa Rica	CRI	Mar 16, 2020	0.034
Costa Rica	CRI	Mar 17, 2020	0.022
Costa Rica	CRI	Mar 18, 2020	0.03
Costa Rica	CRI	Mar 19, 2020	0.023
Costa Rica	CRI	Mar 20, 2020	0.023
Costa Rica	CRI	Mar 21, 2020	0.029
Costa Rica	CRI	Mar 22, 2020	0.045
Costa Rica	CRI	Mar 23, 2020	0.031
Costa Rica	CRI	Mar 24, 2020	0.032
Costa Rica	CRI	Mar 25, 2020	0.006
Costa Rica	CRI	Mar 26, 2020	0.133
Costa Rica	CRI	Mar 27, 2020	0.096
Costa Rica	CRI	Mar 28, 2020	0.031
Costa Rica	CRI	Mar 29, 2020	0.044
Costa Rica	CRI	Mar 30, 2020	0.052
Costa Rica	CRI	Mar 31, 2020	0.03
Costa Rica	CRI	Apr 1, 2020	0.073
Costa Rica	CRI	Apr 2, 2020	0.026
Costa Rica	CRI	Apr 3, 2020	0.022
Costa Rica	CRI	Apr 4, 2020	0.038
Costa Rica	CRI	Apr 5, 2020	0.087
Costa Rica	CRI	Apr 6, 2020	0.052
Costa Rica	CRI	Apr 7, 2020	0.032
Costa Rica	CRI	Apr 8, 2020	0.1
Costa Rica	CRI	Apr 9, 2020	0.052
Costa Rica	CRI	Apr 10, 2020	0.03
Costa Rica	CRI	Apr 11, 2020	0.031
Costa Rica	CRI	Apr 12, 2020	0.03
Costa Rica	CRI	Apr 13, 2020	0.021
Costa Rica	CRI	Apr 14, 2020	0.015
Costa Rica	CRI	Apr 15, 2020	0.038
Costa Rica	CRI	Apr 16, 2020	0.042
Costa Rica	CRI	Apr 17, 2020	0.034
Costa Rica	CRI	Apr 18, 2020	0.045
Costa Rica	CRI	Apr 19, 2020	0.01
Costa Rica	CRI	Apr 20, 2020	0.019
Costa Rica	CRI	Apr 21, 2020	0.052
Costa Rica	CRI	Apr 22, 2020	0.059
Costa Rica	CRI	Apr 23, 2020	0.05
Costa Rica	CRI	Apr 24, 2020	0.02
Costa Rica	CRI	Apr 25, 2020	0.017
Costa Rica	CRI	Apr 26, 2020	0.007
Costa Rica	CRI	Apr 27, 2020	0.011
Costa Rica	CRI	Apr 28, 2020	0.012
Costa Rica	CRI	Apr 29, 2020	0.047
Costa Rica	CRI	Apr 30, 2020	0.021
Costa Rica	CRI	May 1, 2020	0.033
Costa Rica	CRI	May 2, 2020	0.018
Costa Rica	CRI	May 3, 2020	0.024
Costa Rica	CRI	May 4, 2020	0.021
Costa Rica	CRI	May 5, 2020	0.014
Croatia	HRV	Mar 4, 2020	0.002
Croatia	HRV	Mar 5, 2020	0.004
Croatia	HRV	Mar 6, 2020	0.007
Croatia	HRV	Mar 7, 2020	0.004
Croatia	HRV	Mar 8, 2020	0.002
Croatia	HRV	Mar 9, 2020	0.004
Croatia	HRV	Mar 10, 2020	0.005
Croatia	HRV	Mar 13, 2020	0.017
Croatia	HRV	Mar 14, 2020	0.023
Croatia	HRV	Mar 15, 2020	0.023
Croatia	HRV	Mar 16, 2020	0.033
Croatia	HRV	Mar 17, 2020	0.056
Croatia	HRV	Mar 18, 2020	0.018
Croatia	HRV	Mar 19, 2020	0.02
Croatia	HRV	Mar 25, 2020	0.112
Croatia	HRV	Mar 26, 2020	0.144
Croatia	HRV	Mar 27, 2020	0.139
Croatia	HRV	Mar 28, 2020	0.106
Croatia	HRV	Mar 29, 2020	0.167
Croatia	HRV	Mar 30, 2020	0.123
Croatia	HRV	Mar 31, 2020	0.149
Croatia	HRV	Apr 1, 2020	0.162
Croatia	HRV	Apr 2, 2020	0.164
Croatia	HRV	Apr 3, 2020	0.219
Croatia	HRV	Apr 4, 2020	0.142
Croatia	HRV	Apr 5, 2020	0.247
Croatia	HRV	Apr 6, 2020	0.15
Croatia	HRV	Apr 7, 2020	0.209
Croatia	HRV	Apr 8, 2020	0.196
Croatia	HRV	Apr 9, 2020	0.135
Croatia	HRV	Apr 10, 2020	0.227
Croatia	HRV	Apr 11, 2020	0.263
Croatia	HRV	Apr 12, 2020	0.168
Croatia	HRV	Apr 13, 2020	0.343
Croatia	HRV	Apr 14, 2020	0.139
Croatia	HRV	Apr 15, 2020	0.218
Croatia	HRV	Apr 16, 2020	0.22
Croatia	HRV	Apr 17, 2020	0.194
Croatia	HRV	Apr 18, 2020	0.169
Croatia	HRV	Apr 19, 2020	0.618
Croatia	HRV	Apr 20, 2020	0.59
Croatia	HRV	Apr 23, 2020	0.302
Croatia	HRV	Apr 24, 2020	0.331
Croatia	HRV	Apr 25, 2020	0.171
Croatia	HRV	Apr 26, 2020	0.173
Croatia	HRV	Apr 27, 2020	0.291
Croatia	HRV	Apr 28, 2020	0.185
Croatia	HRV	Apr 29, 2020	0.219
Croatia	HRV	Apr 30, 2020	0.595
Croatia	HRV	May 3, 2020	0.128
Croatia	HRV	May 4, 2020	0.233
Croatia	HRV	May 5, 2020	0.227
Croatia	HRV	May 6, 2020	0.263
Cuba	CUB	Mar 23, 2020	0.009
Cuba	CUB	Mar 24, 2020	0.01
Cuba	CUB	Mar 25, 2020	0.014
Cuba	CUB	Mar 26, 2020	0.013
Cuba	CUB	Mar 27, 2020	0.029
Cuba	CUB	Mar 28, 2020	0.026
Cuba	CUB	Mar 29, 2020	0.03
Cuba	CUB	Mar 30, 2020	0.028
Cuba	CUB	Mar 31, 2020	0.039
Cuba	CUB	Apr 1, 2020	0.051
Cuba	CUB	Apr 2, 2020	0.071
Cuba	CUB	Apr 3, 2020	0.093
Cuba	CUB	Apr 4, 2020	0.106
Cuba	CUB	Apr 5, 2020	0.067
Cuba	CUB	Apr 6, 2020	0.093
Cuba	CUB	Apr 7, 2020	0.105
Cuba	CUB	Apr 8, 2020	0.116
Cuba	CUB	Apr 9, 2020	0.115
Cuba	CUB	Apr 10, 2020	0.101
Cuba	CUB	Apr 11, 2020	0.167
Cuba	CUB	Apr 12, 2020	0.183
Cuba	CUB	Apr 13, 2020	0.144
Cuba	CUB	Apr 14, 2020	0.149
Cuba	CUB	Apr 15, 2020	0.122
Cuba	CUB	Apr 16, 2020	0.131
Cuba	CUB	Apr 17, 2020	0.167
Cuba	CUB	Apr 18, 2020	0.156
Cuba	CUB	Apr 19, 2020	0.143
Cuba	CUB	Apr 20, 2020	0.161
Cuba	CUB	Apr 21, 2020	0.164
Cuba	CUB	Apr 22, 2020	0.174
Cuba	CUB	Apr 23, 2020	0.167
Cuba	CUB	Apr 24, 2020	0.164
Cuba	CUB	Apr 25, 2020	0.162
Cuba	CUB	Apr 26, 2020	0.161
Cuba	CUB	Apr 27, 2020	0.164
Cuba	CUB	Apr 28, 2020	0.162
Cuba	CUB	Apr 29, 2020	0.177
Cuba	CUB	Apr 30, 2020	0.182
Cuba	CUB	May 1, 2020	0.185
Cuba	CUB	May 2, 2020	0.18
Cuba	CUB	May 3, 2020	0.176
Cuba	CUB	May 4, 2020	0.191
Cuba	CUB	May 5, 2020	0.171
Czech Republic	CZE	Jan 28, 2020	0.001
Czech Republic	CZE	Feb 7, 2020	0.001
Czech Republic	CZE	Feb 10, 2020	0.001
Czech Republic	CZE	Feb 24, 2020	0.001
Czech Republic	CZE	Feb 25, 2020	0.001
Czech Republic	CZE	Feb 26, 2020	0.002
Czech Republic	CZE	Feb 27, 2020	0.003
Czech Republic	CZE	Feb 28, 2020	0.002
Czech Republic	CZE	Feb 29, 2020	0.001
Czech Republic	CZE	Mar 1, 2020	0.001
Czech Republic	CZE	Mar 2, 2020	0.005
Czech Republic	CZE	Mar 3, 2020	0.007
Czech Republic	CZE	Mar 4, 2020	0.006
Czech Republic	CZE	Mar 5, 2020	0.007
Czech Republic	CZE	Mar 6, 2020	0.01
Czech Republic	CZE	Mar 7, 2020	0.018
Czech Republic	CZE	Mar 8, 2020	0.013
Czech Republic	CZE	Mar 9, 2020	0.025
Czech Republic	CZE	Mar 10, 2020	0.015
Czech Republic	CZE	Mar 11, 2020	0.043
Czech Republic	CZE	Mar 12, 2020	0.05
Czech Republic	CZE	Mar 13, 2020	0.069
Czech Republic	CZE	Mar 14, 2020	0.091
Czech Republic	CZE	Mar 15, 2020	0.094
Czech Republic	CZE	Mar 16, 2020	0.115
Czech Republic	CZE	Mar 17, 2020	0.127
Czech Republic	CZE	Mar 18, 2020	0.162
Czech Republic	CZE	Mar 19, 2020	0.207
Czech Republic	CZE	Mar 20, 2020	0.195
Czech Republic	CZE	Mar 21, 2020	0.176
Czech Republic	CZE	Mar 22, 2020	0.167
Czech Republic	CZE	Mar 23, 2020	0.21
Czech Republic	CZE	Mar 24, 2020	0.278
Czech Republic	CZE	Mar 25, 2020	0.383
Czech Republic	CZE	Mar 26, 2020	0.414
Czech Republic	CZE	Mar 27, 2020	0.49
Czech Republic	CZE	Mar 28, 2020	0.404
Czech Republic	CZE	Mar 29, 2020	0.261
Czech Republic	CZE	Mar 30, 2020	0.496
Czech Republic	CZE	Mar 31, 2020	0.58
Czech Republic	CZE	Apr 1, 2020	0.558
Czech Republic	CZE	Apr 2, 2020	0.587
Czech Republic	CZE	Apr 3, 2020	0.643
Czech Republic	CZE	Apr 4, 2020	0.573
Czech Republic	CZE	Apr 5, 2020	0.44
Czech Republic	CZE	Apr 6, 2020	0.582
Czech Republic	CZE	Apr 7, 2020	0.694
Czech Republic	CZE	Apr 8, 2020	0.762
Czech Republic	CZE	Apr 9, 2020	0.748
Czech Republic	CZE	Apr 10, 2020	0.507
Czech Republic	CZE	Apr 11, 2020	0.452
Czech Republic	CZE	Apr 12, 2020	0.302
Czech Republic	CZE	Apr 13, 2020	0.297
Czech Republic	CZE	Apr 14, 2020	0.572
Czech Republic	CZE	Apr 15, 2020	0.778
Czech Republic	CZE	Apr 16, 2020	0.775
Czech Republic	CZE	Apr 17, 2020	0.768
Czech Republic	CZE	Apr 18, 2020	0.519
Czech Republic	CZE	Apr 19, 2020	0.376
Czech Republic	CZE	Apr 20, 2020	0.606
Czech Republic	CZE	Apr 21, 2020	0.775
Czech Republic	CZE	Apr 22, 2020	0.823
Czech Republic	CZE	Apr 23, 2020	0.738
Czech Republic	CZE	Apr 24, 2020	0.666
Czech Republic	CZE	Apr 25, 2020	0.415
Czech Republic	CZE	Apr 26, 2020	0.316
Czech Republic	CZE	Apr 27, 2020	0.722
Czech Republic	CZE	Apr 28, 2020	0.817
Czech Republic	CZE	Apr 29, 2020	0.683
Czech Republic	CZE	Apr 30, 2020	0.678
Czech Republic	CZE	May 1, 2020	0.406
Czech Republic	CZE	May 2, 2020	0.364
Czech Republic	CZE	May 3, 2020	0.343
Czech Republic	CZE	May 4, 2020	0.705
Czech Republic	CZE	May 5, 2020	0.879
Denmark	DNK	Mar 20, 2020	0.485
Denmark	DNK	Mar 21, 2020	0.12
Denmark	DNK	Mar 22, 2020	0.085
Denmark	DNK	Mar 23, 2020	0.158
Denmark	DNK	Mar 26, 2020	0.192
Denmark	DNK	Mar 27, 2020	0.223
Denmark	DNK	Mar 28, 2020	0.265
Denmark	DNK	Mar 29, 2020	0.24
Denmark	DNK	Mar 30, 2020	0.204
Denmark	DNK	Mar 31, 2020	0.412
Denmark	DNK	Apr 1, 2020	0.52
Denmark	DNK	Apr 2, 2020	0.543
Denmark	DNK	Apr 3, 2020	0.771
Denmark	DNK	Apr 4, 2020	0.956
Denmark	DNK	Apr 5, 2020	0.657
Denmark	DNK	Apr 6, 2020	0.549
Denmark	DNK	Apr 7, 2020	0.799
Denmark	DNK	Apr 8, 2020	1.034
Denmark	DNK	Apr 9, 2020	0.807
Denmark	DNK	Apr 10, 2020	0.435
Denmark	DNK	Apr 11, 2020	0.525
Denmark	DNK	Apr 12, 2020	0.406
Denmark	DNK	Apr 13, 2020	0.341
Denmark	DNK	Apr 14, 2020	0.314
Denmark	DNK	Apr 15, 2020	0.655
Denmark	DNK	Apr 16, 2020	0.806
Denmark	DNK	Apr 17, 2020	0.802
Denmark	DNK	Apr 18, 2020	0.762
Denmark	DNK	Apr 19, 2020	0.49
Denmark	DNK	Apr 20, 2020	0.34
Denmark	DNK	Apr 21, 2020	0.742
Denmark	DNK	Apr 22, 2020	1.368
Denmark	DNK	Apr 23, 2020	1.408
Denmark	DNK	Apr 24, 2020	1.503
Denmark	DNK	Apr 25, 2020	1.97
Denmark	DNK	Apr 26, 2020	1.757
Denmark	DNK	Apr 27, 2020	1.536
Denmark	DNK	Apr 30, 2020	2.262
Denmark	DNK	May 1, 2020	2.315
Denmark	DNK	May 2, 2020	2.648
Denmark	DNK	May 3, 2020	2.052
Denmark	DNK	May 4, 2020	1.898
Denmark	DNK	May 5, 2020	2.235
Denmark	DNK	May 6, 2020	2.234
Ecuador	ECU	Mar 19, 2020	0.011
Ecuador	ECU	Mar 20, 2020	0.016
Ecuador	ECU	Mar 21, 2020	0.013
Ecuador	ECU	Mar 22, 2020	0.027
Ecuador	ECU	Mar 23, 2020	0.023
Ecuador	ECU	Mar 24, 2020	0.013
Ecuador	ECU	Mar 25, 2020	0.016
Ecuador	ECU	Mar 26, 2020	0.03
Ecuador	ECU	Mar 27, 2020	0.025
Ecuador	ECU	Mar 28, 2020	0.021
Ecuador	ECU	Mar 29, 2020	0.011
Ecuador	ECU	Mar 30, 2020	0.005
Ecuador	ECU	Mar 31, 2020	0.035
Ecuador	ECU	Apr 1, 2020	0.043
Ecuador	ECU	Apr 2, 2020	0.04
Ecuador	ECU	Apr 3, 2020	0.02
Ecuador	ECU	Apr 4, 2020	0.01
Ecuador	ECU	Apr 5, 2020	0.024
Ecuador	ECU	Apr 6, 2020	0.019
Ecuador	ECU	Apr 7, 2020	0.02
Ecuador	ECU	Apr 8, 2020	0.04
Ecuador	ECU	Apr 9, 2020	0.056
Ecuador	ECU	Apr 10, 2020	0.228
Ecuador	ECU	Apr 11, 2020	0.031
Ecuador	ECU	Apr 12, 2020	0.022
Ecuador	ECU	Apr 13, 2020	0.014
Ecuador	ECU	Apr 14, 2020	0.015
Ecuador	ECU	Apr 15, 2020	0.029
Ecuador	ECU	Apr 16, 2020	0.03
Ecuador	ECU	Apr 17, 2020	0.022
Ecuador	ECU	Apr 18, 2020	0.056
Ecuador	ECU	Apr 19, 2020	0.052
Ecuador	ECU	Apr 20, 2020	0.081
Ecuador	ECU	Apr 21, 2020	0.035
Ecuador	ECU	Apr 22, 2020	0.064
Ecuador	ECU	Apr 23, 2020	0.101
Ecuador	ECU	Apr 28, 2020	0.075
Ecuador	ECU	Apr 29, 2020	0.069
Ecuador	ECU	Apr 30, 2020	0.038
Ecuador	ECU	May 1, 2020	0.154
Ecuador	ECU	May 2, 2020	0.106
Ecuador	ECU	May 3, 2020	1.333
Ecuador	ECU	May 4, 2020	0.211
El Salvador	SLV	Apr 15, 2020	0.084
El Salvador	SLV	Apr 16, 2020	0.144
El Salvador	SLV	Apr 17, 2020	0.142
El Salvador	SLV	Apr 18, 2020	0.149
El Salvador	SLV	Apr 19, 2020	0.162
El Salvador	SLV	Apr 20, 2020	0.176
El Salvador	SLV	Apr 21, 2020	0.158
El Salvador	SLV	Apr 22, 2020	0.156
El Salvador	SLV	Apr 23, 2020	0.159
El Salvador	SLV	Apr 26, 2020	0.414
El Salvador	SLV	Apr 27, 2020	0.193
El Salvador	SLV	May 2, 2020	0.479
El Salvador	SLV	May 3, 2020	0.276
El Salvador	SLV	May 4, 2020	0.253
El Salvador	SLV	May 5, 2020	0.246
Estonia	EST	Feb 26, 2020	0.006
Estonia	EST	Feb 27, 2020	0.008
Estonia	EST	Feb 28, 2020	0.01
Estonia	EST	Feb 29, 2020	0.006
Estonia	EST	Mar 1, 2020	0.014
Estonia	EST	Mar 2, 2020	0.017
Estonia	EST	Mar 3, 2020	0.022
Estonia	EST	Mar 4, 2020	0.027
Estonia	EST	Mar 5, 2020	0.026
Estonia	EST	Mar 6, 2020	0.054
Estonia	EST	Mar 7, 2020	0.022
Estonia	EST	Mar 8, 2020	0.015
Estonia	EST	Mar 9, 2020	0.048
Estonia	EST	Mar 10, 2020	0.043
Estonia	EST	Mar 11, 2020	0.049
Estonia	EST	Mar 12, 2020	0.099
Estonia	EST	Mar 13, 2020	0.138
Estonia	EST	Mar 14, 2020	0.123
Estonia	EST	Mar 15, 2020	0.373
Estonia	EST	Mar 16, 2020	0.23
Estonia	EST	Mar 17, 2020	0.144
Estonia	EST	Mar 18, 2020	0.406
Estonia	EST	Mar 19, 2020	0.265
Estonia	EST	Mar 20, 2020	0.296
Estonia	EST	Mar 21, 2020	0.48
Estonia	EST	Mar 22, 2020	0.121
Estonia	EST	Mar 23, 2020	0.373
Estonia	EST	Mar 24, 2020	1.058
Estonia	EST	Mar 25, 2020	0.789
Estonia	EST	Mar 26, 2020	0.859
Estonia	EST	Mar 27, 2020	0.945
Estonia	EST	Mar 28, 2020	0.78
Estonia	EST	Mar 29, 2020	0.642
Estonia	EST	Mar 30, 2020	0.869
Estonia	EST	Mar 31, 2020	1.49
Estonia	EST	Apr 1, 2020	1.034
Estonia	EST	Apr 2, 2020	1.889
Estonia	EST	Apr 3, 2020	1.155
Estonia	EST	Apr 4, 2020	0.894
Estonia	EST	Apr 5, 2020	0.648
Estonia	EST	Apr 6, 2020	1.266
Estonia	EST	Apr 7, 2020	0.96
Estonia	EST	Apr 8, 2020	1.21
Estonia	EST	Apr 9, 2020	1.105
Estonia	EST	Apr 10, 2020	1.184
Estonia	EST	Apr 11, 2020	0.675
Estonia	EST	Apr 12, 2020	0.308
Estonia	EST	Apr 13, 2020	1.137
Estonia	EST	Apr 14, 2020	1.286
Estonia	EST	Apr 15, 2020	1.546
Estonia	EST	Apr 16, 2020	1.185
Estonia	EST	Apr 17, 2020	1.52
Estonia	EST	Apr 18, 2020	0.544
Estonia	EST	Apr 19, 2020	0.452
Estonia	EST	Apr 20, 2020	0.97
Estonia	EST	Apr 21, 2020	1.07
Estonia	EST	Apr 22, 2020	1.165
Estonia	EST	Apr 23, 2020	0.828
Estonia	EST	Apr 24, 2020	0.792
Estonia	EST	Apr 25, 2020	0.455
Estonia	EST	Apr 26, 2020	0.354
Estonia	EST	Apr 27, 2020	0.836
Estonia	EST	Apr 28, 2020	1.259
Estonia	EST	Apr 29, 2020	1.176
Estonia	EST	Apr 30, 2020	0.774
Estonia	EST	May 1, 2020	0.523
Estonia	EST	May 2, 2020	0.553
Estonia	EST	May 3, 2020	0.435
Estonia	EST	May 4, 2020	1.245
Estonia	EST	May 5, 2020	1.162
Ethiopia	ETH	Apr 1, 2020	0.001
Ethiopia	ETH	Apr 6, 2020	0.001
Ethiopia	ETH	Apr 7, 2020	0.002
Ethiopia	ETH	Apr 8, 2020	0.002
Ethiopia	ETH	Apr 9, 2020	0.003
Ethiopia	ETH	Apr 13, 2020	0.002
Ethiopia	ETH	Apr 14, 2020	0.004
Ethiopia	ETH	Apr 15, 2020	0.004
Ethiopia	ETH	Apr 16, 2020	0.003
Ethiopia	ETH	Apr 24, 2020	0.008
Ethiopia	ETH	Apr 25, 2020	0.009
Ethiopia	ETH	Apr 28, 2020	0.009
Ethiopia	ETH	Apr 29, 2020	0.007
Ethiopia	ETH	Apr 30, 2020	0.012
Finland	FIN	Feb 28, 2020	0.065
Finland	FIN	Feb 29, 2020	0.003
Finland	FIN	Mar 1, 2020	0.003
Finland	FIN	Mar 4, 2020	0.015
Finland	FIN	Mar 5, 2020	0.014
Finland	FIN	Mar 6, 2020	0.019
Finland	FIN	Mar 7, 2020	0.004
Finland	FIN	Mar 8, 2020	0.003
Finland	FIN	Mar 9, 2020	0.022
Finland	FIN	Mar 10, 2020	0.023
Finland	FIN	Mar 11, 2020	0.029
Finland	FIN	Mar 12, 2020	0.063
Finland	FIN	Mar 13, 2020	0.074
Finland	FIN	Mar 14, 2020	0.106
Finland	FIN	Mar 15, 2020	0.116
Finland	FIN	Mar 16, 2020	0.147
Finland	FIN	Mar 17, 2020	0.202
Finland	FIN	Mar 18, 2020	0.183
Finland	FIN	Mar 19, 2020	0.14
Finland	FIN	Mar 20, 2020	0.229
Finland	FIN	Mar 21, 2020	0.288
Finland	FIN	Mar 22, 2020	0.19
Finland	FIN	Mar 23, 2020	0.238
Finland	FIN	Mar 24, 2020	0.285
Finland	FIN	Mar 25, 2020	0.334
Finland	FIN	Mar 26, 2020	0.332
Finland	FIN	Mar 27, 2020	0.362
Finland	FIN	Mar 28, 2020	0.218
Finland	FIN	Mar 29, 2020	0.105
Finland	FIN	Mar 30, 2020	0.195
Finland	FIN	Mar 31, 2020	0.196
Finland	FIN	Apr 1, 2020	0.283
Finland	FIN	Apr 2, 2020	0.404
Finland	FIN	Apr 3, 2020	0.301
Finland	FIN	Apr 4, 2020	0.579
Finland	FIN	Apr 5, 2020	0.293
Finland	FIN	Apr 6, 2020	0.348
Finland	FIN	Apr 7, 2020	0.375
Finland	FIN	Apr 8, 2020	0.589
Finland	FIN	Apr 9, 2020	0.434
Finland	FIN	Apr 10, 2020	0.582
Finland	FIN	Apr 11, 2020	0.235
Finland	FIN	Apr 12, 2020	0.284
Finland	FIN	Apr 13, 2020	0.163
Finland	FIN	Apr 14, 2020	0.21
Finland	FIN	Apr 15, 2020	0.41
Finland	FIN	Apr 16, 2020	0.619
Finland	FIN	Apr 17, 2020	0.483
Finland	FIN	Apr 18, 2020	0.641
Finland	FIN	Apr 19, 2020	0.416
Finland	FIN	Apr 20, 2020	0.314
Finland	FIN	Apr 21, 2020	0.624
Finland	FIN	Apr 22, 2020	0.733
Finland	FIN	Apr 23, 2020	0.634
Finland	FIN	Apr 24, 2020	0.738
Finland	FIN	Apr 25, 2020	0.529
Finland	FIN	Apr 26, 2020	0.437
Finland	FIN	Apr 27, 2020	0.419
Finland	FIN	Apr 28, 2020	0.598
Finland	FIN	Apr 29, 2020	0.704
Finland	FIN	Apr 30, 2020	0.651
Finland	FIN	May 1, 2020	0.491
Finland	FIN	May 2, 2020	0.228
Finland	FIN	May 3, 2020	0.175
Finland	FIN	May 4, 2020	0.28
Finland	FIN	May 5, 2020	0.098
France	FRA	Feb 25, 2020	0.002
France	FRA	Feb 26, 2020	0.004
France	FRA	Feb 27, 2020	0.007
France	FRA	Feb 28, 2020	0.007
France	FRA	Feb 29, 2020	0.009
France	FRA	Mar 1, 2020	0.008
France	FRA	Mar 2, 2020	0.007
France	FRA	Mar 3, 2020	0.011
France	FRA	Mar 4, 2020	0.019
France	FRA	Mar 5, 2020	0.019
France	FRA	Mar 6, 2020	0.025
France	FRA	Mar 7, 2020	0.028
France	FRA	Mar 8, 2020	0.024
France	FRA	Mar 9, 2020	0.024
France	FRA	Mar 10, 2020	0.036
Ghana	GHA	Apr 11, 2020	0.341
Ghana	GHA	Apr 14, 2020	0.203
Ghana	GHA	Apr 19, 2020	0.247
Ghana	GHA	Apr 20, 2020	0.631
Ghana	GHA	Apr 28, 2020	0.238
Ghana	GHA	May 2, 2020	0.399
Greece	GRC	Mar 13, 2020	0.05
Greece	GRC	Mar 14, 2020	0.067
Greece	GRC	Mar 15, 2020	0.058
Greece	GRC	Mar 16, 2020	0.031
Greece	GRC	Mar 28, 2020	0.085
Greece	GRC	Mar 29, 2020	0.076
Greece	GRC	Mar 30, 2020	0.078
Greece	GRC	Mar 31, 2020	0.074
Greece	GRC	Apr 1, 2020	0.059
Greece	GRC	Apr 2, 2020	0.143
Greece	GRC	Apr 3, 2020	0.345
Greece	GRC	Apr 6, 2020	0.071
Greece	GRC	Apr 7, 2020	0.229
Greece	GRC	Apr 8, 2020	0.378
Greece	GRC	Apr 9, 2020	0.106
Greece	GRC	Apr 10, 2020	0.173
Greece	GRC	Apr 11, 2020	0.183
Greece	GRC	Apr 12, 2020	0.472
Greece	GRC	Apr 13, 2020	0.111
Greece	GRC	Apr 14, 2020	0.516
Greece	GRC	Apr 15, 2020	0.189
Greece	GRC	Apr 21, 2020	0.127
Greece	GRC	Apr 22, 2020	0.123
Greece	GRC	Apr 23, 2020	0.22
Greece	GRC	Apr 24, 2020	0.208
Greece	GRC	Apr 25, 2020	0.161
Greece	GRC	Apr 26, 2020	0.146
Greece	GRC	Apr 27, 2020	0.143
Greece	GRC	Apr 28, 2020	0.359
Greece	GRC	Apr 29, 2020	0.22
Greece	GRC	Apr 30, 2020	0.292
Greece	GRC	May 1, 2020	0.2
Greece	GRC	May 2, 2020	0.092
Greece	GRC	May 3, 2020	0.108
Greece	GRC	May 4, 2020	0.155
Hungary	HUN	Mar 7, 2020	0.005
Hungary	HUN	Mar 8, 2020	0.004
Hungary	HUN	Mar 11, 2020	0.008
Hungary	HUN	Mar 12, 2020	0.013
Hungary	HUN	Mar 13, 2020	0.013
Hungary	HUN	Mar 14, 2020	0.016
Hungary	HUN	Mar 15, 2020	0.023
Hungary	HUN	Mar 16, 2020	0.024
Hungary	HUN	Mar 17, 2020	0.012
Hungary	HUN	Mar 18, 2020	0.022
Hungary	HUN	Mar 19, 2020	0.054
Hungary	HUN	Mar 20, 2020	0.071
Hungary	HUN	Mar 21, 2020	0.049
Hungary	HUN	Mar 22, 2020	0.1
Hungary	HUN	Mar 23, 2020	0.111
Hungary	HUN	Mar 24, 2020	0.062
Hungary	HUN	Mar 25, 2020	0.073
Hungary	HUN	Mar 26, 2020	0.123
Hungary	HUN	Mar 27, 2020	0.131
Hungary	HUN	Mar 28, 2020	0.106
Hungary	HUN	Mar 29, 2020	0.191
Hungary	HUN	Mar 30, 2020	0.119
Hungary	HUN	Mar 31, 2020	0.087
Hungary	HUN	Apr 1, 2020	0.11
Hungary	HUN	Apr 2, 2020	0.123
Hungary	HUN	Apr 3, 2020	0.142
Hungary	HUN	Apr 4, 2020	0.171
Hungary	HUN	Apr 5, 2020	0.189
Hungary	HUN	Apr 6, 2020	0.107
Hungary	HUN	Apr 7, 2020	0.152
Hungary	HUN	Apr 8, 2020	0.207
Hungary	HUN	Apr 9, 2020	0.215
Hungary	HUN	Apr 10, 2020	0.22
Hungary	HUN	Apr 11, 2020	0.208
Hungary	HUN	Apr 12, 2020	0.163
Hungary	HUN	Apr 13, 2020	0.133
Hungary	HUN	Apr 14, 2020	0.104
Hungary	HUN	Apr 15, 2020	0.155
Hungary	HUN	Apr 16, 2020	0.12
Hungary	HUN	Apr 17, 2020	0.321
Hungary	HUN	Apr 18, 2020	0.239
Hungary	HUN	Apr 19, 2020	0.254
Hungary	HUN	Apr 20, 2020	0.176
Hungary	HUN	Apr 21, 2020	0.207
Hungary	HUN	Apr 22, 2020	0.274
Hungary	HUN	Apr 23, 2020	0.278
Hungary	HUN	Apr 24, 2020	0.296
Hungary	HUN	Apr 25, 2020	0.264
Hungary	HUN	Apr 26, 2020	0.28
Hungary	HUN	Apr 27, 2020	0.219
Hungary	HUN	Apr 28, 2020	0.16
Hungary	HUN	Apr 29, 2020	0.324
Hungary	HUN	Apr 30, 2020	0.274
Hungary	HUN	May 1, 2020	0.35
Hungary	HUN	May 2, 2020	0.333
Hungary	HUN	May 3, 2020	0.255
Hungary	HUN	May 4, 2020	0.202
Hungary	HUN	May 5, 2020	0.166
Hungary	HUN	May 6, 2020	0.123
Iceland	ISL	Feb 27, 2020	0.067
Iceland	ISL	Feb 28, 2020	0.038
Iceland	ISL	Feb 29, 2020	0.094
Iceland	ISL	Mar 1, 2020	0.064
Iceland	ISL	Mar 2, 2020	0.141
Iceland	ISL	Mar 3, 2020	0.132
Iceland	ISL	Mar 4, 2020	0.237
Iceland	ISL	Mar 5, 2020	0.182
Iceland	ISL	Mar 6, 2020	0.167
Iceland	ISL	Mar 7, 2020	0.17
Iceland	ISL	Mar 8, 2020	0.108
Iceland	ISL	Mar 9, 2020	0.287
Iceland	ISL	Mar 10, 2020	0.495
Iceland	ISL	Mar 11, 2020	0.437
Iceland	ISL	Mar 12, 2020	0.741
Iceland	ISL	Mar 13, 2020	1.046
Iceland	ISL	Mar 14, 2020	0.947
Iceland	ISL	Mar 15, 2020	3.15
Iceland	ISL	Mar 16, 2020	5.002
Iceland	ISL	Mar 17, 2020	4.103
Iceland	ISL	Mar 18, 2020	5.357
Iceland	ISL	Mar 19, 2020	3.842
Iceland	ISL	Mar 20, 2020	1.697
Iceland	ISL	Mar 21, 2020	1.026
Iceland	ISL	Mar 22, 2020	0.536
Iceland	ISL	Mar 23, 2020	1.345
Iceland	ISL	Mar 24, 2020	2.834
Iceland	ISL	Mar 25, 2020	2.602
Iceland	ISL	Mar 26, 2020	2.925
Iceland	ISL	Mar 27, 2020	2.995
Iceland	ISL	Mar 28, 2020	2.488
Iceland	ISL	Mar 29, 2020	2.93
Iceland	ISL	Mar 30, 2020	4.161
Iceland	ISL	Mar 31, 2020	4.724
Iceland	ISL	Apr 1, 2020	4.144
Iceland	ISL	Apr 2, 2020	3.707
Iceland	ISL	Apr 3, 2020	4.234
Iceland	ISL	Apr 4, 2020	5.14
Iceland	ISL	Apr 5, 2020	7.285
Iceland	ISL	Apr 6, 2020	3.259
Iceland	ISL	Apr 7, 2020	5.729
Iceland	ISL	Apr 8, 2020	4.911
Iceland	ISL	Apr 9, 2020	4.401
Iceland	ISL	Apr 10, 2020	1.495
Iceland	ISL	Apr 11, 2020	1.811
Iceland	ISL	Apr 12, 2020	0.689
Iceland	ISL	Apr 13, 2020	2.494
Iceland	ISL	Apr 14, 2020	3.068
Iceland	ISL	Apr 15, 2020	2.397
Iceland	ISL	Apr 16, 2020	3.903
Iceland	ISL	Apr 17, 2020	4.557
Iceland	ISL	Apr 18, 2020	4.897
Iceland	ISL	Apr 19, 2020	1.116
Iceland	ISL	Apr 20, 2020	2.016
Iceland	ISL	Apr 21, 2020	1.867
Iceland	ISL	Apr 22, 2020	1.832
Iceland	ISL	Apr 23, 2020	0.566
Iceland	ISL	Apr 24, 2020	2.007
Iceland	ISL	Apr 25, 2020	1.116
Iceland	ISL	Apr 26, 2020	0.073
Iceland	ISL	Apr 27, 2020	2.016
Iceland	ISL	Apr 28, 2020	1.489
Iceland	ISL	Apr 29, 2020	2.462
Iceland	ISL	Apr 30, 2020	2.116
Iceland	ISL	May 1, 2020	2.541
Iceland	ISL	May 2, 2020	1.184
Iceland	ISL	May 3, 2020	0.208
Iceland	ISL	May 4, 2020	2.544
Iceland	ISL	May 5, 2020	0.932
India	IND	Mar 20, 2020	0.001
India	IND	Mar 21, 2020	0.001
India	IND	Mar 22, 2020	0.001
India	IND	Mar 23, 2020	0.003
India	IND	Mar 25, 2020	0.003
India	IND	Apr 3, 2020	0.015
India	IND	Apr 4, 2020	0.008
India	IND	Apr 5, 2020	0.007
India	IND	Apr 6, 2020	0.008
India	IND	Apr 7, 2020	0.009
India	IND	Apr 8, 2020	0.01
India	IND	Apr 9, 2020	0.012
India	IND	Apr 10, 2020	0.012
India	IND	Apr 11, 2020	0.013
India	IND	Apr 12, 2020	0.012
India	IND	Apr 13, 2020	0.016
India	IND	Apr 14, 2020	0.02
India	IND	Apr 15, 2020	0.022
India	IND	Apr 16, 2020	0.021
India	IND	Apr 17, 2020	0.023
India	IND	Apr 18, 2020	0.027
India	IND	Apr 19, 2020	0.021
India	IND	Apr 24, 2020	0.03
India	IND	Apr 25, 2020	0.028
India	IND	Apr 26, 2020	0.033
India	IND	Apr 27, 2020	0.029
India	IND	Apr 28, 2020	0.037
India	IND	Apr 29, 2020	0.039
India	IND	Apr 30, 2020	0.043
India	IND	May 1, 2020	0.053
India	IND	May 2, 2020	0.053
India	IND	May 3, 2020	0.051
India	IND	May 4, 2020	0.044
India	IND	May 5, 2020	0.061
India	IND	May 6, 2020	0.061
India, people tested		Mar 20, 2020	0.001
India, people tested		Mar 21, 2020	0.001
India, people tested		Mar 22, 2020	0.001
India, people tested		Mar 23, 2020	0.003
India, people tested		Mar 25, 2020	0.003
India, people tested		Apr 10, 2020	0.012
India, people tested		Apr 11, 2020	0.013
India, people tested		Apr 12, 2020	0.012
India, people tested		Apr 13, 2020	0.016
India, people tested		Apr 14, 2020	0.019
India, people tested		Apr 15, 2020	0.021
India, people tested		Apr 16, 2020	0.02
India, people tested		Apr 17, 2020	0.023
India, people tested		Apr 18, 2020	0.026
India, people tested		Apr 19, 2020	0.021
India, people tested		Apr 24, 2020	0.029
Indonesia	IDN	Mar 20, 2020	0.001
Indonesia	IDN	Mar 24, 2020	0.001
Indonesia	IDN	Mar 28, 2020	0.005
Indonesia	IDN	Mar 29, 2020	0.002
Indonesia	IDN	Mar 30, 2020	0.001
Indonesia	IDN	Apr 2, 2020	0.002
Indonesia	IDN	Apr 3, 2020	0.002
Indonesia	IDN	Apr 4, 2020	0.001
Indonesia	IDN	Apr 7, 2020	0.007
Indonesia	IDN	Apr 8, 2020	0.004
Indonesia	IDN	Apr 9, 2020	0.008
Indonesia	IDN	Apr 10, 2020	0.01
Indonesia	IDN	Apr 11, 2020	0.001
Indonesia	IDN	Apr 12, 2020	0.027
Indonesia	IDN	Apr 13, 2020	0.001
Indonesia	IDN	Apr 14, 2020	0.015
Indonesia	IDN	Apr 15, 2020	0.005
Indonesia	IDN	Apr 16, 2020	0.007
Indonesia	IDN	Apr 17, 2020	0.008
Indonesia	IDN	Apr 18, 2020	0.008
Indonesia	IDN	Apr 19, 2020	0.01
Indonesia	IDN	Apr 20, 2020	0.006
Indonesia	IDN	Apr 21, 2020	0.009
Indonesia	IDN	Apr 22, 2020	0.004
Indonesia	IDN	Apr 23, 2020	0.005
Indonesia	IDN	Apr 24, 2020	0.007
Indonesia	IDN	Apr 25, 2020	0.007
Indonesia	IDN	Apr 26, 2020	0.016
Indonesia	IDN	Apr 27, 2020	0.009
Indonesia	IDN	Apr 28, 2020	0.011
Indonesia	IDN	Apr 29, 2020	0.019
Indonesia	IDN	Apr 30, 2020	0.017
Indonesia	IDN	May 1, 2020	0.015
Indonesia	IDN	May 2, 2020	0.012
Indonesia	IDN	May 3, 2020	0.011
Indonesia	IDN	May 4, 2020	0.011
Indonesia	IDN	May 5, 2020	0.01
Indonesia	IDN	May 6, 2020	0.015
Iran	IRN	Apr 9, 2020	0.124
Iran	IRN	Apr 10, 2020	0.133
Iran	IRN	Apr 11, 2020	0.109
Iran	IRN	Apr 12, 2020	0.139
Iran	IRN	Apr 15, 2020	0.141
Iran	IRN	Apr 16, 2020	0.133
Iran	IRN	Apr 17, 2020	0.114
Iran	IRN	Apr 18, 2020	0.122
Iran	IRN	Apr 19, 2020	0.137
Iran	IRN	Apr 20, 2020	0.135
Iran	IRN	Apr 21, 2020	0.151
Iran	IRN	Apr 24, 2020	0.124
Iran	IRN	Apr 25, 2020	0.121
Iran	IRN	Apr 26, 2020	0.134
Iran	IRN	Apr 27, 2020	0.131
Iran	IRN	Apr 30, 2020	0.118
Iran	IRN	May 1, 2020	0.14
Iran	IRN	May 2, 2020	0.113
Iran	IRN	May 3, 2020	0.14
Iran	IRN	May 4, 2020	0.143
Iran	IRN	May 5, 2020	0.134
Iran	IRN	May 6, 2020	0.14
Israel	ISR	Feb 22, 2020	0.002
Israel	ISR	Feb 23, 2020	0.009
Israel	ISR	Feb 24, 2020	0.007
Israel	ISR	Feb 25, 2020	0.012
Israel	ISR	Feb 26, 2020	0.014
Israel	ISR	Feb 27, 2020	0.015
Israel	ISR	Feb 28, 2020	0.013
Israel	ISR	Feb 29, 2020	0.018
Israel	ISR	Mar 1, 2020	0.018
Israel	ISR	Mar 2, 2020	0.02
Israel	ISR	Mar 3, 2020	0.026
Israel	ISR	Mar 4, 2020	0.014
Israel	ISR	Mar 5, 2020	0.02
Israel	ISR	Mar 6, 2020	0.035
Israel	ISR	Mar 7, 2020	0.045
Israel	ISR	Mar 8, 2020	0.055
Israel	ISR	Mar 9, 2020	0.068
Israel	ISR	Mar 10, 2020	0.06
Israel	ISR	Mar 11, 2020	0.059
Israel	ISR	Mar 12, 2020	0.083
Israel	ISR	Mar 13, 2020	0.091
Israel	ISR	Mar 14, 2020	0.075
Israel	ISR	Mar 15, 2020	0.132
Israel	ISR	Mar 16, 2020	0.148
Israel	ISR	Mar 17, 2020	0.247
Israel	ISR	Mar 18, 2020	0.307
Israel	ISR	Mar 19, 2020	0.289
Israel	ISR	Mar 20, 2020	0.305
Israel	ISR	Mar 21, 2020	0.228
Israel	ISR	Mar 22, 2020	0.388
Israel	ISR	Mar 23, 2020	0.447
Israel	ISR	Mar 24, 2020	0.585
Israel	ISR	Mar 25, 2020	0.605
Israel	ISR	Mar 26, 2020	0.642
Israel	ISR	Mar 27, 2020	0.579
Israel	ISR	Mar 28, 2020	0.573
Israel	ISR	Mar 29, 2020	0.75
Israel	ISR	Mar 30, 2020	0.656
Israel	ISR	Mar 31, 2020	0.907
Israel	ISR	Apr 1, 2020	0.949
Israel	ISR	Apr 2, 2020	1.049
Israel	ISR	Apr 3, 2020	1.144
Israel	ISR	Apr 4, 2020	0.768
Israel	ISR	Apr 5, 2020	1.072
Israel	ISR	Apr 6, 2020	0.838
Israel	ISR	Apr 7, 2020	0.762
Israel	ISR	Apr 8, 2020	0.644
Israel	ISR	Apr 9, 2020	0.639
Israel	ISR	Apr 10, 2020	0.78
Israel	ISR	Apr 11, 2020	0.728
Israel	ISR	Apr 12, 2020	1.103
Israel	ISR	Apr 13, 2020	1.204
Israel	ISR	Apr 14, 2020	1.463
Israel	ISR	Apr 15, 2020	1.092
Israel	ISR	Apr 16, 2020	1.477
Israel	ISR	Apr 17, 2020	1.246
Israel	ISR	Apr 18, 2020	1.226
Israel	ISR	Apr 19, 2020	1.185
Israel	ISR	Apr 20, 2020	1.541
Israel	ISR	Apr 21, 2020	1.32
Israel	ISR	Apr 22, 2020	1.375
Israel	ISR	Apr 23, 2020	1.601
Israel	ISR	Apr 24, 2020	1.363
Israel	ISR	Apr 25, 2020	2.392
Israel	ISR	Apr 26, 2020	0.97
Israel	ISR	Apr 27, 2020	1.257
Israel	ISR	Apr 28, 2020	1.21
Israel	ISR	Apr 29, 2020	1.283
Israel	ISR	Apr 30, 2020	0.915
Israel	ISR	May 1, 2020	1.391
Israel	ISR	May 2, 2020	0.778
Israel	ISR	May 3, 2020	1
Israel	ISR	May 4, 2020	1.108
Israel	ISR	May 5, 2020	0.302
Italy	ITA	Feb 25, 2020	0.071
Italy	ITA	Feb 26, 2020	0.016
Italy	ITA	Feb 27, 2020	0.04
Italy	ITA	Feb 28, 2020	0.061
Italy	ITA	Feb 29, 2020	0.049
Italy	ITA	Mar 1, 2020	0.041
Italy	ITA	Mar 2, 2020	0.037
Italy	ITA	Mar 3, 2020	0.042
Italy	ITA	Mar 4, 2020	0.066
Italy	ITA	Mar 5, 2020	0.042
Italy	ITA	Mar 6, 2020	0.066
Italy	ITA	Mar 7, 2020	0.094
Italy	ITA	Mar 8, 2020	0.13
Italy	ITA	Mar 9, 2020	0.064
Italy	ITA	Mar 10, 2020	0.115
Italy	ITA	Mar 11, 2020	0.205
Italy	ITA	Mar 12, 2020	0.213
Italy	ITA	Mar 13, 2020	0.19
Italy	ITA	Mar 14, 2020	0.193
Italy	ITA	Mar 15, 2020	0.26
Italy	ITA	Mar 16, 2020	0.216
Italy	ITA	Mar 17, 2020	0.177
Italy	ITA	Mar 18, 2020	0.279
Italy	ITA	Mar 19, 2020	0.285
Italy	ITA	Mar 20, 2020	0.399
Italy	ITA	Mar 21, 2020	0.436
Italy	ITA	Mar 22, 2020	0.416
Italy	ITA	Mar 23, 2020	0.282
Italy	ITA	Mar 24, 2020	0.356
Italy	ITA	Mar 25, 2020	0.455
Italy	ITA	Mar 26, 2020	0.606
Italy	ITA	Mar 27, 2020	0.546
Italy	ITA	Mar 28, 2020	0.586
Italy	ITA	Mar 29, 2020	0.405
Italy	ITA	Mar 30, 2020	0.386
Italy	ITA	Mar 31, 2020	0.49
Italy	ITA	Apr 1, 2020	0.57
Italy	ITA	Apr 2, 2020	0.658
Italy	ITA	Apr 3, 2020	0.639
Italy	ITA	Apr 4, 2020	0.618
Italy	ITA	Apr 5, 2020	0.566
Italy	ITA	Apr 6, 2020	0.501
Italy	ITA	Apr 7, 2020	0.558
Italy	ITA	Apr 8, 2020	0.855
Italy	ITA	Apr 9, 2020	0.765
Italy	ITA	Apr 10, 2020	0.885
Italy	ITA	Apr 11, 2020	0.936
Italy	ITA	Apr 12, 2020	0.773
Italy	ITA	Apr 13, 2020	0.607
Italy	ITA	Apr 14, 2020	0.443
Italy	ITA	Apr 15, 2020	0.723
Italy	ITA	Apr 16, 2020	1.009
Italy	ITA	Apr 17, 2020	1.087
Italy	ITA	Apr 18, 2020	1.021
Italy	ITA	Apr 19, 2020	0.839
Italy	ITA	Apr 20, 2020	0.686
Italy	ITA	Apr 21, 2020	0.862
Italy	ITA	Apr 22, 2020	1.044
Italy	ITA	Apr 23, 2020	1.102
Italy	ITA	Apr 24, 2020	1.033
Italy	ITA	Apr 25, 2020	1.081
Italy	ITA	Apr 26, 2020	0.826
Italy	ITA	Apr 27, 2020	0.529
Italy	ITA	Apr 28, 2020	0.947
Italy	ITA	Apr 29, 2020	1.056
Italy	ITA	Apr 30, 2020	1.132
Italy	ITA	May 1, 2020	1.227
Italy	ITA	May 2, 2020	0.916
Italy	ITA	May 3, 2020	0.743
Italy	ITA	May 4, 2020	0.622
Italy	ITA	May 5, 2020	0.914
Italy	ITA	May 6, 2020	1.063
Italy, people tested		Apr 20, 2020	0.13
Italy, people tested		Apr 21, 2020	0.465
Italy, people tested		Apr 22, 2020	0.732
Italy, people tested		Apr 23, 2020	0.613
Italy, people tested		Apr 24, 2020	1.576
Italy, people tested		Apr 25, 2020	0.64
Italy, people tested		Apr 26, 2020	0.399
Italy, people tested		Apr 27, 2020	0.441
Italy, people tested		Apr 28, 2020	0.621
Italy, people tested		Apr 29, 2020	0.638
Italy, people tested		Apr 30, 2020	0.685
Italy, people tested		May 1, 2020	0.723
Italy, people tested		May 2, 2020	0.517
Italy, people tested		May 3, 2020	0.447
Italy, people tested		May 4, 2020	0.38
Italy, people tested		May 5, 2020	0.533
Italy, people tested		May 6, 2020	0.625
Japan, tests performed		Feb 18, 2020	0.008
Japan, tests performed		Feb 19, 2020	0.006
Japan, tests performed		Feb 20, 2020	0.006
Japan, tests performed		Feb 21, 2020	0.013
Japan, tests performed		Feb 22, 2020	0.009
Japan, tests performed		Feb 23, 2020	0.005
Japan, tests performed		Feb 24, 2020	0.004
Japan, tests performed		Feb 25, 2020	0.007
Japan, tests performed		Feb 26, 2020	0.011
Japan, tests performed		Feb 27, 2020	0.011
Japan, tests performed		Feb 28, 2020	0.012
Japan, tests performed		Feb 29, 2020	0.008
Japan, tests performed		Mar 1, 2020	0.005
Japan, tests performed		Mar 2, 2020	0.009
Japan, tests performed		Mar 3, 2020	0.013
Japan, tests performed		Mar 4, 2020	0.011
Japan, tests performed		Mar 5, 2020	0.012
Japan, tests performed		Mar 6, 2020	0.015
Japan, tests performed		Mar 7, 2020	0.012
Japan, tests performed		Mar 8, 2020	0.004
Japan, tests performed		Mar 9, 2020	0.01
Japan, tests performed		Mar 10, 2020	0.016
Japan, tests performed		Mar 11, 2020	0.015
Japan, tests performed		Mar 12, 2020	0.014
Japan, tests performed		Mar 13, 2020	0.012
Japan, tests performed		Mar 14, 2020	0.012
Japan, tests performed		Mar 15, 2020	0.005
Japan, tests performed		Mar 16, 2020	0.009
Japan, tests performed		Mar 17, 2020	0.014
Japan, tests performed		Mar 18, 2020	0.014
Japan, tests performed		Mar 19, 2020	0.014
Japan, tests performed		Mar 20, 2020	0.012
Japan, tests performed		Mar 21, 2020	0.007
Japan, tests performed		Mar 22, 2020	0.007
Japan, tests performed		Mar 23, 2020	0.011
Japan, tests performed		Mar 24, 2020	0.018
Japan, tests performed		Mar 25, 2020	0.015
Japan, tests performed		Mar 26, 2020	0.017
Japan, tests performed		Mar 27, 2020	0.018
Japan, tests performed		Mar 28, 2020	0.02
Japan, tests performed		Mar 29, 2020	0.017
Japan, tests performed		Mar 30, 2020	0.025
Japan, tests performed		Mar 31, 2020	0.032
Japan, tests performed		Apr 1, 2020	0.033
Japan, tests performed		Apr 2, 2020	0.04
Japan, tests performed		Apr 3, 2020	0.046
Japan, tests performed		Apr 4, 2020	0.047
Japan, tests performed		Apr 5, 2020	0.029
Japan, tests performed		Apr 6, 2020	0.042
Japan, tests performed		Apr 7, 2020	0.058
Japan, tests performed		Apr 8, 2020	0.063
Japan, tests performed		Apr 9, 2020	0.064
Japan, tests performed		Apr 10, 2020	0.063
Japan, tests performed		Apr 11, 2020	0.056
Japan, tests performed		Apr 12, 2020	0.038
Japan, tests performed		Apr 13, 2020	0.054
Japan, tests performed		Apr 14, 2020	0.067
Japan, tests performed		Apr 15, 2020	0.07
Japan, tests performed		Apr 16, 2020	0.066
Japan, tests performed		Apr 17, 2020	0.074
Japan, tests performed		Apr 18, 2020	0.068
Japan, tests performed		Apr 19, 2020	0.036
Japan, tests performed		Apr 20, 2020	0.055
Japan, tests performed		Apr 21, 2020	0.065
Japan, tests performed		Apr 22, 2020	0.069
Japan, tests performed		Apr 23, 2020	0.073
Japan, tests performed		Apr 24, 2020	0.063
Japan, tests performed		Apr 25, 2020	0.053
Japan, tests performed		Apr 26, 2020	0.031
Japan, tests performed		Apr 27, 2020	0.054
Japan, tests performed		Apr 28, 2020	0.065
Japan, tests performed		Apr 29, 2020	0.056
Japan, tests performed		Apr 30, 2020	0.052
Japan, tests performed		May 1, 2020	0.029
Japan, tests performed		May 2, 2020	0.025
Japan, tests performed		May 3, 2020	0.02
Japan, tests performed		May 4, 2020	0.016
Kazakhstan	KAZ	Mar 14, 2020	0.017
Kazakhstan	KAZ	Mar 15, 2020	0.011
Kazakhstan	KAZ	Mar 16, 2020	0.021
Kazakhstan	KAZ	Mar 17, 2020	0.05
Kazakhstan	KAZ	Mar 18, 2020	0.014
Kazakhstan	KAZ	Mar 19, 2020	0.056
Kazakhstan	KAZ	Mar 20, 2020	0.043
Kazakhstan	KAZ	Mar 21, 2020	0.063
Kazakhstan	KAZ	Mar 22, 2020	0.066
Kazakhstan	KAZ	Mar 23, 2020	0.093
Kazakhstan	KAZ	Mar 24, 2020	0.086
Kazakhstan	KAZ	Mar 25, 2020	0.078
Kazakhstan	KAZ	Mar 26, 2020	0.112
Kazakhstan	KAZ	Mar 27, 2020	0.09
Kazakhstan	KAZ	Mar 28, 2020	0.079
Kazakhstan	KAZ	Mar 29, 2020	0.144
Kazakhstan	KAZ	Mar 30, 2020	0.09
Kazakhstan	KAZ	Mar 31, 2020	0.527
Kazakhstan	KAZ	Apr 1, 2020	0.102
Kazakhstan	KAZ	Apr 2, 2020	0.126
Kazakhstan	KAZ	Apr 3, 2020	0.424
Kazakhstan	KAZ	Apr 4, 2020	0.128
Kazakhstan	KAZ	Apr 5, 2020	0.265
Kazakhstan	KAZ	Apr 6, 2020	0.126
Kazakhstan	KAZ	Apr 7, 2020	0.1
Kazakhstan	KAZ	Apr 8, 2020	0.107
Kazakhstan	KAZ	Apr 9, 2020	0.138
Kazakhstan	KAZ	Apr 10, 2020	0.138
Kazakhstan	KAZ	Apr 11, 2020	0.208
Kazakhstan	KAZ	Apr 12, 2020	0.184
Kazakhstan	KAZ	Apr 13, 2020	0.202
Kazakhstan	KAZ	Apr 14, 2020	0.202
Kazakhstan	KAZ	Apr 15, 2020	0.237
Kazakhstan	KAZ	Apr 16, 2020	0.233
Kazakhstan	KAZ	Apr 17, 2020	0.35
Kazakhstan	KAZ	Apr 18, 2020	0.457
Kazakhstan	KAZ	Apr 19, 2020	0.424
Kazakhstan	KAZ	Apr 20, 2020	0.486
Kazakhstan	KAZ	Apr 21, 2020	0.467
Kazakhstan	KAZ	Apr 22, 2020	0.665
Kazakhstan	KAZ	Apr 23, 2020	0.761
Kazakhstan	KAZ	Apr 24, 2020	0.587
Kazakhstan	KAZ	Apr 25, 2020	0.852
Kazakhstan	KAZ	Apr 26, 2020	0.841
Kazakhstan	KAZ	Apr 27, 2020	0.493
Kazakhstan	KAZ	Apr 28, 2020	0.571
Kazakhstan	KAZ	Apr 29, 2020	0.86
Kazakhstan	KAZ	Apr 30, 2020	0.911
Kazakhstan	KAZ	May 1, 2020	1.012
Kazakhstan	KAZ	May 2, 2020	0.763
Kazakhstan	KAZ	May 3, 2020	0.707
Kazakhstan	KAZ	May 4, 2020	0.571
Kazakhstan	KAZ	May 5, 2020	0.722
Kazakhstan	KAZ	May 6, 2020	0.856
Kenya	KEN	Mar 19, 2020	0.001
Kenya	KEN	Mar 29, 2020	0.001
Kenya	KEN	Mar 30, 2020	0.003
Kenya	KEN	Mar 31, 2020	0.004
Kenya	KEN	Apr 1, 2020	0.007
Kenya	KEN	Apr 2, 2020	0.012
Kenya	KEN	Apr 3, 2020	0.007
Kenya	KEN	Apr 4, 2020	0.007
Kenya	KEN	Apr 5, 2020	0.01
Kenya	KEN	Apr 6, 2020	0.012
Kenya	KEN	Apr 7, 2020	0.013
Kenya	KEN	Apr 8, 2020	0.006
Kenya	KEN	Apr 9, 2020	0.006
Kenya	KEN	Apr 10, 2020	0.011
Kenya	KEN	Apr 11, 2020	0.009
Kenya	KEN	Apr 12, 2020	0.014
Kenya	KEN	Apr 13, 2020	0.013
Kenya	KEN	Apr 14, 2020	0.013
Kenya	KEN	Apr 15, 2020	0.015
Kenya	KEN	Apr 16, 2020	0.013
Kenya	KEN	Apr 17, 2020	0.008
Kenya	KEN	Apr 18, 2020	0.021
Kenya	KEN	Apr 19, 2020	0.025
Kenya	KEN	Apr 20, 2020	0.012
Kenya	KEN	Apr 21, 2020	0.015
Kenya	KEN	Apr 22, 2020	0.013
Kenya	KEN	Apr 23, 2020	0.012
Kenya	KEN	Apr 24, 2020	0.012
Kenya	KEN	May 1, 2020	0.027
Kenya	KEN	May 2, 2020	0.022
Kenya	KEN	May 3, 2020	0.016
Kenya	KEN	May 4, 2020	0.019
Kenya	KEN	May 5, 2020	0.02
Latvia	LVA	Feb 29, 2020	0.061
Latvia	LVA	Mar 1, 2020	0.005
Latvia	LVA	Mar 2, 2020	0.02
Latvia	LVA	Mar 3, 2020	0.022
Latvia	LVA	Mar 4, 2020	0.019
Latvia	LVA	Mar 5, 2020	0.019
Latvia	LVA	Mar 6, 2020	0.017
Latvia	LVA	Mar 7, 2020	0.007
Latvia	LVA	Mar 8, 2020	0.012
Latvia	LVA	Mar 9, 2020	0.025
Latvia	LVA	Mar 10, 2020	0.031
Latvia	LVA	Mar 11, 2020	0.025
Latvia	LVA	Mar 12, 2020	0.042
Latvia	LVA	Mar 13, 2020	0.067
Latvia	LVA	Mar 14, 2020	0.168
Latvia	LVA	Mar 15, 2020	0.177
Latvia	LVA	Mar 16, 2020	0.186
Latvia	LVA	Mar 17, 2020	0.262
Latvia	LVA	Mar 18, 2020	0.4
Latvia	LVA	Mar 19, 2020	0.382
Latvia	LVA	Mar 20, 2020	0.371
Latvia	LVA	Mar 21, 2020	0.736
Latvia	LVA	Mar 22, 2020	0.43
Latvia	LVA	Mar 23, 2020	0.628
Latvia	LVA	Mar 24, 2020	0.47
Latvia	LVA	Mar 25, 2020	0.61
Latvia	LVA	Mar 26, 2020	0.433
Latvia	LVA	Mar 27, 2020	0.577
Latvia	LVA	Mar 28, 2020	0.555
Latvia	LVA	Mar 29, 2020	0.56
Latvia	LVA	Mar 30, 2020	0.266
Latvia	LVA	Mar 31, 2020	0.265
Latvia	LVA	Apr 1, 2020	0.532
Latvia	LVA	Apr 2, 2020	0.543
Latvia	LVA	Apr 3, 2020	0.723
Latvia	LVA	Apr 4, 2020	0.627
Latvia	LVA	Apr 5, 2020	0.689
Latvia	LVA	Apr 6, 2020	0.41
Latvia	LVA	Apr 7, 2020	0.595
Latvia	LVA	Apr 8, 2020	0.775
Latvia	LVA	Apr 9, 2020	0.754
Latvia	LVA	Apr 10, 2020	0.635
Latvia	LVA	Apr 11, 2020	0.604
Latvia	LVA	Apr 12, 2020	0.222
Latvia	LVA	Apr 13, 2020	0.298
Latvia	LVA	Apr 14, 2020	0.128
Latvia	LVA	Apr 15, 2020	0.465
Latvia	LVA	Apr 16, 2020	0.745
Latvia	LVA	Apr 17, 2020	0.814
Latvia	LVA	Apr 18, 2020	0.986
Latvia	LVA	Apr 19, 2020	0.628
Latvia	LVA	Apr 20, 2020	0.417
Latvia	LVA	Apr 21, 2020	0.691
Latvia	LVA	Apr 22, 2020	0.723
Latvia	LVA	Apr 23, 2020	0.904
Latvia	LVA	Apr 24, 2020	1.081
Latvia	LVA	Apr 25, 2020	1.412
Latvia	LVA	Apr 26, 2020	0.994
Latvia	LVA	Apr 27, 2020	0.829
Latvia	LVA	Apr 28, 2020	1.262
Latvia	LVA	Apr 29, 2020	1.723
Latvia	LVA	Apr 30, 2020	1.63
Latvia	LVA	May 1, 2020	1.715
Latvia	LVA	May 2, 2020	1.051
Latvia	LVA	May 3, 2020	0.606
Latvia	LVA	May 4, 2020	0.646
Latvia	LVA	May 5, 2020	0.364
Latvia	LVA	May 6, 2020	1.313
Lithuania	LTU	Mar 17, 2020	0.043
Lithuania	LTU	Mar 18, 2020	0.071
Lithuania	LTU	Mar 28, 2020	0.516
Lithuania	LTU	Mar 29, 2020	0.56
Lithuania	LTU	Mar 30, 2020	0.539
Lithuania	LTU	Apr 2, 2020	1.12
Lithuania	LTU	Apr 3, 2020	1.032
Lithuania	LTU	Apr 4, 2020	1.081
Lithuania	LTU	Apr 5, 2020	0.833
Lithuania	LTU	Apr 6, 2020	0.718
Lithuania	LTU	Apr 7, 2020	0.811
Lithuania	LTU	Apr 10, 2020	1.191
Lithuania	LTU	Apr 11, 2020	0.889
Lithuania	LTU	Apr 14, 2020	0.436
Lithuania	LTU	Apr 15, 2020	0.73
Lithuania	LTU	Apr 16, 2020	1.418
Lithuania	LTU	Apr 17, 2020	1.677
Lithuania	LTU	Apr 18, 2020	2.099
Lithuania	LTU	Apr 19, 2020	1.917
Lithuania	LTU	Apr 20, 2020	0.851
Lithuania	LTU	Apr 21, 2020	1.617
Lithuania	LTU	Apr 22, 2020	2.219
Lithuania	LTU	Apr 23, 2020	2.497
Lithuania	LTU	Apr 24, 2020	2.719
Lithuania	LTU	Apr 25, 2020	2.923
Lithuania	LTU	Apr 26, 2020	2.035
Lithuania	LTU	Apr 27, 2020	0.84
Lithuania	LTU	Apr 28, 2020	1.849
Lithuania	LTU	Apr 29, 2020	2.348
Lithuania	LTU	Apr 30, 2020	2.701
Lithuania	LTU	May 1, 2020	2.65
Lithuania	LTU	May 2, 2020	2.021
Lithuania	LTU	May 3, 2020	1.252
Lithuania	LTU	May 4, 2020	0.864
Lithuania	LTU	May 5, 2020	1.865
Lithuania	LTU	May 6, 2020	2.714
Luxembourg	LUX	Apr 4, 2020	2.125
Luxembourg	LUX	Apr 10, 2020	1.201
Luxembourg	LUX	Apr 11, 2020	1.105
Luxembourg	LUX	Apr 12, 2020	0.559
Luxembourg	LUX	Apr 15, 2020	1.917
Luxembourg	LUX	Apr 16, 2020	1.497
Luxembourg	LUX	Apr 17, 2020	1.173
Luxembourg	LUX	Apr 18, 2020	1.371
Luxembourg	LUX	Apr 19, 2020	0.661
Luxembourg	LUX	Apr 20, 2020	0.211
Luxembourg	LUX	Apr 21, 2020	1.859
Luxembourg	LUX	Apr 22, 2020	1.797
Luxembourg	LUX	Apr 23, 2020	1.284
Luxembourg	LUX	Apr 24, 2020	1.423
Luxembourg	LUX	Apr 25, 2020	1.169
Luxembourg	LUX	Apr 26, 2020	0.781
Luxembourg	LUX	Apr 27, 2020	0.158
Luxembourg	LUX	Apr 28, 2020	1.021
Luxembourg	LUX	Apr 29, 2020	3.222
Luxembourg	LUX	Apr 30, 2020	1.414
Luxembourg	LUX	May 1, 2020	3.598
Luxembourg	LUX	May 2, 2020	4.098
Luxembourg	LUX	May 3, 2020	1.051
Luxembourg	LUX	May 4, 2020	0.353
Luxembourg	LUX	May 5, 2020	1.534
Luxembourg	LUX	May 6, 2020	1.971
Malaysia	MYS	Feb 17, 2020	0.003
Malaysia	MYS	Feb 18, 2020	0.001
Malaysia	MYS	Feb 21, 2020	0.003
Malaysia	MYS	Feb 24, 2020	0.001
Malaysia	MYS	Feb 26, 2020	0.001
Malaysia	MYS	Feb 27, 2020	0.014
Malaysia	MYS	Mar 12, 2020	0.004
Malaysia	MYS	Mar 20, 2020	0.039
Malaysia	MYS	Mar 23, 2020	0.057
Malaysia	MYS	Mar 24, 2020	0.015
Malaysia	MYS	Mar 25, 2020	0.069
Malaysia	MYS	Mar 26, 2020	0.036
Malaysia	MYS	Mar 27, 2020	0.222
Malaysia	MYS	Mar 28, 2020	0.164
Malaysia	MYS	Mar 31, 2020	0.033
Malaysia	MYS	Apr 1, 2020	0.109
Malaysia	MYS	Apr 2, 2020	0.056
Malaysia	MYS	Apr 3, 2020	0.057
Malaysia	MYS	Apr 4, 2020	0.045
Malaysia	MYS	Apr 5, 2020	0.081
Malaysia	MYS	Apr 6, 2020	0.121
Malaysia	MYS	Apr 7, 2020	0.155
Malaysia	MYS	Apr 8, 2020	0.178
Malaysia	MYS	Apr 9, 2020	0.158
Malaysia	MYS	Apr 10, 2020	0.142
Malaysia	MYS	Apr 11, 2020	0.122
Malaysia	MYS	Apr 12, 2020	0.173
Malaysia	MYS	Apr 13, 2020	0.131
Malaysia	MYS	Apr 14, 2020	0.095
Malaysia	MYS	Apr 15, 2020	0.074
Malaysia	MYS	Apr 18, 2020	0.127
Malaysia	MYS	Apr 19, 2020	0.096
Malaysia	MYS	Apr 20, 2020	0.134
Malaysia	MYS	Apr 23, 2020	0.113
Malaysia	MYS	Apr 24, 2020	0.133
Malaysia	MYS	Apr 25, 2020	0.162
Malaysia	MYS	Apr 26, 2020	0.14
Malaysia	MYS	Apr 27, 2020	0.229
Malaysia	MYS	Apr 28, 2020	0.244
Malaysia	MYS	Apr 29, 2020	0.229
Malaysia	MYS	May 2, 2020	0.477
Malaysia	MYS	May 3, 2020	0.359
Malaysia	MYS	May 4, 2020	0.302
Malaysia	MYS	May 5, 2020	0.235
Malaysia	MYS	May 6, 2020	0.276
Mexico	MEX	Jan 20, 2020	0.001
Mexico	MEX	Feb 10, 2020	0.001
Mexico	MEX	Feb 28, 2020	0.001
Mexico	MEX	Mar 2, 2020	0.001
Mexico	MEX	Mar 3, 2020	0.001
Mexico	MEX	Mar 4, 2020	0.001
Mexico	MEX	Mar 9, 2020	0.001
Mexico	MEX	Mar 10, 2020	0.001
Mexico	MEX	Mar 11, 2020	0.001
Mexico	MEX	Mar 12, 2020	0.002
Mexico	MEX	Mar 13, 2020	0.002
Mexico	MEX	Mar 14, 2020	0.001
Mexico	MEX	Mar 15, 2020	0.001
Mexico	MEX	Mar 16, 2020	0.002
Mexico	MEX	Mar 17, 2020	0.004
Mexico	MEX	Mar 18, 2020	0.004
Mexico	MEX	Mar 19, 2020	0.005
Mexico	MEX	Mar 20, 2020	0.004
Mexico	MEX	Mar 21, 2020	0.003
Mexico	MEX	Mar 22, 2020	0.002
Mexico	MEX	Mar 23, 2020	0.006
Mexico	MEX	Mar 24, 2020	0.009
Mexico	MEX	Mar 25, 2020	0.01
Mexico	MEX	Mar 26, 2020	0.009
Mexico	MEX	Mar 27, 2020	0.011
Mexico	MEX	Mar 28, 2020	0.006
Mexico	MEX	Mar 29, 2020	0.006
Mexico	MEX	Mar 30, 2020	0.013
Mexico	MEX	Mar 31, 2020	0.011
Mexico	MEX	Apr 1, 2020	0.012
Mexico	MEX	Apr 2, 2020	0.013
Mexico	MEX	Apr 3, 2020	0.013
Mexico	MEX	Apr 4, 2020	0.008
Mexico	MEX	Apr 5, 2020	0.006
Mexico	MEX	Apr 6, 2020	0.015
Mexico	MEX	Apr 7, 2020	0.015
Mexico	MEX	Apr 8, 2020	0.017
Mexico	MEX	Apr 9, 2020	0.012
Mexico	MEX	Apr 10, 2020	0.015
Mexico	MEX	Apr 11, 2020	0.01
Mexico	MEX	Apr 12, 2020	0.009
Mexico	MEX	Apr 13, 2020	0.021
Mexico	MEX	Apr 14, 2020	0.021
Mexico	MEX	Apr 15, 2020	0.021
Mexico	MEX	Apr 16, 2020	0.02
Mexico	MEX	Apr 17, 2020	0.023
Mexico	MEX	Apr 18, 2020	0.012
Mexico	MEX	Apr 19, 2020	0.011
Mexico	MEX	Apr 20, 2020	0.026
Mexico	MEX	Apr 21, 2020	0.024
Mexico	MEX	Apr 22, 2020	0.023
Mexico	MEX	Apr 23, 2020	0.025
Mexico	MEX	Apr 24, 2020	0.028
Mexico	MEX	Apr 25, 2020	0.015
Mexico	MEX	Apr 26, 2020	0.012
Mexico	MEX	Apr 27, 2020	0.029
Mexico	MEX	Apr 28, 2020	0.028
Mexico	MEX	Apr 29, 2020	0.028
Mexico	MEX	Apr 30, 2020	0.027
Mexico	MEX	May 1, 2020	0.011
Mexico	MEX	May 2, 2020	0.008
Mexico	MEX	May 3, 2020	0.004
Mexico	MEX	May 4, 2020	0.002
Morocco	MAR	Mar 19, 2020	0.001
Morocco	MAR	Mar 20, 2020	0.003
Morocco	MAR	Mar 21, 2020	0.002
Morocco	MAR	Mar 22, 2020	0.002
Morocco	MAR	Mar 23, 2020	0.004
Morocco	MAR	Mar 24, 2020	0.002
Morocco	MAR	Mar 25, 2020	0.004
Morocco	MAR	Mar 26, 2020	0.006
Morocco	MAR	Mar 27, 2020	0.015
Morocco	MAR	Mar 28, 2020	0.006
Morocco	MAR	Mar 29, 2020	0.008
Morocco	MAR	Mar 30, 2020	0.013
Morocco	MAR	Mar 31, 2020	0.009
Morocco	MAR	Apr 1, 2020	0.007
Morocco	MAR	Apr 2, 2020	0.008
Morocco	MAR	Apr 3, 2020	0.008
Morocco	MAR	Apr 4, 2020	0.011
Morocco	MAR	Apr 5, 2020	0.014
Morocco	MAR	Apr 6, 2020	0.007
Morocco	MAR	Apr 7, 2020	0.009
Morocco	MAR	Apr 8, 2020	0.009
Morocco	MAR	Apr 9, 2020	0.017
Morocco	MAR	Apr 10, 2020	0.023
Morocco	MAR	Apr 11, 2020	0.019
Morocco	MAR	Apr 12, 2020	0.018
Morocco	MAR	Apr 13, 2020	0.014
Morocco	MAR	Apr 14, 2020	0.022
Morocco	MAR	Apr 15, 2020	0.02
Morocco	MAR	Apr 16, 2020	0.036
Morocco	MAR	Apr 17, 2020	0.026
Morocco	MAR	Apr 18, 2020	0.02
Morocco	MAR	Apr 19, 2020	0.039
Morocco	MAR	Apr 20, 2020	0.034
Morocco	MAR	Apr 21, 2020	0.046
Morocco	MAR	Apr 22, 2020	0.048
Morocco	MAR	Apr 23, 2020	0.056
Morocco	MAR	Apr 24, 2020	0.054
Morocco	MAR	Apr 25, 2020	0.041
Morocco	MAR	Apr 26, 2020	0.053
Morocco	MAR	Apr 27, 2020	0.05
Morocco	MAR	Apr 28, 2020	0.054
Morocco	MAR	Apr 29, 2020	0.046
Morocco	MAR	Apr 30, 2020	0.052
Morocco	MAR	May 1, 2020	0.059
Myanmar	MMR	Apr 4, 2020	0.001
Myanmar	MMR	Apr 9, 2020	0.003
Myanmar	MMR	Apr 10, 2020	0.001
Myanmar	MMR	Apr 11, 2020	0.004
Myanmar	MMR	Apr 12, 2020	0.005
Myanmar	MMR	Apr 13, 2020	0.006
Myanmar	MMR	Apr 14, 2020	0.007
Myanmar	MMR	Apr 15, 2020	0.008
Myanmar	MMR	Apr 18, 2020	0.005
Myanmar	MMR	Apr 19, 2020	0.007
Myanmar	MMR	Apr 20, 2020	0.007
Myanmar	MMR	Apr 21, 2020	0.005
Myanmar	MMR	Apr 22, 2020	0.005
Myanmar	MMR	Apr 23, 2020	0.006
Myanmar	MMR	Apr 24, 2020	0.006
Myanmar	MMR	Apr 25, 2020	0.008
Myanmar	MMR	Apr 26, 2020	0.003
Myanmar	MMR	Apr 27, 2020	0.01
Myanmar	MMR	Apr 28, 2020	0.007
Myanmar	MMR	Apr 29, 2020	0.005
Myanmar	MMR	Apr 30, 2020	0.004
Myanmar	MMR	May 1, 2020	0.003
Myanmar	MMR	May 2, 2020	0.006
Myanmar	MMR	May 3, 2020	0.004
Myanmar	MMR	May 4, 2020	0.004
Nepal	NPL	Feb 19, 2020	0.006
Nepal	NPL	Mar 2, 2020	0.006
Nepal	NPL	Mar 17, 2020	0.001
Nepal	NPL	Mar 18, 2020	0.001
Nepal	NPL	Mar 19, 2020	0.001
Nepal	NPL	Mar 20, 2020	0.001
Nepal	NPL	Mar 23, 2020	0.001
Nepal	NPL	Mar 25, 2020	0.003
Nepal	NPL	Mar 26, 2020	0.002
Nepal	NPL	Mar 27, 2020	0.002
Nepal	NPL	Mar 28, 2020	0.003
Nepal	NPL	Mar 29, 2020	0.001
Nepal	NPL	Mar 30, 2020	0.003
Nepal	NPL	Mar 31, 2020	0.002
Nepal	NPL	Apr 1, 2020	0.003
Nepal	NPL	Apr 2, 2020	0.001
Nepal	NPL	Apr 3, 2020	0.004
Nepal	NPL	Apr 4, 2020	0.007
Nepal	NPL	Apr 5, 2020	0.004
Nepal	NPL	Apr 6, 2020	0.009
Nepal	NPL	Apr 7, 2020	0.008
Nepal	NPL	Apr 8, 2020	0.008
Nepal	NPL	Apr 9, 2020	0.018
Nepal	NPL	Apr 10, 2020	0.007
Nepal	NPL	Apr 11, 2020	0.045
Nepal	NPL	Apr 12, 2020	0.026
Nepal	NPL	Apr 13, 2020	0.017
Nepal	NPL	Apr 14, 2020	0.021
Nepal	NPL	Apr 15, 2020	0.02
Nepal	NPL	Apr 16, 2020	0.013
Nepal	NPL	Apr 17, 2020	0.007
Nepal	NPL	Apr 18, 2020	0.019
Nepal	NPL	Apr 19, 2020	0.002
Nepal	NPL	Apr 20, 2020	0.011
Nepal	NPL	Apr 21, 2020	0.012
Nepal	NPL	Apr 22, 2020	0.009
Nepal	NPL	Apr 23, 2020	0.006
Nepal	NPL	Apr 24, 2020	0.007
Nepal	NPL	Apr 25, 2020	0.009
Nepal	NPL	Apr 26, 2020	0.009
Nepal	NPL	Apr 27, 2020	0.019
Nepal	NPL	Apr 28, 2020	0.012
Nepal	NPL	Apr 29, 2020	0.025
Nepal	NPL	Apr 30, 2020	0.017
Nepal	NPL	May 1, 2020	0.019
Nepal	NPL	May 2, 2020	0.018
Nepal	NPL	May 3, 2020	0.011
Nepal	NPL	May 4, 2020	0.007
Nepal	NPL	May 5, 2020	0.007
Netherlands	NLD	May 4, 2020	0.169
Netherlands	NLD	May 5, 2020	0.159
New Zealand	NZL	Mar 10, 2020	0.018
New Zealand	NZL	Mar 11, 2020	0.017
New Zealand	NZL	Mar 12, 2020	0.006
New Zealand	NZL	Mar 13, 2020	0.007
New Zealand	NZL	Mar 14, 2020	0.007
New Zealand	NZL	Mar 15, 2020	0.029
New Zealand	NZL	Mar 16, 2020	0.067
New Zealand	NZL	Mar 17, 2020	0.137
New Zealand	NZL	Mar 18, 2020	0.251
New Zealand	NZL	Mar 19, 2020	0.268
New Zealand	NZL	Mar 20, 2020	0.322
New Zealand	NZL	Mar 21, 2020	0.244
New Zealand	NZL	Mar 22, 2020	0.26
New Zealand	NZL	Mar 23, 2020	0.218
New Zealand	NZL	Mar 24, 2020	0.32
New Zealand	NZL	Mar 25, 2020	0.538
New Zealand	NZL	Mar 26, 2020	0.439
New Zealand	NZL	Mar 27, 2020	0.429
New Zealand	NZL	Mar 28, 2020	0.375
New Zealand	NZL	Mar 29, 2020	0.19
New Zealand	NZL	Mar 30, 2020	0.288
New Zealand	NZL	Mar 31, 2020	0.434
New Zealand	NZL	Apr 1, 2020	0.531
New Zealand	NZL	Apr 2, 2020	0.715
New Zealand	NZL	Apr 3, 2020	0.753
New Zealand	NZL	Apr 4, 2020	0.641
New Zealand	NZL	Apr 5, 2020	0.769
New Zealand	NZL	Apr 6, 2020	0.603
New Zealand	NZL	Apr 7, 2020	0.84
New Zealand	NZL	Apr 8, 2020	0.827
New Zealand	NZL	Apr 9, 2020	0.937
New Zealand	NZL	Apr 10, 2020	0.635
New Zealand	NZL	Apr 11, 2020	0.502
New Zealand	NZL	Apr 12, 2020	0.344
New Zealand	NZL	Apr 13, 2020	0.326
New Zealand	NZL	Apr 14, 2020	0.435
New Zealand	NZL	Apr 15, 2020	0.759
New Zealand	NZL	Apr 16, 2020	0.879
New Zealand	NZL	Apr 17, 2020	0.97
New Zealand	NZL	Apr 18, 2020	0.86
New Zealand	NZL	Apr 19, 2020	0.639
New Zealand	NZL	Apr 20, 2020	0.664
New Zealand	NZL	Apr 21, 2020	1.097
New Zealand	NZL	Apr 22, 2020	1.344
New Zealand	NZL	Apr 23, 2020	1.444
New Zealand	NZL	Apr 24, 2020	1.405
New Zealand	NZL	Apr 25, 2020	1.237
New Zealand	NZL	Apr 26, 2020	0.609
New Zealand	NZL	Apr 27, 2020	0.445
New Zealand	NZL	Apr 28, 2020	0.547
New Zealand	NZL	Apr 29, 2020	1.217
New Zealand	NZL	Apr 30, 2020	1.105
New Zealand	NZL	May 1, 2020	1.18
New Zealand	NZL	May 2, 2020	0.961
New Zealand	NZL	May 3, 2020	0.513
New Zealand	NZL	May 4, 2020	0.67
New Zealand	NZL	May 5, 2020	0.99
Nigeria	NGA	Apr 17, 2020	0.002
Nigeria	NGA	Apr 29, 2020	0.004
Nigeria	NGA	May 4, 2020	0.009
Nigeria	NGA	May 5, 2020	0.005
Nigeria	NGA	May 6, 2020	0.008
Norway	NOR	Mar 17, 2020	0.661
Norway	NOR	Mar 18, 2020	1.268
Norway	NOR	Mar 19, 2020	1.118
Norway	NOR	Mar 20, 2020	1.688
Norway	NOR	Mar 21, 2020	1.054
Norway	NOR	Mar 22, 2020	0.912
Norway	NOR	Mar 23, 2020	1.265
Norway	NOR	Mar 24, 2020	1.726
[truncated: 1,616 more rows]
