# Supplementary material for: Tracking ℛ of COVID-19: A new real-time estimation using the Kalman filter
Source: PLoS One. 2021 Jan 13;16(1):e0244474. doi: 10.1371/journal.pone.0244474 (PMC7806155; doi:10.1371/journal.pone.0244474)
Supplement: S1 File — Replication package for replicating all of the statistical analysis and simulation results provided in the paper. (ZIP) [file pone.0244474.s002.zip › code/python/construct_dataset/input/time_series_covid19_confirmed_global.csv]

Province/State	Country/Region	Lat	Long	1/22/20	1/23/20	1/24/20	1/25/20	1/26/20	1/27/20	1/28/20	1/29/20	1/30/20	1/31/20	2/1/20	2/2/20	2/3/20	2/4/20	2/5/20	2/6/20	2/7/20	2/8/20	2/9/20	2/10/20	2/11/20	2/12/20	2/13/20	2/14/20	2/15/20	2/16/20	2/17/20	2/18/20	2/19/20	2/20/20	2/21/20	2/22/20	2/23/20	2/24/20	2/25/20	2/26/20	2/27/20	2/28/20	2/29/20	3/1/20	3/2/20	3/3/20	3/4/20	3/5/20	3/6/20	3/7/20
	Afghanistan	33.93911	67.709953	0	0	0	0	0	0	0	0	0	0	0	0	0	0	0	0	0	0	0	0	0	0	0	0	0	0	0	0	0	0	0	0	0	1	1	1	1	1	1	1	1	1	1	1	1	1
	Albania	41.1533	20.1683	0	0	0	0	0	0	0	0	0	0	0	0	0	0	0	0	0	0	0	0	0	0	0	0	0	0	0	0	0	0	0	0	0	0	0	0	0	0	0	0	0	0	0	0	0	0
	Algeria	28.0339	1.6596	0	0	0	0	0	0	0	0	0	0	0	0	0	0	0	0	0	0	0	0	0	0	0	0	0	0	0	0	0	0	0	0	0	0	1	1	1	1	1	1	3	5	12	12	17	17
	Andorra	42.5063	1.5218	0	0	0	0	0	0	0	0	0	0	0	0	0	0	0	0	0	0	0	0	0	0	0	0	0	0	0	0	0	0	0	0	0	0	0	0	0	0	0	0	1	1	1	1	1	1
	Angola	-11.2027	17.8739	0	0	0	0	0	0	0	0	0	0	0	0	0	0	0	0	0	0	0	0	0	0	0	0	0	0	0	0	0	0	0	0	0	0	0	0	0	0	0	0	0	0	0	0	0	0
	Antigua and Barbuda	17.0608	-61.7964	0	0	0	0	0	0	0	0	0	0	0	0	0	0	0	0	0	0	0	0	0	0	0	0	0	0	0	0	0	0	0	0	0	0	0	0	0	0	0	0	0	0	0	0	0	0
	Argentina	-38.4161	-63.6167	0	0	0	0	0	0	0	0	0	0	0	0	0	0	0	0	0	0	0	0	0	0	0	0	0	0	0	0	0	0	0	0	0	0	0	0	0	0	0	0	0	1	1	1	2	8
	Armenia	40.0691	45.0382	0	0	0	0	0	0	0	0	0	0	0	0	0	0	0	0	0	0	0	0	0	0	0	0	0	0	0	0	0	0	0	0	0	0	0	0	0	0	0	1	1	1	1	1	1	1
Australian Capital Territory	Australia	-35.4735	149.0124	0	0	0	0	0	0	0	0	0	0	0	0	0	0	0	0	0	0	0	0	0	0	0	0	0	0	0	0	0	0	0	0	0	0	0	0	0	0	0	0	0	0	0	0	0	0
New South Wales	Australia	-33.8688	151.2093	0	0	0	0	3	4	4	4	4	4	4	4	4	4	4	4	4	4	4	4	4	4	4	4	4	4	4	4	4	4	4	4	4	4	4	4	4	4	4	6	6	13	22	22	26	28
Northern Territory	Australia	-12.4634	130.8456	0	0	0	0	0	0	0	0	0	0	0	0	0	0	0	0	0	0	0	0	0	0	0	0	0	0	0	0	0	0	0	0	0	0	0	0	0	0	0	0	0	0	1	1	0	0
Queensland	Australia	-27.4698	153.0251	0	0	0	0	0	0	0	1	3	2	3	2	2	3	3	4	5	5	5	5	5	5	5	5	5	5	5	5	5	5	5	5	5	5	5	5	5	5	9	9	9	11	11	13	13	13
South Australia	Australia	-34.9285	138.6007	0	0	0	0	0	0	0	0	0	0	1	2	2	2	2	2	2	2	2	2	2	2	2	2	2	2	2	2	2	2	2	2	2	2	2	2	2	2	3	3	3	3	5	5	7	7
Tasmania	Australia	-42.8821	147.3272	0	0	0	0	0	0	0	0	0	0	0	0	0	0	0	0	0	0	0	0	0	0	0	0	0	0	0	0	0	0	0	0	0	0	0	0	0	0	0	0	1	1	1	1	1	1
Victoria	Australia	-37.8136	144.9631	0	0	0	0	1	1	1	1	2	3	4	4	4	4	4	4	4	4	4	4	4	4	4	4	4	4	4	4	4	4	4	4	4	4	4	4	4	4	7	7	9	9	10	10	10	11
Western Australia	Australia	-31.9505	115.8605	0	0	0	0	0	0	0	0	0	0	0	0	0	0	0	0	0	0	0	0	0	0	0	0	0	0	0	0	0	0	0	0	0	0	0	0	0	0	2	2	2	2	2	3	3	3
	Austria	47.5162	14.5501	0	0	0	0	0	0	0	0	0	0	0	0	0	0	0	0	0	0	0	0	0	0	0	0	0	0	0	0	0	0	0	0	0	0	2	2	3	3	9	14	18	21	29	41	55	79
	Azerbaijan	40.1431	47.5769	0	0	0	0	0	0	0	0	0	0	0	0	0	0	0	0	0	0	0	0	0	0	0	0	0	0	0	0	0	0	0	0	0	0	0	0	0	0	0	3	3	3	3	6	6	9
	Bahamas	25.025885	-78.035889	0	0	0	0	0	0	0	0	0	0	0	0	0	0	0	0	0	0	0	0	0	0	0	0	0	0	0	0	0	0	0	0	0	0	0	0	0	0	0	0	0	0	0	0	0	0
	Bahrain	26.0275	50.55	0	0	0	0	0	0	0	0	0	0	0	0	0	0	0	0	0	0	0	0	0	0	0	0	0	0	0	0	0	0	0	0	0	1	23	33	33	36	41	47	49	49	52	55	60	85
	Bangladesh	23.685	90.3563	0	0	0	0	0	0	0	0	0	0	0	0	0	0	0	0	0	0	0	0	0	0	0	0	0	0	0	0	0	0	0	0	0	0	0	0	0	0	0	0	0	0	0	0	0	0
	Barbados	13.1939	-59.5432	0	0	0	0	0	0	0	0	0	0	0	0	0	0	0	0	0	0	0	0	0	0	0	0	0	0	0	0	0	0	0	0	0	0	0	0	0	0	0	0	0	0	0	0	0	0
	Belarus	53.7098	27.9534	0	0	0	0	0	0	0	0	0	0	0	0	0	0	0	0	0	0	0	0	0	0	0	0	0	0	0	0	0	0	0	0	0	0	0	0	0	1	1	1	1	1	6	6	6	6
	Belgium	50.8333	4.469936	0	0	0	0	0	0	0	0	0	0	0	0	0	1	1	1	1	1	1	1	1	1	1	1	1	1	1	1	1	1	1	1	1	1	1	1	1	1	1	2	8	13	23	50	109	169
	Belize	17.1899	-88.4976	0	0	0	0	0	0	0	0	0	0	0	0	0	0	0	0	0	0	0	0	0	0	0	0	0	0	0	0	0	0	0	0	0	0	0	0	0	0	0	0	0	0	0	0	0	0
	Benin	9.3077	2.3158	0	0	0	0	0	0	0	0	0	0	0	0	0	0	0	0	0	0	0	0	0	0	0	0	0	0	0	0	0	0	0	0	0	0	0	0	0	0	0	0	0	0	0	0	0	0
	Bhutan	27.5142	90.4336	0	0	0	0	0	0	0	0	0	0	0	0	0	0	0	0	0	0	0	0	0	0	0	0	0	0	0	0	0	0	0	0	0	0	0	0	0	0	0	0	0	0	0	0	1	1
	Bolivia	-16.2902	-63.5887	0	0	0	0	0	0	0	0	0	0	0	0	0	0	0	0	0	0	0	0	0	0	0	0	0	0	0	0	0	0	0	0	0	0	0	0	0	0	0	0	0	0	0	0	0	0
	Bosnia and Herzegovina	43.9159	17.6791	0	0	0	0	0	0	0	0	0	0	0	0	0	0	0	0	0	0	0	0	0	0	0	0	0	0	0	0	0	0	0	0	0	0	0	0	0	0	0	0	0	0	0	2	2	3
	Botswana	-22.3285	24.6849	0	0	0	0	0	0	0	0	0	0	0	0	0	0	0	0	0	0	0	0	0	0	0	0	0	0	0	0	0	0	0	0	0	0	0	0	0	0	0	0	0	0	0	0	0	0
	Brazil	-14.235	-51.9253	0	0	0	0	0	0	0	0	0	0	0	0	0	0	0	0	0	0	0	0	0	0	0	0	0	0	0	0	0	0	0	0	0	0	0	1	1	1	2	2	2	2	4	4	13	13
	Brunei	4.5353	114.7277	0	0	0	0	0	0	0	0	0	0	0	0	0	0	0	0	0	0	0	0	0	0	0	0	0	0	0	0	0	0	0	0	0	0	0	0	0	0	0	0	0	0	0	0	0	0
	Bulgaria	42.7339	25.4858	0	0	0	0	0	0	0	0	0	0	0	0	0	0	0	0	0	0	0	0	0	0	0	0	0	0	0	0	0	0	0	0	0	0	0	0	0	0	0	0	0	0	0	0	0	0
	Burkina Faso	12.2383	-1.5616	0	0	0	0	0	0	0	0	0	0	0	0	0	0	0	0	0	0	0	0	0	0	0	0	0	0	0	0	0	0	0	0	0	0	0	0	0	0	0	0	0	0	0	0	0	0
	Burma	21.9162	95.956	0	0	0	0	0	0	0	0	0	0	0	0	0	0	0	0	0	0	0	0	0	0	0	0	0	0	0	0	0	0	0	0	0	0	0	0	0	0	0	0	0	0	0	0	0	0
	Burundi	-3.3731	29.9189	0	0	0	0	0	0	0	0	0	0	0	0	0	0	0	0	0	0	0	0	0	0	0	0	0	0	0	0	0	0	0	0	0	0	0	0	0	0	0	0	0	0	0	0	0	0
	Cabo Verde	16.5388	-23.0418	0	0	0	0	0	0	0	0	0	0	0	0	0	0	0	0	0	0	0	0	0	0	0	0	0	0	0	0	0	0	0	0	0	0	0	0	0	0	0	0	0	0	0	0	0	0
	Cambodia	11.55	104.9167	0	0	0	0	0	1	1	1	1	1	1	1	1	1	1	1	1	1	1	1	1	1	1	1	1	1	1	1	1	1	1	1	1	1	1	1	1	1	1	1	1	1	1	1	1	1
	Cameroon	3.8480000000000003	11.5021	0	0	0	0	0	0	0	0	0	0	0	0	0	0	0	0	0	0	0	0	0	0	0	0	0	0	0	0	0	0	0	0	0	0	0	0	0	0	0	0	0	0	0	0	1	1
Alberta	Canada	53.9333	-116.5765	0	0	0	0	0	0	0	0	0	0	0	0	0	0	0	0	0	0	0	0	0	0	0	0	0	0	0	0	0	0	0	0	0	0	0	0	0	0	0	0	0	0	0	0	1	2
British Columbia	Canada	53.7267	-127.6476	0	0	0	0	0	0	1	1	1	1	1	1	1	1	2	2	4	4	4	4	4	4	4	4	4	4	5	5	5	5	6	6	6	6	7	7	7	7	8	8	8	9	12	13	21	21
Diamond Princess	Canada	0.0	0.0	0	0	0	0	0	0	0	0	0	0	0	0	0	0	0	0	0	0	0	0	0	0	0	0	0	0	0	0	0	0	0	0	0	0	0	0	0	0	0	0	0	0	0	0	0	0
Grand Princess	Canada	0.0	0.0	0	0	0	0	0	0	0	0	0	0	0	0	0	0	0	0	0	0	0	0	0	0	0	0	0	0	0	0	0	0	0	0	0	0	0	0	0	0	0	0	0	0	0	0	0	0
Manitoba	Canada	53.7609	-98.8139	0	0	0	0	0	0	0	0	0	0	0	0	0	0	0	0	0	0	0	0	0	0	0	0	0	0	0	0	0	0	0	0	0	0	0	0	0	0	0	0	0	0	0	0	0	0
New Brunswick	Canada	46.5653	-66.4619	0	0	0	0	0	0	0	0	0	0	0	0	0	0	0	0	0	0	0	0	0	0	0	0	0	0	0	0	0	0	0	0	0	0	0	0	0	0	0	0	0	0	0	0	0	0
Newfoundland and Labrador	Canada	53.1355	-57.6604	0	0	0	0	0	0	0	0	0	0	0	0	0	0	0	0	0	0	0	0	0	0	0	0	0	0	0	0	0	0	0	0	0	0	0	0	0	0	0	0	0	0	0	0	0	0
Northwest Territories	Canada	64.8255	-124.8457	0	0	0	0	0	0	0	0	0	0	0	0	0	0	0	0	0	0	0	0	0	0	0	0	0	0	0	0	0	0	0	0	0	0	0	0	0	0	0	0	0	0	0	0	0	0
Nova Scotia	Canada	44.681999999999995	-63.7443	0	0	0	0	0	0	0	0	0	0	0	0	0	0	0	0	0	0	0	0	0	0	0	0	0	0	0	0	0	0	0	0	0	0	0	0	0	0	0	0	0	0	0	0	0	0
Ontario	Canada	51.2538	-85.3232	0	0	0	0	1	1	1	1	1	3	3	3	3	3	3	3	3	3	3	3	3	3	3	3	3	3	3	3	3	3	3	3	3	4	4	4	6	6	11	15	18	20	20	22	25	28
Prince Edward Island	Canada	46.5107	-63.4168	0	0	0	0	0	0	0	0	0	0	0	0	0	0	0	0	0	0	0	0	0	0	0	0	0	0	0	0	0	0	0	0	0	0	0	0	0	0	0	0	0	0	0	0	0	0
Quebec	Canada	52.9399	-73.5491	0	0	0	0	0	0	0	0	0	0	0	0	0	0	0	0	0	0	0	0	0	0	0	0	0	0	0	0	0	0	0	0	0	0	0	0	0	1	1	1	1	1	1	2	2	3
Saskatchewan	Canada	52.9399	-106.4509	0	0	0	0	0	0	0	0	0	0	0	0	0	0	0	0	0	0	0	0	0	0	0	0	0	0	0	0	0	0	0	0	0	0	0	0	0	0	0	0	0	0	0	0	0	0
Yukon	Canada	64.2823	-135.0	0	0	0	0	0	0	0	0	0	0	0	0	0	0	0	0	0	0	0	0	0	0	0	0	0	0	0	0	0	0	0	0	0	0	0	0	0	0	0	0	0	0	0	0	0	0
	Central African Republic	6.6111	20.9394	0	0	0	0	0	0	0	0	0	0	0	0	0	0	0	0	0	0	0	0	0	0	0	0	0	0	0	0	0	0	0	0	0	0	0	0	0	0	0	0	0	0	0	0	0	0
	Chad	15.4542	18.7322	0	0	0	0	0	0	0	0	0	0	0	0	0	0	0	0	0	0	0	0	0	0	0	0	0	0	0	0	0	0	0	0	0	0	0	0	0	0	0	0	0	0	0	0	0	0
	Chile	-35.6751	-71.543	0	0	0	0	0	0	0	0	0	0	0	0	0	0	0	0	0	0	0	0	0	0	0	0	0	0	0	0	0	0	0	0	2	2	2	2	2	2	2	9	9	10	10	13	13	13
Anhui	China	31.8257	117.2264	1	9	15	39	60	70	106	152	200	237	297	340	408	480	530	591	665	733	779	830	860	889	910	934	950	962	973	982	986	987	988	989	989	989	989	989	989	990	990	990	990	990	990	990	990	990
Beijing	China	40.1824	116.4142	14	22	36	41	68	80	91	111	114	139	168	191	212	228	253	274	297	315	326	337	342	352	366	372	375	380	381	387	393	395	396	399	399	399	400	400	410	410	411	413	414	414	418	418	422	426
Chongqing	China	30.0572	107.874	6	9	27	57	75	110	132	147	182	211	247	300	337	366	389	411	426	428	468	486	505	518	529	537	544	551	553	555	560	567	572	573	575	576	576	576	576	576	576	576	576	576	576	576	576	576
Fujian	China	26.0789	117.9874	1	5	10	18	35	59	80	84	101	120	144	159	179	194	205	215	224	239	250	261	267	272	279	281	285	287	290	292	293	293	293	293	293	293	294	294	296	296	296	296	296	296	296	296	296	296
Gansu	China	35.7518	104.2861	0	2	2	4	7	14	19	24	26	29	40	51	55	57	62	62	67	79	83	83	86	87	90	90	90	90	91	91	91	91	91	91	91	91	91	91	91	91	91	91	91	91	91	102	119	120
Guangdong	China	23.3417	113.4244	26	32	53	78	111	151	207	277	354	436	535	632	725	813	895	970	1034	1095	1131	1159	1177	1219	1241	1261	1294	1316	1322	1328	1331	1332	1333	1339	1342	1345	1347	1347	1347	1348	1349	1349	1350	1350	1350	1351	1352	1352
Guangxi	China	23.8298	108.7881	2	5	23	23	36	46	51	58	78	87	100	111	127	139	150	168	172	183	195	210	215	222	222	226	235	237	238	242	244	245	246	249	249	251	252	252	252	252	252	252	252	252	252	252	252	252
Guizhou	China	26.8154	106.8748	1	3	3	4	5	7	9	9	12	29	29	38	46	58	64	71	81	89	99	109	127	133	135	140	143	144	146	146	146	146	146	146	146	146	146	146	146	146	146	146	146	146	146	146	146	146
Hainan	China	19.1959	109.7453	4	5	8	19	22	33	40	43	46	52	62	64	72	80	99	106	117	124	131	138	144	157	157	159	162	162	163	163	168	168	168	168	168	168	168	168	168	168	168	168	168	168	168	168	168	168
Hebei	China	39.549	116.1306	1	1	2	8	13	18	33	48	65	82	96	104	113	126	135	157	172	195	206	218	239	251	265	283	291	300	301	306	306	307	308	309	311	311	311	312	317	318	318	318	318	318	318	318	318	318
Heilongjiang	China	47.861999999999995	127.7615	0	2	4	9	15	21	33	38	44	59	80	95	121	155	190	227	277	295	307	331	360	378	395	419	425	445	457	464	470	476	479	479	480	480	480	480	480	480	480	480	480	480	480	481	481	481
Henan	China	37.8957	114.9042	5	5	9	32	83	128	168	206	278	352	422	493	566	675	764	851	914	981	1033	1073	1105	1135	1169	1184	1212	1231	1246	1257	1262	1265	1267	1270	1271	1271	1271	1271	1272	1272	1272	1272	1272	1272	1272	1272	1272	1272
Hong Kong	China	22.3	114.2	0	2	2	5	8	8	8	10	10	12	13	15	15	17	21	24	25	26	29	38	49	50	53	56	56	57	60	62	63	68	68	69	74	79	84	91	92	94	95	96	100	100	105	105	107	108
Hubei	China	30.9756	112.2707	444	444	549	761	1058	1423	3554	3554	4903	5806	7153	11177	13522	16678	19665	22112	24953	27100	29631	31728	33366	33366	48206	54406	56249	58182	59989	61682	62031	62442	62662	64084	64084	64287	64786	65187	65596	65914	66337	66907	67103	67217	67332	67466	67592	67666
Hunan	China	27.6104	111.7088	4	9	24	43	69	100	143	221	277	332	389	463	521	593	661	711	772	803	838	879	912	946	968	988	1001	1004	1006	1007	1008	1010	1011	1013	1016	1016	1016	1016	1017	1017	1018	1018	1018	1018	1018	1018	1018	1018
Inner Mongolia	China	44.0935	113.9448	0	0	1	7	7	11	15	16	19	20	23	27	34	35	42	46	50	52	54	58	58	60	61	65	68	70	72	73	75	75	75	75	75	75	75	75	75	75	75	75	75	75	75	75	75	75
Jiangsu	China	32.9711	119.455	1	5	9	18	33	47	70	99	129	168	202	236	271	308	341	373	408	439	468	492	515	543	570	593	604	617	626	629	631	631	631	631	631	631	631	631	631	631	631	631	631	631	631	631	631	631
Jiangxi	China	27.614	115.7221	2	7	18	18	36	72	109	109	162	240	286	333	391	476	548	600	661	698	740	771	804	844	872	900	913	925	930	933	934	934	934	934	934	934	934	934	934	935	935	935	935	935	935	935	935	935
Jilin	China	43.6661	126.1923	0	1	3	4	4	6	8	9	14	14	17	23	31	42	54	59	65	69	78	80	81	83	84	86	88	89	89	89	90	91	91	91	91	93	93	93	93	93	93	93	93	93	93	93	93	93
Liaoning	China	41.2956	122.6085	2	3	4	17	21	27	34	39	41	48	64	70	74	81	89	94	99	105	107	108	111	116	117	119	119	121	121	121	121	121	121	121	121	121	121	121	121	121	121	122	122	125	125	125	125	125
Macau	China	22.1667	113.55	1	2	2	2	5	6	7	7	7	7	7	8	8	10	10	10	10	10	10	10	10	10	10	10	10	10	10	10	10	10	10	10	10	10	10	10	10	10	10	10	10	10	10	10	10	10
Ningxia	China	37.2692	106.1655	1	1	2	3	4	7	11	12	17	21	26	28	31	34	34	40	43	45	45	49	53	58	64	67	70	70	70	70	71	71	71	71	71	71	71	71	72	72	73	73	74	74	75	75	75	75
Qinghai	China	35.7452	95.9956	0	0	0	1	1	6	6	6	8	8	9	11	13	15	17	18	18	18	18	18	18	18	18	18	18	18	18	18	18	18	18	18	18	18	18	18	18	18	18	18	18	18	18	18	18	18
Shaanxi	China	35.1917	108.8701	0	3	5	15	22	35	46	56	63	87	101	116	128	142	165	173	184	195	208	213	219	225	229	230	232	236	240	240	242	245	245	245	245	245	245	245	245	245	245	245	245	245	245	245	245	245
Shandong	China	36.3427	118.1498	2	6	15	27	46	75	95	130	158	184	206	230	259	275	307	347	386	416	444	466	487	497	509	523	532	537	541	543	544	546	749	750	754	755	756	756	756	756	756	758	758	758	758	758	758	758
Shanghai	China	31.201999999999998	121.4491	9	16	20	33	40	53	66	96	112	135	169	182	203	219	243	257	277	286	293	299	303	311	315	318	326	328	333	333	333	334	334	335	335	335	336	337	337	337	337	337	337	338	338	339	342	342
Shanxi	China	37.5777	112.2922	1	1	1	6	9	13	27	27	35	39	47	66	74	81	81	96	104	115	119	119	124	126	126	127	128	129	130	131	131	132	132	132	132	133	133	133	133	133	133	133	133	133	133	133	133	133
Sichuan	China	30.6171	102.7103	5	8	15	28	44	69	90	108	142	177	207	231	254	282	301	321	344	364	386	405	417	436	451	463	470	481	495	508	514	520	525	526	526	527	529	531	534	538	538	538	538	538	538	539	539	539
Tianjin	China	39.3054	117.323	4	4	8	10	14	23	24	27	31	32	41	48	60	67	69	79	81	88	91	95	106	112	119	120	122	124	125	128	130	131	132	135	135	135	135	135	136	136	136	136	136	136	136	136	136	136
Tibet	China	31.6927	88.0924	0	0	0	0	0	0	0	0	1	1	1	1	1	1	1	1	1	1	1	1	1	1	1	1	1	1	1	1	1	1	1	1	1	1	1	1	1	1	1	1	1	1	1	1	1	1
Xinjiang	China	41.1129	85.2401	0	2	2	3	4	5	10	13	14	17	18	21	24	29	32	36	39	42	45	49	55	59	63	65	70	71	75	76	76	76	76	76	76	76	76	76	76	76	76	76	76	76	76	76	76	76
Yunnan	China	24.974	101.48700000000001	1	2	5	11	16	26	44	55	70	83	93	105	117	122	128	133	138	138	141	149	153	154	156	162	168	171	171	172	172	174	174	174	174	174	174	174	174	174	174	174	174	174	174	174	174	174
Zhejiang	China	29.1832	120.0934	10	27	43	62	104	128	173	296	428	538	599	661	724	829	895	954	1006	1048	1075	1092	1117	1131	1145	1155	1162	1167	1171	1172	1174	1175	1203	1205	1205	1205	1205	1205	1205	1205	1205	1205	1206	1213	1213	1215	1215	1215
	Colombia	4.5709	-74.2973	0	0	0	0	0	0	0	0	0	0	0	0	0	0	0	0	0	0	0	0	0	0	0	0	0	0	0	0	0	0	0	0	0	0	0	0	0	0	0	0	0	0	0	0	1	1
	Comoros	-11.6455	43.3333	0	0	0	0	0	0	0	0	0	0	0	0	0	0	0	0	0	0	0	0	0	0	0	0	0	0	0	0	0	0	0	0	0	0	0	0	0	0	0	0	0	0	0	0	0	0
	Congo (Brazzaville)	-0.228	15.8277	0	0	0	0	0	0	0	0	0	0	0	0	0	0	0	0	0	0	0	0	0	0	0	0	0	0	0	0	0	0	0	0	0	0	0	0	0	0	0	0	0	0	0	0	0	0
	Congo (Kinshasa)	-4.0383	21.7587	0	0	0	0	0	0	0	0	0	0	0	0	0	0	0	0	0	0	0	0	0	0	0	0	0	0	0	0	0	0	0	0	0	0	0	0	0	0	0	0	0	0	0	0	0	0
	Costa Rica	9.7489	-83.7534	0	0	0	0	0	0	0	0	0	0	0	0	0	0	0	0	0	0	0	0	0	0	0	0	0	0	0	0	0	0	0	0	0	0	0	0	0	0	0	0	0	0	0	0	1	1
	Cote d'Ivoire	7.54	-5.5471	0	0	0	0	0	0	0	0	0	0	0	0	0	0	0	0	0	0	0	0	0	0	0	0	0	0	0	0	0	0	0	0	0	0	0	0	0	0	0	0	0	0	0	0	0	0
	Croatia	45.1	15.2	0	0	0	0	0	0	0	0	0	0	0	0	0	0	0	0	0	0	0	0	0	0	0	0	0	0	0	0	0	0	0	0	0	0	1	3	3	5	6	7	7	9	10	10	11	12
	Cuba	21.521757	-77.78116700000001	0	0	0	0	0	0	0	0	0	0	0	0	0	0	0	0	0	0	0	0	0	0	0	0	0	0	0	0	0	0	0	0	0	0	0	0	0	0	0	0	0	0	0	0	0	0
	Cyprus	35.1264	33.4299	0	0	0	0	0	0	0	0	0	0	0	0	0	0	0	0	0	0	0	0	0	0	0	0	0	0	0	0	0	0	0	0	0	0	0	0	0	0	0	0	0	0	0	0	0	0
	Czechia	49.8175	15.472999999999999	0	0	0	0	0	0	0	0	0	0	0	0	0	0	0	0	0	0	0	0	0	0	0	0	0	0	0	0	0	0	0	0	0	0	0	0	0	0	0	3	3	5	8	12	18	19
Faroe Islands	Denmark	61.8926	-6.9118	0	0	0	0	0	0	0	0	0	0	0	0	0	0	0	0	0	0	0	0	0	0	0	0	0	0	0	0	0	0	0	0	0	0	0	0	0	0	0	0	0	0	1	1	1	1
Greenland	Denmark	71.7069	-42.6043	0	0	0	0	0	0	0	0	0	0	0	0	0	0	0	0	0	0	0	0	0	0	0	0	0	0	0	0	0	0	0	0	0	0	0	0	0	0	0	0	0	0	0	0	0	0
	Denmark	56.2639	9.5018	0	0	0	0	0	0	0	0	0	0	0	0	0	0	0	0	0	0	0	0	0	0	0	0	0	0	0	0	0	0	0	0	0	0	0	0	1	1	3	4	4	6	10	10	23	23
	Diamond Princess	0.0	0.0	0	0	0	0	0	0	0	0	0	0	0	0	0	0	0	0	61	61	64	135	135	175	175	218	285	355	454	542	621	634	634	634	691	691	691	705	705	705	705	705	705	706	706	706	706	706
	Djibouti	11.8251	42.5903	0	0	0	0	0	0	0	0	0	0	0	0	0	0	0	0	0	0	0	0	0	0	0	0	0	0	0	0	0	0	0	0	0	0	0	0	0	0	0	0	0	0	0	0	0	0
	Dominica	15.415	-61.371	0	0	0	0	0	0	0	0	0	0	0	0	0	0	0	0	0	0	0	0	0	0	0	0	0	0	0	0	0	0	0	0	0	0	0	0	0	0	0	0	0	0	0	0	0	0
	Dominican Republic	18.7357	-70.1627	0	0	0	0	0	0	0	0	0	0	0	0	0	0	0	0	0	0	0	0	0	0	0	0	0	0	0	0	0	0	0	0	0	0	0	0	0	0	0	1	1	1	1	1	2	2
	Ecuador	-1.8312	-78.1834	0	0	0	0	0	0	0	0	0	0	0	0	0	0	0	0	0	0	0	0	0	0	0	0	0	0	0	0	0	0	0	0	0	0	0	0	0	0	0	6	6	7	10	13	13	13
	Egypt	26.820553000000004	30.802497999999996	0	0	0	0	0	0	0	0	0	0	0	0	0	0	0	0	0	0	0	0	0	0	0	1	1	1	1	1	1	1	1	1	1	1	1	1	1	1	1	2	2	2	2	3	15	15
	El Salvador	13.7942	-88.8965	0	0	0	0	0	0	0	0	0	0	0	0	0	0	0	0	0	0	0	0	0	0	0	0	0	0	0	0	0	0	0	0	0	0	0	0	0	0	0	0	0	0	0	0	0	0
	Equatorial Guinea	1.6508	10.2679	0	0	0	0	0	0	0	0	0	0	0	0	0	0	0	0	0	0	0	0	0	0	0	0	0	0	0	0	0	0	0	0	0	0	0	0	0	0	0	0	0	0	0	0	0	0
	Eritrea	15.1794	39.7823	0	0	0	0	0	0	0	0	0	0	0	0	0	0	0	0	0	0	0	0	0	0	0	0	0	0	0	0	0	0	0	0	0	0	0	0	0	0	0	0	0	0	0	0	0	0
	Estonia	58.5953	25.0136	0	0	0	0	0	0	0	0	0	0	0	0	0	0	0	0	0	0	0	0	0	0	0	0	0	0	0	0	0	0	0	0	0	0	0	0	1	1	1	1	1	2	2	3	10	10
	Eswatini	-26.5225	31.4659	0	0	0	0	0	0	0	0	0	0	0	0	0	0	0	0	0	0	0	0	0	0	0	0	0	0	0	0	0	0	0	0	0	0	0	0	0	0	0	0	0	0	0	0	0	0
	Ethiopia	9.145	40.4897	0	0	0	0	0	0	0	0	0	0	0	0	0	0	0	0	0	0	0	0	0	0	0	0	0	0	0	0	0	0	0	0	0	0	0	0	0	0	0	0	0	0	0	0	0	0
	Fiji	-17.7134	178.065	0	0	0	0	0	0	0	0	0	0	0	0	0	0	0	0	0	0	0	0	0	0	0	0	0	0	0	0	0	0	0	0	0	0	0	0	0	0	0	0	0	0	0	0	0	0
	Finland	61.92411	25.748151	0	0	0	0	0	0	0	1	1	1	1	1	1	1	1	1	1	1	1	1	1	1	1	1	1	1	1	1	1	1	1	1	1	1	1	2	2	2	3	6	6	6	6	12	15	15
French Guiana	France	3.9339	-53.1258	0	0	0	0	0	0	0	0	0	0	0	0	0	0	0	0	0	0	0	0	0	0	0	0	0	0	0	0	0	0	0	0	0	0	0	0	0	0	0	0	0	0	0	0	0	5
French Polynesia	France	-17.6797	149.4068	0	0	0	0	0	0	0	0	0	0	0	0	0	0	0	0	0	0	0	0	0	0	0	0	0	0	0	0	0	0	0	0	0	0	0	0	0	0	0	0	0	0	0	0	0	0
Guadeloupe	France	16.265	-61.551	0	0	0	0	0	0	0	0	0	0	0	0	0	0	0	0	0	0	0	0	0	0	0	0	0	0	0	0	0	0	0	0	0	0	0	0	0	0	0	0	0	0	0	0	0	0
Martinique	France	14.6415	-61.0242	0	0	0	0	0	0	0	0	0	0	0	0	0	0	0	0	0	0	0	0	0	0	0	0	0	0	0	0	0	0	0	0	0	0	0	0	0	0	0	0	0	0	0	0	0	2
Mayotte	France	-12.8275	45.166244	0	0	0	0	0	0	0	0	0	0	0	0	0	0	0	0	0	0	0	0	0	0	0	0	0	0	0	0	0	0	0	0	0	0	0	0	0	0	0	0	0	0	0	0	0	0
New Caledonia	France	-20.904304999999997	165.618042	0	0	0	0	0	0	0	0	0	0	0	0	0	0	0	0	0	0	0	0	0	0	0	0	0	0	0	0	0	0	0	0	0	0	0	0	0	0	0	0	0	0	0	0	0	0
Reunion	France	-21.1151	55.5364	0	0	0	0	0	0	0	0	0	0	0	0	0	0	0	0	0	0	0	0	0	0	0	0	0	0	0	0	0	0	0	0	0	0	0	0	0	0	0	0	0	0	0	0	0	0
Saint Barthelemy	France	17.9	-62.8333	0	0	0	0	0	0	0	0	0	0	0	0	0	0	0	0	0	0	0	0	0	0	0	0	0	0	0	0	0	0	0	0	0	0	0	0	0	0	0	0	0	0	3	3	3	3
Saint Pierre and Miquelon	France	46.8852	-56.3159	0	0	0	0	0	0	0	0	0	0	0	0	0	0	0	0	0	0	0	0	0	0	0	0	0	0	0	0	0	0	0	0	0	0	0	0	0	0	0	0	0	0	0	0	0	0
St Martin	France	18.0708	-63.0501	0	0	0	0	0	0	0	0	0	0	0	0	0	0	0	0	0	0	0	0	0	0	0	0	0	0	0	0	0	0	0	0	0	0	0	0	0	0	0	0	0	0	0	0	0	0
	France	46.2276	2.2137	0	0	2	3	3	3	4	5	5	5	6	6	6	6	6	6	6	11	11	11	11	11	11	11	12	12	12	12	12	12	12	12	12	12	14	18	38	57	100	130	191	204	285	377	653	949
	Gabon	-0.8037	11.6094	0	0	0	0	0	0	0	0	0	0	0	0	0	0	0	0	0	0	0	0	0	0	0	0	0	0	0	0	0	0	0	0	0	0	0	0	0	0	0	0	0	0	0	0	0	0
	Gambia	13.4432	-15.3101	0	0	0	0	0	0	0	0	0	0	0	0	0	0	0	0	0	0	0	0	0	0	0	0	0	0	0	0	0	0	0	0	0	0	0	0	0	0	0	0	0	0	0	0	0	0
	Georgia	42.3154	43.3569	0	0	0	0	0	0	0	0	0	0	0	0	0	0	0	0	0	0	0	0	0	0	0	0	0	0	0	0	0	0	0	0	0	0	0	1	1	1	1	3	3	3	3	4	4	4
	Germany	51.165690999999995	10.451526	0	0	0	0	0	1	4	4	4	5	8	10	12	12	12	12	13	13	14	14	16	16	16	16	16	16	16	16	16	16	16	16	16	16	17	27	46	48	79	130	159	196	262	482	670	799
	Ghana	7.9465	-1.0232	0	0	0	0	0	0	0	0	0	0	0	0	0	0	0	0	0	0	0	0	0	0	0	0	0	0	0	0	0	0	0	0	0	0	0	0	0	0	0	0	0	0	0	0	0	0
	Greece	39.0742	21.8243	0	0	0	0	0	0	0	0	0	0	0	0	0	0	0	0	0	0	0	0	0	0	0	0	0	0	0	0	0	0	0	0	0	0	0	1	3	4	4	7	7	7	9	31	45	46
	Grenada	12.1165	-61.678999999999995	0	0	0	0	0	0	0	0	0	0	0	0	0	0	0	0	0	0	0	0	0	0	0	0	0	0	0	0	0	0	0	0	0	0	0	0	0	0	0	0	0	0	0	0	0	0
	Guatemala	15.7835	-90.2308	0	0	0	0	0	0	0	0	0	0	0	0	0	0	0	0	0	0	0	0	0	0	0	0	0	0	0	0	0	0	0	0	0	0	0	0	0	0	0	0	0	0	0	0	0	0
	Guinea	9.9456	-9.6966	0	0	0	0	0	0	0	0	0	0	0	0	0	0	0	0	0	0	0	0	0	0	0	0	0	0	0	0	0	0	0	0	0	0	0	0	0	0	0	0	0	0	0	0	0	0
	Guinea-Bissau	11.8037	-15.1804	0	0	0	0	0	0	0	0	0	0	0	0	0	0	0	0	0	0	0	0	0	0	0	0	0	0	0	0	0	0	0	0	0	0	0	0	0	0	0	0	0	0	0	0	0	0
	Guyana	4.860416000000001	-58.93018000000001	0	0	0	0	0	0	0	0	0	0	0	0	0	0	0	0	0	0	0	0	0	0	0	0	0	0	0	0	0	0	0	0	0	0	0	0	0	0	0	0	0	0	0	0	0	0
	Haiti	18.9712	-72.2852	0	0	0	0	0	0	0	0	0	0	0	0	0	0	0	0	0	0	0	0	0	0	0	0	0	0	0	0	0	0	0	0	0	0	0	0	0	0	0	0	0	0	0	0	0	0
	Holy See	41.9029	12.4534	0	0	0	0	0	0	0	0	0	0	0	0	0	0	0	0	0	0	0	0	0	0	0	0	0	0	0	0	0	0	0	0	0	0	0	0	0	0	0	0	0	0	0	0	1	1
	Honduras	15.2	-86.2419	0	0	0	0	0	0	0	0	0	0	0	0	0	0	0	0	0	0	0	0	0	0	0	0	0	0	0	0	0	0	0	0	0	0	0	0	0	0	0	0	0	0	0	0	0	0
	Hungary	47.1625	19.5033	0	0	0	0	0	0	0	0	0	0	0	0	0	0	0	0	0	0	0	0	0	0	0	0	0	0	0	0	0	0	0	0	0	0	0	0	0	0	0	0	0	0	2	2	2	4
	Iceland	64.9631	-19.0208	0	0	0	0	0	0	0	0	0	0	0	0	0	0	0	0	0	0	0	0	0	0	0	0	0	0	0	0	0	0	0	0	0	0	0	0	0	1	1	3	6	11	26	34	43	50
	India	20.593684	78.96288	0	0	0	0	0	0	0	0	1	1	1	2	3	3	3	3	3	3	3	3	3	3	3	3	3	3	3	3	3	3	3	3	3	3	3	3	3	3	3	3	5	5	28	30	31	34
	Indonesia	-0.7893	113.9213	0	0	0	0	0	0	0	0	0	0	0	0	0	0	0	0	0	0	0	0	0	0	0	0	0	0	0	0	0	0	0	0	0	0	0	0	0	0	0	0	2	2	2	2	4	4
	Iran	32.427908	53.68804599999999	0	0	0	0	0	0	0	0	0	0	0	0	0	0	0	0	0	0	0	0	0	0	0	0	0	0	0	0	2	5	18	28	43	61	95	139	245	388	593	978	1501	2336	2922	3513	4747	5823
	Iraq	33.223191	43.679291	0	0	0	0	0	0	0	0	0	0	0	0	0	0	0	0	0	0	0	0	0	0	0	0	0	0	0	0	0	0	0	0	0	1	1	5	7	7	13	19	26	32	35	35	40	54
	Ireland	53.1424	-7.6921	0	0	0	0	0	0	0	0	0	0	0	0	0	0	0	0	0	0	0	0	0	0	0	0	0	0	0	0	0	0	0	0	0	0	0	0	0	0	1	1	1	2	6	6	18	18
	Israel	31.046051000000002	34.851612	0	0	0	0	0	0	0	0	0	0	0	0	0	0	0	0	0	0	0	0	0	0	0	0	0	0	0	0	0	0	1	1	1	1	1	2	3	4	7	10	10	12	15	20	37	43
	Italy	41.87194	12.56738	0	0	0	0	0	0	0	0	0	2	2	2	2	2	2	2	3	3	3	3	3	3	3	3	3	3	3	3	3	3	20	62	155	229	322	453	655	888	1128	1694	2036	2502	3089	3858	4636	5883
	Jamaica	18.1096	-77.2975	0	0	0	0	0	0	0	0	0	0	0	0	0	0	0	0	0	0	0	0	0	0	0	0	0	0	0	0	0	0	0	0	0	0	0	0	0	0	0	0	0	0	0	0	0	0
	Japan	36.204824	138.252924	2	2	2	2	4	4	7	7	11	15	20	20	20	22	23	23	23	24	24	26	27	28	33	43	54	60	67	79	85	95	112	137	149	160	173	192	218	236	245	259	278	298	333	365	420	466
	Jordan	31.24	36.51	0	0	0	0	0	0	0	0	0	0	0	0	0	0	0	0	0	0	0	0	0	0	0	0	0	0	0	0	0	0	0	0	0	0	0	0	0	0	0	0	0	1	1	1	1	1
	Kazakhstan	48.0196	66.9237	0	0	0	0	0	0	0	0	0	0	0	0	0	0	0	0	0	0	0	0	0	0	0	0	0	0	0	0	0	0	0	0	0	0	0	0	0	0	0	0	0	0	0	0	0	0
	Kenya	-0.0236	37.9062	0	0	0	0	0	0	0	0	0	0	0	0	0	0	0	0	0	0	0	0	0	0	0	0	0	0	0	0	0	0	0	0	0	0	0	0	0	0	0	0	0	0	0	0	0	0
	Korea, South	35.907757000000004	127.766922	1	1	2	2	3	4	4	4	4	11	12	15	15	16	19	23	24	24	25	27	28	28	28	28	28	29	30	31	31	104	204	433	602	833	977	1261	1766	2337	3150	3736	4335	5186	5621	6088	6593	7041
	Kosovo	42.602636	20.902977	0	0	0	0	0	0	0	0	0	0	0	0	0	0	0	0	0	0	0	0	0	0	0	0	0	0	0	0	0	0	0	0	0	0	0	0	0	0	0	0	0	0	0	0	0	0
	Kuwait	29.311659999999996	47.481766	0	0	0	0	0	0	0	0	0	0	0	0	0	0	0	0	0	0	0	0	0	0	0	0	0	0	0	0	0	0	0	0	0	1	11	26	43	45	45	45	56	56	56	58	58	61
	Kyrgyzstan	41.20438	74.766098	0	0	0	0	0	0	0	0	0	0	0	0	0	0	0	0	0	0	0	0	0	0	0	0	0	0	0	0	0	0	0	0	0	0	0	0	0	0	0	0	0	0	0	0	0	0
	Laos	19.856270000000002	102.495496	0	0	0	0	0	0	0	0	0	0	0	0	0	0	0	0	0	0	0	0	0	0	0	0	0	0	0	0	0	0	0	0	0	0	0	0	0	0	0	0	0	0	0	0	0	0
	Latvia	56.8796	24.6032	0	0	0	0	0	0	0	0	0	0	0	0	0	0	0	0	0	0	0	0	0	0	0	0	0	0	0	0	0	0	0	0	0	0	0	0	0	0	0	0	1	1	1	1	1	1
	Lebanon	33.8547	35.8623	0	0	0	0	0	0	0	0	0	0	0	0	0	0	0	0	0	0	0	0	0	0	0	0	0	0	0	0	0	0	1	1	1	1	1	2	2	2	4	10	13	13	13	16	22	22
	Lesotho	-29.61	28.2336	0	0	0	0	0	0	0	0	0	0	0	0	0	0	0	0	0	0	0	0	0	0	0	0	0	0	0	0	0	0	0	0	0	0	0	0	0	0	0	0	0	0	0	0	0	0
	Liberia	6.4280550000000005	-9.429499	0	0	0	0	0	0	0	0	0	0	0	0	0	0	0	0	0	0	0	0	0	0	0	0	0	0	0	0	0	0	0	0	0	0	0	0	0	0	0	0	0	0	0	0	0	0
	Libya	26.3351	17.228331	0	0	0	0	0	0	0	0	0	0	0	0	0	0	0	0	0	0	0	0	0	0	0	0	0	0	0	0	0	0	0	0	0	0	0	0	0	0	0	0	0	0	0	0	0	0
	Liechtenstein	47.14	9.55	0	0	0	0	0	0	0	0	0	0	0	0	0	0	0	0	0	0	0	0	0	0	0	0	0	0	0	0	0	0	0	0	0	0	0	0	0	0	0	0	0	0	1	1	1	1
	Lithuania	55.1694	23.8813	0	0	0	0	0	0	0	0	0	0	0	0	0	0	0	0	0	0	0	0	0	0	0	0	0	0	0	0	0	0	0	0	0	0	0	0	0	1	1	1	1	1	1	1	1	1
	Luxembourg	49.8153	6.1296	0	0	0	0	0	0	0	0	0	0	0	0	0	0	0	0	0	0	0	0	0	0	0	0	0	0	0	0	0	0	0	0	0	0	0	0	0	0	1	1	1	1	1	1	2	2
	MS Zaandam	0.0	0.0	0	0	0	0	0	0	0	0	0	0	0	0	0	0	0	0	0	0	0	0	0	0	0	0	0	0	0	0	0	0	0	0	0	0	0	0	0	0	0	0	0	0	0	0	0	0
	Madagascar	-18.766947000000002	46.869107	0	0	0	0	0	0	0	0	0	0	0	0	0	0	0	0	0	0	0	0	0	0	0	0	0	0	0	0	0	0	0	0	0	0	0	0	0	0	0	0	0	0	0	0	0	0
	Malawi	-13.2543	34.3015	0	0	0	0	0	0	0	0	0	0	0	0	0	0	0	0	0	0	0	0	0	0	0	0	0	0	0	0	0	0	0	0	0	0	0	0	0	0	0	0	0	0	0	0	0	0
	Malaysia	4.210483999999999	101.97576600000001	0	0	0	3	4	4	4	7	8	8	8	8	8	10	12	12	12	16	16	18	18	18	19	19	22	22	22	22	22	22	22	22	22	22	22	22	23	23	25	29	29	36	50	50	83	93
	Maldives	3.2028	73.2207	0	0	0	0	0	0	0	0	0	0	0	0	0	0	0	0	0	0	0	0	0	0	0	0	0	0	0	0	0	0	0	0	0	0	0	0	0	0	0	0	0	0	0	0	0	0
	Mali	17.570692	-3.9961660000000006	0	0	0	0	0	0	0	0	0	0	0	0	0	0	0	0	0	0	0	0	0	0	0	0	0	0	0	0	0	0	0	0	0	0	0	0	0	0	0	0	0	0	0	0	0	0
	Malta	35.9375	14.3754	0	0	0	0	0	0	0	0	0	0	0	0	0	0	0	0	0	0	0	0	0	0	0	0	0	0	0	0	0	0	0	0	0	0	0	0	0	0	0	0	0	0	0	0	0	3
	Mauritania	21.0079	-10.9408	0	0	0	0	0	0	0	0	0	0	0	0	0	0	0	0	0	0	0	0	0	0	0	0	0	0	0	0	0	0	0	0	0	0	0	0	0	0	0	0	0	0	0	0	0	0
	Mauritius	-20.348404000000002	57.552152	0	0	0	0	0	0	0	0	0	0	0	0	0	0	0	0	0	0	0	0	0	0	0	0	0	0	0	0	0	0	0	0	0	0	0	0	0	0	0	0	0	0	0	0	0	0
	Mexico	23.6345	-102.5528	0	0	0	0	0	0	0	0	0	0	0	0	0	0	0	0	0	0	0	0	0	0	0	0	0	0	0	0	0	0	0	0	0	0	0	0	0	1	4	5	5	5	5	5	6	6
	Moldova	47.4116	28.3699	0	0	0	0	0	0	0	0	0	0	0	0	0	0	0	0	0	0	0	0	0	0	0	0	0	0	0	0	0	0	0	0	0	0	0	0	0	0	0	0	0	0	0	0	0	0
	Monaco	43.7333	7.4167	0	0	0	0	0	0	0	0	0	0	0	0	0	0	0	0	0	0	0	0	0	0	0	0	0	0	0	0	0	0	0	0	0	0	0	0	0	0	1	1	1	1	1	1	1	1
	Mongolia	46.8625	103.8467	0	0	0	0	0	0	0	0	0	0	0	0	0	0	0	0	0	0	0	0	0	0	0	0	0	0	0	0	0	0	0	0	0	0	0	0	0	0	0	0	0	0	0	0	0	0
	Montenegro	42.708678000000006	19.37439	0	0	0	0	0	0	0	0	0	0	0	0	0	0	0	0	0	0	0	0	0	0	0	0	0	0	0	0	0	0	0	0	0	0	0	0	0	0	0	0	0	0	0	0	0	0
	Morocco	31.7917	-7.0926	0	0	0	0	0	0	0	0	0	0	0	0	0	0	0	0	0	0	0	0	0	0	0	0	0	0	0	0	0	0	0	0	0	0	0	0	0	0	0	0	1	1	1	2	2	2
	Mozambique	-18.665695	35.529562	0	0	0	0	0	0	0	0	0	0	0	0	0	0	0	0	0	0	0	0	0	0	0	0	0	0	0	0	0	0	0	0	0	0	0	0	0	0	0	0	0	0	0	0	0	0
	Namibia	-22.9576	18.4904	0	0	0	0	0	0	0	0	0	0	0	0	0	0	0	0	0	0	0	0	0	0	0	0	0	0	0	0	0	0	0	0	0	0	0	0	0	0	0	0	0	0	0	0	0	0
	Nepal	28.1667	84.25	0	0	0	1	1	1	1	1	1	1	1	1	1	1	1	1	1	1	1	1	1	1	1	1	1	1	1	1	1	1	1	1	1	1	1	1	1	1	1	1	1	1	1	1	1	1
Aruba	Netherlands	12.5211	-69.9683	0	0	0	0	0	0	0	0	0	0	0	0	0	0	0	0	0	0	0	0	0	0	0	0	0	0	0	0	0	0	0	0	0	0	0	0	0	0	0	0	0	0	0	0	0	0
Bonaire, Sint Eustatius and Saba	Netherlands	12.1784	-68.2385	0	0	0	0	0	0	0	0	0	0	0	0	0	0	0	0	0	0	0	0	0	0	0	0	0	0	0	0	0	0	0	0	0	0	0	0	0	0	0	0	0	0	0	0	0	0
Curacao	Netherlands	12.1696	-68.99	0	0	0	0	0	0	0	0	0	0	0	0	0	0	0	0	0	0	0	0	0	0	0	0	0	0	0	0	0	0	0	0	0	0	0	0	0	0	0	0	0	0	0	0	0	0
Sint Maarten	Netherlands	18.0425	-63.0548	0	0	0	0	0	0	0	0	0	0	0	0	0	0	0	0	0	0	0	0	0	0	0	0	0	0	0	0	0	0	0	0	0	0	0	0	0	0	0	0	0	0	0	0	0	0
	Netherlands	52.1326	5.2913	0	0	0	0	0	0	0	0	0	0	0	0	0	0	0	0	0	0	0	0	0	0	0	0	0	0	0	0	0	0	0	0	0	0	0	0	1	1	6	10	18	24	38	82	128	188
	New Zealand	-40.9006	174.886	0	0	0	0	0	0	0	0	0	0	0	0	0	0	0	0	0	0	0	0	0	0	0	0	0	0	0	0	0	0	0	0	0	0	0	0	0	1	1	1	1	1	3	3	4	5
	Nicaragua	12.865416	-85.207229	0	0	0	0	0	0	0	0	0	0	0	0	0	0	0	0	0	0	0	0	0	0	0	0	0	0	0	0	0	0	0	0	0	0	0	0	0	0	0	0	0	0	0	0	0	0
	Niger	17.607789	8.081666	0	0	0	0	0	0	0	0	0	0	0	0	0	0	0	0	0	0	0	0	0	0	0	0	0	0	0	0	0	0	0	0	0	0	0	0	0	0	0	0	0	0	0	0	0	0
	Nigeria	9.082	8.6753	0	0	0	0	0	0	0	0	0	0	0	0	0	0	0	0	0	0	0	0	0	0	0	0	0	0	0	0	0	0	0	0	0	0	0	0	0	1	1	1	1	1	1	1	1	1
	North Macedonia	41.6086	21.7453	0	0	0	0	0	0	0	0	0	0	0	0	0	0	0	0	0	0	0	0	0	0	0	0	0	0	0	0	0	0	0	0	0	0	0	1	1	1	1	1	1	1	1	1	3	3
	Norway	60.472	8.4689	0	0	0	0	0	0	0	0	0	0	0	0	0	0	0	0	0	0	0	0	0	0	0	0	0	0	0	0	0	0	0	0	0	0	0	1	1	6	15	19	25	32	56	87	108	147
	Oman	21.512583	55.923255000000005	0	0	0	0	0	0	0	0	0	0	0	0	0	0	0	0	0	0	0	0	0	0	0	0	0	0	0	0	0	0	0	0	0	2	2	4	4	4	6	6	6	12	15	16	16	16
	Pakistan	30.3753	69.3451	0	0	0	0	0	0	0	0	0	0	0	0	0	0	0	0	0	0	0	0	0	0	0	0	0	0	0	0	0	0	0	0	0	0	2	2	2	4	4	4	5	5	5	6	6	6
	Panama	8.538	-80.7821	0	0	0	0	0	0	0	0	0	0	0	0	0	0	0	0	0	0	0	0	0	0	0	0	0	0	0	0	0	0	0	0	0	0	0	0	0	0	0	0	0	0	0	0	0	0
	Papua New Guinea	-6.314993	143.95555	0	0	0	0	0	0	0	0	0	0	0	0	0	0	0	0	0	0	0	0	0	0	0	0	0	0	0	0	0	0	0	0	0	0	0	0	0	0	0	0	0	0	0	0	0	0
	Paraguay	-23.4425	-58.4438	0	0	0	0	0	0	0	0	0	0	0	0	0	0	0	0	0	0	0	0	0	0	0	0	0	0	0	0	0	0	0	0	0	0	0	0	0	0	0	0	0	0	0	0	0	0
	Peru	-9.19	-75.0152	0	0	0	0	0	0	0	0	0	0	0	0	0	0	0	0	0	0	0	0	0	0	0	0	0	0	0	0	0	0	0	0	0	0	0	0	0	0	0	0	0	0	0	0	1	1
	Philippines	12.879721	121.77401699999999	0	0	0	0	0	0	0	0	1	1	1	2	2	2	2	2	3	3	3	3	3	3	3	3	3	3	3	3	3	3	3	3	3	3	3	3	3	3	3	3	3	3	3	3	5	6
	Poland	51.9194	19.1451	0	0	0	0	0	0	0	0	0	0	0	0	0	0	0	0	0	0	0	0	0	0	0	0	0	0	0	0	0	0	0	0	0	0	0	0	0	0	0	0	0	0	1	1	5	5
	Portugal	39.3999	-8.2245	0	0	0	0	0	0	0	0	0	0	0	0	0	0	0	0	0	0	0	0	0	0	0	0	0	0	0	0	0	0	0	0	0	0	0	0	0	0	0	0	2	2	5	8	13	20
	Qatar	25.3548	51.1839	0	0	0	0	0	0	0	0	0	0	0	0	0	0	0	0	0	0	0	0	0	0	0	0	0	0	0	0	0	0	0	0	0	0	0	0	0	0	1	3	3	7	8	8	8	8
	Romania	45.9432	24.9668	0	0	0	0	0	0	0	0	0	0	0	0	0	0	0	0	0	0	0	0	0	0	0	0	0	0	0	0	0	0	0	0	0	0	0	1	1	3	3	3	3	3	4	6	9	9
	Russia	61.52401	105.31875600000001	0	0	0	0	0	0	0	0	0	2	2	2	2	2	2	2	2	2	2	2	2	2	2	2	2	2	2	2	2	2	2	2	2	2	2	2	2	2	2	2	3	3	3	4	13	13
	Rwanda	-1.9403	29.8739	0	0	0	0	0	0	0	0	0	0	0	0	0	0	0	0	0	0	0	0	0	0	0	0	0	0	0	0	0	0	0	0	0	0	0	0	0	0	0	0	0	0	0	0	0	0
	Saint Kitts and Nevis	17.357822	-62.782998	0	0	0	0	0	0	0	0	0	0	0	0	0	0	0	0	0	0	0	0	0	0	0	0	0	0	0	0	0	0	0	0	0	0	0	0	0	0	0	0	0	0	0	0	0	0
	Saint Lucia	13.9094	-60.9789	0	0	0	0	0	0	0	0	0	0	0	0	0	0	0	0	0	0	0	0	0	0	0	0	0	0	0	0	0	0	0	0	0	0	0	0	0	0	0	0	0	0	0	0	0	0
	Saint Vincent and the Grenadines	12.9843	-61.2872	0	0	0	0	0	0	0	0	0	0	0	0	0	0	0	0	0	0	0	0	0	0	0	0	0	0	0	0	0	0	0	0	0	0	0	0	0	0	0	0	0	0	0	0	0	0
	San Marino	43.9424	12.4578	0	0	0	0	0	0	0	0	0	0	0	0	0	0	0	0	0	0	0	0	0	0	0	0	0	0	0	0	0	0	0	0	0	0	0	0	1	1	1	1	8	10	16	21	21	23
	Sao Tome and Principe	0.1864	6.6131	0	0	0	0	0	0	0	0	0	0	0	0	0	0	0	0	0	0	0	0	0	0	0	0	0	0	0	0	0	0	0	0	0	0	0	0	0	0	0	0	0	0	0	0	0	0
	Saudi Arabia	23.885942	45.079162	0	0	0	0	0	0	0	0	0	0	0	0	0	0	0	0	0	0	0	0	0	0	0	0	0	0	0	0	0	0	0	0	0	0	0	0	0	0	0	0	1	1	1	5	5	5
	Senegal	14.4974	-14.4524	0	0	0	0	0	0	0	0	0	0	0	0	0	0	0	0	0	0	0	0	0	0	0	0	0	0	0	0	0	0	0	0	0	0	0	0	0	0	0	0	1	2	4	4	4	4
	Serbia	44.0165	21.0059	0	0	0	0	0	0	0	0	0	0	0	0	0	0	0	0	0	0	0	0	0	0	0	0	0	0	0	0	0	0	0	0	0	0	0	0	0	0	0	0	0	0	0	0	1	1
	Seychelles	-4.6796	55.492	0	0	0	0	0	0	0	0	0	0	0	0	0	0	0	0	0	0	0	0	0	0	0	0	0	0	0	0	0	0	0	0	0	0	0	0	0	0	0	0	0	0	0	0	0	0
	Sierra Leone	8.460555000000001	-11.779889	0	0	0	0	0	0	0	0	0	0	0	0	0	0	0	0	0	0	0	0	0	0	0	0	0	0	0	0	0	0	0	0	0	0	0	0	0	0	0	0	0	0	0	0	0	0
	Singapore	1.2833	103.8333	0	1	3	3	4	5	7	7	10	13	16	18	18	24	28	28	30	33	40	45	47	50	58	67	72	75	77	81	84	84	85	85	89	89	91	93	93	93	102	106	108	110	110	117	130	138
	Slovakia	48.669	19.699	0	0	0	0	0	0	0	0	0	0	0	0	0	0	0	0	0	0	0	0	0	0	0	0	0	0	0	0	0	0	0	0	0	0	0	0	0	0	0	0	0	0	0	0	1	1
	Slovenia	46.1512	14.9955	0	0	0	0	0	0	0	0	0	0	0	0	0	0	0	0	0	0	0	0	0	0	0	0	0	0	0	0	0	0	0	0	0	0	0	0	0	0	0	0	0	0	0	2	7	7
	Solomon Islands	-9.6457	160.1562	0	0	0	0	0	0	0	0	0	0	0	0	0	0	0	0	0	0	0	0	0	0	0	0	0	0	0	0	0	0	0	0	0	0	0	0	0	0	0	0	0	0	0	0	0	0
	Somalia	5.152149	46.199616	0	0	0	0	0	0	0	0	0	0	0	0	0	0	0	0	0	0	0	0	0	0	0	0	0	0	0	0	0	0	0	0	0	0	0	0	0	0	0	0	0	0	0	0	0	0
	South Africa	-30.5595	22.9375	0	0	0	0	0	0	0	0	0	0	0	0	0	0	0	0	0	0	0	0	0	0	0	0	0	0	0	0	0	0	0	0	0	0	0	0	0	0	0	0	0	0	0	1	1	1
	South Sudan	6.877000000000001	31.307	0	0	0	0	0	0	0	0	0	0	0	0	0	0	0	0	0	0	0	0	0	0	0	0	0	0	0	0	0	0	0	0	0	0	0	0	0	0	0	0	0	0	0	0	0	0
	Spain	40.463667	-3.7492199999999998	0	0	0	0	0	0	0	0	0	0	1	1	1	1	1	1	1	1	2	2	2	2	2	2	2	2	2	2	2	2	2	2	2	2	6	13	15	32	45	84	120	165	222	259	400	500
	Sri Lanka	7.873054	80.77179699999999	0	0	0	0	0	1	1	1	1	1	1	1	1	1	1	1	1	1	1	1	1	1	1	1	1	1	1	1	1	1	1	1	1	1	1	1	1	1	1	1	1	1	1	1	1	1
	Sudan	12.8628	30.2176	0	0	0	0	0	0	0	0	0	0	0	0	0	0	0	0	0	0	0	0	0	0	0	0	0	0	0	0	0	0	0	0	0	0	0	0	0	0	0	0	0	0	0	0	0	0
	Suriname	3.9193	-56.0278	0	0	0	0	0	0	0	0	0	0	0	0	0	0	0	0	0	0	0	0	0	0	0	0	0	0	0	0	0	0	0	0	0	0	0	0	0	0	0	0	0	0	0	0	0	0
	Sweden	60.128161	18.643501	0	0	0	0	0	0	0	0	0	0	1	1	1	1	1	1	1	1	1	1	1	1	1	1	1	1	1	1	1	1	1	1	1	1	1	2	3	11	14	14	19	32	62	87	146	179
	Switzerland	46.8182	8.2275	0	0	0	0	0	0	0	0	0	0	0	0	0	0	0	0	0	0	0	0	0	0	0	0	0	0	0	0	0	0	0	0	0	0	1	1	8	8	18	27	42	56	90	114	214	268
	Syria	34.802075	38.996815000000005	0	0	0	0	0	0	0	0	0	0	0	0	0	0	0	0	0	0	0	0	0	0	0	0	0	0	0	0	0	0	0	0	0	0	0	0	0	0	0	0	0	0	0	0	0	0
	Taiwan*	23.7	121.0	1	1	3	3	4	5	8	8	9	10	10	10	10	11	11	16	16	17	18	18	18	18	18	18	18	20	22	22	23	24	26	26	28	30	31	32	32	34	39	40	41	42	42	44	45	45
	Tajikistan	38.861	71.2761	0	0	0	0	0	0	0	0	0	0	0	0	0	0	0	0	0	0	0	0	0	0	0	0	0	0	0	0	0	0	0	0	0	0	0	0	0	0	0	0	0	0	0	0	0	0
	Tanzania	-6.369028	34.888822	0	0	0	0	0	0	0	0	0	0	0	0	0	0	0	0	0	0	0	0	0	0	0	0	0	0	0	0	0	0	0	0	0	0	0	0	0	0	0	0	0	0	0	0	0	0
	Thailand	15.870032	100.992541	2	3	5	7	8	8	14	14	14	19	19	19	19	25	25	25	25	32	32	32	33	33	33	33	33	34	35	35	35	35	35	35	35	35	37	40	40	41	42	42	43	43	43	47	48	50
	Timor-Leste	-8.874217	125.727539	0	0	0	0	0	0	0	0	0	0	0	0	0	0	0	0	0	0	0	0	0	0	0	0	0	0	0	0	0	0	0	0	0	0	0	0	0	0	0	0	0	0	0	0	0	0
	Togo	8.6195	0.8248	0	0	0	0	0	0	0	0	0	0	0	0	0	0	0	0	0	0	0	0	0	0	0	0	0	0	0	0	0	0	0	0	0	0	0	0	0	0	0	0	0	0	0	0	1	1
	Trinidad and Tobago	10.6918	-61.2225	0	0	0	0	0	0	0	0	0	0	0	0	0	0	0	0	0	0	0	0	0	0	0	0	0	0	0	0	0	0	0	0	0	0	0	0	0	0	0	0	0	0	0	0	0	0
	Tunisia	33.886917	9.537499	0	0	0	0	0	0	0	0	0	0	0	0	0	0	0	0	0	0	0	0	0	0	0	0	0	0	0	0	0	0	0	0	0	0	0	0	0	0	0	0	0	0	1	1	1	1
	Turkey	38.9637	35.2433	0	0	0	0	0	0	0	0	0	0	0	0	0	0	0	0	0	0	0	0	0	0	0	0	0	0	0	0	0	0	0	0	0	0	0	0	0	0	0	0	0	0	0	0	0	0
	US	40.0	-100.0	1	1	2	2	5	5	5	6	6	8	8	8	11	11	11	12	12	12	12	12	13	13	14	14	14	14	14	14	14	14	16	16	16	16	16	16	17	17	25	32	55	74	107	184	237	403
	Uganda	1.373333	32.290275	0	0	0	0	0	0	0	0	0	0	0	0	0	0	0	0	0	0	0	0	0	0	0	0	0	0	0	0	0	0	0	0	0	0	0	0	0	0	0	0	0	0	0	0	0	0
	Ukraine	48.3794	31.1656	0	0	0	0	0	0	0	0	0	0	0	0	0	0	0	0	0	0	0	0	0	0	0	0	0	0	0	0	0	0	0	0	0	0	0	0	0	0	0	0	0	1	1	1	1	1
	United Arab Emirates	23.424076	53.847818000000004	0	0	0	0	0	0	0	4	4	4	4	5	5	5	5	5	5	7	7	8	8	8	8	8	8	9	9	9	9	9	9	13	13	13	13	13	13	19	21	21	21	27	27	29	29	45
Anguilla	United Kingdom	18.2206	-63.0686	0	0	0	0	0	0	0	0	0	0	0	0	0	0	0	0	0	0	0	0	0	0	0	0	0	0	0	0	0	0	0	0	0	0	0	0	0	0	0	0	0	0	0	0	0	0
Bermuda	United Kingdom	32.3078	-64.7505	0	0	0	0	0	0	0	0	0	0	0	0	0	0	0	0	0	0	0	0	0	0	0	0	0	0	0	0	0	0	0	0	0	0	0	0	0	0	0	0	0	0	0	0	0	0
British Virgin Islands	United Kingdom	18.4207	-64.64	0	0	0	0	0	0	0	0	0	0	0	0	0	0	0	0	0	0	0	0	0	0	0	0	0	0	0	0	0	0	0	0	0	0	0	0	0	0	0	0	0	0	0	0	0	0
Cayman Islands	United Kingdom	19.3133	-81.2546	0	0	0	0	0	0	0	0	0	0	0	0	0	0	0	0	0	0	0	0	0	0	0	0	0	0	0	0	0	0	0	0	0	0	0	0	0	0	0	0	0	0	0	0	0	0
Channel Islands	United Kingdom	49.3723	-2.3644	0	0	0	0	0	0	0	0	0	0	0	0	0	0	0	0	0	0	0	0	0	0	0	0	0	0	0	0	0	0	0	0	0	0	0	0	0	0	0	0	0	0	0	0	0	0
Falkland Islands (Malvinas)	United Kingdom	-51.7963	-59.5236	0	0	0	0	0	0	0	0	0	0	0	0	0	0	0	0	0	0	0	0	0	0	0	0	0	0	0	0	0	0	0	0	0	0	0	0	0	0	0	0	0	0	0	0	0	0
Gibraltar	United Kingdom	36.1408	-5.3536	0	0	0	0	0	0	0	0	0	0	0	0	0	0	0	0	0	0	0	0	0	0	0	0	0	0	0	0	0	0	0	0	0	0	0	0	0	0	0	0	0	0	1	1	1	1
Isle of Man	United Kingdom	54.2361	-4.5481	0	0	0	0	0	0	0	0	0	0	0	0	0	0	0	0	0	0	0	0	0	0	0	0	0	0	0	0	0	0	0	0	0	0	0	0	0	0	0	0	0	0	0	0	0	0
Montserrat	United Kingdom	16.742498	-62.187366000000004	0	0	0	0	0	0	0	0	0	0	0	0	0	0	0	0	0	0	0	0	0	0	0	0	0	0	0	0	0	0	0	0	0	0	0	0	0	0	0	0	0	0	0	0	0	0
Turks and Caicos Islands	United Kingdom	21.694000000000003	-71.7979	0	0	0	0	0	0	0	0	0	0	0	0	0	0	0	0	0	0	0	0	0	0	0	0	0	0	0	0	0	0	0	0	0	0	0	0	0	0	0	0	0	0	0	0	0	0
	United Kingdom	55.3781	-3.4360000000000004	0	0	0	0	0	0	0	0	0	2	2	2	8	8	9	9	9	13	14	14	15	16	17	18	18	18	19	19	20	22	23	23	28	30	34	37	44	56	61	94	134	189	245	294	373	428
	Uruguay	-32.5228	-55.7658	0	0	0	0	0	0	0	0	0	0	0	0	0	0	0	0	0	0	0	0	0	0	0	0	0	0	0	0	0	0	0	0	0	0	0	0	0	0	0	0	0	0	0	0	0	0
	Uzbekistan	41.377491	64.585262	0	0	0	0	0	0	0	0	0	0	0	0	0	0	0	0	0	0	0	0	0	0	0	0	0	0	0	0	0	0	0	0	0	0	0	0	0	0	0	0	0	0	0	0	0	0
	Venezuela	6.4238	-66.5897	0	0	0	0	0	0	0	0	0	0	0	0	0	0	0	0	0	0	0	0	0	0	0	0	0	0	0	0	0	0	0	0	0	0	0	0	0	0	0	0	0	0	0	0	0	0
	Vietnam	14.058323999999999	108.277199	0	2	2	2	2	2	2	2	2	2	6	6	8	8	8	10	10	13	13	14	15	15	16	16	16	16	16	16	16	16	16	16	16	16	16	16	16	16	16	16	16	16	16	16	16	18
	West Bank and Gaza	31.9522	35.2332	0	0	0	0	0	0	0	0	0	0	0	0	0	0	0	0	0	0	0	0	0	0	0	0	0	0	0	0	0	0	0	0	0	0	0	0	0	0	0	0	0	0	0	4	7	16
	Western Sahara	24.2155	-12.8858	0	0	0	0	0	0	0	0	0	0	0	0	0	0	0	0	0	0	0	0	0	0	0	0	0	0	0	0	0	0	0	0	0	0	0	0	0	0	0	0	0	0	0	0	0	0
	Yemen	15.552726999999999	48.516388	0	0	0	0	0	0	0	0	0	0	0	0	0	0	0	0	0	0	0	0	0	0	0	0	0	0	0	0	0	0	0	0	0	0	0	0	0	0	0	0	0	0	0	0	0	0
	Zambia	-13.133897	27.849332	0	0	0	0	0	0	0	0	0	0	0	0	0	0	0	0	0	0	0	0	0	0	0	0	0	0	0	0	0	0	0	0	0	0	0	0	0	0	0	0	0	0	0	0	0	0
	Zimbabwe	-19.015438	29.154857	0	0	0	0	0	0	0	0	0	0	0	0	0	0	0	0	0	0	0	0	0	0	0	0	0	0	0	0	0	0	0	0	0	0	0	0	0	0	0	0	0	0	0	0	0	0
[truncated: 234 more columns]
