# Supplementary material for: Tracking ℛ of COVID-19: A new real-time estimation using the Kalman filter
Source: PLoS One. 2021 Jan 13;16(1):e0244474. doi: 10.1371/journal.pone.0244474 (PMC7806155; doi:10.1371/journal.pone.0244474)
Supplement: S1 File — Replication package for replicating all of the statistical analysis and simulation results provided in the paper. (ZIP) [file pone.0244474.s002.zip › code/python/get_graphs/input/estimated_R.csv]

Country/Region	Date	R	ci_95_u	ci_95_l	ci_65_u	ci_65_l	n_eff_pct	Rhat_diff	signal_to_noise	var_irregular	days_infectious	last_updated
Afghanistan	2020-03-28	1.2933945096758095	1.6005062386713702	0.9104410841933671	1.43618352743135	1.1523049620042505	0.07275121358826399	0.002540213481028619	0.005237254251215231	0.02098011879684724	5	2020-10-29
Afghanistan	2020-03-29	1.2992476632886132	1.5996558225811692	0.9443993040827149	1.4379923338815552	1.1612325665890098	0.07275121358826399	0.002540213481028619	0.005237254251215231	0.02098011879684724	5	2020-10-29
Afghanistan	2020-03-30	1.3086489780827302	1.609347027453592	0.9794493512544696	1.4443061328057123	1.1730737770397677	0.07275121358826399	0.002540213481028619	0.005237254251215231	0.02098011879684724	5	2020-10-29
Afghanistan	2020-03-31	1.3083205339490096	1.6003325214229542	0.9854302467856416	1.4420141434155012	1.1733609276842432	0.07275121358826399	0.002540213481028619	0.005237254251215231	0.02098011879684724	5	2020-10-29
Afghanistan	2020-04-01	1.3133673757002122	1.6065034833102645	1.0105003811197464	1.4435389972597314	1.1821531370031704	0.07275121358826399	0.002540213481028619	0.005237254251215231	0.02098011879684724	5	2020-10-29
Afghanistan	2020-04-02	1.3084427772861178	1.5876839051287552	1.0054858136854334	1.4387541544921736	1.1793303094374188	0.07275121358826399	0.002540213481028619	0.005237254251215231	0.02098011879684724	5	2020-10-29
Afghanistan	2020-04-03	1.303781023850854	1.5737757301712267	0.9998474882274796	1.43309550800148	1.1749002159280897	0.07275121358826399	0.002540213481028619	0.005237254251215231	0.02098011879684724	5	2020-10-29
Afghanistan	2020-04-04	1.3047442357909913	1.5723034076935252	1.0009718993600671	1.432568032659384	1.1780610930965514	0.07275121358826399	0.002540213481028619	0.005237254251215231	0.02098011879684724	5	2020-10-29
Afghanistan	2020-04-05	1.3080443678056877	1.5764354518361101	1.0149183754918971	1.433048170092484	1.1825198045819527	0.07275121358826399	0.002540213481028619	0.005237254251215231	0.02098011879684724	5	2020-10-29
Afghanistan	2020-04-06	1.3070374874266322	1.5712974209405788	1.0104901897662977	1.4318037382160087	1.1838948366856787	0.07275121358826399	0.002540213481028619	0.005237254251215231	0.02098011879684724	5	2020-10-29
Afghanistan	2020-04-07	1.3095738584099523	1.573888175105731	1.0210594873123622	1.4356926429740602	1.186468219137263	0.07275121358826399	0.002540213481028619	0.005237254251215231	0.02098011879684724	5	2020-10-29
Afghanistan	2020-04-08	1.3071801006164494	1.5647029269250017	1.0185698703986712	1.4322124496894402	1.1832797481374724	0.07275121358826399	0.002540213481028619	0.005237254251215231	0.02098011879684724	5	2020-10-29
Afghanistan	2020-04-09	1.3085093593285362	1.56804206436426	1.0202671227277165	1.4344999375849574	1.1843242185853695	0.07275121358826399	0.002540213481028619	0.005237254251215231	0.02098011879684724	5	2020-10-29
Afghanistan	2020-04-10	1.309451943797805	1.5693494224233409	1.022915828202031	1.4333447039840632	1.1869166391783552	0.07275121358826399	0.002540213481028619	0.005237254251215231	0.02098011879684724	5	2020-10-29
Afghanistan	2020-04-11	1.3112816584851816	1.5735831738543304	1.028006539947916	1.4328679410004304	1.18856894498871	0.07275121358826399	0.002540213481028619	0.005237254251215231	0.02098011879684724	5	2020-10-29
Afghanistan	2020-04-12	1.3144888631747969	1.5734774998652143	1.032330633059215	1.436714887537076	1.193214384547176	0.07275121358826399	0.002540213481028619	0.005237254251215231	0.02098011879684724	5	2020-10-29
Afghanistan	2020-04-13	1.3159700087871182	1.5743852260042133	1.037651850896328	1.438173487603155	1.1946266328804886	0.07275121358826399	0.002540213481028619	0.005237254251215231	0.02098011879684724	5	2020-10-29
Afghanistan	2020-04-14	1.3160617757052704	1.572093147778686	1.0385933966088825	1.438402159941636	1.1954637474011645	0.07275121358826399	0.002540213481028619	0.005237254251215231	0.02098011879684724	5	2020-10-29
Afghanistan	2020-04-15	1.3171585514084954	1.5759477085499562	1.0377664073766568	1.4384337997978762	1.1962868870593466	0.07275121358826399	0.002540213481028619	0.005237254251215231	0.02098011879684724	5	2020-10-29
Afghanistan	2020-04-16	1.315764304766745	1.5773681927695606	1.0339604757275649	1.4377296071614132	1.1947847869879311	0.07275121358826399	0.002540213481028619	0.005237254251215231	0.02098011879684724	5	2020-10-29
Afghanistan	2020-04-17	1.3148602582474385	1.5728452293635955	1.0259439312991758	1.4387138644577357	1.1944147543256498	0.07275121358826399	0.002540213481028619	0.005237254251215231	0.02098011879684724	5	2020-10-29
Afghanistan	2020-04-18	1.313797829386429	1.5704344134792714	1.0220056430830946	1.437923223189353	1.1936306900394404	0.07275121358826399	0.002540213481028619	0.005237254251215231	0.02098011879684724	5	2020-10-29
Afghanistan	2020-04-19	1.3169872746423863	1.5772840880518233	1.0291261057953645	1.4411167883374545	1.1973730451598092	0.07275121358826399	0.002540213481028619	0.005237254251215231	0.02098011879684724	5	2020-10-29
Afghanistan	2020-04-20	1.3210287970330945	1.5834206407696343	1.0368661426688592	1.4446200744480666	1.2009189119559218	0.07275121358826399	0.002540213481028619	0.005237254251215231	0.02098011879684724	5	2020-10-29
Afghanistan	2020-04-21	1.3278100817688	1.596344606977829	1.0502427175618076	1.4502311882395682	1.2070169766259629	0.07275121358826399	0.002540213481028619	0.005237254251215231	0.02098011879684724	5	2020-10-29
Afghanistan	2020-04-22	1.3343423194266355	1.6071153499738813	1.061324036412067	1.4578767605347065	1.2128042595624258	0.07275121358826399	0.002540213481028619	0.005237254251215231	0.02098011879684724	5	2020-10-29
Afghanistan	2020-04-23	1.3381737493244366	1.6131725849963232	1.0652118028455286	1.463955896297946	1.2167280975492252	0.07275121358826399	0.002540213481028619	0.005237254251215231	0.02098011879684724	5	2020-10-29
Afghanistan	2020-04-24	1.340290235743303	1.6198939518159907	1.0658849694723929	1.4651144408707852	1.2180059065043796	0.07275121358826399	0.002540213481028619	0.005237254251215231	0.02098011879684724	5	2020-10-29
Afghanistan	2020-04-25	1.344712705665128	1.6333247772519175	1.0711756109150392	1.471856731999127	1.2207506920020086	0.07275121358826399	0.002540213481028619	0.005237254251215231	0.02098011879684724	5	2020-10-29
Afghanistan	2020-04-26	1.3473874892825637	1.6399120701507064	1.0714409074671143	1.4749556725081714	1.222886822805155	0.07275121358826399	0.002540213481028619	0.005237254251215231	0.02098011879684724	5	2020-10-29
Afghanistan	2020-04-27	1.352751314621392	1.6569488504979548	1.0778142554416692	1.4831726072224145	1.2253291830853064	0.07275121358826399	0.002540213481028619	0.005237254251215231	0.02098011879684724	5	2020-10-29
Afghanistan	2020-04-28	1.353179375822977	1.6605760198119612	1.0752924593949724	1.4835904160707956	1.2247143699570475	0.07275121358826399	0.002540213481028619	0.005237254251215231	0.02098011879684724	5	2020-10-29
Afghanistan	2020-04-29	1.3540680787361232	1.6682502216529609	1.0731679980390614	1.4860005275868362	1.2238717815088846	0.07275121358826399	0.002540213481028619	0.005237254251215231	0.02098011879684724	5	2020-10-29
Afghanistan	2020-04-30	1.3569226132315682	1.682211240222844	1.0729380710041092	1.4880387559275747	1.2243704233454942	0.07275121358826399	0.002540213481028619	0.005237254251215231	0.02098011879684724	5	2020-10-29
Afghanistan	2020-05-01	1.3556054581541546	1.6838303577341645	1.070655393455896	1.4877153369708325	1.2222420856528828	0.07275121358826399	0.002540213481028619	0.005237254251215231	0.02098011879684724	5	2020-10-29
Afghanistan	2020-05-02	1.3545115923864333	1.6826755777786386	1.0633623062577788	1.4884469611831517	1.2192543059003935	0.07275121358826399	0.002540213481028619	0.005237254251215231	0.02098011879684724	5	2020-10-29
Afghanistan	2020-05-03	1.3554318762221962	1.6981104292224982	1.0610433784238675	1.4911735495106084	1.2178295430369033	0.07275121358826399	0.002540213481028619	0.005237254251215231	0.02098011879684724	5	2020-10-29
Afghanistan	2020-05-04	1.3542726475402105	1.6948768642468517	1.0522215432673072	1.4919185155831445	1.2153993820722298	0.07275121358826399	0.002540213481028619	0.005237254251215231	0.02098011879684724	5	2020-10-29
Afghanistan	2020-05-05	1.3547425192890028	1.7071203971800673	1.047368341465524	1.493939259309458	1.2150131862257334	0.07275121358826399	0.002540213481028619	0.005237254251215231	0.02098011879684724	5	2020-10-29
Afghanistan	2020-05-06	1.352005251775284	1.7122343773088795	1.0294889185311875	1.490961674845611	1.2101140782361677	0.07275121358826399	0.002540213481028619	0.005237254251215231	0.02098011879684724	5	2020-10-29
Albania	2020-03-24	0.9637605171213164	1.290761762188272	0.6698798157662061	1.0783885216032427	0.854181750104557	0.0066167981750880405	0.01725332837714455	0.0828265101534525	0.006373030763916634	5	2020-10-29
Albania	2020-03-25	0.9660798585502308	1.2602031286691855	0.7075404322706049	1.0766257229984295	0.8630319867408285	0.0066167981750880405	0.01725332837714455	0.0828265101534525	0.006373030763916634	5	2020-10-29
Albania	2020-03-26	0.9583551013947172	1.230227819959763	0.7107356504882059	1.0643278212796758	0.8486173731677533	0.0066167981750880405	0.01725332837714455	0.0828265101534525	0.006373030763916634	5	2020-10-29
Albania	2020-03-27	0.9227560265058826	1.1623271529407355	0.6242864471009587	1.032284952285185	0.8214435996224121	0.0066167981750880405	0.01725332837714455	0.0828265101534525	0.006373030763916634	5	2020-10-29
Albania	2020-03-28	0.9123044641391428	1.1461227763183444	0.5859752301763755	1.0255910740775924	0.8135296018979712	0.0066167981750880405	0.01725332837714455	0.0828265101534525	0.006373030763916634	5	2020-10-29
Albania	2020-03-29	0.9226820116390082	1.1525791569868094	0.6261094787363879	1.0297332828832606	0.8284395195554799	0.0066167981750880405	0.01725332837714455	0.0828265101534525	0.006373030763916634	5	2020-10-29
Albania	2020-03-30	0.9346711451368422	1.166196415860008	0.6591551226379724	1.03842729407132	0.8341639987412706	0.0066167981750880405	0.01725332837714455	0.0828265101534525	0.006373030763916634	5	2020-10-29
Albania	2020-03-31	0.9666095574455518	1.2280279479254128	0.7408333291452531	1.06434357932598	0.8605001680620755	0.0066167981750880405	0.01725332837714455	0.0828265101534525	0.006373030763916634	5	2020-10-29
Albania	2020-04-01	0.9814405150115784	1.2630013820127206	0.7627122533621428	1.081131500146686	0.8733567927479161	0.0066167981750880405	0.01725332837714455	0.0828265101534525	0.006373030763916634	5	2020-10-29
Albania	2020-04-02	1.003164889978639	1.3209970271173666	0.7941273564598264	1.1125613967833825	0.8890345966258251	0.0066167981750880405	0.01725332837714455	0.0828265101534525	0.006373030763916634	5	2020-10-29
Albania	2020-04-03	1.0284116513636927	1.429484904960974	0.8132681227017186	1.151574199380203	0.8980914751839609	0.0066167981750880405	0.01725332837714455	0.0828265101534525	0.006373030763916634	5	2020-10-29
Albania	2020-04-04	1.0239706335374703	1.4101266359794964	0.8080303221370563	1.1403987668936566	0.8993089400108566	0.0066167981750880405	0.01725332837714455	0.0828265101534525	0.006373030763916634	5	2020-10-29
Albania	2020-04-05	0.9935678557389755	1.3024809771575627	0.7791668484203449	1.0919849726226922	0.8989305334266694	0.0066167981750880405	0.01725332837714455	0.0828265101534525	0.006373030763916634	5	2020-10-29
Albania	2020-04-06	0.943638177612048	1.1634555799594677	0.6810460522860508	1.039356835875196	0.8543349723518165	0.0066167981750880405	0.01725332837714455	0.0828265101534525	0.006373030763916634	5	2020-10-29
Albania	2020-04-07	0.9091638019682632	1.123798797795038	0.5535390223521912	1.0171174789240798	0.8102406561431709	0.0066167981750880405	0.01725332837714455	0.0828265101534525	0.006373030763916634	5	2020-10-29
Albania	2020-04-08	0.9130741728241388	1.1218427938904971	0.586879173912388	1.0183056455822572	0.8131364589740546	0.0066167981750880405	0.01725332837714455	0.0828265101534525	0.006373030763916634	5	2020-10-29
Albania	2020-04-09	0.9054693319166554	1.1158154172549668	0.552644678210066	1.0139211074747534	0.7992785076245386	0.0066167981750880405	0.01725332837714455	0.0828265101534525	0.006373030763916634	5	2020-10-29
Albania	2020-04-10	0.91530981474703	1.123935004697165	0.5867638060545919	1.0192318741242379	0.8111969276868943	0.0066167981750880405	0.01725332837714455	0.0828265101534525	0.006373030763916634	5	2020-10-29
Albania	2020-04-11	0.9545277133192468	1.1856892831636383	0.7111184404510449	1.0456444165439562	0.8639473239070833	0.0066167981750880405	0.01725332837714455	0.0828265101534525	0.006373030763916634	5	2020-10-29
Albania	2020-04-12	0.9698018573190109	1.2085547268392811	0.7409720104510349	1.0618928443661768	0.8820232225824804	0.0066167981750880405	0.01725332837714455	0.0828265101534525	0.006373030763916634	5	2020-10-29
Albania	2020-04-13	0.9941359166749604	1.2765480952826491	0.7756600452413493	1.0906549563188714	0.9007234583902376	0.0066167981750880405	0.01725332837714455	0.0828265101534525	0.006373030763916634	5	2020-10-29
Albania	2020-04-14	0.9886939959090748	1.248859461693407	0.7663524664388228	1.0836345546732318	0.8984963809790145	0.0066167981750880405	0.01725332837714455	0.0828265101534525	0.006373030763916634	5	2020-10-29
Albania	2020-04-15	1.0223761972959662	1.3456459363112538	0.8145362266238045	1.1293189542327071	0.9182009609827227	0.0066167981750880405	0.01725332837714455	0.0828265101534525	0.006373030763916634	5	2020-10-29
Albania	2020-04-16	1.038873043581818	1.395548750353095	0.8211160678850421	1.1591189607565626	0.9252609633992556	0.0066167981750880405	0.01725332837714455	0.0828265101534525	0.006373030763916634	5	2020-10-29
Albania	2020-04-17	1.0237864433517658	1.3405835211516082	0.8107555293145471	1.1338123973970042	0.9204503140569636	0.0066167981750880405	0.01725332837714455	0.0828265101534525	0.006373030763916634	5	2020-10-29
Albania	2020-04-18	0.9983766023206628	1.273376262443819	0.758194017727254	1.0996435193254728	0.9049235844864212	0.0066167981750880405	0.01725332837714455	0.0828265101534525	0.006373030763916634	5	2020-10-29
Albania	2020-04-19	1.013875583895637	1.3114241373880438	0.788361895014851	1.1208333171956784	0.914395180434936	0.0066167981750880405	0.01725332837714455	0.0828265101534525	0.006373030763916634	5	2020-10-29
Albania	2020-04-20	1.04307818784105	1.3994739536673682	0.8256028357129427	1.1716109987687504	0.9262861833612338	0.0066167981750880405	0.01725332837714455	0.0828265101534525	0.006373030763916634	5	2020-10-29
Albania	2020-04-21	1.0561191248096662	1.4599877054636796	0.8284956493329694	1.1984516954197215	0.9284547085534978	0.0066167981750880405	0.01725332837714455	0.0828265101534525	0.006373030763916634	5	2020-10-29
Albania	2020-04-22	1.0479297629116384	1.4381580108513667	0.8227061666776888	1.1838159495308564	0.9234192458315048	0.0066167981750880405	0.01725332837714455	0.0828265101534525	0.006373030763916634	5	2020-10-29
Albania	2020-04-23	1.031019928464339	1.3946145634432243	0.8080634140866342	1.1540506109929043	0.91524053196322	0.0066167981750880405	0.01725332837714455	0.0828265101534525	0.006373030763916634	5	2020-10-29
Albania	2020-04-24	0.9920622386719816	1.2786431590436624	0.7690159847030957	1.091128435258761	0.8939975548052412	0.0066167981750880405	0.01725332837714455	0.0828265101534525	0.006373030763916634	5	2020-10-29
Albania	2020-04-25	0.9838472902332602	1.2789305422746025	0.7664194644452759	1.0781490494469936	0.8863533175332641	0.0066167981750880405	0.01725332837714455	0.0828265101534525	0.006373030763916634	5	2020-10-29
Albania	2020-04-26	0.9253837827971632	1.1410337410636922	0.643721425844578	1.021385680063286	0.82847829495645	0.0066167981750880405	0.01725332837714455	0.0828265101534525	0.006373030763916634	5	2020-10-29
Albania	2020-04-27	0.8908688848725129	1.1051096418103474	0.5502807977978086	1.0001693206816384	0.7785158731343325	0.0066167981750880405	0.01725332837714455	0.0828265101534525	0.006373030763916634	5	2020-10-29
Albania	2020-04-28	0.8770084695297191	1.0934469679609546	0.530840654761573	0.9917602804016238	0.7565056169845332	0.0066167981750880405	0.01725332837714455	0.0828265101534525	0.006373030763916634	5	2020-10-29
Albania	2020-04-29	0.865896087800865	1.0867619812487754	0.5114338817548357	0.9894637912478991	0.7369248438745202	0.0066167981750880405	0.01725332837714455	0.0828265101534525	0.006373030763916634	5	2020-10-29
Albania	2020-04-30	0.8426607070885094	1.0755266721887882	0.4397666419664451	0.9835904712021616	0.6921033217027366	0.0066167981750880405	0.01725332837714455	0.0828265101534525	0.006373030763916634	5	2020-10-29
Albania	2020-05-01	0.8392215710826723	1.073539337654934	0.4348353247016368	0.9818671189225	0.687583548796134	0.0066167981750880405	0.01725332837714455	0.0828265101534525	0.006373030763916634	5	2020-10-29
Albania	2020-05-02	0.8410636111772001	1.078377977226225	0.4416175697492136	0.9837081868743932	0.692617915759697	0.0066167981750880405	0.01725332837714455	0.0828265101534525	0.006373030763916634	5	2020-10-29
Albania	2020-05-03	0.8563839457037171	1.0877376156968848	0.4946697518560728	0.991264496875633	0.7212852096592908	0.0066167981750880405	0.01725332837714455	0.0828265101534525	0.006373030763916634	5	2020-10-29
Albania	2020-05-04	0.8909437688963143	1.1244276616065827	0.5870633761640183	1.0104203006896166	0.7707059970191903	0.0066167981750880405	0.01725332837714455	0.0828265101534525	0.006373030763916634	5	2020-10-29
Albania	2020-05-05	0.9373607885026608	1.2514282442632128	0.6487162322346074	1.045010111119525	0.8201642834903207	0.0066167981750880405	0.01725332837714455	0.0828265101534525	0.006373030763916634	5	2020-10-29
Albania	2020-05-06	0.9366411621398872	1.2751754434933773	0.6289258477386245	1.0474075105608285	0.8138462719513069	0.0066167981750880405	0.01725332837714455	0.0828265101534525	0.006373030763916634	5	2020-10-29
Algeria	2020-03-22	1.5298556579156164	2.0194552495188685	1.1325973273634942	1.7402979835310708	1.3196987653971777	0.03119321591805835	0.0037051723333612063	0.3308896657321275	0.004883826028979085	5	2020-10-29
Algeria	2020-03-23	1.3486457201019308	1.6881338469465186	0.9834433207565212	1.5115480665875307	1.1890892769787988	0.03119321591805835	0.0037051723333612063	0.3308896657321275	0.004883826028979085	5	2020-10-29
Algeria	2020-03-24	1.3114539513762078	1.6404082394006427	0.9440780475275992	1.4727407372512578	1.1508399759550043	0.03119321591805835	0.0037051723333612063	0.3308896657321275	0.004883826028979085	5	2020-10-29
Algeria	2020-03-25	1.339103491725152	1.6503911613524154	1.0056390499855241	1.4881005617100005	1.192401470125238	0.03119321591805835	0.0037051723333612063	0.3308896657321275	0.004883826028979085	5	2020-10-29
Algeria	2020-03-26	1.4162223293823564	1.741397229407292	1.1145499915366603	1.5615310581602917	1.272155549646614	0.03119321591805835	0.0037051723333612063	0.3308896657321275	0.004883826028979085	5	2020-10-29
Algeria	2020-03-27	1.3548655374694598	1.665961751693442	1.0134537815474216	1.501458687003806	1.2110315458137753	0.03119321591805835	0.0037051723333612063	0.3308896657321275	0.004883826028979085	5	2020-10-29
Algeria	2020-03-28	1.3762095146493236	1.6925381524669183	1.038846445088174	1.5226254064162226	1.2332818446970717	0.03119321591805835	0.0037051723333612063	0.3308896657321275	0.004883826028979085	5	2020-10-29
Algeria	2020-03-29	1.4636261570972506	1.7908785388105577	1.1624972193908605	1.6143293804352543	1.3153509453477108	0.03119321591805835	0.0037051723333612063	0.3308896657321275	0.004883826028979085	5	2020-10-29
Algeria	2020-03-30	1.5821608907830296	1.9755840335911208	1.2327979462382503	1.7697425622223015	1.3922317868340062	0.03119321591805835	0.0037051723333612063	0.3308896657321275	0.004883826028979085	5	2020-10-29
Algeria	2020-03-31	1.719868065082142	2.3180066395792918	1.2480730413410388	2.0040742541054133	1.4305896189561869	0.03119321591805835	0.0037051723333612063	0.3308896657321275	0.004883826028979085	5	2020-10-29
Algeria	2020-04-01	1.6571604027286022	2.1504397693321464	1.2295760289620932	1.907060505909956	1.4047700680351696	0.03119321591805835	0.0037051723333612063	0.3308896657321275	0.004883826028979085	5	2020-10-29
Algeria	2020-04-02	1.5619256313448568	1.9928089558740103	1.2017683929485048	1.7690724900545765	1.3529286296613623	0.03119321591805835	0.0037051723333612063	0.3308896657321275	0.004883826028979085	5	2020-10-29
Algeria	2020-04-03	1.4558882972581937	1.8557208685620288	1.1404276427547335	1.6351307656393164	1.2803054207742073	0.03119321591805835	0.0037051723333612063	0.3308896657321275	0.004883826028979085	5	2020-10-29
Algeria	2020-04-04	1.2057443767555671	1.5068719690369776	0.840924060931212	1.353234032926754	1.0580362726750971	0.03119321591805835	0.0037051723333612063	0.3308896657321275	0.004883826028979085	5	2020-10-29
Algeria	2020-04-05	1.0829748637887298	1.4052738775072222	0.6631912736298979	1.260137440757103	0.9008023902730016	0.03119321591805835	0.0037051723333612063	0.3308896657321275	0.004883826028979085	5	2020-10-29
Algeria	2020-04-06	1.0505697835573065	1.3666858190948603	0.6738736469286999	1.222728969062108	0.8763264442020466	0.03119321591805835	0.0037051723333612063	0.3308896657321275	0.004883826028979085	5	2020-10-29
Algeria	2020-04-07	0.9819994542113328	1.3243446387362672	0.5545660965782192	1.1750726767877508	0.7888238630124469	0.03119321591805835	0.0037051723333612063	0.3308896657321275	0.004883826028979085	5	2020-10-29
Algeria	2020-04-08	1.0381989636620343	1.340881344348121	0.6868604521768606	1.1936801390084355	0.8824350137925608	0.03119321591805835	0.0037051723333612063	0.3308896657321275	0.004883826028979085	5	2020-10-29
Algeria	2020-04-09	1.0329125890694948	1.332343794204662	0.6896882073482299	1.185709612167709	0.8812703734067134	0.03119321591805835	0.0037051723333612063	0.3308896657321275	0.004883826028979085	5	2020-10-29
Algeria	2020-04-10	1.0167011951252471	1.3185155795468884	0.6804479746427176	1.1716585828128003	0.8615764094522376	0.03119321591805835	0.0037051723333612063	0.3308896657321275	0.004883826028979085	5	2020-10-29
Algeria	2020-04-11	0.9799961380993722	1.29149630878279	0.6106115010063142	1.145006301052165	0.8150582430352529	0.03119321591805835	0.0037051723333612063	0.3308896657321275	0.004883826028979085	5	2020-10-29
Algeria	2020-04-12	1.0057615241538316	1.3059104220188429	0.6630910643238188	1.157734683859187	0.8520103746606124	0.03119321591805835	0.0037051723333612063	0.3308896657321275	0.004883826028979085	5	2020-10-29
Algeria	2020-04-13	1.0090591191208416	1.3059994808944289	0.6688636064739519	1.1615863445354038	0.8562450411036243	0.03119321591805835	0.0037051723333612063	0.3308896657321275	0.004883826028979085	5	2020-10-29
Algeria	2020-04-14	1.0592726261937493	1.3521521115464128	0.7368497381771131	1.1999441372564383	0.9164274723376448	0.03119321591805835	0.0037051723333612063	0.3308896657321275	0.004883826028979085	5	2020-10-29
Algeria	2020-04-15	1.104567344069511	1.4071215915745747	0.8014568849047955	1.2399334975340983	0.9663748951450548	0.03119321591805835	0.0037051723333612063	0.3308896657321275	0.004883826028979085	5	2020-10-29
Algeria	2020-04-16	1.1624639767331364	1.4947718858615873	0.8604602105883701	1.3020159206248527	1.0188086372083325	0.03119321591805835	0.0037051723333612063	0.3308896657321275	0.004883826028979085	5	2020-10-29
Algeria	2020-04-17	1.2050985216551922	1.5920051321299151	0.8948473543121055	1.3626317706369842	1.048959464822053	0.03119321591805835	0.0037051723333612063	0.3308896657321275	0.004883826028979085	5	2020-10-29
Algeria	2020-04-18	1.1334761751371758	1.443384117574811	0.8317107979245684	1.2684943615643585	0.9965941981195322	0.03119321591805835	0.0037051723333612063	0.3308896657321275	0.004883826028979085	5	2020-10-29
Algeria	2020-04-19	1.06708330102507	1.3614458841329191	0.7415762203631596	1.2073712266466443	0.9246889637888244	0.03119321591805835	0.0037051723333612063	0.3308896657321275	0.004883826028979085	5	2020-10-29
Algeria	2020-04-20	1.0370060061372115	1.3341229201789893	0.6913157421256262	1.1851591498981042	0.8865121657360145	0.03119321591805835	0.0037051723333612063	0.3308896657321275	0.004883826028979085	5	2020-10-29
Algeria	2020-04-21	1.042119403890008	1.3364161774022052	0.7003044794623288	1.1879061453063566	0.8944186637476371	0.03119321591805835	0.0037051723333612063	0.3308896657321275	0.004883826028979085	5	2020-10-29
Algeria	2020-04-22	1.0628351258918662	1.3544823957163057	0.7328430472309112	1.2043359386385848	0.9190004552494792	0.03119321591805835	0.0037051723333612063	0.3308896657321275	0.004883826028979085	5	2020-10-29
Algeria	2020-04-23	1.0878868822111387	1.3854319041679752	0.7650830076659643	1.2256595942094142	0.9496479537930766	0.03119321591805835	0.0037051723333612063	0.3308896657321275	0.004883826028979085	5	2020-10-29
Algeria	2020-04-24	1.140305623722761	1.4430918842355502	0.8394209924647678	1.2754609422638652	1.0039282970666108	0.03119321591805835	0.0037051723333612063	0.3308896657321275	0.004883826028979085	5	2020-10-29
Algeria	2020-04-25	1.1690077413399869	1.4834555976483568	0.8792376141048506	1.304631174588402	1.032395718378758	0.03119321591805835	0.0037051723333612063	0.3308896657321275	0.004883826028979085	5	2020-10-29
Algeria	2020-04-26	1.1780817202275338	1.4921990471554931	0.8790909573131296	1.3142196491459324	1.0412248058508948	0.03119321591805835	0.0037051723333612063	0.3308896657321275	0.004883826028979085	5	2020-10-29
Algeria	2020-04-27	1.1931882444819883	1.5056278821830098	0.8999405993419791	1.3296562649989745	1.0566031729877778	0.03119321591805835	0.0037051723333612063	0.3308896657321275	0.004883826028979085	5	2020-10-29
Algeria	2020-04-28	1.2076884651788082	1.5277596573908239	0.9125083036916009	1.3473783159773425	1.0664871392479889	0.03119321591805835	0.0037051723333612063	0.3308896657321275	0.004883826028979085	5	2020-10-29
Algeria	2020-04-29	1.2559048665237442	1.6194025077958822	0.9495739446900036	1.4110684788899888	1.1019473727594242	0.03119321591805835	0.0037051723333612063	0.3308896657321275	0.004883826028979085	5	2020-10-29
Algeria	2020-04-30	1.1986888236115387	1.5170331114667792	0.8989175704710407	1.3389733060322584	1.0599054800974759	0.03119321591805835	0.0037051723333612063	0.3308896657321275	0.004883826028979085	5	2020-10-29
Algeria	2020-05-01	1.1577127569542238	1.4632636060144126	0.8438125590019888	1.2975790230335795	1.0184932413908248	0.03119321591805835	0.0037051723333612063	0.3308896657321275	0.004883826028979085	5	2020-10-29
Algeria	2020-05-02	1.1434840424524573	1.4489947336875195	0.8198012314049837	1.2843639668904403	1.0046308477412154	0.03119321591805835	0.0037051723333612063	0.3308896657321275	0.004883826028979085	5	2020-10-29
Algeria	2020-05-03	1.1659282671732785	1.4807603486685723	0.8536095890530597	1.3083631431813132	1.0214148775422438	0.03119321591805835	0.0037051723333612063	0.3308896657321275	0.004883826028979085	5	2020-10-29
Algeria	2020-05-04	1.1607179381288515	1.4764905023975292	0.8421159139290258	1.3059128762810281	1.0142821676246043	0.03119321591805835	0.0037051723333612063	0.3308896657321275	0.004883826028979085	5	2020-10-29
Algeria	2020-05-05	1.153741824949082	1.4912751089149894	0.8227017168728866	1.3047155587037444	1.0005854005251649	0.03119321591805835	0.0037051723333612063	0.3308896657321275	0.004883826028979085	5	2020-10-29
Algeria	2020-05-06	1.1222799056063495	1.4926754353285467	0.731707245006761	1.2933288010725323	0.947581103028646	0.03119321591805835	0.0037051723333612063	0.3308896657321275	0.004883826028979085	5	2020-10-29
Andorra	2020-03-23	1.0615657100945728	1.486403840425468	0.6924999663275433	1.2462637343770646	0.8717221066623445	0.08179539252775034	0.0006335372651267157	0.033024787171081565	0.009953824332746216	5	2020-10-29
Andorra	2020-03-24	1.0679316966883456	1.474909343484545	0.7151127915141415	1.2438287242823844	0.8867320762593172	0.08179539252775034	0.0006335372651267157	0.033024787171081565	0.009953824332746216	5	2020-10-29
Andorra	2020-03-25	1.0650334955850325	1.4517276405293829	0.7265047626397081	1.2352697536771962	0.8899795915850164	0.08179539252775034	0.0006335372651267157	0.033024787171081565	0.009953824332746216	5	2020-10-29
Andorra	2020-03-26	1.067514401819173	1.4488599210045765	0.7332133499470946	1.2339087939109454	0.8970361421805351	0.08179539252775034	0.0006335372651267157	0.033024787171081565	0.009953824332746216	5	2020-10-29
Andorra	2020-03-27	1.0570238859741488	1.4231657008415814	0.733511736393973	1.219986385945053	0.890550314685726	0.08179539252775034	0.0006335372651267157	0.033024787171081565	0.009953824332746216	5	2020-10-29
Andorra	2020-03-28	1.031496317875255	1.3766122763295792	0.7243690875281217	1.1850807315833307	0.8751500720708438	0.08179539252775034	0.0006335372651267157	0.033024787171081565	0.009953824332746216	5	2020-10-29
Andorra	2020-03-29	0.9965682177780494	1.314115442526356	0.7052689781328954	1.1379660989392997	0.8515372027291066	0.08179539252775034	0.0006335372651267157	0.033024787171081565	0.009953824332746216	5	2020-10-29
Andorra	2020-03-30	0.9691614556444378	1.2755201022505696	0.6852302141386928	1.1074516516477817	0.8310304553378587	0.08179539252775034	0.0006335372651267157	0.033024787171081565	0.009953824332746216	5	2020-10-29
Andorra	2020-03-31	0.9341683446231932	1.22896923521224	0.6445973312879133	1.0688430475388158	0.8005960822522891	0.08179539252775034	0.0006335372651267157	0.033024787171081565	0.009953824332746216	5	2020-10-29
Andorra	2020-04-01	0.9244452685138042	1.2172675501283952	0.6406363539011433	1.0562233219962098	0.7918608789065569	0.08179539252775034	0.0006335372651267157	0.033024787171081565	0.009953824332746216	5	2020-10-29
Andorra	2020-04-02	0.9272593747691232	1.223433285639966	0.6490060900624951	1.0593059981300614	0.7948097870284347	0.08179539252775034	0.0006335372651267157	0.033024787171081565	0.009953824332746216	5	2020-10-29
Andorra	2020-04-03	0.9095032591853802	1.2042957821422422	0.6301171202527753	1.0409618018604985	0.7785147235556065	0.08179539252775034	0.0006335372651267157	0.033024787171081565	0.009953824332746216	5	2020-10-29
Andorra	2020-04-04	0.9085510854959112	1.2077721542302196	0.635199155813744	1.0392695270699848	0.7765041404337171	0.08179539252775034	0.0006335372651267157	0.033024787171081565	0.009953824332746216	5	2020-10-29
Andorra	2020-04-05	0.901429012810131	1.2074419780526005	0.6238957283481309	1.03151752023708	0.7695315073997162	0.08179539252775034	0.0006335372651267157	0.033024787171081565	0.009953824332746216	5	2020-10-29
Andorra	2020-04-06	0.8783571627805421	1.177072108394685	0.6044426854408216	1.004567547243717	0.7505475598633413	0.08179539252775034	0.0006335372651267157	0.033024787171081565	0.009953824332746216	5	2020-10-29
Andorra	2020-04-07	0.8546933970671473	1.147231449363611	0.579836257354985	0.9826922352283192	0.7283588796689582	0.08179539252775034	0.0006335372651267157	0.033024787171081565	0.009953824332746216	5	2020-10-29
Andorra	2020-04-08	0.8353089899207946	1.121893222089888	0.560058276364823	0.9612322673938068	0.7107490003790804	0.08179539252775034	0.0006335372651267157	0.033024787171081565	0.009953824332746216	5	2020-10-29
Andorra	2020-04-09	0.8172875345392794	1.1027451701651665	0.5419599524540276	0.9424350833894436	0.6930727938909782	0.08179539252775034	0.0006335372651267157	0.033024787171081565	0.009953824332746216	5	2020-10-29
Andorra	2020-04-10	0.8004488867890914	1.084599606820388	0.5246226107085782	0.9255722558410509	0.6757179403944633	0.08179539252775034	0.0006335372651267157	0.033024787171081565	0.009953824332746216	5	2020-10-29
Andorra	2020-04-11	0.7825470464066803	1.0683885224992824	0.5071502227652593	0.9067411551258592	0.6597051401138422	0.08179539252775034	0.0006335372651267157	0.033024787171081565	0.009953824332746216	5	2020-10-29
Andorra	2020-04-12	0.791502613366827	1.0919906079497466	0.5210096503356704	0.9165323650581488	0.664395653525429	0.08179539252775034	0.0006335372651267157	0.033024787171081565	0.009953824332746216	5	2020-10-29
Andorra	2020-04-13	0.7565102631596927	1.042421652408446	0.4817922155004484	0.8799346913028054	0.6321409700106231	0.08179539252775034	0.0006335372651267157	0.033024787171081565	0.009953824332746216	5	2020-10-29
Andorra	2020-04-14	0.7348157665716087	1.0103032571780377	0.4538025495144158	0.8567709683336575	0.6128362603722471	0.08179539252775034	0.0006335372651267157	0.033024787171081565	0.009953824332746216	5	2020-10-29
Andorra	2020-04-15	0.7152865046774974	0.99021827083222	0.4339200397113137	0.8392458208796754	0.5927165237280384	0.08179539252775034	0.0006335372651267157	0.033024787171081565	0.009953824332746216	5	2020-10-29
Andorra	2020-04-16	0.6921904541468313	0.9634810931343972	0.4108605670287129	0.8152312912237111	0.5686533929314053	0.08179539252775034	0.0006335372651267157	0.033024787171081565	0.009953824332746216	5	2020-10-29
Andorra	2020-04-17	0.6921909549395062	0.9765908144519264	0.41547684364618	0.8160309957537724	0.5671936401571135	0.08179539252775034	0.0006335372651267157	0.033024787171081565	0.009953824332746216	5	2020-10-29
Andorra	2020-04-18	0.6580429773633336	0.9284935699013976	0.3730395994232088	0.7825326702860242	0.5324661635842375	0.08179539252775034	0.0006335372651267157	0.033024787171081565	0.009953824332746216	5	2020-10-29
Andorra	2020-04-19	0.6294365551183587	0.8984926548691976	0.3344402290961924	0.7560809076817413	0.5028475515385753	0.08179539252775034	0.0006335372651267157	0.033024787171081565	0.009953824332746216	5	2020-10-29
Andorra	2020-04-20	0.599097207222189	0.8691581637642171	0.2900887999582093	0.7305405101231146	0.4687188165728532	0.08179539252775034	0.0006335372651267157	0.033024787171081565	0.009953824332746216	5	2020-10-29
Andorra	2020-04-21	0.5768873547760947	0.8503139657529439	0.26377268459467085	0.7120652165325847	0.4454462098642019	0.08179539252775034	0.0006335372651267157	0.033024787171081565	0.009953824332746216	5	2020-10-29
Andorra	2020-04-22	0.5726640521569109	0.8435102498205337	0.266809542819749	0.7066882364146385	0.4427560671889996	0.08179539252775034	0.0006335372651267157	0.033024787171081565	0.009953824332746216	5	2020-10-29
Andorra	2020-04-23	0.5632174514930067	0.8335127541835887	0.253207378289783	0.6967678638693069	0.4334422894932599	0.08179539252775034	0.0006335372651267157	0.033024787171081565	0.009953824332746216	5	2020-10-29
Andorra	2020-04-24	0.570707370478112	0.8483107675435109	0.27238926223296955	0.7001068012677812	0.4399928432525659	0.08179539252775034	0.0006335372651267157	0.033024787171081565	0.009953824332746216	5	2020-10-29
Andorra	2020-04-25	0.5575977691861649	0.8339247095310396	0.2601698431596368	0.6902093095056208	0.4260115345522889	0.08179539252775034	0.0006335372651267157	0.033024787171081565	0.009953824332746216	5	2020-10-29
Andorra	2020-04-26	0.528757955578345	0.8061100258633586	0.22197211009248166	0.6664129087369384	0.3926429686482138	0.08179539252775034	0.0006335372651267157	0.033024787171081565	0.009953824332746216	5	2020-10-29
Andorra	2020-04-27	0.5167733439099346	0.802802098622982	0.20041808279237527	0.6561560155580134	0.3784883572380652	0.08179539252775034	0.0006335372651267157	0.033024787171081565	0.009953824332746216	5	2020-10-29
Andorra	2020-04-28	0.4913122495881832	0.7822111839671115	0.15892489839650747	0.6380977067477633	0.34836878748300804	0.08179539252775034	0.0006335372651267157	0.033024787171081565	0.009953824332746216	5	2020-10-29
Andorra	2020-04-29	0.480171616658331	0.7762637018144645	0.1524952687790444	0.6274450501690236	0.3340856886609511	0.08179539252775034	0.0006335372651267157	0.033024787171081565	0.009953824332746216	5	2020-10-29
Andorra	2020-04-30	0.4820508743810615	0.7797703954550776	0.15419576072404084	0.6299888870549424	0.336358933216241	0.08179539252775034	0.0006335372651267157	0.033024787171081565	0.009953824332746216	5	2020-10-29
Andorra	2020-05-01	0.4784475206982967	0.7821285500685429	0.13996194575784826	0.6293723173846335	0.3306562210871985	0.08179539252775034	0.0006335372651267157	0.033024787171081565	0.009953824332746216	5	2020-10-29
Andorra	2020-05-02	0.4902005378418649	0.7977050440533242	0.1572741618349982	0.6387847395459302	0.34256672865522986	0.08179539252775034	0.0006335372651267157	0.033024787171081565	0.009953824332746216	5	2020-10-29
Andorra	2020-05-03	0.4905895958950222	0.8016202688920305	0.15247307158121215	0.642629198300317	0.33879780568178763	0.08179539252775034	0.0006335372651267157	0.033024787171081565	0.009953824332746216	5	2020-10-29
Andorra	2020-05-04	0.4922115166065654	0.8151530368153319	0.1437146817096343	0.6490789130347591	0.3345344796910773	0.08179539252775034	0.0006335372651267157	0.033024787171081565	0.009953824332746216	5	2020-10-29
Andorra	2020-05-05	0.4792588395818421	0.8183061826894349	0.1047467171327454	0.6449821597087084	0.31279146758547216	0.08179539252775034	0.0006335372651267157	0.033024787171081565	0.009953824332746216	5	2020-10-29
Andorra	2020-05-06	0.4659148967209981	0.8293076977557656	0.05127600585131331	0.6458054448799939	0.2884191979367231	0.08179539252775034	0.0006335372651267157	0.033024787171081565	0.009953824332746216	5	2020-10-29
Argentina	2020-03-21	1.3066666428328029	1.9853508038779653	1.0521707242599303	1.5349429183945844	1.0696593889477428	0.00012467005955102444	0.398846187299772	0.005555581172986111	0.025884679192256826	5	2020-10-29
Argentina	2020-03-22	1.3119345247531635	1.9758477186699883	1.0721851879814799	1.5409186240209034	1.076259756383117	0.00012467005955102444	0.398846187299772	0.005555581172986111	0.025884679192256826	5	2020-10-29
Argentina	2020-03-23	1.304018060511467	1.9078786838910813	1.0708255841684142	1.5194016322903443	1.0886140626239222	0.00012467005955102444	0.398846187299772	0.005555581172986111	0.025884679192256826	5	2020-10-29
Argentina	2020-03-24	1.29665157276859	1.8701453769053844	1.0607141978760266	1.5069300557061145	1.08793932254577	0.00012467005955102444	0.398846187299772	0.005555581172986111	0.025884679192256826	5	2020-10-29
Argentina	2020-03-25	1.2856592781740068	1.8233649985894147	1.0577954127162856	1.4890461816824996	1.0821835567929168	0.00012467005955102444	0.398846187299772	0.005555581172986111	0.025884679192256826	5	2020-10-29
Argentina	2020-03-26	1.2830320817603662	1.8245543598186285	1.0615524249794297	1.4845862268503782	1.0745603283086222	0.00012467005955102444	0.398846187299772	0.005555581172986111	0.025884679192256826	5	2020-10-29
Argentina	2020-03-27	1.2717371801846369	1.7911905901059768	1.0650712789449237	1.4741242747784224	1.0650712789449237	0.00012467005955102444	0.398846187299772	0.005555581172986111	0.025884679192256826	5	2020-10-29
Argentina	2020-03-28	1.2635497925799408	1.75881227349434	1.0582947815090271	1.4572439258525098	1.0652484330271186	0.00012467005955102444	0.398846187299772	0.005555581172986111	0.025884679192256826	5	2020-10-29
Argentina	2020-03-29	1.2568704418808614	1.7222437861017204	1.0409947050271355	1.4398147616913382	1.0768568451889424	0.00012467005955102444	0.398846187299772	0.005555581172986111	0.025884679192256826	5	2020-10-29
Argentina	2020-03-30	1.2485416770409887	1.7071251368330669	1.033275978359819	1.430033846618182	1.0677073849112264	0.00012467005955102444	0.398846187299772	0.005555581172986111	0.025884679192256826	5	2020-10-29
Argentina	2020-03-31	1.2419393337143458	1.6968585378256065	1.0281486952988323	1.4211398843380847	1.0618820686557455	0.00012467005955102444	0.398846187299772	0.005555581172986111	0.025884679192256826	5	2020-10-29
Argentina	2020-04-01	1.2259548912026137	1.6439882841883584	1.0085234777901697	1.4180377897711922	1.0572695727885923	0.00012467005955102444	0.398846187299772	0.005555581172986111	0.025884679192256826	5	2020-10-29
Argentina	2020-04-02	1.2118900865313025	1.6180483546921325	0.9924099704698912	1.3983667552179624	1.0410348002411287	0.00012467005955102444	0.398846187299772	0.005555581172986111	0.025884679192256826	5	2020-10-29
Argentina	2020-04-03	1.205175483440603	1.5971652676551775	0.9822217584914282	1.3757621644976967	1.0449865329694203	0.00012467005955102444	0.398846187299772	0.005555581172986111	0.025884679192256826	5	2020-10-29
Argentina	2020-04-04	1.1937344188428434	1.5744063282482847	0.9663511991837131	1.3673432486154198	1.0328622034321462	0.00012467005955102444	0.398846187299772	0.005555581172986111	0.025884679192256826	5	2020-10-29
Argentina	2020-04-05	1.1831195284032845	1.5426992528201184	0.9472874226360376	1.3529630873619023	1.0387997306273518	0.00012467005955102444	0.398846187299772	0.005555581172986111	0.025884679192256826	5	2020-10-29
Argentina	2020-04-06	1.1806045033271977	1.5301900822621568	0.9345629942784416	1.3385950511027658	1.051168995112286	0.00012467005955102444	0.398846187299772	0.005555581172986111	0.025884679192256826	5	2020-10-29
Argentina	2020-04-07	1.1737646209954031	1.5205174243259338	0.919294517578824	1.3307115998492098	1.0489076078969286	0.00012467005955102444	0.398846187299772	0.005555581172986111	0.025884679192256826	5	2020-10-29
Argentina	2020-04-08	1.1709600735309422	1.5102276024088954	0.907421688428825	1.3262882368399156	1.048338071871117	0.00012467005955102444	0.398846187299772	0.005555581172986111	0.025884679192256826	5	2020-10-29
Argentina	2020-04-09	1.172133882972409	1.5048982685865084	0.9077741712187072	1.3253836438512434	1.0589048145446749	0.00012467005955102444	0.398846187299772	0.005555581172986111	0.025884679192256826	5	2020-10-29
Argentina	2020-04-10	1.1734822726789171	1.502747177974198	0.9126412589379446	1.3196313088895024	1.0673098674628911	0.00012467005955102444	0.398846187299772	0.005555581172986111	0.025884679192256826	5	2020-10-29
Argentina	2020-04-11	1.1704368304395318	1.4942284675817414	0.8970785680801954	1.3165009477169265	1.0785539172949874	0.00012467005955102444	0.398846187299772	0.005555581172986111	0.025884679192256826	5	2020-10-29
Argentina	2020-04-12	1.171677407408617	1.4925333609806508	0.9021700896941338	1.3157993193103594	1.078691804448437	0.00012467005955102444	0.398846187299772	0.005555581172986111	0.025884679192256826	5	2020-10-29
Argentina	2020-04-13	1.1680350755153817	1.485687570631658	0.8920633785557971	1.3102671175219371	1.0786351389266653	0.00012467005955102444	0.398846187299772	0.005555581172986111	0.025884679192256826	5	2020-10-29
Argentina	2020-04-14	1.1649695112120684	1.4810615477728841	0.8838869556686255	1.3070444051081103	1.0766253777975492	0.00012467005955102444	0.398846187299772	0.005555581172986111	0.025884679192256826	5	2020-10-29
Argentina	2020-04-15	1.1630164557197409	1.4902507209671776	0.8904836036176434	1.3067290059620156	1.0710089064136574	0.00012467005955102444	0.398846187299772	0.005555581172986111	0.025884679192256826	5	2020-10-29
Argentina	2020-04-16	1.1643312967125443	1.4790465559811286	0.8785836460142468	1.301884124532356	1.086806270862526	0.00012467005955102444	0.398846187299772	0.005555581172986111	0.025884679192256826	5	2020-10-29
Argentina	2020-04-17	1.1597825149455896	1.4709156688465503	0.8699044912795744	1.2983822981904456	1.0842269384196657	0.00012467005955102444	0.398846187299772	0.005555581172986111	0.025884679192256826	5	2020-10-29
Argentina	2020-04-18	1.1579199793394577	1.4675635789366916	0.8671925337260674	1.294087580642647	1.0886873679185305	0.00012467005955102444	0.398846187299772	0.005555581172986111	0.025884679192256826	5	2020-10-29
Argentina	2020-04-19	1.1560691144924522	1.4743054614985167	0.8648433720962998	1.2934546415258017	1.0814036185062452	0.00012467005955102444	0.398846187299772	0.005555581172986111	0.025884679192256826	5	2020-10-29
Argentina	2020-04-20	1.156579913805358	1.4768021405728442	0.8702226288734621	1.2950260948261192	1.0823376242966194	0.00012467005955102444	0.398846187299772	0.005555581172986111	0.025884679192256826	5	2020-10-29
Argentina	2020-04-21	1.1590284055287965	1.4764808566817698	0.8784622026774807	1.297613627195882	1.0852994702502172	0.00012467005955102444	0.398846187299772	0.005555581172986111	0.025884679192256826	5	2020-10-29
Argentina	2020-04-22	1.16058447012653	1.4812243124236253	0.8847775136396252	1.2968109482883354	1.0853742067540204	0.00012467005955102444	0.398846187299772	0.005555581172986111	0.025884679192256826	5	2020-10-29
Argentina	2020-04-23	1.1624191567336926	1.4895789642005144	0.899460600075342	1.3006511308168167	1.0799161651661873	0.00012467005955102444	0.398846187299772	0.005555581172986111	0.025884679192256826	5	2020-10-29
Argentina	2020-04-24	1.1551039420660978	1.4824899081282354	0.8812299310448174	1.2949403977007004	1.0713732697320253	0.00012467005955102444	0.398846187299772	0.005555581172986111	0.025884679192256826	5	2020-10-29
Argentina	2020-04-25	1.1491084659121895	1.4717095360371342	0.862510980677001	1.2851556700369915	1.0751695797298508	0.00012467005955102444	0.398846187299772	0.005555581172986111	0.025884679192256826	5	2020-10-29
Argentina	2020-04-26	1.1443876835849456	1.4655742405487384	0.8419739779264547	1.2780026811679157	1.0786577356941578	0.00012467005955102444	0.398846187299772	0.005555581172986111	0.025884679192256826	5	2020-10-29
Argentina	2020-04-27	1.1410138427951837	1.4616448250800036	0.8343780498542686	1.2755472538429515	1.0724287633738547	0.00012467005955102444	0.398846187299772	0.005555581172986111	0.025884679192256826	5	2020-10-29
Argentina	2020-04-28	1.1391227463765097	1.4617592286451009	0.8186949821819579	1.274762237574785	1.066561862753718	0.00012467005955102444	0.398846187299772	0.005555581172986111	0.025884679192256826	5	2020-10-29
Argentina	2020-04-29	1.1352752748407025	1.4632052679444427	0.8105326249919677	1.2730843252053592	1.0615705742559052	0.00012467005955102444	0.398846187299772	0.005555581172986111	0.025884679192256826	5	2020-10-29
Argentina	2020-04-30	1.1323527347445277	1.4647546497538189	0.7935397558980439	1.2722925132329717	1.0614415932726016	0.00012467005955102444	0.398846187299772	0.005555581172986111	0.025884679192256826	5	2020-10-29
Argentina	2020-05-01	1.1298820553100084	1.4653227182441728	0.7788219146915949	1.270936570506197	1.058387846245687	0.00012467005955102444	0.398846187299772	0.005555581172986111	0.025884679192256826	5	2020-10-29
Argentina	2020-05-02	1.1323487635589222	1.4671966853380969	0.7710307492117697	1.271153612605969	1.0564272375669987	0.00012467005955102444	0.398846187299772	0.005555581172986111	0.025884679192256826	5	2020-10-29
Argentina	2020-05-03	1.1314875497373822	1.471854954232008	0.756024941843455	1.2725555503597483	1.0494875167751443	0.00012467005955102444	0.398846187299772	0.005555581172986111	0.025884679192256826	5	2020-10-29
Argentina	2020-05-04	1.1280419667389596	1.4799472272498222	0.7482470893644857	1.2754226806743418	1.0518357066361843	0.00012467005955102444	0.398846187299772	0.005555581172986111	0.025884679192256826	5	2020-10-29
Argentina	2020-05-05	1.1324321164635422	1.4976333429928326	0.7402006096532003	1.2813402006368904	1.0543251686385091	0.00012467005955102444	0.398846187299772	0.005555581172986111	0.025884679192256826	5	2020-10-29
Argentina	2020-05-06	1.1342260147304868	1.5105693672270255	0.731108812699	1.2894547440222242	1.0600444765235078	0.00012467005955102444	0.398846187299772	0.005555581172986111	0.025884679192256826	5	2020-10-29
Armenia	2020-03-20	1.1829411083621548	1.430082825273491	0.9251607041898292	1.2791257908725058	1.0843415190807877	0.0069943589138921685	0.02694487427556269	0.01120865136259382	0.009929521253709848	5	2020-10-29
Armenia	2020-03-21	1.1851751930209955	1.4210504884304944	0.9420465503881597	1.2789264991651486	1.089066553266423	0.0069943589138921685	0.02694487427556269	0.01120865136259382	0.009929521253709848	5	2020-10-29
Armenia	2020-03-22	1.1885078346720612	1.421367002400504	0.9636642448739676	1.27907984291878	1.0932710760007796	0.0069943589138921685	0.02694487427556269	0.01120865136259382	0.009929521253709848	5	2020-10-29
Armenia	2020-03-23	1.1884131803346418	1.4115278294385805	0.9695365331799204	1.2776000106163858	1.0953195888098601	0.0069943589138921685	0.02694487427556269	0.01120865136259382	0.009929521253709848	5	2020-10-29
Armenia	2020-03-24	1.1835672483945514	1.3981281536099657	0.962207572541076	1.2719207128806291	1.0927187867990258	0.0069943589138921685	0.02694487427556269	0.01120865136259382	0.009929521253709848	5	2020-10-29
Armenia	2020-03-25	1.1865844139580668	1.4010950800956157	0.96847286490275	1.2741776146348214	1.0958758033243248	0.0069943589138921685	0.02694487427556269	0.01120865136259382	0.009929521253709848	5	2020-10-29
Armenia	2020-03-26	1.1955018134490794	1.4222842007611118	0.9963702060967402	1.280715996335458	1.10372381157116	0.0069943589138921685	0.02694487427556269	0.01120865136259382	0.009929521253709848	5	2020-10-29
Armenia	2020-03-27	1.2059176832965113	1.4597727305490265	1.010268098544354	1.2915872416345728	1.1111767285565115	0.0069943589138921685	0.02694487427556269	0.01120865136259382	0.009929521253709848	5	2020-10-29
Armenia	2020-03-28	1.2131989320113368	1.4963404448380568	1.0184213381633795	1.2996563300954758	1.116226975205056	0.0069943589138921685	0.02694487427556269	0.01120865136259382	0.009929521253709848	5	2020-10-29
Armenia	2020-03-29	1.202994091153354	1.4487054693428796	1.0109679376755722	1.287088828398228	1.1114275280974948	0.0069943589138921685	0.02694487427556269	0.01120865136259382	0.009929521253709848	5	2020-10-29
Armenia	2020-03-30	1.2030849885054038	1.4522322349950951	1.0103731371284963	1.285526595688577	1.1112034532682278	0.0069943589138921685	0.02694487427556269	0.01120865136259382	0.009929521253709848	5	2020-10-29
Armenia	2020-03-31	1.1978420697010603	1.4318627279723208	1.0061558820598553	1.2799700532221885	1.1081480135102044	0.0069943589138921685	0.02694487427556269	0.01120865136259382	0.009929521253709848	5	2020-10-29
Armenia	2020-04-01	1.1923825661165124	1.4079963882522706	0.9992068068577415	1.2738755290719137	1.1038579754414313	0.0069943589138921685	0.02694487427556269	0.01120865136259382	0.009929521253709848	5	2020-10-29
Armenia	2020-04-02	1.1898182282540049	1.4059732955115392	0.9950484809113832	1.2703074191380803	1.1029778146360494	0.0069943589138921685	0.02694487427556269	0.01120865136259382	0.009929521253709848	5	2020-10-29
Armenia	2020-04-03	1.176354760142718	1.3724913286429443	0.9720490569283946	1.2583602283835784	1.092228696483417	0.0069943589138921685	0.02694487427556269	0.01120865136259382	0.009929521253709848	5	2020-10-29
Armenia	2020-04-04	1.1593546036746212	1.3429273430917077	0.9181201874977798	1.2456472752931325	1.073658001763046	0.0069943589138921685	0.02694487427556269	0.01120865136259382	0.009929521253709848	5	2020-10-29
Armenia	2020-04-05	1.1476115899652914	1.333034796419156	0.8723596942226721	1.239331640488709	1.0624250938866555	0.0069943589138921685	0.02694487427556269	0.01120865136259382	0.009929521253709848	5	2020-10-29
Armenia	2020-04-06	1.1351957914760065	1.3264374348329662	0.8029337819987334	1.2347543792183782	1.0454155746057594	0.0069943589138921685	0.02694487427556269	0.01120865136259382	0.009929521253709848	5	2020-10-29
Armenia	2020-04-07	1.1311949463040616	1.3247236743155757	0.7858747882720212	1.233062947640182	1.0399279513045343	0.0069943589138921685	0.02694487427556269	0.01120865136259382	0.009929521253709848	5	2020-10-29
Armenia	2020-04-08	1.132066924525262	1.3242896076860269	0.7935194727935195	1.2332615231853468	1.0398828668527835	0.0069943589138921685	0.02694487427556269	0.01120865136259382	0.009929521253709848	5	2020-10-29
Armenia	2020-04-09	1.134947048111138	1.3241609238003087	0.8114882803542077	1.2333955890379902	1.0449639871615792	0.0069943589138921685	0.02694487427556269	0.01120865136259382	0.009929521253709848	5	2020-10-29
Armenia	2020-04-10	1.1358658588496051	1.3240465683735778	0.8175287434926761	1.2346451600730264	1.0463192329864073	0.0069943589138921685	0.02694487427556269	0.01120865136259382	0.009929521253709848	5	2020-10-29
Armenia	2020-04-11	1.1430147200035985	1.3277443458292275	0.8487849583166329	1.238061187884958	1.0560241351813722	0.0069943589138921685	0.02694487427556269	0.01120865136259382	0.009929521253709848	5	2020-10-29
Armenia	2020-04-12	1.150694775894275	1.3321270045006828	0.8848173042788458	1.2417934807070714	1.0646091900034866	0.0069943589138921685	0.02694487427556269	0.01120865136259382	0.009929521253709848	5	2020-10-29
Armenia	2020-04-13	1.1547005299010404	1.3351942074148946	0.8978028529324666	1.2447690783155925	1.0715822410007094	0.0069943589138921685	0.02694487427556269	0.01120865136259382	0.009929521253709848	5	2020-10-29
Armenia	2020-04-14	1.1621675398683788	1.341030171347485	0.9231313279685852	1.248801501249195	1.0807002801135257	0.0069943589138921685	0.02694487427556269	0.01120865136259382	0.009929521253709848	5	2020-10-29
Armenia	2020-04-15	1.171880539636386	1.3533880566706344	0.9493317344283329	1.2551748451511608	1.09200653018239	0.0069943589138921685	0.02694487427556269	0.01120865136259382	0.009929521253709848	5	2020-10-29
Armenia	2020-04-16	1.1784870632164504	1.3620616942013115	0.9689920144366564	1.2611006965350873	1.098188406537164	0.0069943589138921685	0.02694487427556269	0.01120865136259382	0.009929521253709848	5	2020-10-29
Armenia	2020-04-17	1.1832882124307589	1.3720037347289793	0.9819363989507588	1.2645085195300143	1.1030841505762192	0.0069943589138921685	0.02694487427556269	0.01120865136259382	0.009929521253709848	5	2020-10-29
Armenia	2020-04-18	1.188527994582057	1.379204401082506	0.9910019045612521	1.2692330459215808	1.10814889636009	0.0069943589138921685	0.02694487427556269	0.01120865136259382	0.009929521253709848	5	2020-10-29
Armenia	2020-04-19	1.192963977396465	1.3869500908690804	1.0021171563375546	1.2738640491544095	1.1128309670523722	0.0069943589138921685	0.02694487427556269	0.01120865136259382	0.009929521253709848	5	2020-10-29
Armenia	2020-04-20	1.198978062443092	1.4013277751094957	1.0140410915555624	1.280194245995561	1.1152961402855903	0.0069943589138921685	0.02694487427556269	0.01120865136259382	0.009929521253709848	5	2020-10-29
Armenia	2020-04-21	1.2055826544213724	1.4159915812711033	1.022692363539254	1.2867844385970673	1.121860645543367	0.0069943589138921685	0.02694487427556269	0.01120865136259382	0.009929521253709848	5	2020-10-29
Armenia	2020-04-22	1.2096069594496308	1.4276224786838967	1.0280708655394193	1.2914075458291587	1.1251853415266853	0.0069943589138921685	0.02694487427556269	0.01120865136259382	0.009929521253709848	5	2020-10-29
Armenia	2020-04-23	1.2102112073567088	1.4293796285947071	1.0268892143687742	1.292828557299061	1.1253946815773517	0.0069943589138921685	0.02694487427556269	0.01120865136259382	0.009929521253709848	5	2020-10-29
Armenia	2020-04-24	1.213411191642939	1.4355262223477232	1.0304678803148035	1.2969631315934649	1.1274922581901805	0.0069943589138921685	0.02694487427556269	0.01120865136259382	0.009929521253709848	5	2020-10-29
Armenia	2020-04-25	1.2152646079159437	1.4381497746599097	1.0350753250634241	1.2993510697654522	1.1289725174227605	0.0069943589138921685	0.02694487427556269	0.01120865136259382	0.009929521253709848	5	2020-10-29
Armenia	2020-04-26	1.2151060546781889	1.4358879810548464	1.0284764046903891	1.300502480123773	1.127071211089697	0.0069943589138921685	0.02694487427556269	0.01120865136259382	0.009929521253709848	5	2020-10-29
Armenia	2020-04-27	1.2159027464453194	1.4379582707686078	1.026778990332855	1.3020096578153222	1.1283718660312714	0.0069943589138921685	0.02694487427556269	0.01120865136259382	0.009929521253709848	5	2020-10-29
Armenia	2020-04-28	1.2201731093155033	1.4519605264433757	1.0301279093815026	1.3074072490027633	1.1306571694866725	0.0069943589138921685	0.02694487427556269	0.01120865136259382	0.009929521253709848	5	2020-10-29
Armenia	2020-04-29	1.2265461596904612	1.4755587381149675	1.0367112193675585	1.3158244120677929	1.1333790942538733	0.0069943589138921685	0.02694487427556269	0.01120865136259382	0.009929521253709848	5	2020-10-29
Armenia	2020-04-30	1.2354581056610652	1.508388759770328	1.0428379309488849	1.328969192313842	1.13747008634411	0.0069943589138921685	0.02694487427556269	0.01120865136259382	0.009929521253709848	5	2020-10-29
Armenia	2020-05-01	1.2352481577692127	1.504933484484804	1.0424686181104552	1.3300021478919362	1.1365662862297157	0.0069943589138921685	0.02694487427556269	0.01120865136259382	0.009929521253709848	5	2020-10-29
Armenia	2020-05-02	1.2380502583181294	1.5187396850589416	1.0413789586650517	1.3354017908214644	1.1349883690016456	0.0069943589138921685	0.02694487427556269	0.01120865136259382	0.009929521253709848	5	2020-10-29
Armenia	2020-05-03	1.2383805668927126	1.5224789645026409	1.0366964936264398	1.3366778476863472	1.1363019908242442	0.0069943589138921685	0.02694487427556269	0.01120865136259382	0.009929521253709848	5	2020-10-29
Armenia	2020-05-04	1.2386508659427629	1.5341774440515288	1.032148739687572	1.3394166253068844	1.1319910607139607	0.0069943589138921685	0.02694487427556269	0.01120865136259382	0.009929521253709848	5	2020-10-29
Armenia	2020-05-05	1.2393941677337907	1.5477650461382848	1.0282452282222792	1.3402610556645862	1.1313382018766205	0.0069943589138921685	0.02694487427556269	0.01120865136259382	0.009929521253709848	5	2020-10-29
Armenia	2020-05-06	1.2423002594228894	1.5736335012450382	1.021486371270573	1.3452683955105964	1.1304373253873252	0.0069943589138921685	0.02694487427556269	0.01120865136259382	0.009929521253709848	5	2020-10-29
Australia	2020-03-11	1.6233542689404916	2.2480926928827367	0.9449948761455086	1.9284454030292069	1.3174944542785063	0.14200044281671018	0.0009557823646082486	0.11057218378667884	0.016027297980334226	5	2020-10-29
Australia	2020-03-12	1.6780749640772776	2.2442844191167013	1.072828822418042	1.9492010793191497	1.4067031319374157	0.14200044281671018	0.0009557823646082486	0.11057218378667884	0.016027297980334226	5	2020-10-29
Australia	2020-03-13	1.9070894281541628	2.460772168463921	1.3808344510311221	2.158720136185474	1.6560527439466826	0.14200044281671018	0.0009557823646082486	0.11057218378667884	0.016027297980334226	5	2020-10-29
Australia	2020-03-14	1.8881597504119931	2.413448443684437	1.3854507986367668	2.1282689340498138	1.649326170298759	0.14200044281671018	0.0009557823646082486	0.11057218378667884	0.016027297980334226	5	2020-10-29
Australia	2020-03-15	1.8847673277339256	2.3912824812368125	1.3900941552679364	2.118405400244135	1.6508843131646709	0.14200044281671018	0.0009557823646082486	0.11057218378667884	0.016027297980334226	5	2020-10-29
Australia	2020-03-16	1.929905880326909	2.4425927113153016	1.4329446500721004	2.167243963023199	1.694103926120191	0.14200044281671018	0.0009557823646082486	0.11057218378667884	0.016027297980334226	5	2020-10-29
Australia	2020-03-17	1.9394235221885647	2.451980975806402	1.457182545637254	2.1677343108942333	1.7084769102915385	0.14200044281671018	0.0009557823646082486	0.11057218378667884	0.016027297980334226	5	2020-10-29
Australia	2020-03-18	1.9796889296627984	2.493044193955605	1.4934429561338876	2.2136943034492966	1.745062404571248	0.14200044281671018	0.0009557823646082486	0.11057218378667884	0.016027297980334226	5	2020-10-29
Australia	2020-03-19	1.9890674363056544	2.508835472299485	1.5047409351162566	2.224821931336761	1.7501379786549165	0.14200044281671018	0.0009557823646082486	0.11057218378667884	0.016027297980334226	5	2020-10-29
Australia	2020-03-20	2.0267223290047887	2.5637482600788286	1.5281408132254204	2.2702794619871343	1.782517065223146	0.14200044281671018	0.0009557823646082486	0.11057218378667884	0.016027297980334226	5	2020-10-29
Australia	2020-03-21	2.126625148697661	2.7689298799960085	1.5780778027220064	2.4024310968619136	1.8488998988266103	0.14200044281671018	0.0009557823646082486	0.11057218378667884	0.016027297980334226	5	2020-10-29
Australia	2020-03-22	2.0934883623171947	2.725053145884172	1.538872570845177	2.3729495475185622	1.8091121280792988	0.14200044281671018	0.0009557823646082486	0.11057218378667884	0.016027297980334226	5	2020-10-29
Australia	2020-03-23	1.8675935119696867	2.3834113326309896	1.3815180302984629	2.1055356398829246	1.6303427633377283	0.14200044281671018	0.0009557823646082486	0.11057218378667884	0.016027297980334226	5	2020-10-29
Australia	2020-03-24	1.7774522185735178	2.2920194934342164	1.2981390423287869	2.010491306092041	1.5452579752249884	0.14200044281671018	0.0009557823646082486	0.11057218378667884	0.016027297980334226	5	2020-10-29
Australia	2020-03-25	1.6642326528243765	2.1640234264368408	1.1859334084966744	1.8909835457430937	1.4404358848437404	0.14200044281671018	0.0009557823646082486	0.11057218378667884	0.016027297980334226	5	2020-10-29
Australia	2020-03-26	1.576031449733872	2.069094306881415	1.1036791349210462	1.7994156533774666	1.3537456896821285	0.14200044281671018	0.0009557823646082486	0.11057218378667884	0.016027297980334226	5	2020-10-29
Australia	2020-03-27	1.4559245524490343	1.932274243840572	0.9775458645317009	1.6763555236976058	1.2345964369029971	0.14200044281671018	0.0009557823646082486	0.11057218378667884	0.016027297980334226	5	2020-10-29
Australia	2020-03-28	1.3642430084050283	1.8416455429081944	0.8794667602933057	1.5860008298039512	1.1459201318039682	0.14200044281671018	0.0009557823646082486	0.11057218378667884	0.016027297980334226	5	2020-10-29
Australia	2020-03-29	1.235508320227872	1.7184802152565624	0.7479528416775347	1.4562229323631788	1.0135303535499005	0.14200044281671018	0.0009557823646082486	0.11057218378667884	0.016027297980334226	5	2020-10-29
Australia	2020-03-30	1.1281376562604408	1.604828728935636	0.6352063948298317	1.3551637599488409	0.9041878997725792	0.14200044281671018	0.0009557823646082486	0.11057218378667884	0.016027297980334226	5	2020-10-29
Australia	2020-03-31	1.0183000024990212	1.5004056860937072	0.5072967976720202	1.2482970373442188	0.7909928532097624	0.14200044281671018	0.0009557823646082486	0.11057218378667884	0.016027297980334226	5	2020-10-29
Australia	2020-04-01	0.9526651011037278	1.4330753662672089	0.4522228193547355	1.1813084636173494	0.7249191547466696	0.14200044281671018	0.0009557823646082486	0.11057218378667884	0.016027297980334226	5	2020-10-29
Australia	2020-04-02	0.8844875053966434	1.362509145499345	0.3779585322549864	1.1126336283966995	0.6574997003931655	0.14200044281671018	0.0009557823646082486	0.11057218378667884	0.016027297980334226	5	2020-10-29
Australia	2020-04-03	0.8177794426750359	1.2945217015540056	0.31493580670112664	1.0485027034446237	0.5881088942336099	0.14200044281671018	0.0009557823646082486	0.11057218378667884	0.016027297980334226	5	2020-10-29
Australia	2020-04-04	0.7590096793765841	1.2408193810628825	0.2470214609252097	0.9883699347888572	0.5313232259737446	0.14200044281671018	0.0009557823646082486	0.11057218378667884	0.016027297980334226	5	2020-10-29
Australia	2020-04-05	0.6949690440435731	1.176859464435893	0.1834354862487667	0.9253859391648004	0.4681146705031578	0.14200044281671018	0.0009557823646082486	0.11057218378667884	0.016027297980334226	5	2020-10-29
Australia	2020-04-06	0.6460010649968452	1.1307560592661554	0.13728884758519788	0.8758524585313006	0.4163476830572804	0.14200044281671018	0.0009557823646082486	0.11057218378667884	0.016027297980334226	5	2020-10-29
Australia	2020-04-07	0.6149801087491136	1.098101299964107	0.09971636110412296	0.8439358096703922	0.3876478702795465	0.14200044281671018	0.0009557823646082486	0.11057218378667884	0.016027297980334226	5	2020-10-29
Australia	2020-04-08	0.5986569285007779	1.079617883609972	0.09904074866768807	0.8272929626247606	0.3706388457660888	0.14200044281671018	0.0009557823646082486	0.11057218378667884	0.016027297980334226	5	2020-10-29
Australia	2020-04-09	0.5771435330466945	1.061980116228011	0.07986626390762341	0.8073321793423873	0.3462209160548898	0.14200044281671018	0.0009557823646082486	0.11057218378667884	0.016027297980334226	5	2020-10-29
Australia	2020-04-10	0.5578088043500291	1.0352999279938448	0.05493756493392677	0.7866345228057888	0.33109518955876915	0.14200044281671018	0.0009557823646082486	0.11057218378667884	0.016027297980334226	5	2020-10-29
Australia	2020-04-11	0.5246399280381866	1.0064684736121163	0.017630940348889124	0.7558693615089461	0.2934948161711266	0.14200044281671018	0.0009557823646082486	0.11057218378667884	0.016027297980334226	5	2020-10-29
Australia	2020-04-12	0.4834537522924165	0.9643200417770562	0.0	0.7170297111461945	0.24914037972588154	0.14200044281671018	0.0009557823646082486	0.11057218378667884	0.016027297980334226	5	2020-10-29
Australia	2020-04-13	0.4820396594516745	0.965720170324444	0.0	0.7126037024264741	0.2505420250104096	0.14200044281671018	0.0009557823646082486	0.11057218378667884	0.016027297980334226	5	2020-10-29
Australia	2020-04-14	0.4971499320456191	0.9727801829261368	0.008051887333925478	0.7233586118983865	0.27048422718842746	0.14200044281671018	0.0009557823646082486	0.11057218378667884	0.016027297980334226	5	2020-10-29
Australia	2020-04-15	0.4917390719212108	0.96969316197731	0.0	0.7208191765519241	0.2632793238337062	0.14200044281671018	0.0009557823646082486	0.11057218378667884	0.016027297980334226	5	2020-10-29
Australia	2020-04-16	0.5076240151555784	0.9906004821011174	0.01744922666030524	0.7332736469189693	0.28310807703426233	0.14200044281671018	0.0009557823646082486	0.11057218378667884	0.016027297980334226	5	2020-10-29
Australia	2020-04-17	0.5473507732579284	1.0337190588855272	0.061114724672457925	0.7709940098649325	0.3233569844854215	0.14200044281671018	0.0009557823646082486	0.11057218378667884	0.016027297980334226	5	2020-10-29
Australia	2020-04-18	0.5463279769122857	1.0421114229295585	0.05922977401813768	0.7703370851530555	0.3241061810541831	0.14200044281671018	0.0009557823646082486	0.11057218378667884	0.016027297980334226	5	2020-10-29
Australia	2020-04-19	0.5295571786848958	1.010547647497419	0.03892478947653855	0.7522176250238565	0.3092485076484678	0.14200044281671018	0.0009557823646082486	0.11057218378667884	0.016027297980334226	5	2020-10-29
Australia	2020-04-20	0.4934877965284731	0.9638553597787742	0.0	0.7190798117144657	0.2697884905415611	0.14200044281671018	0.0009557823646082486	0.11057218378667884	0.016027297980334226	5	2020-10-29
Australia	2020-04-21	0.4859392355691169	0.956913881778673	0.0	0.7125812104687022	0.260044352692967	0.14200044281671018	0.0009557823646082486	0.11057218378667884	0.016027297980334226	5	2020-10-29
Australia	2020-04-22	0.4781239843506524	0.9519755629510231	0.0	0.705664846478155	0.2503544926180125	0.14200044281671018	0.0009557823646082486	0.11057218378667884	0.016027297980334226	5	2020-10-29
Australia	2020-04-23	0.501501675080533	0.9774522093594348	0.0	0.7275631340710231	0.2779118845141949	0.14200044281671018	0.0009557823646082486	0.11057218378667884	0.016027297980334226	5	2020-10-29
Australia	2020-04-24	0.5455215107904174	1.020654008224268	0.04795942360068284	0.7698266902471219	0.3249669769575825	0.14200044281671018	0.0009557823646082486	0.11057218378667884	0.016027297980334226	5	2020-10-29
Australia	2020-04-25	0.5918966076383558	1.071763475785796	0.1012226776827536	0.8169939110421955	0.3675968712174882	0.14200044281671018	0.0009557823646082486	0.11057218378667884	0.016027297980334226	5	2020-10-29
Australia	2020-04-26	0.6334189785760581	1.1110454538427157	0.15298377625607562	0.8587625338292044	0.4086553255854717	0.14200044281671018	0.0009557823646082486	0.11057218378667884	0.016027297980334226	5	2020-10-29
Australia	2020-04-27	0.6594166330497195	1.1341124580051485	0.1694136014384331	0.8841168184751534	0.4358889920975669	0.14200044281671018	0.0009557823646082486	0.11057218378667884	0.016027297980334226	5	2020-10-29
Australia	2020-04-28	0.7234448899210264	1.2034760899248207	0.2452764900080016	0.9469347238074002	0.5024988811783819	0.14200044281671018	0.0009557823646082486	0.11057218378667884	0.016027297980334226	5	2020-10-29
Australia	2020-04-29	0.7464048413981714	1.2262355176699822	0.2577225583295495	0.969086089118988	0.5251662685153831	0.14200044281671018	0.0009557823646082486	0.11057218378667884	0.016027297980334226	5	2020-10-29
Australia	2020-04-30	0.8095985469332178	1.2949538225725403	0.3213647974086689	1.0346991285558518	0.583911588140521	0.14200044281671018	0.0009557823646082486	0.11057218378667884	0.016027297980334226	5	2020-10-29
Australia	2020-05-01	0.8785979743925875	1.3785989181649465	0.3847777166086426	1.1088090902929824	0.6500152297660899	0.14200044281671018	0.0009557823646082486	0.11057218378667884	0.016027297980334226	5	2020-10-29
Australia	2020-05-02	0.9698933768811808	1.4873951983155067	0.4760793710274158	1.2058057843745793	0.7339888405201034	0.14200044281671018	0.0009557823646082486	0.11057218378667884	0.016027297980334226	5	2020-10-29
Australia	2020-05-03	1.0312487417632394	1.5758229742394263	0.5174914345007339	1.2767654297785382	0.7836711618948868	0.14200044281671018	0.0009557823646082486	0.11057218378667884	0.016027297980334226	5	2020-10-29
Australia	2020-05-04	1.0668328537172624	1.62035550835888	0.5289176011258505	1.3222040463813012	0.8087523541476723	0.14200044281671018	0.0009557823646082486	0.11057218378667884	0.016027297980334226	5	2020-10-29
Australia	2020-05-05	1.0774762943650695	1.6701265281182334	0.5096198325811481	1.350678459013539	0.805436039169504	0.14200044281671018	0.0009557823646082486	0.11057218378667884	0.016027297980334226	5	2020-10-29
Australia	2020-05-06	1.0545830005990031	1.70882570923443	0.4314202106017474	1.3518495108603152	0.7536922514267671	0.14200044281671018	0.0009557823646082486	0.11057218378667884	0.016027297980334226	5	2020-10-29
Austria	2020-03-09	2.1083017236847765	2.640506745912253	1.5473170734060826	2.3621793980861967	1.8522158470616552	0.17035446957710773	0.0006922511133347076	0.11785895034539695	0.011512989643473262	5	2020-10-29
Austria	2020-03-10	2.1929709251949188	2.6771098560054503	1.711256786338465	2.4208121985917543	1.9676542527868648	0.17035446957710773	0.0006922511133347076	0.11785895034539695	0.011512989643473262	5	2020-10-29
Austria	2020-03-11	2.2644064825464287	2.717636891456806	1.814365477218017	2.478007562503965	2.050706222085252	0.17035446957710773	0.0006922511133347076	0.11785895034539695	0.011512989643473262	5	2020-10-29
Austria	2020-03-12	2.33372659122808	2.7953238274350287	1.8957661941990844	2.545573093715603	2.1215981617076984	0.17035446957710773	0.0006922511133347076	0.11785895034539695	0.011512989643473262	5	2020-10-29
Austria	2020-03-13	2.4935832640718902	3.082121633710252	2.00285290255294	2.7412899942931763	2.241145358106745	0.17035446957710773	0.0006922511133347076	0.11785895034539695	0.011512989643473262	5	2020-10-29
Austria	2020-03-14	2.355427147787772	2.8299013454500237	1.917088127104696	2.5700645699223807	2.1380460590000467	0.17035446957710773	0.0006922511133347076	0.11785895034539695	0.011512989643473262	5	2020-10-29
Austria	2020-03-15	2.2549469095615633	2.6991927550184656	1.8389552146050177	2.4553337724766484	2.051658731970813	0.17035446957710773	0.0006922511133347076	0.11785895034539695	0.011512989643473262	5	2020-10-29
Austria	2020-03-16	2.1450240825309232	2.5637308969585435	1.7293931068106554	2.342813501442617	1.9489569896506824	0.17035446957710773	0.0006922511133347076	0.11785895034539695	0.011512989643473262	5	2020-10-29
Austria	2020-03-17	2.122826116307265	2.551074230623679	1.7073429219880851	2.318391331347068	1.9284565567943937	0.17035446957710773	0.0006922511133347076	0.11785895034539695	0.011512989643473262	5	2020-10-29
Austria	2020-03-18	2.04797095416125	2.4730400129061625	1.6309317642321637	2.2430855772206137	1.8539324638955064	0.17035446957710773	0.0006922511133347076	0.11785895034539695	0.011512989643473262	5	2020-10-29
Austria	2020-03-19	1.9805308084349191	2.4041423622263607	1.570064638464716	2.1741752900195177	1.7853289961495535	0.17035446957710773	0.0006922511133347076	0.11785895034539695	0.011512989643473262	5	2020-10-29
Austria	2020-03-20	1.9187421498766848	2.3371148194521076	1.501926790146645	2.114664165088155	1.7245414078597452	0.17035446957710773	0.0006922511133347076	0.11785895034539695	0.011512989643473262	5	2020-10-29
Austria	2020-03-21	1.8905929918800959	2.3197510416676432	1.4752111668649819	2.088085382289393	1.6938218035280035	0.17035446957710773	0.0006922511133347076	0.11785895034539695	0.011512989643473262	5	2020-10-29
Austria	2020-03-22	1.890084571118092	2.350245016774278	1.474144374094756	2.0912000420117485	1.6882118745779342	0.17035446957710773	0.0006922511133347076	0.11785895034539695	0.011512989643473262	5	2020-10-29
Austria	2020-03-23	1.8042381700634331	2.2585632385881453	1.387363084478125	2.0036210655573043	1.6034149819945442	0.17035446957710773	0.0006922511133347076	0.11785895034539695	0.011512989643473262	5	2020-10-29
Austria	2020-03-24	1.6650700543303818	2.087178379268367	1.2528794922677533	1.860075133889968	1.4695257575501772	0.17035446957710773	0.0006922511133347076	0.11785895034539695	0.011512989643473262	5	2020-10-29
Austria	2020-03-25	1.525236289782995	1.9428918195001887	1.1043210161192365	1.715401769612045	1.3319119811597993	0.17035446957710773	0.0006922511133347076	0.11785895034539695	0.011512989643473262	5	2020-10-29
Austria	2020-03-26	1.5013641842823633	1.9344967202725	1.0928710054181574	1.695673276632185	1.304451803622242	0.17035446957710773	0.0006922511133347076	0.11785895034539695	0.011512989643473262	5	2020-10-29
Austria	2020-03-27	1.3452569801594902	1.7585100306740276	0.9258216690142066	1.5402784539332537	1.1521989519008693	0.17035446957710773	0.0006922511133347076	0.11785895034539695	0.011512989643473262	5	2020-10-29
Austria	2020-03-28	1.2130898515167623	1.6210288314327803	0.7843174601363243	1.4103012496023348	1.0176656294890185	0.17035446957710773	0.0006922511133347076	0.11785895034539695	0.011512989643473262	5	2020-10-29
Austria	2020-03-29	1.1185098549589692	1.5279688397894589	0.6839103124673012	1.3144815471754223	0.9219988049930772	0.17035446957710773	0.0006922511133347076	0.11785895034539695	0.011512989643473262	5	2020-10-29
Austria	2020-03-30	1.0603478356625258	1.4724712019213873	0.6315494534069779	1.2557631420888709	0.8663513431781266	0.17035446957710773	0.0006922511133347076	0.11785895034539695	0.011512989643473262	5	2020-10-29
Austria	2020-03-31	0.9712876660430938	1.3869079504745443	0.5386267826022908	1.166885083168446	0.7750829151531462	0.17035446957710773	0.0006922511133347076	0.11785895034539695	0.011512989643473262	5	2020-10-29
Austria	2020-04-01	0.896220409959703	1.3142402446368109	0.4528223919917869	1.0966483199196282	0.6982034689987511	0.17035446957710773	0.0006922511133347076	0.11785895034539695	0.011512989643473262	5	2020-10-29
Austria	2020-04-02	0.8283536476549207	1.2541519587398344	0.3879071111988295	1.0310085569944718	0.6266370678738356	0.17035446957710773	0.0006922511133347076	0.11785895034539695	0.011512989643473262	5	2020-10-29
Austria	2020-04-03	0.7751076289990932	1.1904375779803775	0.3294347391262017	0.9768805905811988	0.5734087216289228	0.17035446957710773	0.0006922511133347076	0.11785895034539695	0.011512989643473262	5	2020-10-29
Austria	2020-04-04	0.7320666786561636	1.1503188782637213	0.28011624261685264	0.9340425558265584	0.5297630218921853	0.17035446957710773	0.0006922511133347076	0.11785895034539695	0.011512989643473262	5	2020-10-29
Austria	2020-04-05	0.7148562785209034	1.1362984622946293	0.26992186564817844	0.9146363787813914	0.5155195112563785	0.17035446957710773	0.0006922511133347076	0.11785895034539695	0.011512989643473262	5	2020-10-29
Austria	2020-04-06	0.7117044009685058	1.1311142758177009	0.2713509527213699	0.9112890919100372	0.5138791893976749	0.17035446957710773	0.0006922511133347076	0.11785895034539695	0.011512989643473262	5	2020-10-29
Austria	2020-04-07	0.7234587161081931	1.137046623239842	0.2999418527380012	0.9178638180052808	0.5284598124181776	0.17035446957710773	0.0006922511133347076	0.11785895034539695	0.011512989643473262	5	2020-10-29
Austria	2020-04-08	0.7212637229769578	1.1400653359497206	0.3000336142093244	0.9132772299541699	0.5290840416983627	0.17035446957710773	0.0006922511133347076	0.11785895034539695	0.011512989643473262	5	2020-10-29
Austria	2020-04-09	0.7134473878856465	1.1303502014411273	0.2963848806871088	0.9066242909773649	0.522756579866052	0.17035446957710773	0.0006922511133347076	0.11785895034539695	0.011512989643473262	5	2020-10-29
Austria	2020-04-10	0.6960064536126851	1.112010286795063	0.28331356854804746	0.8876029210719736	0.5066757222230125	0.17035446957710773	0.0006922511133347076	0.11785895034539695	0.011512989643473262	5	2020-10-29
Austria	2020-04-11	0.6587618685469766	1.0779053565876795	0.23919392567374664	0.8519011065208637	0.4653391232222137	0.17035446957710773	0.0006922511133347076	0.11785895034539695	0.011512989643473262	5	2020-10-29
Austria	2020-04-12	0.6130094857003932	1.0300584208893109	0.1894237718386436	0.8081221014993141	0.4178805805417265	0.17035446957710773	0.0006922511133347076	0.11785895034539695	0.011512989643473262	5	2020-10-29
Austria	2020-04-13	0.5887528572419065	1.0022281796359689	0.15858162085438465	0.7840014714119505	0.3960911867569005	0.17035446957710773	0.0006922511133347076	0.11785895034539695	0.011512989643473262	5	2020-10-29
Austria	2020-04-14	0.594779762300795	1.00696313323577	0.17300876331891302	0.7884211601935107	0.4011572790351371	0.17035446957710773	0.0006922511133347076	0.11785895034539695	0.011512989643473262	5	2020-10-29
Austria	2020-04-15	0.5810068100366168	0.9895470648320916	0.15674963620411894	0.7766390142163037	0.3886064816531203	0.17035446957710773	0.0006922511133347076	0.11785895034539695	0.011512989643473262	5	2020-10-29
Austria	2020-04-16	0.5805610014688879	0.9922029592443576	0.1609861145162762	0.7735636108669195	0.3862527582775781	0.17035446957710773	0.0006922511133347076	0.11785895034539695	0.011512989643473262	5	2020-10-29
Austria	2020-04-17	0.5691901885888361	0.97772872476806	0.1432770809456526	0.7611043292454109	0.3772095812714711	0.17035446957710773	0.0006922511133347076	0.11785895034539695	0.011512989643473262	5	2020-10-29
Austria	2020-04-18	0.5534641000176873	0.9597866155657792	0.1285846426654118	0.7438075404134996	0.3609514026622875	0.17035446957710773	0.0006922511133347076	0.11785895034539695	0.011512989643473262	5	2020-10-29
Austria	2020-04-19	0.5515677380241005	0.96137069677447	0.12151029545505365	0.7451184182293735	0.3597643929848322	0.17035446957710773	0.0006922511133347076	0.11785895034539695	0.011512989643473262	5	2020-10-29
Austria	2020-04-20	0.5566766560213331	0.9715815308489876	0.1255386407599991	0.7502764548055123	0.3629470466314806	0.17035446957710773	0.0006922511133347076	0.11785895034539695	0.011512989643473262	5	2020-10-29
Austria	2020-04-21	0.5851955290747728	0.9989694778772203	0.16265644924316014	0.7799402334383206	0.39392730206425697	0.17035446957710773	0.0006922511133347076	0.11785895034539695	0.011512989643473262	5	2020-10-29
Austria	2020-04-22	0.605861364891523	1.0186275755237637	0.1831942404688699	0.8002427529585439	0.4135614801607736	0.17035446957710773	0.0006922511133347076	0.11785895034539695	0.011512989643473262	5	2020-10-29
Austria	2020-04-23	0.6459312780461737	1.0572872612485331	0.23326011404187366	0.8377010476267829	0.4554421079580582	0.17035446957710773	0.0006922511133347076	0.11785895034539695	0.011512989643473262	5	2020-10-29
Austria	2020-04-24	0.6749130596564524	1.0911712245170502	0.265081357650644	0.8671029904678051	0.4830072659016149	0.17035446957710773	0.0006922511133347076	0.11785895034539695	0.011512989643473262	5	2020-10-29
Austria	2020-04-25	0.700947376396291	1.1257276623521733	0.2919502213492139	0.8910768548374034	0.510430209534593	0.17035446957710773	0.0006922511133347076	0.11785895034539695	0.011512989643473262	5	2020-10-29
Austria	2020-04-26	0.7141173960984819	1.1294470757297903	0.30515573401958906	0.9060997655116924	0.5218053834879087	0.17035446957710773	0.0006922511133347076	0.11785895034539695	0.011512989643473262	5	2020-10-29
Austria	2020-04-27	0.7103109013296425	1.1329198952193644	0.30239433907812285	0.9024209040585685	0.5173451376280633	0.17035446957710773	0.0006922511133347076	0.11785895034539695	0.011512989643473262	5	2020-10-29
Austria	2020-04-28	0.7272032517275219	1.153558859383176	0.32058377183891285	0.9206417364631864	0.53449555757739	0.17035446957710773	0.0006922511133347076	0.11785895034539695	0.011512989643473262	5	2020-10-29
Austria	2020-04-29	0.7089997077047299	1.1238268501131727	0.2967977054631036	0.9039966973553952	0.5155473818610192	0.17035446957710773	0.0006922511133347076	0.11785895034539695	0.011512989643473262	5	2020-10-29
Austria	2020-04-30	0.7082987388471893	1.139383556190475	0.2937984656913548	0.902856572640277	0.511472525001862	0.17035446957710773	0.0006922511133347076	0.11785895034539695	0.011512989643473262	5	2020-10-29
Austria	2020-05-01	0.7117488485988401	1.140259277141428	0.2886836062550391	0.9090317387378678	0.5131670827185975	0.17035446957710773	0.0006922511133347076	0.11785895034539695	0.011512989643473262	5	2020-10-29
Austria	2020-05-02	0.6629888601674634	1.0904184982134792	0.23593042967456926	0.8618537315405957	0.4634190441532733	0.17035446957710773	0.0006922511133347076	0.11785895034539695	0.011512989643473262	5	2020-10-29
Austria	2020-05-03	0.6450026599794161	1.0826260783617223	0.19546946652901387	0.8482103184589973	0.4439465500337322	0.17035446957710773	0.0006922511133347076	0.11785895034539695	0.011512989643473262	5	2020-10-29
Austria	2020-05-04	0.626952447620418	1.0831589660630223	0.1693295444075389	0.8401459365638979	0.4153471882373131	0.17035446957710773	0.0006922511133347076	0.11785895034539695	0.011512989643473262	5	2020-10-29
Austria	2020-05-05	0.6324589892519834	1.1147604655847805	0.14686087321055186	0.8586222709909367	0.4054087251718538	0.17035446957710773	0.0006922511133347076	0.11785895034539695	0.011512989643473262	5	2020-10-29
Austria	2020-05-06	0.6426019711309421	1.1755647280929105	0.10050171596369427	0.8938628026567487	0.3926915681007141	0.17035446957710773	0.0006922511133347076	0.11785895034539695	0.011512989643473262	5	2020-10-29
Azerbaijan	2020-03-27	1.3466862169517049	1.7282438387099812	0.9868340147793712	1.5185297125479056	1.1749640063140263	0.07152678613967264	0.002109950549674444	0.0997263529411293	0.006060860425131357	5	2020-10-29
Azerbaijan	2020-03-28	1.3064559943251621	1.644515295265583	0.9729867757295979	1.4623880633674222	1.1521425006302606	0.07152678613967264	0.002109950549674444	0.0997263529411293	0.006060860425131357	5	2020-10-29
Azerbaijan	2020-03-29	1.3326008396519657	1.658046012878657	1.0179721659255554	1.4823621979448032	1.1830344509483888	0.07152678613967264	0.002109950549674444	0.0997263529411293	0.006060860425131357	5	2020-10-29
Azerbaijan	2020-03-30	1.3890099233583657	1.7391619556770372	1.073440948082	1.5436965960466988	1.2322243301872398	0.07152678613967264	0.002109950549674444	0.0997263529411293	0.006060860425131357	5	2020-10-29
Azerbaijan	2020-03-31	1.3466326497016217	1.6592873778485495	1.052548445088172	1.4898476936693292	1.202843870513127	0.07152678613967264	0.002109950549674444	0.0997263529411293	0.006060860425131357	5	2020-10-29
Azerbaijan	2020-04-01	1.367025926678792	1.6939196433171542	1.0686591724971437	1.5126419653098282	1.2193315644685772	0.07152678613967264	0.002109950549674444	0.0997263529411293	0.006060860425131357	5	2020-10-29
Azerbaijan	2020-04-02	1.33818261127626	1.6446816227377947	1.050087833659737	1.4780776985796418	1.1979529627893757	0.07152678613967264	0.002109950549674444	0.0997263529411293	0.006060860425131357	5	2020-10-29
Azerbaijan	2020-04-03	1.3378406240866785	1.6529523964502904	1.0508372066644731	1.4778879862259149	1.1966694354450818	0.07152678613967264	0.002109950549674444	0.0997263529411293	0.006060860425131357	5	2020-10-29
Azerbaijan	2020-04-04	1.362462808160593	1.705310420678818	1.0675864992334028	1.5110786342560174	1.212478155968354	0.07152678613967264	0.002109950549674444	0.0997263529411293	0.006060860425131357	5	2020-10-29
Azerbaijan	2020-04-05	1.3311981108713589	1.6540051152840505	1.046380000597381	1.4742473479902258	1.187651523820087	0.07152678613967264	0.002109950549674444	0.0997263529411293	0.006060860425131357	5	2020-10-29
Azerbaijan	2020-04-06	1.3047467590160218	1.6231517501101944	1.0263000974906888	1.4433970684339958	1.165019253805059	0.07152678613967264	0.002109950549674444	0.0997263529411293	0.006060860425131357	5	2020-10-29
Azerbaijan	2020-04-07	1.2977737877703424	1.6220834448487274	1.019096586608346	1.4398424292169216	1.1546481995256002	0.07152678613967264	0.002109950549674444	0.0997263529411293	0.006060860425131357	5	2020-10-29
Azerbaijan	2020-04-08	1.280363350199583	1.6275283515839236	1.0038997912503491	1.4215702888287702	1.1352603227086826	0.07152678613967264	0.002109950549674444	0.0997263529411293	0.006060860425131357	5	2020-10-29
Azerbaijan	2020-04-09	1.2133607011950387	1.5282367013426394	0.9446333934511526	1.3457356016619126	1.0799226647066469	0.07152678613967264	0.002109950549674444	0.0997263529411293	0.006060860425131357	5	2020-10-29
Azerbaijan	2020-04-10	1.115622459376845	1.393577008029885	0.8296154301536984	1.2400591496225033	0.9917349714428192	0.07152678613967264	0.002109950549674444	0.0997263529411293	0.006060860425131357	5	2020-10-29
Azerbaijan	2020-04-11	1.0402766110279242	1.3088503532898892	0.7284083686697267	1.1709401546536846	0.9087165793631726	0.07152678613967264	0.002109950549674444	0.0997263529411293	0.006060860425131357	5	2020-10-29
Azerbaijan	2020-04-12	0.9724528672173808	1.2527903044245383	0.6383669475374567	1.1172156149457344	0.8292081735348686	0.07152678613967264	0.002109950549674444	0.0997263529411293	0.006060860425131357	5	2020-10-29
Azerbaijan	2020-04-13	0.9384291883778813	1.2192251047355738	0.6028230740754199	1.0843915406519191	0.7941412228592586	0.07152678613967264	0.002109950549674444	0.0997263529411293	0.006060860425131357	5	2020-10-29
Azerbaijan	2020-04-14	0.915023164274716	1.1988806928777096	0.5811615234686245	1.0640293321905532	0.7699296378996622	0.07152678613967264	0.002109950549674444	0.0997263529411293	0.006060860425131357	5	2020-10-29
Azerbaijan	2020-04-15	0.8990554385778713	1.1864183633723762	0.5665893899402323	1.0475469512773898	0.7538508797957268	0.07152678613967264	0.002109950549674444	0.0997263529411293	0.006060860425131357	5	2020-10-29
Azerbaijan	2020-04-16	0.8733068904124001	1.1694178586220605	0.5344166115514415	1.0268540399086097	0.7222862152822276	0.07152678613967264	0.002109950549674444	0.0997263529411293	0.006060860425131357	5	2020-10-29
Azerbaijan	2020-04-17	0.877446331097552	1.1689862055093465	0.5489688732812761	1.0253737179540392	0.7313631002863052	0.07152678613967264	0.002109950549674444	0.0997263529411293	0.006060860425131357	5	2020-10-29
Azerbaijan	2020-04-18	0.8546225377775662	1.1535076405316844	0.5158135428299558	1.0086321403342455	0.7029429256113924	0.07152678613967264	0.002109950549674444	0.0997263529411293	0.006060860425131357	5	2020-10-29
Azerbaijan	2020-04-19	0.8496270555880888	1.1521014020127354	0.5080113074318082	1.0035950051495488	0.6974299975813171	0.07152678613967264	0.002109950549674444	0.0997263529411293	0.006060860425131357	5	2020-10-29
Azerbaijan	2020-04-20	0.8722743146217219	1.1622204782190406	0.5520667193953788	1.0197271101730645	0.7269632403238779	0.07152678613967264	0.002109950549674444	0.0997263529411293	0.006060860425131357	5	2020-10-29
Azerbaijan	2020-04-21	0.8930246830502981	1.1794090982696828	0.5869649255617733	1.0348814247573281	0.7541169384490392	0.07152678613967264	0.002109950549674444	0.0997263529411293	0.006060860425131357	5	2020-10-29
Azerbaijan	2020-04-22	0.8993270740841256	1.1828384749926564	0.5878783519920535	1.04050619236584	0.7625046011387395	0.07152678613967264	0.002109950549674444	0.0997263529411293	0.006060860425131357	5	2020-10-29
Azerbaijan	2020-04-23	0.9046724941157446	1.1856907147021052	0.5903909425534496	1.0454255873043845	0.7656086399747045	0.07152678613967264	0.002109950549674444	0.0997263529411293	0.006060860425131357	5	2020-10-29
Azerbaijan	2020-04-24	0.9245470689500359	1.2025634785820047	0.6180690919638654	1.0616263085417876	0.7882794420240056	0.07152678613967264	0.002109950549674444	0.0997263529411293	0.006060860425131357	5	2020-10-29
Azerbaijan	2020-04-25	0.9250040632001101	1.2011052758446097	0.6103920717929648	1.0650840190824182	0.785370653099854	0.07152678613967264	0.002109950549674444	0.0997263529411293	0.006060860425131357	5	2020-10-29
Azerbaijan	2020-04-26	0.9506609083500984	1.224824256189978	0.6390382327139661	1.0874390293596972	0.8158506181576974	0.07152678613967264	0.002109950549674444	0.0997263529411293	0.006060860425131357	5	2020-10-29
Azerbaijan	2020-04-27	0.9934245964934364	1.2666370201653956	0.6945727811491771	1.1236621570452971	0.861746601676123	0.07152678613967264	0.002109950549674444	0.0997263529411293	0.006060860425131357	5	2020-10-29
Azerbaijan	2020-04-28	1.0410492693490994	1.3257528882688001	0.7532307362731766	1.1684183287992795	0.9111061086634205	0.07152678613967264	0.002109950549674444	0.0997263529411293	0.006060860425131357	5	2020-10-29
Azerbaijan	2020-04-29	1.0817495099402077	1.3766620086348809	0.8031008830605644	1.2101588559350374	0.9527681840555832	0.07152678613967264	0.002109950549674444	0.0997263529411293	0.006060860425131357	5	2020-10-29
Azerbaijan	2020-04-30	1.0977372180400446	1.3904272860283906	0.8179360271781371	1.2262072501608046	0.9673812251991128	0.07152678613967264	0.002109950549674444	0.0997263529411293	0.006060860425131357	5	2020-10-29
Azerbaijan	2020-05-01	1.1244253244929692	1.422508085512403	0.8431320752490746	1.2562487396093411	0.9925020012642504	0.07152678613967264	0.002109950549674444	0.0997263529411293	0.006060860425131357	5	2020-10-29
Azerbaijan	2020-05-02	1.1359117659559637	1.4334582650999632	0.8483076724714279	1.2709977835895954	1.0003468054739773	0.07152678613967264	0.002109950549674444	0.0997263529411293	0.006060860425131357	5	2020-10-29
Azerbaijan	2020-05-03	1.1628982402866104	1.4745895338022352	0.868102771283213	1.3037478496500392	1.0240553631097828	0.07152678613967264	0.002109950549674444	0.0997263529411293	0.006060860425131357	5	2020-10-29
Azerbaijan	2020-05-04	1.2135055266222496	1.5528601704366651	0.9072048018348065	1.3662312712375722	1.060489269803698	0.07152678613967264	0.002109950549674444	0.0997263529411293	0.006060860425131357	5	2020-10-29
Azerbaijan	2020-05-05	1.2603490025569744	1.6509729731910014	0.9233344391770872	1.4319302919400108	1.088887294642375	0.07152678613967264	0.002109950549674444	0.0997263529411293	0.006060860425131357	5	2020-10-29
Azerbaijan	2020-05-06	1.2629112426461144	1.6806573893017518	0.9003745193092956	1.4480900702216062	1.0770354517709084	0.07152678613967264	0.002109950549674444	0.0997263529411293	0.006060860425131357	5	2020-10-29
Bahrain	2020-03-11	1.2331914935869819	1.6165484461683863	0.7906422672240601	1.397952555305298	1.0701918557422851	0.02615877661901767	0.005214907438481298	0.004204931793679935	0.0383434705908772	5	2020-10-29
Bahrain	2020-03-12	1.2209145244895323	1.5750732448557694	0.7639461796009278	1.3863288598493626	1.061506912043634	0.02615877661901767	0.005214907438481298	0.004204931793679935	0.0383434705908772	5	2020-10-29
Bahrain	2020-03-13	1.2129919355984526	1.5568065830934137	0.7439885441952675	1.3800306691041406	1.0562634098846182	0.02615877661901767	0.005214907438481298	0.004204931793679935	0.0383434705908772	5	2020-10-29
Bahrain	2020-03-14	1.2102608560568842	1.5446167210564434	0.7521614734677379	1.3769894766280286	1.052969551085278	0.02615877661901767	0.005214907438481298	0.004204931793679935	0.0383434705908772	5	2020-10-29
Bahrain	2020-03-15	1.209491663946125	1.540590511164088	0.7537189980696187	1.3758727297125848	1.0525088110859309	0.02615877661901767	0.005214907438481298	0.004204931793679935	0.0383434705908772	5	2020-10-29
Bahrain	2020-03-16	1.211899308267196	1.5427091691839123	0.7682851376590067	1.3751994647593475	1.0581153660873748	0.02615877661901767	0.005214907438481298	0.004204931793679935	0.0383434705908772	5	2020-10-29
Bahrain	2020-03-17	1.2184302436258072	1.5441289820916952	0.8076484369826638	1.377391059362334	1.0670253430890202	0.02615877661901767	0.005214907438481298	0.004204931793679935	0.0383434705908772	5	2020-10-29
Bahrain	2020-03-18	1.225718302577801	1.5540112672178532	0.835750334050418	1.3800619246431096	1.0761555642504197	0.02615877661901767	0.005214907438481298	0.004204931793679935	0.0383434705908772	5	2020-10-29
Bahrain	2020-03-19	1.2289526846380665	1.554981398507873	0.8502259368290306	1.3810012333845667	1.080471320948278	0.02615877661901767	0.005214907438481298	0.004204931793679935	0.0383434705908772	5	2020-10-29
Bahrain	2020-03-20	1.2312286770129943	1.5570708153128376	0.8563562210535516	1.3812384534816848	1.0843943153588842	0.02615877661901767	0.005214907438481298	0.004204931793679935	0.0383434705908772	5	2020-10-29
Bahrain	2020-03-21	1.2364530460510679	1.5612971908689708	0.8750008121620251	1.385092935240814	1.0897090594188878	0.02615877661901767	0.005214907438481298	0.004204931793679935	0.0383434705908772	5	2020-10-29
Bahrain	2020-03-22	1.2413038606574711	1.5673909980716323	0.8903748692594091	1.3878458403129574	1.0959957916130645	0.02615877661901767	0.005214907438481298	0.004204931793679935	0.0383434705908772	5	2020-10-29
Bahrain	2020-03-23	1.2449630887469891	1.5725344078401586	0.8998068266383138	1.390222051498014	1.0984783089852033	0.02615877661901767	0.005214907438481298	0.004204931793679935	0.0383434705908772	5	2020-10-29
Bahrain	2020-03-24	1.2433538159778978	1.566937082057426	0.8973921010044759	1.3890247076800124	1.0988656892682052	0.02615877661901767	0.005214907438481298	0.004204931793679935	0.0383434705908772	5	2020-10-29
Bahrain	2020-03-25	1.2446357758868407	1.5665084712576016	0.8977974820013199	1.3900540071745442	1.100608868811217	0.02615877661901767	0.005214907438481298	0.004204931793679935	0.0383434705908772	5	2020-10-29
Bahrain	2020-03-26	1.2458440375721385	1.5670522649801868	0.9011367413505468	1.3907729462279108	1.1018214417067065	0.02615877661901767	0.005214907438481298	0.004204931793679935	0.0383434705908772	5	2020-10-29
Bahrain	2020-03-27	1.244836427295842	1.5603194739496211	0.9021278347029886	1.3898088600540397	1.1010588865694784	0.02615877661901767	0.005214907438481298	0.004204931793679935	0.0383434705908772	5	2020-10-29
Bahrain	2020-03-28	1.247668066312975	1.5644103250850523	0.90521355010992	1.3928096773612832	1.1040376454193404	0.02615877661901767	0.005214907438481298	0.004204931793679935	0.0383434705908772	5	2020-10-29
Bahrain	2020-03-29	1.2535382742564145	1.5728738705725418	0.9174261561437836	1.3956536648817768	1.1096803805325273	0.02615877661901767	0.005214907438481298	0.004204931793679935	0.0383434705908772	5	2020-10-29
Bahrain	2020-03-30	1.259792877843893	1.5817496054243827	0.9354931808795768	1.4009569153245116	1.1159752720297933	0.02615877661901767	0.005214907438481298	0.004204931793679935	0.0383434705908772	5	2020-10-29
Bahrain	2020-03-31	1.2675010254337125	1.6015673253673148	0.9485368720396608	1.408472684630385	1.1243546444051968	0.02615877661901767	0.005214907438481298	0.004204931793679935	0.0383434705908772	5	2020-10-29
Bahrain	2020-04-01	1.2697910404245527	1.605836782824228	0.9545685663467912	1.4107460520068529	1.1275077227875956	0.02615877661901767	0.005214907438481298	0.004204931793679935	0.0383434705908772	5	2020-10-29
Bahrain	2020-04-02	1.2776215820233	1.6249607847792	0.9675631462787296	1.4178094178290537	1.1348168557258995	0.02615877661901767	0.005214907438481298	0.004204931793679935	0.0383434705908772	5	2020-10-29
Bahrain	2020-04-03	1.2763934798448338	1.6200038286291525	0.9629903113056956	1.4158362734221512	1.1340423281227463	0.02615877661901767	0.005214907438481298	0.004204931793679935	0.0383434705908772	5	2020-10-29
Bahrain	2020-04-04	1.2760400905171292	1.613748285287662	0.9649398145445506	1.4164396369043186	1.1348907090933578	0.02615877661901767	0.005214907438481298	0.004204931793679935	0.0383434705908772	5	2020-10-29
Bahrain	2020-04-05	1.2798738000048624	1.6255407097747925	0.9681954107811964	1.4201132440063615	1.1377812003244112	0.02615877661901767	0.005214907438481298	0.004204931793679935	0.0383434705908772	5	2020-10-29
Bahrain	2020-04-06	1.286711062431335	1.6435164244668603	0.9800162877253596	1.426995928671495	1.1420727692665231	0.02615877661901767	0.005214907438481298	0.004204931793679935	0.0383434705908772	5	2020-10-29
Bahrain	2020-04-07	1.290157635468172	1.6473524589256592	0.984328560002635	1.4310997259585518	1.1455042278713012	0.02615877661901767	0.005214907438481298	0.004204931793679935	0.0383434705908772	5	2020-10-29
Bahrain	2020-04-08	1.2918947746237923	1.6559566420110279	0.9850075758745904	1.432675356100396	1.1469982653990802	0.02615877661901767	0.005214907438481298	0.004204931793679935	0.0383434705908772	5	2020-10-29
Bahrain	2020-04-09	1.2979926171045886	1.677626504998309	0.9928573303090192	1.437992021965208	1.1517600804726946	0.02615877661901767	0.005214907438481298	0.004204931793679935	0.0383434705908772	5	2020-10-29
Bahrain	2020-04-10	1.3014609976884586	1.6909276745678938	0.9968168942402752	1.4418130930751132	1.1534957351804078	0.02615877661901767	0.005214907438481298	0.004204931793679935	0.0383434705908772	5	2020-10-29
Bahrain	2020-04-11	1.3068797678637354	1.71740503892068	0.9979818628976184	1.4468335165011683	1.1555108346349452	0.02615877661901767	0.005214907438481298	0.004204931793679935	0.0383434705908772	5	2020-10-29
Bahrain	2020-04-12	1.3068307584640648	1.7154188588842283	0.9982673715384968	1.447114796629914	1.1559071525358653	0.02615877661901767	0.005214907438481298	0.004204931793679935	0.0383434705908772	5	2020-10-29
Bahrain	2020-04-13	1.3052516207293656	1.7187226386523464	0.9959495850521682	1.4453720309762894	1.1550744742696857	0.02615877661901767	0.005214907438481298	0.004204931793679935	0.0383434705908772	5	2020-10-29
Bahrain	2020-04-14	1.294988932409341	1.6708302889251456	0.9917020741475698	1.434595437133201	1.148810319599235	0.02615877661901767	0.005214907438481298	0.004204931793679935	0.0383434705908772	5	2020-10-29
Bahrain	2020-04-15	1.2830229319093407	1.6278017473447257	0.972942782484392	1.4226161172354352	1.1417674064878691	0.02615877661901767	0.005214907438481298	0.004204931793679935	0.0383434705908772	5	2020-10-29
Bahrain	2020-04-16	1.2718064688146484	1.5983322880087258	0.9469419395588502	1.412021361944589	1.1320143172161148	0.02615877661901767	0.005214907438481298	0.004204931793679935	0.0383434705908772	5	2020-10-29
Bahrain	2020-04-17	1.2652741020430769	1.5879385033280389	0.9321171065917376	1.4086732913426399	1.1251163137846352	0.02615877661901767	0.005214907438481298	0.004204931793679935	0.0383434705908772	5	2020-10-29
Bahrain	2020-04-18	1.2612888153952782	1.5863214847159366	0.9172601952799276	1.4041766840084826	1.1219692676918995	0.02615877661901767	0.005214907438481298	0.004204931793679935	0.0383434705908772	5	2020-10-29
Bahrain	2020-04-19	1.260762759080713	1.5845259727079617	0.9196854783015026	1.4038650245384852	1.12176351086706	0.02615877661901767	0.005214907438481298	0.004204931793679935	0.0383434705908772	5	2020-10-29
Bahrain	2020-04-20	1.2593345671756726	1.575023901034711	0.9167756126710374	1.4038875019117167	1.1196929514462013	0.02615877661901767	0.005214907438481298	0.004204931793679935	0.0383434705908772	5	2020-10-29
Bahrain	2020-04-21	1.261813611270521	1.5826895434334096	0.9248033836793548	1.4042599383114902	1.1215657189876915	0.02615877661901767	0.005214907438481298	0.004204931793679935	0.0383434705908772	5	2020-10-29
Bahrain	2020-04-22	1.2657751387846303	1.591869984426324	0.9331673320540554	1.4074073609889488	1.1230635303149012	0.02615877661901767	0.005214907438481298	0.004204931793679935	0.0383434705908772	5	2020-10-29
Bahrain	2020-04-23	1.271313656000696	1.6055669016366494	0.9473687447573184	1.412200759618251	1.1274789898469957	0.02615877661901767	0.005214907438481298	0.004204931793679935	0.0383434705908772	5	2020-10-29
Bahrain	2020-04-24	1.2711619269576118	1.6068177320735382	0.9470113686336228	1.4133560749834306	1.1268018967673517	0.02615877661901767	0.005214907438481298	0.004204931793679935	0.0383434705908772	5	2020-10-29
Bahrain	2020-04-25	1.2622633634453468	1.5925899020775391	0.9276881981795932	1.4062645967763312	1.118480145412709	0.02615877661901767	0.005214907438481298	0.004204931793679935	0.0383434705908772	5	2020-10-29
Bahrain	2020-04-26	1.2564496448214149	1.5867376230243553	0.908647926326148	1.402722672763859	1.112411602629386	0.02615877661901767	0.005214907438481298	0.004204931793679935	0.0383434705908772	5	2020-10-29
Bahrain	2020-04-27	1.2535523927106658	1.583994986054173	0.8941314117912688	1.4016414472940677	1.1091805845515832	0.02615877661901767	0.005214907438481298	0.004204931793679935	0.0383434705908772	5	2020-10-29
Bahrain	2020-04-28	1.2535214346876975	1.588737931215193	0.8953869053754759	1.4018507387292676	1.106117279132701	0.02615877661901767	0.005214907438481298	0.004204931793679935	0.0383434705908772	5	2020-10-29
Bahrain	2020-04-29	1.2545469019268447	1.5969966996651352	0.8934953953116894	1.403853498222286	1.1046521611903362	0.02615877661901767	0.005214907438481298	0.004204931793679935	0.0383434705908772	5	2020-10-29
Bahrain	2020-04-30	1.2559717300358404	1.6077273451163936	0.8940620794744509	1.4065974820057832	1.1070968641725016	0.02615877661901767	0.005214907438481298	0.004204931793679935	0.0383434705908772	5	2020-10-29
Bahrain	2020-05-01	1.257151919060396	1.613075360027174	0.8848018681280168	1.4093513102704396	1.1061070476849162	0.02615877661901767	0.005214907438481298	0.004204931793679935	0.0383434705908772	5	2020-10-29
Bahrain	2020-05-02	1.2584223435756725	1.6200168694285582	0.8822944576251068	1.4126776448845235	1.1059483249288975	0.02615877661901767	0.005214907438481298	0.004204931793679935	0.0383434705908772	5	2020-10-29
Bahrain	2020-05-03	1.2603985353152174	1.6342555994497152	0.8817508688986156	1.4163362387539538	1.1061985691237235	0.02615877661901767	0.005214907438481298	0.004204931793679935	0.0383434705908772	5	2020-10-29
Bahrain	2020-05-04	1.2631834047440096	1.6441707349337449	0.8850564404152995	1.4200581469555449	1.1060857540397182	0.02615877661901767	0.005214907438481298	0.004204931793679935	0.0383434705908772	5	2020-10-29
Bahrain	2020-05-05	1.2663694096929723	1.6700487964267918	0.88226992649847	1.4244091618657884	1.1050571674110805	0.02615877661901767	0.005214907438481298	0.004204931793679935	0.0383434705908772	5	2020-10-29
Bahrain	2020-05-06	1.2677264488310631	1.6894248975056625	0.8662432638033009	1.4289616005999282	1.1039249500933337	0.02615877661901767	0.005214907438481298	0.004204931793679935	0.0383434705908772	5	2020-10-29
Bangladesh	2020-04-07	2.013751981300804	2.4542057677735363	1.5827234181448255	2.216605030519683	1.810702342151506	0.1612714709116579	0.0008292860182961269	0.15559229673243652	0.007296797184892766	5	2020-10-29
Bangladesh	2020-04-08	2.0607797938547554	2.470935063960938	1.6705039888524154	2.2512124079727656	1.873162743041332	0.1612714709116579	0.0008292860182961269	0.15559229673243652	0.007296797184892766	5	2020-10-29
Bangladesh	2020-04-09	2.1329174241115756	2.606782052799179	1.727324131413995	2.329913722059562	1.9299060208034136	0.1612714709116579	0.0008292860182961269	0.15559229673243652	0.007296797184892766	5	2020-10-29
Bangladesh	2020-04-10	2.0334676347419416	2.4058159750446797	1.6749549903819099	2.2012812447930568	1.8634453485946367	0.1612714709116579	0.0008292860182961269	0.15559229673243652	0.007296797184892766	5	2020-10-29
Bangladesh	2020-04-11	1.9555741039808927	2.3124736980495904	1.5782276218722533	2.121134982430052	1.7944422893140852	0.1612714709116579	0.0008292860182961269	0.15559229673243652	0.007296797184892766	5	2020-10-29
Bangladesh	2020-04-12	2.017293493426155	2.3881850611518614	1.6710921756028412	2.184930608385212	1.8493774018603029	0.1612714709116579	0.0008292860182961269	0.15559229673243652	0.007296797184892766	5	2020-10-29
Bangladesh	2020-04-13	2.028481538484381	2.4352281517678502	1.6755380057531828	2.19939278111166	1.8534398281232292	0.1612714709116579	0.0008292860182961269	0.15559229673243652	0.007296797184892766	5	2020-10-29
Bangladesh	2020-04-14	1.9888324138768705	2.3814174842787748	1.6420370449126895	2.1565292751424634	1.8179073898116491	0.1612714709116579	0.0008292860182961269	0.15559229673243652	0.007296797184892766	5	2020-10-29
Bangladesh	2020-04-15	1.929992271848948	2.30088064673971	1.5936442925005048	2.093458565000991	1.7689084915191151	0.1612714709116579	0.0008292860182961269	0.15559229673243652	0.007296797184892766	5	2020-10-29
Bangladesh	2020-04-16	1.8921045456332504	2.2772562571842285	1.5576993466999671	2.055281227008157	1.7284069443979857	0.1612714709116579	0.0008292860182961269	0.15559229673243652	0.007296797184892766	5	2020-10-29
Bangladesh	2020-04-17	1.775444002984892	2.120818464277994	1.4467895445908572	1.9283438054659137	1.6236534365650392	0.1612714709116579	0.0008292860182961269	0.15559229673243652	0.007296797184892766	5	2020-10-29
Bangladesh	2020-04-18	1.7031761512292451	2.0383326356235343	1.363567884941558	1.8532469240185965	1.5545603670652532	0.1612714709116579	0.0008292860182961269	0.15559229673243652	0.007296797184892766	5	2020-10-29
Bangladesh	2020-04-19	1.6502576954542414	1.97948867893806	1.3120725258595816	1.8006502325052174	1.500053418740623	0.1612714709116579	0.0008292860182961269	0.15559229673243652	0.007296797184892766	5	2020-10-29
Bangladesh	2020-04-20	1.6267761325562082	1.9746605469004856	1.2934713178457784	1.7768244151720751	1.4737520824653845	0.1612714709116579	0.0008292860182961269	0.15559229673243652	0.007296797184892766	5	2020-10-29
Bangladesh	2020-04-21	1.5406255534550284	1.86831324856836	1.1993014216396938	1.6938298776982432	1.3866535402614226	0.1612714709116579	0.0008292860182961269	0.15559229673243652	0.007296797184892766	5	2020-10-29
Bangladesh	2020-04-22	1.4567788720364052	1.7836677426588503	1.0927744651300997	1.6172401789828164	1.297875979641924	0.1612714709116579	0.0008292860182961269	0.15559229673243652	0.007296797184892766	5	2020-10-29
Bangladesh	2020-04-23	1.4017283158281757	1.7303809275341944	1.023359607390562	1.5660832155221314	1.239640388935493	0.1612714709116579	0.0008292860182961269	0.15559229673243652	0.007296797184892766	5	2020-10-29
Bangladesh	2020-04-24	1.3605860718668663	1.6951777822162601	0.98534156415435	1.5259618352791748	1.1978528747706283	0.1612714709116579	0.0008292860182961269	0.15559229673243652	0.007296797184892766	5	2020-10-29
Bangladesh	2020-04-25	1.2994009771422952	1.6409613237375804	0.8952938561703219	1.4741069398791085	1.12852433620679	0.1612714709116579	0.0008292860182961269	0.15559229673243652	0.007296797184892766	5	2020-10-29
Bangladesh	2020-04-26	1.2991192184045082	1.6354884816359778	0.9189369686143571	1.4681795596593696	1.1330012755943828	0.1612714709116579	0.0008292860182961269	0.15559229673243652	0.007296797184892766	5	2020-10-29
Bangladesh	2020-04-27	1.311457402877405	1.6419883013103869	0.9467424973165072	1.4728402106629743	1.151656575004573	0.1612714709116579	0.0008292860182961269	0.15559229673243652	0.007296797184892766	5	2020-10-29
Bangladesh	2020-04-28	1.3191875923497929	1.6540722860662722	0.9701571904490884	1.4764490885817356	1.16064358582473	0.1612714709116579	0.0008292860182961269	0.15559229673243652	0.007296797184892766	5	2020-10-29
Bangladesh	2020-04-29	1.317709648599038	1.6495887359616386	0.9675059443669234	1.473041703518002	1.1619283334977255	0.1612714709116579	0.0008292860182961269	0.15559229673243652	0.007296797184892766	5	2020-10-29
Bangladesh	2020-04-30	1.288907329101778	1.6230012117745127	0.9391212084581088	1.4468473203086443	1.1317435634534077	0.1612714709116579	0.0008292860182961269	0.15559229673243652	0.007296797184892766	5	2020-10-29
Bangladesh	2020-05-01	1.2707906298628613	1.6107781860042416	0.9071087920869716	1.430232671360791	1.109266660063157	0.1612714709116579	0.0008292860182961269	0.15559229673243652	0.007296797184892766	5	2020-10-29
Bangladesh	2020-05-02	1.2647631841848554	1.6108034347791	0.8959506154520342	1.4303653499390538	1.0991756639937238	0.1612714709116579	0.0008292860182961269	0.15559229673243652	0.007296797184892766	5	2020-10-29
Bangladesh	2020-05-03	1.2787912295167911	1.6328370849962084	0.9076391431185059	1.4469529997440722	1.1132816312916505	0.1612714709116579	0.0008292860182961269	0.15559229673243652	0.007296797184892766	5	2020-10-29
Bangladesh	2020-05-04	1.2869696389617329	1.6517069187299165	0.9142757432749014	1.4578140852904535	1.1163275485891275	0.1612714709116579	0.0008292860182961269	0.15559229673243652	0.007296797184892766	5	2020-10-29
Bangladesh	2020-05-05	1.296968450214249	1.6852686021412029	0.9043684531895356	1.4783126915590383	1.1155788378315363	0.1612714709116579	0.0008292860182961269	0.15559229673243652	0.007296797184892766	5	2020-10-29
Bangladesh	2020-05-06	1.294789159506336	1.7278865391387352	0.8546690313353931	1.4954862181490711	1.0931738384945158	0.1612714709116579	0.0008292860182961269	0.15559229673243652	0.007296797184892766	5	2020-10-29
Belarus	2020-03-31	1.759233534710121	2.5224635852394552	1.0949717218060964	2.077839401902906	1.4542657324910262	0.0012986146286814734	0.04906044773302809	0.02586659126047948	0.04110591070872653	5	2020-10-29
Belarus	2020-04-01	1.8016563182385688	2.5537513809585684	1.2023557857573104	2.1117783346433923	1.4918738272916747	0.0012986146286814734	0.04906044773302809	0.02586659126047948	0.04110591070872653	5	2020-10-29
Belarus	2020-04-02	1.8788875617935648	2.7217825062278806	1.2787103595162823	2.2187431339312957	1.532728603953962	0.0012986146286814734	0.04906044773302809	0.02586659126047948	0.04110591070872653	5	2020-10-29
Belarus	2020-04-03	1.8456599998037289	2.593649601689987	1.2756500209356954	2.1585048938831206	1.52662592657984	0.0012986146286814734	0.04906044773302809	0.02586659126047948	0.04110591070872653	5	2020-10-29
Belarus	2020-04-04	1.8400914293044937	2.569272401827785	1.2813557980864303	2.1494330647467663	1.5305571077677749	0.0012986146286814734	0.04906044773302809	0.02586659126047948	0.04110591070872653	5	2020-10-29
Belarus	2020-04-05	1.8362727214403245	2.559187544441687	1.2823257840731999	2.1404159224039363	1.530970859763095	0.0012986146286814734	0.04906044773302809	0.02586659126047948	0.04110591070872653	5	2020-10-29
Belarus	2020-04-06	1.8283633354392128	2.5399219519031613	1.28492108212996	2.125569707733451	1.5302591878684255	0.0012986146286814734	0.04906044773302809	0.02586659126047948	0.04110591070872653	5	2020-10-29
Belarus	2020-04-07	1.8197750660563397	2.527166868121479	1.281445118364222	2.108803195949566	1.5276457773359169	0.0012986146286814734	0.04906044773302809	0.02586659126047948	0.04110591070872653	5	2020-10-29
Belarus	2020-04-08	1.8163416596669544	2.531297550999394	1.2860269925332544	2.1037816305658925	1.5229743460625915	0.0012986146286814734	0.04906044773302809	0.02586659126047948	0.04110591070872653	5	2020-10-29
Belarus	2020-04-09	1.810658820515913	2.5471855664053558	1.278523865453401	2.0922267800156504	1.5182053395710038	0.0012986146286814734	0.04906044773302809	0.02586659126047948	0.04110591070872653	5	2020-10-29
Belarus	2020-04-10	1.7652236529459686	2.430298959218487	1.2572856673442352	2.0250505857370564	1.4971043411094485	0.0012986146286814734	0.04906044773302809	0.02586659126047948	0.04110591070872653	5	2020-10-29
Belarus	2020-04-11	1.7005405523321244	2.2865489709003413	1.2077547909648834	1.939013540134004	1.456475829190794	0.0012986146286814734	0.04906044773302809	0.02586659126047948	0.04110591070872653	5	2020-10-29
Belarus	2020-04-12	1.6576900598712987	2.2092624340347933	1.1536463089008044	1.8911715927379749	1.4245770429693168	0.0012986146286814734	0.04906044773302809	0.02586659126047948	0.04110591070872653	5	2020-10-29
Belarus	2020-04-13	1.618583963763999	2.1490107141018933	1.1001131868240417	1.8526026670907825	1.3939433659508058	0.0012986146286814734	0.04906044773302809	0.02586659126047948	0.04110591070872653	5	2020-10-29
Belarus	2020-04-14	1.5885852606451256	2.1032123320116565	1.0698216739308504	1.8176914320573252	1.3660600228220248	0.0012986146286814734	0.04906044773302809	0.02586659126047948	0.04110591070872653	5	2020-10-29
Belarus	2020-04-15	1.564351886656784	2.069604671031517	1.0452137098023546	1.7852969455787038	1.3430844017565886	0.0012986146286814734	0.04906044773302809	0.02586659126047948	0.04110591070872653	5	2020-10-29
Belarus	2020-04-16	1.5397796193893825	2.03471342132581	1.0009493987452045	1.7597711626045012	1.3215418533666805	0.0012986146286814734	0.04906044773302809	0.02586659126047948	0.04110591070872653	5	2020-10-29
Belarus	2020-04-17	1.5159724991628942	2.0086339887980547	0.9611131007645309	1.7361085194455277	1.2973011662117315	0.0012986146286814734	0.04906044773302809	0.02586659126047948	0.04110591070872653	5	2020-10-29
Belarus	2020-04-18	1.4877829232950224	1.974919230691256	0.9104099070827634	1.7156226069433158	1.2652152029621286	0.0012986146286814734	0.04906044773302809	0.02586659126047948	0.04110591070872653	5	2020-10-29
Belarus	2020-04-19	1.4648307890290333	1.9498334167464928	0.8777566613588617	1.6938637651956492	1.2392542869486256	0.0012986146286814734	0.04906044773302809	0.02586659126047948	0.04110591070872653	5	2020-10-29
Belarus	2020-04-20	1.4465746043133292	1.9287207500638843	0.8486986663740762	1.6884996022639218	1.2161345167993245	0.0012986146286814734	0.04906044773302809	0.02586659126047948	0.04110591070872653	5	2020-10-29
Belarus	2020-04-21	1.4340110080109802	1.9198765430804023	0.8386514598078205	1.6792318961062556	1.1975221960057885	0.0012986146286814734	0.04906044773302809	0.02586659126047948	0.04110591070872653	5	2020-10-29
Belarus	2020-04-22	1.4283371321129392	1.912021858207635	0.838840335621264	1.6671447534032198	1.1929976618794549	0.0012986146286814734	0.04906044773302809	0.02586659126047948	0.04110591070872653	5	2020-10-29
Belarus	2020-04-23	1.4248992712556825	1.9209836629353296	0.8415824316307087	1.6610744974531677	1.1892289141876424	0.0012986146286814734	0.04906044773302809	0.02586659126047948	0.04110591070872653	5	2020-10-29
Belarus	2020-04-24	1.4161630351372982	1.9136065269134308	0.8252840540528572	1.6579881200437798	1.178241188798364	0.0012986146286814734	0.04906044773302809	0.02586659126047948	0.04110591070872653	5	2020-10-29
Belarus	2020-04-25	1.4066953603080876	1.911363964875883	0.8206979279157616	1.6457015875806842	1.161832748225191	0.0012986146286814734	0.04906044773302809	0.02586659126047948	0.04110591070872653	5	2020-10-29
Belarus	2020-04-26	1.3944536395783258	1.8982651335114207	0.8014050195131309	1.63566492816476	1.1478989839558973	0.0012986146286814734	0.04906044773302809	0.02586659126047948	0.04110591070872653	5	2020-10-29
Belarus	2020-04-27	1.3784427491136084	1.8812114670938924	0.7698457931408927	1.62686458765472	1.1275780199587884	0.0012986146286814734	0.04906044773302809	0.02586659126047948	0.04110591070872653	5	2020-10-29
Belarus	2020-04-28	1.3653010715572451	1.8955536669259505	0.7446135603985257	1.6177133576581646	1.1114479916717768	0.0012986146286814734	0.04906044773302809	0.02586659126047948	0.04110591070872653	5	2020-10-29
Belarus	2020-04-29	1.3499536883677343	1.8645744304834118	0.7217782854231715	1.610673777793432	1.0873254308513716	0.0012986146286814734	0.04906044773302809	0.02586659126047948	0.04110591070872653	5	2020-10-29
Belarus	2020-04-30	1.3317017384415129	1.892714826338035	0.6850444908961639	1.599328499536096	1.0610503355234708	0.0012986146286814734	0.04906044773302809	0.02586659126047948	0.04110591070872653	5	2020-10-29
Belarus	2020-05-01	1.3193403900233982	1.876731146034826	0.6528116829109063	1.5939926511165678	1.0402706010731937	0.0012986146286814734	0.04906044773302809	0.02586659126047948	0.04110591070872653	5	2020-10-29
Belarus	2020-05-02	1.3081669601638748	1.8858309378290532	0.6254735119561127	1.5934313851934108	1.0152562594113523	0.0012986146286814734	0.04906044773302809	0.02586659126047948	0.04110591070872653	5	2020-10-29
Belarus	2020-05-03	1.2974776052153882	1.883386655090606	0.5811527969530819	1.5918412192666107	0.9963033709460302	0.0012986146286814734	0.04906044773302809	0.02586659126047948	0.04110591070872653	5	2020-10-29
Belarus	2020-05-04	1.2898926224137508	1.8923518830715744	0.5527842659497906	1.5929556973485075	0.979842692680356	0.0012986146286814734	0.04906044773302809	0.02586659126047948	0.04110591070872653	5	2020-10-29
Belarus	2020-05-05	1.2869931277472944	1.8836506196532452	0.5081258730080622	1.598750336299509	0.9686853411300362	0.0012986146286814734	0.04906044773302809	0.02586659126047948	0.04110591070872653	5	2020-10-29
Belarus	2020-05-06	1.2856529867941415	1.9061969313486031	0.4467560629526979	1.6072782973665665	0.953866424500826	0.0012986146286814734	0.04906044773302809	0.02586659126047948	0.04110591070872653	5	2020-10-29
Belgium	2020-03-07	1.9475928934459463	2.7275037041383468	1.2340601770999473	2.29708859049779	1.598780566055454	0.05532203147487304	0.0017592094511436065	0.023116638767039687	0.04553532790556788	5	2020-10-29
Belgium	2020-03-08	1.926435494829378	2.646492642882638	1.253369960353559	2.2500076550391013	1.5965110218707226	0.05532203147487304	0.0017592094511436065	0.023116638767039687	0.04553532790556788	5	2020-10-29
Belgium	2020-03-09	1.9254731821619515	2.6116345760846156	1.2774818454312338	2.237330809067216	1.6137955039367302	0.05532203147487304	0.0017592094511436065	0.023116638767039687	0.04553532790556788	5	2020-10-29
Belgium	2020-03-10	1.940028355331384	2.602209555384784	1.3140129407139391	2.244639627961356	1.6351819527828653	0.05532203147487304	0.0017592094511436065	0.023116638767039687	0.04553532790556788	5	2020-10-29
Belgium	2020-03-11	1.9779256313675355	2.6381556470270966	1.3636289975858322	2.2776564615995984	1.6756461977801405	0.05532203147487304	0.0017592094511436065	0.023116638767039687	0.04553532790556788	5	2020-10-29
Belgium	2020-03-12	2.029198516197384	2.7344387803796755	1.4167210647631396	2.3318382585393294	1.7174843239231008	0.05532203147487304	0.0017592094511436065	0.023116638767039687	0.04553532790556788	5	2020-10-29
Belgium	2020-03-13	2.1300962395589265	2.9593917384091144	1.4583371331202954	2.4681822629714767	1.7862949015817278	0.05532203147487304	0.0017592094511436065	0.023116638767039687	0.04553532790556788	5	2020-10-29
Belgium	2020-03-14	2.0780064428944938	2.8208785653263906	1.4338679897104705	2.394642171764709	1.7561006402845607	0.05532203147487304	0.0017592094511436065	0.023116638767039687	0.04553532790556788	5	2020-10-29
Belgium	2020-03-15	2.03795534091705	2.726972878957576	1.4242264426947862	2.3385817915259066	1.7321232865111351	0.05532203147487304	0.0017592094511436065	0.023116638767039687	0.04553532790556788	5	2020-10-29
Belgium	2020-03-16	1.991136730501897	2.6485700721548917	1.399472848952621	2.278682795097794	1.6990614507322401	0.05532203147487304	0.0017592094511436065	0.023116638767039687	0.04553532790556788	5	2020-10-29
Belgium	2020-03-17	1.954512453105566	2.5909050004818024	1.3723247740557247	2.2384482610839083	1.6722667586564062	0.05532203147487304	0.0017592094511436065	0.023116638767039687	0.04553532790556788	5	2020-10-29
Belgium	2020-03-18	1.9293954370510893	2.560238078872187	1.3689431061433546	2.205207367635325	1.649783209790042	0.05532203147487304	0.0017592094511436065	0.023116638767039687	0.04553532790556788	5	2020-10-29
Belgium	2020-03-19	1.9082631642330656	2.532299164406264	1.3499994072437445	2.178784737238928	1.6298412560205806	0.05532203147487304	0.0017592094511436065	0.023116638767039687	0.04553532790556788	5	2020-10-29
Belgium	2020-03-20	1.8870625738352944	2.5157579883803303	1.343767830919922	2.155365504407109	1.6104451604551038	0.05532203147487304	0.0017592094511436065	0.023116638767039687	0.04553532790556788	5	2020-10-29
Belgium	2020-03-21	1.8528677612411744	2.458518339856853	1.3146326507916637	2.1151795432766622	1.581287280200316	0.05532203147487304	0.0017592094511436065	0.023116638767039687	0.04553532790556788	5	2020-10-29
Belgium	2020-03-22	1.8105569988404828	2.4093504649335395	1.2755244016466396	2.0712511248637515	1.5453476970035842	0.05532203147487304	0.0017592094511436065	0.023116638767039687	0.04553532790556788	5	2020-10-29
Belgium	2020-03-23	1.7652999789987214	2.3493710991264294	1.2300115682940111	2.023711627191939	1.5079183338146356	0.05532203147487304	0.0017592094511436065	0.023116638767039687	0.04553532790556788	5	2020-10-29
Belgium	2020-03-24	1.7415697111639927	2.3234756243419983	1.2081009473319442	1.996555410135406	1.483025004008621	0.05532203147487304	0.0017592094511436065	0.023116638767039687	0.04553532790556788	5	2020-10-29
Belgium	2020-03-25	1.72559478760079	2.321227266526813	1.199188692446127	1.980320873881672	1.4662915533225918	0.05532203147487304	0.0017592094511436065	0.023116638767039687	0.04553532790556788	5	2020-10-29
Belgium	2020-03-26	1.7110021289732325	2.3147665524679297	1.1753371397398928	1.9699362941290453	1.451388072477156	0.05532203147487304	0.0017592094511436065	0.023116638767039687	0.04553532790556788	5	2020-10-29
Belgium	2020-03-27	1.6694652226873834	2.262083518657324	1.137551457976928	1.9226769878961067	1.4123949676835668	0.05532203147487304	0.0017592094511436065	0.023116638767039687	0.04553532790556788	5	2020-10-29
Belgium	2020-03-28	1.6283023372742478	2.214872574716612	1.0967732996201034	1.8807838353118096	1.3732920889268263	0.05532203147487304	0.0017592094511436065	0.023116638767039687	0.04553532790556788	5	2020-10-29
Belgium	2020-03-29	1.5687719776316296	2.1392917611855142	1.0333658277884799	1.8162349068267747	1.3194242132337222	0.05532203147487304	0.0017592094511436065	0.023116638767039687	0.04553532790556788	5	2020-10-29
Belgium	2020-03-30	1.5008342639186445	2.0485188508912118	0.9471083780765556	1.7461435448266025	1.256028884090346	0.05532203147487304	0.0017592094511436065	0.023116638767039687	0.04553532790556788	5	2020-10-29
Belgium	2020-03-31	1.444782888614974	1.979559191347661	0.8841411655170639	1.6936555900177273	1.198392861878269	0.05532203147487304	0.0017592094511436065	0.023116638767039687	0.04553532790556788	5	2020-10-29
Belgium	2020-04-01	1.4050029749664006	1.9393542014222744	0.8430312549236518	1.6533521909489757	1.1573274056405076	0.05532203147487304	0.0017592094511436065	0.023116638767039687	0.04553532790556788	5	2020-10-29
Belgium	2020-04-02	1.369498770947535	1.9031034454379805	0.7981630549009924	1.6192547308748844	1.1215746342286612	0.05532203147487304	0.0017592094511436065	0.023116638767039687	0.04553532790556788	5	2020-10-29
Belgium	2020-04-03	1.3355029054503411	1.8758753558521315	0.7606103888231682	1.5852332620757983	1.086745089159108	0.05532203147487304	0.0017592094511436065	0.023116638767039687	0.04553532790556788	5	2020-10-29
Belgium	2020-04-04	1.300872028422992	1.846133474095434	0.7243736296158014	1.5482812055929236	1.051073225568692	0.05532203147487304	0.0017592094511436065	0.023116638767039687	0.04553532790556788	5	2020-10-29
Belgium	2020-04-05	1.2644173024047705	1.7920845924162052	0.6805720094383164	1.5133772739328584	1.0164430232350974	0.05532203147487304	0.0017592094511436065	0.023116638767039687	0.04553532790556788	5	2020-10-29
Belgium	2020-04-06	1.2328348300420275	1.7590995123940802	0.6503469244871034	1.4802721946792443	0.980530533942992	0.05532203147487304	0.0017592094511436065	0.023116638767039687	0.04553532790556788	5	2020-10-29
Belgium	2020-04-07	1.2089444810668348	1.7413853889515494	0.6272832559575441	1.4569669165959114	0.9585477291836668	0.05532203147487304	0.0017592094511436065	0.023116638767039687	0.04553532790556788	5	2020-10-29
Belgium	2020-04-08	1.186338069999177	1.7173259323925638	0.600857984622152	1.4336998885127945	0.9397249139602328	0.05532203147487304	0.0017592094511436065	0.023116638767039687	0.04553532790556788	5	2020-10-29
Belgium	2020-04-09	1.1673322177958738	1.7036705769023741	0.5829513889778684	1.4161343540239864	0.9190580018410476	0.05532203147487304	0.0017592094511436065	0.023116638767039687	0.04553532790556788	5	2020-10-29
Belgium	2020-04-10	1.1468354250706323	1.6788991610904973	0.5724844536537224	1.395666158603552	0.9003613147757934	0.05532203147487304	0.0017592094511436065	0.023116638767039687	0.04553532790556788	5	2020-10-29
Belgium	2020-04-11	1.1227443611394488	1.649886221779748	0.5433735455996487	1.3712128720457888	0.8735333830137549	0.05532203147487304	0.0017592094511436065	0.023116638767039687	0.04553532790556788	5	2020-10-29
Belgium	2020-04-12	1.102351122865155	1.6236766381244483	0.5261336391520939	1.3523805620645608	0.8525672749144241	0.05532203147487304	0.0017592094511436065	0.023116638767039687	0.04553532790556788	5	2020-10-29
Belgium	2020-04-13	1.0777922019108064	1.6037456020860037	0.4963745533504938	1.3268746185009603	0.8322851758623637	0.05532203147487304	0.0017592094511436065	0.023116638767039687	0.04553532790556788	5	2020-10-29
Belgium	2020-04-14	1.0597417828397322	1.589011902955617	0.4728204168138828	1.3085563301714092	0.8102197232356309	0.05532203147487304	0.0017592094511436065	0.023116638767039687	0.04553532790556788	5	2020-10-29
Belgium	2020-04-15	1.0582825183966569	1.5924133100340077	0.4840936121122378	1.3084404284409263	0.8095172712519197	0.05532203147487304	0.0017592094511436065	0.023116638767039687	0.04553532790556788	5	2020-10-29
Belgium	2020-04-16	1.0328376467107956	1.5625317822320883	0.4554186689192622	1.281247151347736	0.7840782597322916	0.05532203147487304	0.0017592094511436065	0.023116638767039687	0.04553532790556788	5	2020-10-29
Belgium	2020-04-17	1.011541602306812	1.5415168299860742	0.4346145176399396	1.2628930799782137	0.7623166805920671	0.05532203147487304	0.0017592094511436065	0.023116638767039687	0.04553532790556788	5	2020-10-29
Belgium	2020-04-18	0.9886510553847784	1.516843294637739	0.4119417550635145	1.2417529638833569	0.7340447715832118	0.05532203147487304	0.0017592094511436065	0.023116638767039687	0.04553532790556788	5	2020-10-29
Belgium	2020-04-19	0.97148322419054	1.5088792288880206	0.3950985528667604	1.226714284913998	0.7172954012502302	0.05532203147487304	0.0017592094511436065	0.023116638767039687	0.04553532790556788	5	2020-10-29
Belgium	2020-04-20	0.953095232128517	1.488843938589424	0.3730887748698312	1.2070535121828057	0.6984770253703916	0.05532203147487304	0.0017592094511436065	0.023116638767039687	0.04553532790556788	5	2020-10-29
Belgium	2020-04-21	0.9302585230050892	1.4731853953187275	0.3468204774971817	1.1854484151989158	0.6742254061837833	0.05532203147487304	0.0017592094511436065	0.023116638767039687	0.04553532790556788	5	2020-10-29
Belgium	2020-04-22	0.9131427368028038	1.4566842254631729	0.3322585189730747	1.1696844106834905	0.6556162941654571	0.05532203147487304	0.0017592094511436065	0.023116638767039687	0.04553532790556788	5	2020-10-29
Belgium	2020-04-23	0.8978772315333768	1.4532956085887263	0.31587779033434304	1.1563712301513354	0.6392871444705879	0.05532203147487304	0.0017592094511436065	0.023116638767039687	0.04553532790556788	5	2020-10-29
Belgium	2020-04-24	0.8820157986107284	1.4355206843323207	0.2959415689920759	1.142805481731637	0.6215483075984618	0.05532203147487304	0.0017592094511436065	0.023116638767039687	0.04553532790556788	5	2020-10-29
Belgium	2020-04-25	0.8593480876939533	1.4183227681574997	0.2685377949284563	1.1237011816651894	0.5940576357338851	0.05532203147487304	0.0017592094511436065	0.023116638767039687	0.04553532790556788	5	2020-10-29
Belgium	2020-04-26	0.8346725361582343	1.3882713850779742	0.2300632812732907	1.1043082844458163	0.5693626285012914	0.05532203147487304	0.0017592094511436065	0.023116638767039687	0.04553532790556788	5	2020-10-29
Belgium	2020-04-27	0.8125847443119472	1.3732697913980565	0.1971070752037699	1.0865824223391358	0.5419265273462834	0.05532203147487304	0.0017592094511436065	0.023116638767039687	0.04553532790556788	5	2020-10-29
Belgium	2020-04-28	0.7978382499828611	1.3650760812103735	0.17424176525478008	1.074374129153154	0.5235836975076309	0.05532203147487304	0.0017592094511436065	0.023116638767039687	0.04553532790556788	5	2020-10-29
Belgium	2020-04-29	0.7827269688323059	1.3602438075492411	0.154003501880281	1.0619282677407489	0.4995910403232754	0.05532203147487304	0.0017592094511436065	0.023116638767039687	0.04553532790556788	5	2020-10-29
Belgium	2020-04-30	0.7717952083956996	1.355174069394588	0.1348463248362013	1.0571333997639472	0.4854674676456829	0.05532203147487304	0.0017592094511436065	0.023116638767039687	0.04553532790556788	5	2020-10-29
Belgium	2020-05-01	0.7586817343767562	1.3580021876264985	0.11386802814819752	1.047047217841122	0.4654091703872383	0.05532203147487304	0.0017592094511436065	0.023116638767039687	0.04553532790556788	5	2020-10-29
Belgium	2020-05-02	0.7467561201864894	1.3593679811916697	0.08757895125898618	1.0453933668786428	0.4490790456352851	0.05532203147487304	0.0017592094511436065	0.023116638767039687	0.04553532790556788	5	2020-10-29
Belgium	2020-05-03	0.7347261332750976	1.3640645837390444	0.050336814534343466	1.0416446359968357	0.4301949307981112	0.05532203147487304	0.0017592094511436065	0.023116638767039687	0.04553532790556788	5	2020-10-29
Belgium	2020-05-04	0.7270617883487721	1.382398188866221	0.006714287789797879	1.0436788234400296	0.4097091695422221	0.05532203147487304	0.0017592094511436065	0.023116638767039687	0.04553532790556788	5	2020-10-29
Belgium	2020-05-05	0.7190659187911477	1.4123859642329055	0.0	1.054700534816977	0.3833186239257773	0.05532203147487304	0.0017592094511436065	0.023116638767039687	0.04553532790556788	5	2020-10-29
Belgium	2020-05-06	0.7179778826661094	1.4449119425293857	0.0	1.0708253114280513	0.3694430948329441	0.05532203147487304	0.0017592094511436065	0.023116638767039687	0.04553532790556788	5	2020-10-29
Bolivia	2020-04-01	1.1645538679884428	1.596270828672519	0.5087698935072443	1.3871993521244677	0.9513763440319108	0.010864782580983388	0.023733900550103604	0.010669627376207266	0.033058421511742826	5	2020-10-29
Bolivia	2020-04-02	1.1679359968849443	1.5844032178446132	0.5401993374764078	1.3837665709839908	0.9589342906696744	0.010864782580983388	0.023733900550103604	0.010669627376207266	0.033058421511742826	5	2020-10-29
Bolivia	2020-04-03	1.1759176315572493	1.5836632084101767	0.5884058971584104	1.3848999253133965	0.9740638796230354	0.010864782580983388	0.023733900550103604	0.010669627376207266	0.033058421511742826	5	2020-10-29
Bolivia	2020-04-04	1.1891415975202562	1.5854445914384618	0.6499990188975922	1.3872591869952655	0.9954304447999776	0.010864782580983388	0.023733900550103604	0.010669627376207266	0.033058421511742826	5	2020-10-29
Bolivia	2020-04-05	1.2073456224006884	1.5937409596104235	0.7264485945325116	1.3934837467192265	1.0231380529177851	0.010864782580983388	0.023733900550103604	0.010669627376207266	0.033058421511742826	5	2020-10-29
Bolivia	2020-04-06	1.2221255088516187	1.599570134020751	0.7775566642662343	1.402072091124646	1.0444992797868766	0.010864782580983388	0.023733900550103604	0.010669627376207266	0.033058421511742826	5	2020-10-29
Bolivia	2020-04-07	1.2292159492487915	1.600386320625085	0.8033817395209927	1.4055674038483237	1.0532679122311879	0.010864782580983388	0.023733900550103604	0.010669627376207266	0.033058421511742826	5	2020-10-29
Bolivia	2020-04-08	1.2429049714797185	1.6165371979936487	0.8349005443749259	1.41434202480169	1.070754986679424	0.010864782580983388	0.023733900550103604	0.010669627376207266	0.033058421511742826	5	2020-10-29
Bolivia	2020-04-09	1.2579467437201781	1.6376281424822925	0.8665409031113133	1.424656555551821	1.083077770775988	0.010864782580983388	0.023733900550103604	0.010669627376207266	0.033058421511742826	5	2020-10-29
Bolivia	2020-04-10	1.2494258614840106	1.6153022780374569	0.8467319384415051	1.4166689422386889	1.0763150198914897	0.010864782580983388	0.023733900550103604	0.010669627376207266	0.033058421511742826	5	2020-10-29
Bolivia	2020-04-11	1.2532849004875712	1.620706841718671	0.8552679610761954	1.4182065356423983	1.0808062134970085	0.010864782580983388	0.023733900550103604	0.010669627376207266	0.033058421511742826	5	2020-10-29
Bolivia	2020-04-12	1.2649182137369293	1.6474832661898369	0.8770889603897688	1.42884374506763	1.094419019131829	0.010864782580983388	0.023733900550103604	0.010669627376207266	0.033058421511742826	5	2020-10-29
Bolivia	2020-04-13	1.2741429278402547	1.6601867102656476	0.8978080061656051	1.4345190636785334	1.1039814474414835	0.010864782580983388	0.023733900550103604	0.010669627376207266	0.033058421511742826	5	2020-10-29
Bolivia	2020-04-14	1.280385494630807	1.6684892785931598	0.9062355991311676	1.4419441209860366	1.1092057544955791	0.010864782580983388	0.023733900550103604	0.010669627376207266	0.033058421511742826	5	2020-10-29
Bolivia	2020-04-15	1.2887516139416269	1.6841478394874023	0.9146138430402454	1.451306839775785	1.1176348381204582	0.010864782580983388	0.023733900550103604	0.010669627376207266	0.033058421511742826	5	2020-10-29
Bolivia	2020-04-16	1.2898776239368377	1.6848690789367933	0.9153398339330006	1.452073897547984	1.1190133550418688	0.010864782580983388	0.023733900550103604	0.010669627376207266	0.033058421511742826	5	2020-10-29
Bolivia	2020-04-17	1.2873485792608073	1.6752957412406886	0.909633148612265	1.448807180220843	1.1193347034170729	0.010864782580983388	0.023733900550103604	0.010669627376207266	0.033058421511742826	5	2020-10-29
Bolivia	2020-04-18	1.2898643710202302	1.6807084351488033	0.9095028034500272	1.4511938998096192	1.1212996354578306	0.010864782580983388	0.023733900550103604	0.010669627376207266	0.033058421511742826	5	2020-10-29
Bolivia	2020-04-19	1.2959135523496024	1.685661654841521	0.9232531879493416	1.457275694327516	1.1292394177530538	0.010864782580983388	0.023733900550103604	0.010669627376207266	0.033058421511742826	5	2020-10-29
Bolivia	2020-04-20	1.304815656953043	1.703198735521733	0.9340539095294764	1.4658162911722938	1.1377307142361703	0.010864782580983388	0.023733900550103604	0.010669627376207266	0.033058421511742826	5	2020-10-29
Bolivia	2020-04-21	1.3112859857175605	1.709014811803593	0.9414141822564652	1.4735339846067217	1.143115470649403	0.010864782580983388	0.023733900550103604	0.010669627376207266	0.033058421511742826	5	2020-10-29
Bolivia	2020-04-22	1.3214474805093612	1.7418524316686377	0.9574820543695884	1.4855101928094407	1.1499400980977597	0.010864782580983388	0.023733900550103604	0.010669627376207266	0.033058421511742826	5	2020-10-29
Bolivia	2020-04-23	1.3435767430577736	1.811921814757348	0.9788356724048548	1.514136327558974	1.1662616335392495	0.010864782580983388	0.023733900550103604	0.010669627376207266	0.033058421511742826	5	2020-10-29
Bolivia	2020-04-24	1.3445108505216308	1.8084118999838483	0.9789666116299756	1.5184063545047644	1.1662397103090396	0.010864782580983388	0.023733900550103604	0.010669627376207266	0.033058421511742826	5	2020-10-29
Bolivia	2020-04-25	1.3343469201376321	1.77479069437699	0.9672222928162132	1.504360296930432	1.1586533291216576	0.010864782580983388	0.023733900550103604	0.010669627376207266	0.033058421511742826	5	2020-10-29
Bolivia	2020-04-26	1.32885065781474	1.7630300843413094	0.9585422643446248	1.4991742196676334	1.1550007431774545	0.010864782580983388	0.023733900550103604	0.010669627376207266	0.033058421511742826	5	2020-10-29
Bolivia	2020-04-27	1.322113343051635	1.7496795500996227	0.9455679860730049	1.4921007075170498	1.1471076249768524	0.010864782580983388	0.023733900550103604	0.010669627376207266	0.033058421511742826	5	2020-10-29
Bolivia	2020-04-28	1.3174568230437589	1.7407463031148676	0.9336346486032212	1.4888204036830444	1.1439144725637875	0.010864782580983388	0.023733900550103604	0.010669627376207266	0.033058421511742826	5	2020-10-29
Bolivia	2020-04-29	1.3212407914575932	1.7476768081262366	0.9367881340831888	1.4928283423472344	1.1457449196968643	0.010864782580983388	0.023733900550103604	0.010669627376207266	0.033058421511742826	5	2020-10-29
Bolivia	2020-04-30	1.3276347917781277	1.7720831060434818	0.9468924678619832	1.5027552880396209	1.1484818204058045	0.010864782580983388	0.023733900550103604	0.010669627376207266	0.033058421511742826	5	2020-10-29
Bolivia	2020-05-01	1.3378706116841366	1.8056738280459936	0.9562130255683712	1.5180188122886067	1.1540802095624298	0.010864782580983388	0.023733900550103604	0.010669627376207266	0.033058421511742826	5	2020-10-29
Bolivia	2020-05-02	1.3531017174549531	1.86766036649597	0.963603925589534	1.539384120543124	1.1605769396002028	0.010864782580983388	0.023733900550103604	0.010669627376207266	0.033058421511742826	5	2020-10-29
Bolivia	2020-05-03	1.3399527820512604	1.8268632948667067	0.9438322647458904	1.5273515077444288	1.147934676507382	0.010864782580983388	0.023733900550103604	0.010669627376207266	0.033058421511742826	5	2020-10-29
Bolivia	2020-05-04	1.3292708937341329	1.811648578985672	0.9185089743845346	1.5180359680473516	1.136264458147752	0.010864782580983388	0.023733900550103604	0.010669627376207266	0.033058421511742826	5	2020-10-29
Bolivia	2020-05-05	1.3235853590094977	1.819517345601945	0.893782926313855	1.5163197414915042	1.1269995884848871	0.010864782580983388	0.023733900550103604	0.010669627376207266	0.033058421511742826	5	2020-10-29
Bolivia	2020-05-06	1.3187754687147029	1.836075600146215	0.8607195090008269	1.5139186553415556	1.1177052841353157	0.010864782580983388	0.023733900550103604	0.010669627376207266	0.033058421511742826	5	2020-10-29
Bosnia and Herzegovina	2020-03-23	1.06613365790272	1.3537638896118245	0.894825472303495	1.1842948796081822	0.9545231747756194	0.0001584116945764423	0.2808062790015049	0.0028459771570583468	0.01600226465226529	5	2020-10-29
Bosnia and Herzegovina	2020-03-24	1.0676377509057842	1.3523375202940922	0.903800048109544	1.1852416294089507	0.9552260429730324	0.0001584116945764423	0.2808062790015049	0.0028459771570583468	0.01600226465226529	5	2020-10-29
Bosnia and Herzegovina	2020-03-25	1.0689102776266002	1.3504109497661094	0.9089165315537152	1.186439596298407	0.9556497544801332	0.0001584116945764423	0.2808062790015049	0.0028459771570583468	0.01600226465226529	5	2020-10-29
Bosnia and Herzegovina	2020-03-26	1.0719182944838763	1.3598309350983109	0.9164847847069528	1.1886733201369648	0.9567268698837084	0.0001584116945764423	0.2808062790015049	0.0028459771570583468	0.01600226465226529	5	2020-10-29
Bosnia and Herzegovina	2020-03-27	1.0764961495425414	1.3760342360526103	0.9204149376525882	1.1959944640981681	0.9574904512140848	0.0001584116945764423	0.2808062790015049	0.0028459771570583468	0.01600226465226529	5	2020-10-29
Bosnia and Herzegovina	2020-03-28	1.0777321420773796	1.383679742023355	0.9216006317744764	1.1967265982789104	0.9576912451537704	0.0001584116945764423	0.2808062790015049	0.0028459771570583468	0.01600226465226529	5	2020-10-29
Bosnia and Herzegovina	2020-03-29	1.0800099032780883	1.400486662256431	0.9240654848867154	1.1993584197417717	0.9579998540090556	0.0001584116945764423	0.2808062790015049	0.0028459771570583468	0.01600226465226529	5	2020-10-29
Bosnia and Herzegovina	2020-03-30	1.0783971049381915	1.3858738872620842	0.9240403855811647	1.1969368459564038	0.9574636578420336	0.0001584116945764423	0.2808062790015049	0.0028459771570583468	0.01600226465226529	5	2020-10-29
Bosnia and Herzegovina	2020-03-31	1.0762236000272662	1.3736009856652749	0.9235950640815026	1.1934049260800013	0.9568710688670026	0.0001584116945764423	0.2808062790015049	0.0028459771570583468	0.01600226465226529	5	2020-10-29
Bosnia and Herzegovina	2020-04-01	1.0738800453734587	1.3593023541600089	0.9231989337447388	1.1906678757878888	0.95655749649439	0.0001584116945764423	0.2808062790015049	0.0028459771570583468	0.01600226465226529	5	2020-10-29
Bosnia and Herzegovina	2020-04-02	1.071789912746653	1.3492139004608767	0.9218128143180634	1.187187906621387	0.9560036190069008	0.0001584116945764423	0.2808062790015049	0.0028459771570583468	0.01600226465226529	5	2020-10-29
Bosnia and Herzegovina	2020-04-03	1.067597793277024	1.3265615087219296	0.9166222744798092	1.180979978934163	0.9550779425057724	0.0001584116945764423	0.2808062790015049	0.0028459771570583468	0.01600226465226529	5	2020-10-29
Bosnia and Herzegovina	2020-04-04	1.0647999900918124	1.3200046130108345	0.9118936256100691	1.1784490346902232	0.9541541167463852	0.0001584116945764423	0.2808062790015049	0.0028459771570583468	0.01600226465226529	5	2020-10-29
Bosnia and Herzegovina	2020-04-05	1.061696404421525	1.3067870324125763	0.9096663384449896	1.1750689885152317	0.9534076115605868	0.0001584116945764423	0.2808062790015049	0.0028459771570583468	0.01600226465226529	5	2020-10-29
Bosnia and Herzegovina	2020-04-06	1.060170950826979	1.3018411531601115	0.9080827951095428	1.1726841591183272	0.9531774182126612	0.0001584116945764423	0.2808062790015049	0.0028459771570583468	0.01600226465226529	5	2020-10-29
Bosnia and Herzegovina	2020-04-07	1.06045132581725	1.3056965887387368	0.9085408109235279	1.1716203027724437	0.953107428717202	0.0001584116945764423	0.2808062790015049	0.0028459771570583468	0.01600226465226529	5	2020-10-29
Bosnia and Herzegovina	2020-04-08	1.0570885214606318	1.2958547662381972	0.9014255260697492	1.1679631157385677	0.9524500291094604	0.0001584116945764423	0.2808062790015049	0.0028459771570583468	0.01600226465226529	5	2020-10-29
Bosnia and Herzegovina	2020-04-09	1.0545574435998548	1.289424525859053	0.9003043926291346	1.1640541703169895	0.9517875574195648	0.0001584116945764423	0.2808062790015049	0.0028459771570583468	0.01600226465226529	5	2020-10-29
Bosnia and Herzegovina	2020-04-10	1.0517656967644369	1.2844942230732592	0.8932047437886033	1.161476784728615	0.9511666863266393	0.0001584116945764423	0.2808062790015049	0.0028459771570583468	0.01600226465226529	5	2020-10-29
Bosnia and Herzegovina	2020-04-11	1.0494567153843228	1.2795645310074837	0.8856078096771889	1.1583117536886134	0.9507014546537615	0.0001584116945764423	0.2808062790015049	0.0028459771570583468	0.01600226465226529	5	2020-10-29
Bosnia and Herzegovina	2020-04-12	1.0472448902379297	1.2742577017033694	0.8813155793722257	1.1557351146693446	0.9502898047911852	0.0001584116945764423	0.2808062790015049	0.0028459771570583468	0.01600226465226529	5	2020-10-29
Bosnia and Herzegovina	2020-04-13	1.0440443464864813	1.271841549164875	0.8719448215560678	1.152349774901164	0.9495882596368698	0.0001584116945764423	0.2808062790015049	0.0028459771570583468	0.01600226465226529	5	2020-10-29
Bosnia and Herzegovina	2020-04-14	1.0424522826588178	1.2688649997708277	0.8642762462090483	1.1500267217751354	0.949452515063138	0.0001584116945764423	0.2808062790015049	0.0028459771570583468	0.01600226465226529	5	2020-10-29
Bosnia and Herzegovina	2020-04-15	1.0406998531245326	1.266348873844808	0.8586539001382165	1.148142557539528	0.9492967197754348	0.0001584116945764423	0.2808062790015049	0.0028459771570583468	0.01600226465226529	5	2020-10-29
Bosnia and Herzegovina	2020-04-16	1.0405489958576009	1.2656985416851296	0.8568380408522809	1.1480622427769895	0.9493388684653428	0.0001584116945764423	0.2808062790015049	0.0028459771570583468	0.01600226465226529	5	2020-10-29
Bosnia and Herzegovina	2020-04-17	1.0394287989657898	1.2645731261001845	0.8516243217363793	1.147226112295669	0.9489730683566578	0.0001584116945764423	0.2808062790015049	0.0028459771570583468	0.01600226465226529	5	2020-10-29
Bosnia and Herzegovina	2020-04-18	1.037871081087536	1.262317312418552	0.8487232536598486	1.1452997165761778	0.9485133447490686	0.0001584116945764423	0.2808062790015049	0.0028459771570583468	0.01600226465226529	5	2020-10-29
Bosnia and Herzegovina	2020-04-19	1.0362293014795516	1.2622451377937989	0.840834709589384	1.143920295889192	0.9483351695224408	0.0001584116945764423	0.2808062790015049	0.0028459771570583468	0.01600226465226529	5	2020-10-29
Bosnia and Herzegovina	2020-04-20	1.0362282433830508	1.2622152104808575	0.8441979188641439	1.1432664109195856	0.9482663289413528	0.0001584116945764423	0.2808062790015049	0.0028459771570583468	0.01600226465226529	5	2020-10-29
Bosnia and Herzegovina	2020-04-21	1.0373784554003809	1.2649271435480864	0.8475577779665882	1.1442462860057974	0.9487212171075304	0.0001584116945764423	0.2808062790015049	0.0028459771570583468	0.01600226465226529	5	2020-10-29
Bosnia and Herzegovina	2020-04-22	1.0387671918078627	1.2653234028752671	0.8513057303089621	1.1463884672283906	0.9491388956796064	0.0001584116945764423	0.2808062790015049	0.0028459771570583468	0.01600226465226529	5	2020-10-29
Bosnia and Herzegovina	2020-04-23	1.0411530837288048	1.2674343938432184	0.8595271962752327	1.149532972404987	0.9495113017425304	0.0001584116945764423	0.2808062790015049	0.0028459771570583468	0.01600226465226529	5	2020-10-29
Bosnia and Herzegovina	2020-04-24	1.0424144816894376	1.2708114476874393	0.8626991541498303	1.1499917830097652	0.949619386292222	0.0001584116945764423	0.2808062790015049	0.0028459771570583468	0.01600226465226529	5	2020-10-29
Bosnia and Herzegovina	2020-04-25	1.045939145900621	1.281840287425605	0.8751834371919398	1.1529123538694752	0.9503748648225172	0.0001584116945764423	0.2808062790015049	0.0028459771570583468	0.01600226465226529	5	2020-10-29
Bosnia and Herzegovina	2020-04-26	1.0464935586677695	1.28176133412861	0.8775134825427504	1.154199786358738	0.9506561671881886	0.0001584116945764423	0.2808062790015049	0.0028459771570583468	0.01600226465226529	5	2020-10-29
Bosnia and Herzegovina	2020-04-27	1.0481633130397807	1.2873056795872857	0.8818264743030679	1.156171793360816	0.9505800364458554	0.0001584116945764423	0.2808062790015049	0.0028459771570583468	0.01600226465226529	5	2020-10-29
Bosnia and Herzegovina	2020-04-28	1.0484677589633475	1.2887727359047805	0.8795228726766031	1.1568560546391808	0.9506584537604036	0.0001584116945764423	0.2808062790015049	0.0028459771570583468	0.01600226465226529	5	2020-10-29
Bosnia and Herzegovina	2020-04-29	1.0507511495690405	1.2971035435764966	0.8854803905274802	1.1590675644913924	0.9512671437827326	0.0001584116945764423	0.2808062790015049	0.0028459771570583468	0.01600226465226529	5	2020-10-29
Bosnia and Herzegovina	2020-04-30	1.048637358709217	1.2926105138339916	0.8764859097431645	1.1580168325859197	0.9504196846268086	0.0001584116945764423	0.2808062790015049	0.0028459771570583468	0.01600226465226529	5	2020-10-29
Bosnia and Herzegovina	2020-05-01	1.0450731410781773	1.287369689519244	0.8613850490409594	1.1548596291036577	0.9494444319336118	0.0001584116945764423	0.2808062790015049	0.0028459771570583468	0.01600226465226529	5	2020-10-29
Bosnia and Herzegovina	2020-05-02	1.0436401958324657	1.285305065007055	0.8533140999262425	1.1541424709643828	0.9485750112328392	0.0001584116945764423	0.2808062790015049	0.0028459771570583468	0.01600226465226529	5	2020-10-29
Bosnia and Herzegovina	2020-05-03	1.0414716277929186	1.28473608049051	0.8426483542355014	1.1520121586623815	0.9481285893289412	0.0001584116945764423	0.2808062790015049	0.0028459771570583468	0.01600226465226529	5	2020-10-29
Bosnia and Herzegovina	2020-05-04	1.041053847593082	1.2858802592003231	0.8404695511187684	1.1526115671405908	0.9481382204892496	0.0001584116945764423	0.2808062790015049	0.0028459771570583468	0.01600226465226529	5	2020-10-29
Bosnia and Herzegovina	2020-05-05	1.039343412953428	1.2881767254164649	0.8268838968022676	1.1524684366281164	0.94771134510454	0.0001584116945764423	0.2808062790015049	0.0028459771570583468	0.01600226465226529	5	2020-10-29
Bosnia and Herzegovina	2020-05-06	1.0393320544564286	1.2921819674292063	0.8193131650936835	1.1533857324402972	0.9475915654067804	0.0001584116945764423	0.2808062790015049	0.0028459771570583468	0.01600226465226529	5	2020-10-29
Brazil	2020-03-14	1.7505942041005051	2.4363701269573523	0.95144871053642	2.0570830723766087	1.4871501387446773	0.003173006114168928	0.039183366604576005	0.038101886571000575	0.03337330588056196	5	2020-10-29
Brazil	2020-03-15	1.797555642725031	2.4495282560283997	1.1834513746601174	2.086073487532732	1.5267931606584149	0.003173006114168928	0.039183366604576005	0.038101886571000575	0.03337330588056196	5	2020-10-29
Brazil	2020-03-16	1.8874360409164157	2.5720210467789384	1.3882991725474865	2.1849191705693785	1.5926179576501158	0.003173006114168928	0.039183366604576005	0.038101886571000575	0.03337330588056196	5	2020-10-29
Brazil	2020-03-17	1.9876119261020782	2.870508814907458	1.4155691002027595	2.3415126659961594	1.6278333598384067	0.003173006114168928	0.039183366604576005	0.038101886571000575	0.03337330588056196	5	2020-10-29
Brazil	2020-03-18	1.9970266736323603	2.8744775992011946	1.4204889727647392	2.355499873070896	1.633615886659191	0.003173006114168928	0.039183366604576005	0.038101886571000575	0.03337330588056196	5	2020-10-29
Brazil	2020-03-19	2.053028282355571	3.1737713618818733	1.4247940656698024	2.4495742333001878	1.6405851310138764	0.003173006114168928	0.039183366604576005	0.038101886571000575	0.03337330588056196	5	2020-10-29
Brazil	2020-03-20	2.006555461629448	2.9173514194152883	1.4230058130050738	2.3678286585730484	1.6375205455722686	0.003173006114168928	0.039183366604576005	0.038101886571000575	0.03337330588056196	5	2020-10-29
Brazil	2020-03-21	1.9799451423302783	2.8297284643180687	1.4226530792533938	2.3222111618958152	1.6324834195341849	0.003173006114168928	0.039183366604576005	0.038101886571000575	0.03337330588056196	5	2020-10-29
Brazil	2020-03-22	1.9608987681792376	2.8238050417632725	1.4193307758959963	2.2873075038453443	1.6254243877609027	0.003173006114168928	0.039183366604576005	0.038101886571000575	0.03337330588056196	5	2020-10-29
Brazil	2020-03-23	1.8803320482486767	2.5617674991149477	1.4044047436328695	2.157457779421174	1.5994759293171017	0.003173006114168928	0.039183366604576005	0.038101886571000575	0.03337330588056196	5	2020-10-29
Brazil	2020-03-24	1.8121717841257512	2.3953709476659744	1.3647795792094737	2.059775294696092	1.5653759324815248	0.003173006114168928	0.039183366604576005	0.038101886571000575	0.03337330588056196	5	2020-10-29
Brazil	2020-03-25	1.761607613808011	2.300586896319273	1.2990379271684325	1.995863866861646	1.5338339769081242	0.003173006114168928	0.039183366604576005	0.038101886571000575	0.03337330588056196	5	2020-10-29
Brazil	2020-03-26	1.732003084480557	2.2523131654738537	1.24907914117368	1.956541383784704	1.5134929052393695	0.003173006114168928	0.039183366604576005	0.038101886571000575	0.03337330588056196	5	2020-10-29
Brazil	2020-03-27	1.7018019900579406	2.202143294162285	1.1901065093400383	1.9196469346022988	1.4920526243933707	0.003173006114168928	0.039183366604576005	0.038101886571000575	0.03337330588056196	5	2020-10-29
Brazil	2020-03-28	1.6829828206695028	2.1661856681497262	1.168437780803273	1.8971420311746237	1.4816931242414255	0.003173006114168928	0.039183366604576005	0.038101886571000575	0.03337330588056196	5	2020-10-29
Brazil	2020-03-29	1.666038705799683	2.144834307578739	1.1484724769221653	1.8762430375671864	1.468325067543204	0.003173006114168928	0.039183366604576005	0.038101886571000575	0.03337330588056196	5	2020-10-29
Brazil	2020-03-30	1.6718649859071526	2.160558954467854	1.2016347025641123	1.876655458127541	1.4713519947513678	0.003173006114168928	0.039183366604576005	0.038101886571000575	0.03337330588056196	5	2020-10-29
Brazil	2020-03-31	1.7059826271780267	2.2863035659461484	1.277560216109419	1.9119639563865487	1.492056739570797	0.003173006114168928	0.039183366604576005	0.038101886571000575	0.03337330588056196	5	2020-10-29
Brazil	2020-04-01	1.6874105017699152	2.2431740837733285	1.2546893133930903	1.8849770755136557	1.4800495033290495	0.003173006114168928	0.039183366604576005	0.038101886571000575	0.03337330588056196	5	2020-10-29
Brazil	2020-04-02	1.6580956703191982	2.1699816729553296	1.2262896286414025	1.8495929573460064	1.45904694019167	0.003173006114168928	0.039183366604576005	0.038101886571000575	0.03337330588056196	5	2020-10-29
Brazil	2020-04-03	1.6198247231454748	2.0859867039157862	1.1611379456935955	1.810306025728872	1.4322525102001966	0.003173006114168928	0.039183366604576005	0.038101886571000575	0.03337330588056196	5	2020-10-29
Brazil	2020-04-04	1.5945923406279086	2.048128269292966	1.1183946064856969	1.7839739389929108	1.4077076400370756	0.003173006114168928	0.039183366604576005	0.038101886571000575	0.03337330588056196	5	2020-10-29
Brazil	2020-04-05	1.5626368143472629	2.0023491555808817	1.059782805268798	1.754849657855354	1.3777529284614811	0.003173006114168928	0.039183366604576005	0.038101886571000575	0.03337330588056196	5	2020-10-29
Brazil	2020-04-06	1.5536224362982705	2.0048072605611007	1.0583746412855892	1.7458432801084394	1.3661312880459118	0.003173006114168928	0.039183366604576005	0.038101886571000575	0.03337330588056196	5	2020-10-29
Brazil	2020-04-07	1.5540081066600306	2.0182139005220607	1.0540147574970156	1.7463473809047731	1.365275134314053	0.003173006114168928	0.039183366604576005	0.038101886571000575	0.03337330588056196	5	2020-10-29
Brazil	2020-04-08	1.5378134156500143	1.9913506975778972	1.0364635841879983	1.7316506459698768	1.3484667863281223	0.003173006114168928	0.039183366604576005	0.038101886571000575	0.03337330588056196	5	2020-10-29
Brazil	2020-04-09	1.5048010633190705	1.9391262410371175	0.9680451982135441	1.7080703272519109	1.3076946819556972	0.003173006114168928	0.039183366604576005	0.038101886571000575	0.03337330588056196	5	2020-10-29
Brazil	2020-04-10	1.4698490788972325	1.9010267011479125	0.8949458144779223	1.6834570562011124	1.2585812116363846	0.003173006114168928	0.039183366604576005	0.038101886571000575	0.03337330588056196	5	2020-10-29
Brazil	2020-04-11	1.4435385807110817	1.8696774955576243	0.8337241453337692	1.6663949440795731	1.2258338851397836	0.003173006114168928	0.039183366604576005	0.038101886571000575	0.03337330588056196	5	2020-10-29
Brazil	2020-04-12	1.4346009487309197	1.8561504873428003	0.8324744172901537	1.6606209197077089	1.2155068192931326	0.003173006114168928	0.039183366604576005	0.038101886571000575	0.03337330588056196	5	2020-10-29
Brazil	2020-04-13	1.434150984782643	1.8553224923664269	0.8504565233070224	1.657509623745085	1.2126025728521157	0.003173006114168928	0.039183366604576005	0.038101886571000575	0.03337330588056196	5	2020-10-29
Brazil	2020-04-14	1.4471626448356778	1.8674362918188139	0.8932038278799084	1.662605168228715	1.2321675408015926	0.003173006114168928	0.039183366604576005	0.038101886571000575	0.03337330588056196	5	2020-10-29
Brazil	2020-04-15	1.4592425013535244	1.891034164258892	0.9213635374858692	1.6702759216044316	1.2465966117894616	0.003173006114168928	0.039183366604576005	0.038101886571000575	0.03337330588056196	5	2020-10-29
Brazil	2020-04-16	1.4469232728333357	1.8786776557895657	0.8883543473900648	1.662823614154774	1.231612183187735	0.003173006114168928	0.039183366604576005	0.038101886571000575	0.03337330588056196	5	2020-10-29
Brazil	2020-04-17	1.4406481223081122	1.868942381009154	0.8929181259871223	1.6574407375964206	1.2262037608659933	0.003173006114168928	0.039183366604576005	0.038101886571000575	0.03337330588056196	5	2020-10-29
Brazil	2020-04-18	1.4227253525238044	1.8425171825404991	0.8634685301857624	1.647768333909472	1.2022279060446368	0.003173006114168928	0.039183366604576005	0.038101886571000575	0.03337330588056196	5	2020-10-29
Brazil	2020-04-19	1.402511169245758	1.8338434071206475	0.8162298345769681	1.6373860061903596	1.172331948168729	0.003173006114168928	0.039183366604576005	0.038101886571000575	0.03337330588056196	5	2020-10-29
Brazil	2020-04-20	1.3970013778139947	1.8291404634886177	0.7919842066290546	1.6320528392942062	1.1659227365431917	0.003173006114168928	0.039183366604576005	0.038101886571000575	0.03337330588056196	5	2020-10-29
Brazil	2020-04-21	1.4013913606472037	1.8369665961174884	0.8172162428390792	1.634130956030222	1.1712542368513652	0.003173006114168928	0.039183366604576005	0.038101886571000575	0.03337330588056196	5	2020-10-29
Brazil	2020-04-22	1.4141552089952767	1.849667349501864	0.8563827849036383	1.6399329625375034	1.1893463939277196	0.003173006114168928	0.039183366604576005	0.038101886571000575	0.03337330588056196	5	2020-10-29
Brazil	2020-04-23	1.4341790066280693	1.8725582176724127	0.9119334611572418	1.6543292903378446	1.2127658625430375	0.003173006114168928	0.039183366604576005	0.038101886571000575	0.03337330588056196	5	2020-10-29
Brazil	2020-04-24	1.4369490473413855	1.8839724269891844	0.9086414776079266	1.6547048237018709	1.2160994161987189	0.003173006114168928	0.039183366604576005	0.038101886571000575	0.03337330588056196	5	2020-10-29
Brazil	2020-04-25	1.4371171685437198	1.8862433233691176	0.9145533284856112	1.657014369074291	1.2163721149453368	0.003173006114168928	0.039183366604576005	0.038101886571000575	0.03337330588056196	5	2020-10-29
Brazil	2020-04-26	1.4273700429050908	1.8675605618995343	0.8872957691488126	1.6514471744595984	1.2054984608513424	0.003173006114168928	0.039183366604576005	0.038101886571000575	0.03337330588056196	5	2020-10-29
Brazil	2020-04-27	1.4271111695959249	1.8685695774006308	0.8937150262832791	1.6502356341564526	1.2039479630507128	0.003173006114168928	0.039183366604576005	0.038101886571000575	0.03337330588056196	5	2020-10-29
Brazil	2020-04-28	1.4314081245684178	1.8811642306222576	0.8951573991401905	1.6558038588891448	1.2069309333098368	0.003173006114168928	0.039183366604576005	0.038101886571000575	0.03337330588056196	5	2020-10-29
Brazil	2020-04-29	1.4283035693004709	1.8800837840153168	0.8840051255521659	1.6556745932146253	1.2029955280528248	0.003173006114168928	0.039183366604576005	0.038101886571000575	0.03337330588056196	5	2020-10-29
Brazil	2020-04-30	1.4189598971929618	1.8836522340018949	0.8636668941936134	1.650662042282135	1.1860469317083997	0.003173006114168928	0.039183366604576005	0.038101886571000575	0.03337330588056196	5	2020-10-29
Brazil	2020-05-01	1.3998160926776362	1.865937363323786	0.8119846478371381	1.642806002984306	1.1596614111220995	0.003173006114168928	0.039183366604576005	0.038101886571000575	0.03337330588056196	5	2020-10-29
Brazil	2020-05-02	1.3935945554115599	1.8694187914499376	0.7832871021476697	1.6449269393533548	1.143784953712358	0.003173006114168928	0.039183366604576005	0.038101886571000575	0.03337330588056196	5	2020-10-29
Brazil	2020-05-03	1.3951774963640893	1.8782304194906398	0.7712549384874592	1.648160180989782	1.143882679194098	0.003173006114168928	0.039183366604576005	0.038101886571000575	0.03337330588056196	5	2020-10-29
Brazil	2020-05-04	1.4094709201489786	1.906996858694307	0.7823828221653941	1.660898111263736	1.1574568352970425	0.003173006114168928	0.039183366604576005	0.038101886571000575	0.03337330588056196	5	2020-10-29
Brazil	2020-05-05	1.4246595906142332	1.9513072226641448	0.7795685578037529	1.6765902748718997	1.164456173542773	0.003173006114168928	0.039183366604576005	0.038101886571000575	0.03337330588056196	5	2020-10-29
Brazil	2020-05-06	1.4447953899089034	2.0453606638370894	0.777540174243578	1.7019857557531233	1.1762310382519328	0.003173006114168928	0.039183366604576005	0.038101886571000575	0.03337330588056196	5	2020-10-29
Brunei	2020-03-25	0.28599907098948363	0.8790206645872859	0.0	0.5112438303241087	0.06611637099921253	0.0029460840934086717	0.04683649823701575	0.165400564131974	0.01998772407500573	5	2020-10-29
Brunei	2020-03-26	0.2778905457441746	0.8014786001922674	0.0	0.4883783632207198	0.07503326720118353	0.0029460840934086717	0.04683649823701575	0.165400564131974	0.01998772407500573	5	2020-10-29
Brunei	2020-03-27	0.26615900078232396	0.7618089548552179	0.0	0.4663467735788934	0.07033949686130203	0.0029460840934086717	0.04683649823701575	0.165400564131974	0.01998772407500573	5	2020-10-29
Brunei	2020-03-28	0.2831188970476937	0.7902633432018227	0.0	0.4804068739790841	0.08904555251276214	0.0029460840934086717	0.04683649823701575	0.165400564131974	0.01998772407500573	5	2020-10-29
Brunei	2020-03-29	0.28670800093088555	0.7909628177137059	0.0	0.480519447428345	0.0959110500629009	0.0029460840934086717	0.04683649823701575	0.165400564131974	0.01998772407500573	5	2020-10-29
Brunei	2020-03-30	0.26078606713333186	0.7267023238109088	0.0	0.4490392852455706	0.07760658070399462	0.0029460840934086717	0.04683649823701575	0.165400564131974	0.01998772407500573	5	2020-10-29
Brunei	2020-03-31	0.25726761906875595	0.7181481379475311	0.0	0.44593437571538697	0.07437672077928302	0.0029460840934086717	0.04683649823701575	0.165400564131974	0.01998772407500573	5	2020-10-29
Brunei	2020-04-01	0.2563625751250353	0.7177616387187418	0.0	0.4408234611088501	0.07454598185263027	0.0029460840934086717	0.04683649823701575	0.165400564131974	0.01998772407500573	5	2020-10-29
Brunei	2020-04-02	0.2520493874366484	0.7095106929426271	0.0	0.4346679492841421	0.07266644304908887	0.0029460840934086717	0.04683649823701575	0.165400564131974	0.01998772407500573	5	2020-10-29
Brunei	2020-04-03	0.23591221887494415	0.6710952779379113	0.0	0.4180317163585261	0.05514861684505512	0.0029460840934086717	0.04683649823701575	0.165400564131974	0.01998772407500573	5	2020-10-29
Brunei	2020-04-04	0.22366468280196186	0.6566027416434053	0.0	0.4075059814284058	0.04193665697193383	0.0029460840934086717	0.04683649823701575	0.165400564131974	0.01998772407500573	5	2020-10-29
Brunei	2020-04-05	0.1994612975204313	0.6144261207210334	0.0	0.3916798348079087	0.011584969789116162	0.0029460840934086717	0.04683649823701575	0.165400564131974	0.01998772407500573	5	2020-10-29
Brunei	2020-04-06	0.19202191217700304	0.6023537860389981	0.0	0.3831140259841682	0.003416929303574179	0.0029460840934086717	0.04683649823701575	0.165400564131974	0.01998772407500573	5	2020-10-29
Brunei	2020-04-07	0.19367808779275356	0.6010581708768608	0.0	0.3843127319603564	0.007133444640128772	0.0029460840934086717	0.04683649823701575	0.165400564131974	0.01998772407500573	5	2020-10-29
Brunei	2020-04-08	0.2033290431721784	0.608708203472891	0.0	0.3916951956714029	0.0170447394149309	0.0029460840934086717	0.04683649823701575	0.165400564131974	0.01998772407500573	5	2020-10-29
Brunei	2020-04-09	0.2250732190013228	0.6477700199834973	0.0	0.4089682663580232	0.04801417541400521	0.0029460840934086717	0.04683649823701575	0.165400564131974	0.01998772407500573	5	2020-10-29
Brunei	2020-04-10	0.27000748707001343	0.7482399404351792	0.0	0.4510847691396398	0.08907006883622237	0.0029460840934086717	0.04683649823701575	0.165400564131974	0.01998772407500573	5	2020-10-29
Brunei	2020-04-11	0.2379440993052021	0.6746463471908739	0.0	0.4219582700610751	0.06197228129453969	0.0029460840934086717	0.04683649823701575	0.165400564131974	0.01998772407500573	5	2020-10-29
Brunei	2020-04-12	0.2314858176785857	0.6602513123272671	0.0	0.4191483823556733	0.05328494219490687	0.0029460840934086717	0.04683649823701575	0.165400564131974	0.01998772407500573	5	2020-10-29
Brunei	2020-04-13	0.23972766502587614	0.6773592210801028	0.0	0.42614022887100506	0.061420852346599775	0.0029460840934086717	0.04683649823701575	0.165400564131974	0.01998772407500573	5	2020-10-29
Brunei	2020-04-14	0.26204293427618786	0.7128199438739591	0.0	0.44884128803339496	0.08835255532406983	0.0029460840934086717	0.04683649823701575	0.165400564131974	0.01998772407500573	5	2020-10-29
Brunei	2020-04-15	0.30297950139074115	0.7791501835725636	0.0	0.4917374603523577	0.12644115606715345	0.0029460840934086717	0.04683649823701575	0.165400564131974	0.01998772407500573	5	2020-10-29
Brunei	2020-04-16	0.37462724632887423	0.9316331849576532	0.0	0.5774269764591917	0.1756867464305112	0.0029460840934086717	0.04683649823701575	0.165400564131974	0.01998772407500573	5	2020-10-29
Brunei	2020-04-17	0.5011367908889344	1.2706082860434451	0.05674137323100081	0.8024639106580611	0.22454716836788705	0.0029460840934086717	0.04683649823701575	0.165400564131974	0.01998772407500573	5	2020-10-29
Brunei	2020-04-18	0.7543997863269167	2.591094348608808	0.07972864607621744	1.3473657591667436	0.2444201464159801	0.0029460840934086717	0.04683649823701575	0.165400564131974	0.01998772407500573	5	2020-10-29
Brunei	2020-04-19	0.6744551845432522	2.102214049936034	0.07202767010183941	1.191660825128292	0.2370515036456801	0.0029460840934086717	0.04683649823701575	0.165400564131974	0.01998772407500573	5	2020-10-29
Brunei	2020-04-20	0.4538006569225271	1.1376279206488815	0.03366389699921202	0.7155556732353257	0.20749025191058207	0.0029460840934086717	0.04683649823701575	0.165400564131974	0.01998772407500573	5	2020-10-29
Brunei	2020-04-21	0.3401171363129475	0.8685101432808214	0.0	0.5394989393830802	0.1515677584205215	0.0029460840934086717	0.04683649823701575	0.165400564131974	0.01998772407500573	5	2020-10-29
Brunei	2020-04-22	0.2724346641207349	0.7367690879128255	0.0	0.45906164661159	0.0986657631549782	0.0029460840934086717	0.04683649823701575	0.165400564131974	0.01998772407500573	5	2020-10-29
Brunei	2020-04-23	0.2298974754797791	0.6564712565992323	0.0	0.4198706412859452	0.05178306978804725	0.0029460840934086717	0.04683649823701575	0.165400564131974	0.01998772407500573	5	2020-10-29
Brunei	2020-04-24	0.19931773067865846	0.616987102298749	0.0	0.3922951533784007	0.01056408670371778	0.0029460840934086717	0.04683649823701575	0.165400564131974	0.01998772407500573	5	2020-10-29
Brunei	2020-04-25	0.17737825843167032	0.5858379080334487	0.0	0.3750538722338984	0.0	0.0029460840934086717	0.04683649823701575	0.165400564131974	0.01998772407500573	5	2020-10-29
Brunei	2020-04-26	0.1612931914950222	0.5682884804078464	0.0	0.3645564541769446	0.0	0.0029460840934086717	0.04683649823701575	0.165400564131974	0.01998772407500573	5	2020-10-29
Brunei	2020-04-27	0.14818684548254013	0.5608853844213967	0.0	0.3543980802435224	0.0	0.0029460840934086717	0.04683649823701575	0.165400564131974	0.01998772407500573	5	2020-10-29
Brunei	2020-04-28	0.14021086482524506	0.5559382029889589	0.0	0.3455084797122173	0.0	0.0029460840934086717	0.04683649823701575	0.165400564131974	0.01998772407500573	5	2020-10-29
Brunei	2020-04-29	0.1333172124836357	0.5508060993684639	0.0	0.3442794665908921	0.0	0.0029460840934086717	0.04683649823701575	0.165400564131974	0.01998772407500573	5	2020-10-29
Brunei	2020-04-30	0.12639351042815106	0.5438312402519632	0.0	0.34353314124590817	0.0	0.0029460840934086717	0.04683649823701575	0.165400564131974	0.01998772407500573	5	2020-10-29
Brunei	2020-05-01	0.12193753685858222	0.5420699218988312	0.0	0.34088261239407314	0.0	0.0029460840934086717	0.04683649823701575	0.165400564131974	0.01998772407500573	5	2020-10-29
Brunei	2020-05-02	0.11791617352527327	0.5522671024654364	0.0	0.3388652841991249	0.0	0.0029460840934086717	0.04683649823701575	0.165400564131974	0.01998772407500573	5	2020-10-29
Brunei	2020-05-03	0.11605450517062345	0.5594344194317267	0.0	0.34229013761435856	0.0	0.0029460840934086717	0.04683649823701575	0.165400564131974	0.01998772407500573	5	2020-10-29
Brunei	2020-05-04	0.11535054658124945	0.5837202694147534	0.0	0.34851093662980304	0.0	0.0029460840934086717	0.04683649823701575	0.165400564131974	0.01998772407500573	5	2020-10-29
Brunei	2020-05-05	0.11567217671984242	0.6297707627676157	0.0	0.35854941479579383	0.0	0.0029460840934086717	0.04683649823701575	0.165400564131974	0.01998772407500573	5	2020-10-29
Brunei	2020-05-06	0.11474465310350103	0.7897031953269749	0.0	0.3852693885275191	0.0	0.0029460840934086717	0.04683649823701575	0.165400564131974	0.01998772407500573	5	2020-10-29
Bulgaria	2020-03-21	1.0577593199962547	1.306028669396904	0.7737578763780839	1.1490853567331192	0.9893181827476112	0.00027887799126068683	0.16015244149825006	0.012997165153513658	0.011475685914095065	5	2020-10-29
Bulgaria	2020-03-22	1.0519636879053018	1.2850417170331598	0.7657645917997059	1.1430231804587323	0.98448423437402	0.00027887799126068683	0.16015244149825006	0.012997165153513658	0.011475685914095065	5	2020-10-29
Bulgaria	2020-03-23	1.047175611978476	1.2671187316786845	0.756139555615104	1.136945007094833	0.9800128761516088	0.00027887799126068683	0.16015244149825006	0.012997165153513658	0.011475685914095065	5	2020-10-29
Bulgaria	2020-03-24	1.048104717518786	1.265217698211713	0.7679064306998877	1.1357388305445757	0.9819126208371892	0.00027887799126068683	0.16015244149825006	0.012997165153513658	0.011475685914095065	5	2020-10-29
Bulgaria	2020-03-25	1.0519212523555987	1.2694314533657611	0.7865729275571183	1.1373807588782625	0.9888603865483142	0.00027887799126068683	0.16015244149825006	0.012997165153513658	0.011475685914095065	5	2020-10-29
Bulgaria	2020-03-26	1.0555426552230258	1.268750645396218	0.8062813752766806	1.1387711810044758	0.9943307575770514	0.00027887799126068683	0.16015244149825006	0.012997165153513658	0.011475685914095065	5	2020-10-29
Bulgaria	2020-03-27	1.0598849088302813	1.2739987514951467	0.8266683035426758	1.141603651218158	1.000245649102688	0.00027887799126068683	0.16015244149825006	0.012997165153513658	0.011475685914095065	5	2020-10-29
Bulgaria	2020-03-28	1.061766421226713	1.277308729628144	0.8353100973729048	1.1434885797826837	1.0020298112243615	0.00027887799126068683	0.16015244149825006	0.012997165153513658	0.011475685914095065	5	2020-10-29
Bulgaria	2020-03-29	1.057262432472043	1.2685740433329669	0.8186326787948133	1.1394324704473888	0.9985293006705612	0.00027887799126068683	0.16015244149825006	0.012997165153513658	0.011475685914095065	5	2020-10-29
Bulgaria	2020-03-30	1.0588207934873852	1.2695544285657243	0.8258232838928262	1.1405210050513934	0.9997742415464076	0.00027887799126068683	0.16015244149825006	0.012997165153513658	0.011475685914095065	5	2020-10-29
Bulgaria	2020-03-31	1.0658264514793478	1.2826056667937724	0.8495978401153792	1.1469319682607737	1.0078868576329794	0.00027887799126068683	0.16015244149825006	0.012997165153513658	0.011475685914095065	5	2020-10-29
Bulgaria	2020-04-01	1.06435936305529	1.2751801193936032	0.8475131875153902	1.1457411400751478	1.0072276825782858	0.00027887799126068683	0.16015244149825006	0.012997165153513658	0.011475685914095065	5	2020-10-29
Bulgaria	2020-04-02	1.0650990055636875	1.2784905432291356	0.852797628231837	1.1454214562403409	1.0066137297504838	0.00027887799126068683	0.16015244149825006	0.012997165153513658	0.011475685914095065	5	2020-10-29
Bulgaria	2020-04-03	1.0616467541784156	1.2701433553643655	0.8352444489946289	1.1422640798426291	1.0037659810585489	0.00027887799126068683	0.16015244149825006	0.012997165153513658	0.011475685914095065	5	2020-10-29
Bulgaria	2020-04-04	1.058261738811064	1.2646165152689326	0.8222761175157333	1.1397696101919872	1.0017066838790458	0.00027887799126068683	0.16015244149825006	0.012997165153513658	0.011475685914095065	5	2020-10-29
Bulgaria	2020-04-05	1.0591687977302735	1.2628413561453324	0.8287534758681057	1.1398959224047007	1.0024201923185592	0.00027887799126068683	0.16015244149825006	0.012997165153513658	0.011475685914095065	5	2020-10-29
Bulgaria	2020-04-06	1.0582209696660059	1.2645899057856558	0.8163603548792734	1.1389693664498322	1.00137033808884	0.00027887799126068683	0.16015244149825006	0.012997165153513658	0.011475685914095065	5	2020-10-29
Bulgaria	2020-04-07	1.0600752377655085	1.2645364491542719	0.8277298956934234	1.1410203316256955	1.0027091257641283	0.00027887799126068683	0.16015244149825006	0.012997165153513658	0.011475685914095065	5	2020-10-29
Bulgaria	2020-04-08	1.0599502527348903	1.26581024831643	0.8211236092343899	1.1419594492669316	1.0028832993482621	0.00027887799126068683	0.16015244149825006	0.012997165153513658	0.011475685914095065	5	2020-10-29
Bulgaria	2020-04-09	1.0636642441350672	1.2692557329376122	0.8324282248959984	1.1460668114833388	1.0063560689417077	0.00027887799126068683	0.16015244149825006	0.012997165153513658	0.011475685914095065	5	2020-10-29
Bulgaria	2020-04-10	1.0664166992726898	1.2772571217272155	0.8432909234084991	1.1502488870169971	1.0093360088276568	0.00027887799126068683	0.16015244149825006	0.012997165153513658	0.011475685914095065	5	2020-10-29
Bulgaria	2020-04-11	1.0719302580308252	1.286775165710052	0.8588646293497424	1.1565356488446312	1.0122389847114488	0.00027887799126068683	0.16015244149825006	0.012997165153513658	0.011475685914095065	5	2020-10-29
Bulgaria	2020-04-12	1.0754816805130525	1.2918438435074608	0.8680693642736242	1.161358884702679	1.0146513585079584	0.00027887799126068683	0.16015244149825006	0.012997165153513658	0.011475685914095065	5	2020-10-29
Bulgaria	2020-04-13	1.0841198998591777	1.3147101710252236	0.8960335363315505	1.1704355809089808	1.0169343735116352	0.00027887799126068683	0.16015244149825006	0.012997165153513658	0.011475685914095065	5	2020-10-29
Bulgaria	2020-04-14	1.1004103828631744	1.3639269465467028	0.9368030857842764	1.190471118954958	1.020249572144654	0.00027887799126068683	0.16015244149825006	0.012997165153513658	0.011475685914095065	5	2020-10-29
Bulgaria	2020-04-15	1.113193860957746	1.4192422310512456	0.952292159454454	1.206956750492555	1.0226476381340726	0.00027887799126068683	0.16015244149825006	0.012997165153513658	0.011475685914095065	5	2020-10-29
Bulgaria	2020-04-16	1.121808301890301	1.4734190384020427	0.9584660419726182	1.2186349863459691	1.023679037627107	0.00027887799126068683	0.16015244149825006	0.012997165153513658	0.011475685914095065	5	2020-10-29
Bulgaria	2020-04-17	1.1197809690387632	1.4454857862492236	0.9549081175284766	1.2179776438137502	1.0239487270343064	0.00027887799126068683	0.16015244149825006	0.012997165153513658	0.011475685914095065	5	2020-10-29
Bulgaria	2020-04-18	1.1143075350490783	1.4109784811387205	0.9501810186603108	1.2123482129507723	1.023485980022239	0.00027887799126068683	0.16015244149825006	0.012997165153513658	0.011475685914095065	5	2020-10-29
Bulgaria	2020-04-19	1.1123390261644348	1.4027091738840671	0.9463695657074092	1.2110657541353285	1.0226879142949241	0.00027887799126068683	0.16015244149825006	0.012997165153513658	0.011475685914095065	5	2020-10-29
Bulgaria	2020-04-20	1.1195324784237537	1.4349704809724633	0.9550989276483484	1.221246136926007	1.02405506824083	0.00027887799126068683	0.16015244149825006	0.012997165153513658	0.011475685914095065	5	2020-10-29
Bulgaria	2020-04-21	1.126913771600745	1.4712028406736848	0.9599090612109752	1.2323236849432688	1.0248173730520824	0.00027887799126068683	0.16015244149825006	0.012997165153513658	0.011475685914095065	5	2020-10-29
Bulgaria	2020-04-22	1.1321477640397877	1.5121954244291709	0.9624841969592476	1.2398077473142175	1.024960237550568	0.00027887799126068683	0.16015244149825006	0.012997165153513658	0.011475685914095065	5	2020-10-29
Bulgaria	2020-04-23	1.1375409322966257	1.5475865881247488	0.9651252708000984	1.2455818230316016	1.0248695601382305	0.00027887799126068683	0.16015244149825006	0.012997165153513658	0.011475685914095065	5	2020-10-29
Bulgaria	2020-04-24	1.1361629071799395	1.5415450536124016	0.9624411607817464	1.241746387872381	1.0248119331048156	0.00027887799126068683	0.16015244149825006	0.012997165153513658	0.011475685914095065	5	2020-10-29
Bulgaria	2020-04-25	1.1140339672708148	1.4105649310625228	0.948352179323036	1.2145066266157976	1.022751589715622	0.00027887799126068683	0.16015244149825006	0.012997165153513658	0.011475685914095065	5	2020-10-29
Bulgaria	2020-04-26	1.1045634615898463	1.3733587060309227	0.930688758304212	1.2027072596716981	1.0209012382682452	0.00027887799126068683	0.16015244149825006	0.012997165153513658	0.011475685914095065	5	2020-10-29
Bulgaria	2020-04-27	1.09718654762824	1.348295699589959	0.9152584917580736	1.1929992611283655	1.0192779793503683	0.00027887799126068683	0.16015244149825006	0.012997165153513658	0.011475685914095065	5	2020-10-29
Bulgaria	2020-04-28	1.0882793914302986	1.3297176074868822	0.8850669464532395	1.1827883022869785	1.0174984145926302	0.00027887799126068683	0.16015244149825006	0.012997165153513658	0.011475685914095065	5	2020-10-29
Bulgaria	2020-04-29	1.084448620990886	1.3224483893590706	0.8711568661216852	1.1775779998596172	1.0166441450742665	0.00027887799126068683	0.16015244149825006	0.012997165153513658	0.011475685914095065	5	2020-10-29
Bulgaria	2020-04-30	1.0820107695414611	1.3194719664735457	0.8639078991759109	1.1749300265055156	1.0154164964429426	0.00027887799126068683	0.16015244149825006	0.012997165153513658	0.011475685914095065	5	2020-10-29
Bulgaria	2020-05-01	1.0779005308745564	1.3162295271933524	0.8407290517965332	1.1720246914479098	1.0145108245659458	0.00027887799126068683	0.16015244149825006	0.012997165153513658	0.011475685914095065	5	2020-10-29
Bulgaria	2020-05-02	1.0739682909479595	1.3123313869931663	0.8185481658961159	1.1694682099685454	1.0127509342381795	0.00027887799126068683	0.16015244149825006	0.012997165153513658	0.011475685914095065	5	2020-10-29
Bulgaria	2020-05-03	1.0731645350922159	1.3172271750230091	0.8091970906096501	1.1695898125091158	1.0113673379628292	0.00027887799126068683	0.16015244149825006	0.012997165153513658	0.011475685914095065	5	2020-10-29
Bulgaria	2020-05-04	1.0777661612344214	1.3308640472100537	0.8247351126606268	1.1741113885211412	1.013283715538154	0.00027887799126068683	0.16015244149825006	0.012997165153513658	0.011475685914095065	5	2020-10-29
Bulgaria	2020-05-05	1.0859997329336064	1.3590012470164856	0.8498032263468065	1.1834489431041142	1.0152044831467173	0.00027887799126068683	0.16015244149825006	0.012997165153513658	0.011475685914095065	5	2020-10-29
Bulgaria	2020-05-06	1.092342349866823	1.3962755189996094	0.8468054307701182	1.1908928642346512	1.0159417887858906	0.00027887799126068683	0.16015244149825006	0.012997165153513658	0.011475685914095065	5	2020-10-29
Burkina Faso	2020-03-25	1.0810750074293465	1.8656419702716889	0.30876699242914163	1.4454125264017073	0.7163006982944705	0.053669595693215104	0.0010572144009168838	0.5085460219370147	0.014710669077600144	5	2020-10-29
Burkina Faso	2020-03-26	0.9004787121177469	1.576523683312511	0.2140018802757082	1.219096707144227	0.5785242755194471	0.053669595693215104	0.0010572144009168838	0.5085460219370147	0.014710669077600144	5	2020-10-29
Burkina Faso	2020-03-27	1.0271661194448405	1.6831545716490148	0.38426062394514826	1.3315763337320394	0.7248480198335341	0.053669595693215104	0.0010572144009168838	0.5085460219370147	0.014710669077600144	5	2020-10-29
Burkina Faso	2020-03-28	1.0086539280622395	1.6622611886120446	0.3771754497118881	1.307669553492635	0.7138425743340782	0.053669595693215104	0.0010572144009168838	0.5085460219370147	0.014710669077600144	5	2020-10-29
Burkina Faso	2020-03-29	0.9036074131466618	1.5291659120820178	0.2577783241418965	1.198388013918978	0.6061239625007017	0.053669595693215104	0.0010572144009168838	0.5085460219370147	0.014710669077600144	5	2020-10-29
Burkina Faso	2020-03-30	0.9205503187173191	1.5501868033455364	0.2820460560781076	1.21386640585474	0.6269569533223491	0.053669595693215104	0.0010572144009168838	0.5085460219370147	0.014710669077600144	5	2020-10-29
Burkina Faso	2020-03-31	0.8465137569560222	1.4652142707043587	0.20847339662408212	1.1424544331918134	0.5499023694836529	0.053669595693215104	0.0010572144009168838	0.5085460219370147	0.014710669077600144	5	2020-10-29
Burkina Faso	2020-04-01	0.8475635056821255	1.4715258596746963	0.21256281105338792	1.1340178925463176	0.5555925089650224	0.053669595693215104	0.0010572144009168838	0.5085460219370147	0.014710669077600144	5	2020-10-29
Burkina Faso	2020-04-02	0.7566408730579977	1.3951265331316491	0.08924151242224865	1.0609493169869524	0.4508296982783452	0.053669595693215104	0.0010572144009168838	0.5085460219370147	0.014710669077600144	5	2020-10-29
Burkina Faso	2020-04-03	0.8643863479778079	1.497959603538651	0.22466249752410766	1.1561009159844104	0.5702669201480404	0.053669595693215104	0.0010572144009168838	0.5085460219370147	0.014710669077600144	5	2020-10-29
Burkina Faso	2020-04-04	0.9945082723586866	1.6304998315684407	0.3684284559525983	1.2878986798914722	0.7041852495163476	0.053669595693215104	0.0010572144009168838	0.5085460219370147	0.014710669077600144	5	2020-10-29
Burkina Faso	2020-04-05	1.155104918040686	1.820715553736032	0.5244462133215779	1.4572222072483834	0.8537972586733821	0.053669595693215104	0.0010572144009168838	0.5085460219370147	0.014710669077600144	5	2020-10-29
Burkina Faso	2020-04-06	1.1121417470561428	1.755571941511485	0.4902374323902371	1.405976884066197	0.8209032933673523	0.053669595693215104	0.0010572144009168838	0.5085460219370147	0.014710669077600144	5	2020-10-29
Burkina Faso	2020-04-07	1.1321542653197163	1.7749420700359733	0.5142750654678333	1.4320693533676458	0.8356904493794861	0.053669595693215104	0.0010572144009168838	0.5085460219370147	0.014710669077600144	5	2020-10-29
Burkina Faso	2020-04-08	1.2002118313279406	1.8639296342191252	0.5651140599782136	1.5061655058350951	0.8976803144843449	0.053669595693215104	0.0010572144009168838	0.5085460219370147	0.014710669077600144	5	2020-10-29
Burkina Faso	2020-04-09	1.1120906136687851	1.7585830317284905	0.4863224636147154	1.4108682457428263	0.8154943760159679	0.053669595693215104	0.0010572144009168838	0.5085460219370147	0.014710669077600144	5	2020-10-29
Burkina Faso	2020-04-10	0.9152831696059176	1.5633872066416157	0.2528449642540027	1.2207430005853244	0.6068023309266095	0.053669595693215104	0.0010572144009168838	0.5085460219370147	0.014710669077600144	5	2020-10-29
Burkina Faso	2020-04-11	1.1482100448671144	1.847975727751788	0.5046028405957244	1.4610424395670392	0.8361551501284359	0.053669595693215104	0.0010572144009168838	0.5085460219370147	0.014710669077600144	5	2020-10-29
Burkina Faso	2020-04-12	0.8827694979632764	1.5093225979611415	0.2482702337621008	1.178156667051938	0.5901305802240748	0.053669595693215104	0.0010572144009168838	0.5085460219370147	0.014710669077600144	5	2020-10-29
Burkina Faso	2020-04-13	0.7595445200549678	1.3977616731927205	0.08449413834126984	1.0632422417023986	0.4579674366995639	0.053669595693215104	0.0010572144009168838	0.5085460219370147	0.014710669077600144	5	2020-10-29
Burkina Faso	2020-04-14	0.9812458702135628	1.6504631258709548	0.34038052240007954	1.2855432790774384	0.6770152537185834	0.053669595693215104	0.0010572144009168838	0.5085460219370147	0.014710669077600144	5	2020-10-29
Burkina Faso	2020-04-15	0.7950074530239442	1.4222348865555057	0.16177438597533467	1.0932859662617602	0.4969491667205701	0.053669595693215104	0.0010572144009168838	0.5085460219370147	0.014710669077600144	5	2020-10-29
Burkina Faso	2020-04-16	0.6453064792516129	1.2797439436903129	0.0	0.9469587739551684	0.3418071862615648	0.053669595693215104	0.0010572144009168838	0.5085460219370147	0.014710669077600144	5	2020-10-29
Burkina Faso	2020-04-17	0.6781189529493167	1.3010390943272991	0.023475308441590848	0.9692460677594382	0.3839482054440045	0.053669595693215104	0.0010572144009168838	0.5085460219370147	0.014710669077600144	5	2020-10-29
Burkina Faso	2020-04-18	0.6817138326096331	1.3083126650431571	0.03088929994586298	0.9769936007724898	0.38263838718197	0.053669595693215104	0.0010572144009168838	0.5085460219370147	0.014710669077600144	5	2020-10-29
Burkina Faso	2020-04-19	0.7382207736357074	1.374022245016944	0.0919099789402016	1.0282693297566348	0.4451114495254095	0.053669595693215104	0.0010572144009168838	0.5085460219370147	0.014710669077600144	5	2020-10-29
Burkina Faso	2020-04-20	0.7512561863324133	1.3791190998231402	0.12088617614927374	1.0482186463352523	0.4535044391571434	0.053669595693215104	0.0010572144009168838	0.5085460219370147	0.014710669077600144	5	2020-10-29
Burkina Faso	2020-04-21	0.94258846740631	1.6302159379081207	0.3047051831037174	1.248893810040921	0.6329519065111506	0.053669595693215104	0.0010572144009168838	0.5085460219370147	0.014710669077600144	5	2020-10-29
Burkina Faso	2020-04-22	0.8056228728758765	1.440337823878429	0.17820282418229527	1.0981021401119238	0.5101277912895246	0.053669595693215104	0.0010572144009168838	0.5085460219370147	0.014710669077600144	5	2020-10-29
Burkina Faso	2020-04-23	0.7273784048279361	1.3536139839439423	0.09870330329717314	1.0191123933699218	0.4320057497436951	0.053669595693215104	0.0010572144009168838	0.5085460219370147	0.014710669077600144	5	2020-10-29
Burkina Faso	2020-04-24	0.7245785770167592	1.36288739857609	0.07874392414049347	1.024533030778264	0.4258224821202313	0.053669595693215104	0.0010572144009168838	0.5085460219370147	0.014710669077600144	5	2020-10-29
Burkina Faso	2020-04-25	0.5009214634234145	1.1610022640855335	0.0	0.8187577823606857	0.18355488669593426	0.053669595693215104	0.0010572144009168838	0.5085460219370147	0.014710669077600144	5	2020-10-29
Burkina Faso	2020-04-26	0.4870840943923931	1.1595603709515498	0.0	0.8037142109770432	0.1698232340072987	0.053669595693215104	0.0010572144009168838	0.5085460219370147	0.014710669077600144	5	2020-10-29
Burkina Faso	2020-04-27	0.5148399650601319	1.183903836781048	0.0	0.8320511060063724	0.19850940268123296	0.053669595693215104	0.0010572144009168838	0.5085460219370147	0.014710669077600144	5	2020-10-29
Burkina Faso	2020-04-28	0.5789104716755364	1.2398132448868262	0.0	0.8931695071622526	0.2624415435367953	0.053669595693215104	0.0010572144009168838	0.5085460219370147	0.014710669077600144	5	2020-10-29
Burkina Faso	2020-04-29	0.6756925810896118	1.3327421532590598	0.0	0.9975558755598312	0.3595832542002457	0.053669595693215104	0.0010572144009168838	0.5085460219370147	0.014710669077600144	5	2020-10-29
Burkina Faso	2020-04-30	0.8296467916732646	1.474288308718677	0.16701513325614115	1.144367995299803	0.5137204282872052	0.053669595693215104	0.0010572144009168838	0.5085460219370147	0.014710669077600144	5	2020-10-29
Burkina Faso	2020-05-01	1.001331782250499	1.6618610893370802	0.3101621340785389	1.3198702593432443	0.6795830194069117	0.053669595693215104	0.0010572144009168838	0.5085460219370147	0.014710669077600144	5	2020-10-29
Burkina Faso	2020-05-02	1.2453197776302098	1.9101980956319464	0.5559170239834094	1.5618208898490051	0.9310119271991064	0.053669595693215104	0.0010572144009168838	0.5085460219370147	0.014710669077600144	5	2020-10-29
Burkina Faso	2020-05-03	1.7682068769940733	2.4318024575756843	1.0964892684605403	2.0762861304530604	1.4576183124049842	0.053669595693215104	0.0010572144009168838	0.5085460219370147	0.014710669077600144	5	2020-10-29
Burkina Faso	2020-05-04	2.0944817526916006	2.7710466234324533	1.3766289551442277	2.416687176266718	1.7738844676941292	0.053669595693215104	0.0010572144009168838	0.5085460219370147	0.014710669077600144	5	2020-10-29
Burkina Faso	2020-05-05	2.594103473361252	3.3712327770221466	1.6633571226257893	2.9800066521481794	2.2196392789079646	0.053669595693215104	0.0010572144009168838	0.5085460219370147	0.014710669077600144	5	2020-10-29
Burkina Faso	2020-05-06	3.2286347157812565	4.430722694701014	1.7983235573536571	3.8476033550575486	2.6312594390408286	0.053669595693215104	0.0010572144009168838	0.5085460219370147	0.014710669077600144	5	2020-10-29
Cambodia	2020-03-30	0.15143860104637485	0.33227297358588226	0.0	0.2320315217959532	0.07176253323801696	0.05258578515498391	0.0005260654668308716	0.12804249867520065	0.0014396572923994436	5	2020-10-29
Cambodia	2020-03-31	0.14448082087059455	0.3033036625743579	0.0	0.2178280193304143	0.07124401101669298	0.05258578515498391	0.0005260654668308716	0.12804249867520065	0.0014396572923994436	5	2020-10-29
Cambodia	2020-04-01	0.14017097703330827	0.2915070970348591	0.0	0.21038369614187435	0.07067838987618424	0.05258578515498391	0.0005260654668308716	0.12804249867520065	0.0014396572923994436	5	2020-10-29
Cambodia	2020-04-02	0.15033527785526168	0.2969180677729667	0.0021510527635579813	0.216974637267748	0.08424962862697749	0.05258578515498391	0.0005260654668308716	0.12804249867520065	0.0014396572923994436	5	2020-10-29
Cambodia	2020-04-03	0.16787185145376227	0.3197451316987572	0.027990944682636854	0.2338604843310617	0.1019078345647082	0.05258578515498391	0.0005260654668308716	0.12804249867520065	0.0014396572923994436	5	2020-10-29
Cambodia	2020-04-04	0.1539938880164834	0.2979789359878223	0.0015470976583912275	0.2202874650208964	0.08975040777369303	0.05258578515498391	0.0005260654668308716	0.12804249867520065	0.0014396572923994436	5	2020-10-29
Cambodia	2020-04-05	0.15652845886146927	0.29530928124996936	0.0021195231625533717	0.22352714064254964	0.09261876390363244	0.05258578515498391	0.0005260654668308716	0.12804249867520065	0.0014396572923994436	5	2020-10-29
Cambodia	2020-04-06	0.17497555320104952	0.3179024644206522	0.028986551912796525	0.2400949095917929	0.11121923812192247	0.05258578515498391	0.0005260654668308716	0.12804249867520065	0.0014396572923994436	5	2020-10-29
Cambodia	2020-04-07	0.21356915217809505	0.3755593879370476	0.0717375893019292	0.2841503191000817	0.14267451178132573	0.05258578515498391	0.0005260654668308716	0.12804249867520065	0.0014396572923994436	5	2020-10-29
Cambodia	2020-04-08	0.2529032342788131	0.4567053384504698	0.09241878067830732	0.3412572026294399	0.16368883222850428	0.05258578515498391	0.0005260654668308716	0.12804249867520065	0.0014396572923994436	5	2020-10-29
Cambodia	2020-04-09	0.2632017438749098	0.4831657332243826	0.0965085919261508	0.3579809088785847	0.16801175067733853	0.05258578515498391	0.0005260654668308716	0.12804249867520065	0.0014396572923994436	5	2020-10-29
Cambodia	2020-04-10	0.2394359008581075	0.4228220876887516	0.08635152889540497	0.3211360088757609	0.15701187636194147	0.05258578515498391	0.0005260654668308716	0.12804249867520065	0.0014396572923994436	5	2020-10-29
Cambodia	2020-04-11	0.2518902945417848	0.4653914805738979	0.08788219832162714	0.3447938124249661	0.15835675917836456	0.05258578515498391	0.0005260654668308716	0.12804249867520065	0.0014396572923994436	5	2020-10-29
Cambodia	2020-04-12	0.2529826478747035	0.5030541428170456	0.08235085595483849	0.352219599942766	0.1516623622084914	0.05258578515498391	0.0005260654668308716	0.12804249867520065	0.0014396572923994436	5	2020-10-29
Cambodia	2020-04-13	0.17993259880399326	0.3385426979288777	0.04500367227822877	0.2483258653048808	0.11218056311423852	0.05258578515498391	0.0005260654668308716	0.12804249867520065	0.0014396572923994436	5	2020-10-29
Cambodia	2020-04-14	0.13311116055893413	0.2722079807893232	0.0	0.1961752203998092	0.07161357154431758	0.05258578515498391	0.0005260654668308716	0.12804249867520065	0.0014396572923994436	5	2020-10-29
Cambodia	2020-04-15	0.10056373577587084	0.2346777920333144	0.0	0.16358340181325934	0.038657560610988566	0.05258578515498391	0.0005260654668308716	0.12804249867520065	0.0014396572923994436	5	2020-10-29
Cambodia	2020-04-16	0.07790100035665426	0.21123664713164936	0.0	0.14226495912725368	0.01332362247269181	0.05258578515498391	0.0005260654668308716	0.12804249867520065	0.0014396572923994436	5	2020-10-29
Cambodia	2020-04-17	0.061364582535894614	0.19658880052772854	0.0	0.12686970591909508	0.0	0.05258578515498391	0.0005260654668308716	0.12804249867520065	0.0014396572923994436	5	2020-10-29
Cambodia	2020-04-18	0.04981362466424455	0.1836079656823345	0.0	0.11575019443522505	0.0	0.05258578515498391	0.0005260654668308716	0.12804249867520065	0.0014396572923994436	5	2020-10-29
Cambodia	2020-04-19	0.0405920037518166	0.1741507021587516	0.0	0.1066202966474985	0.0	0.05258578515498391	0.0005260654668308716	0.12804249867520065	0.0014396572923994436	5	2020-10-29
Cambodia	2020-04-20	0.0334986022603746	0.1651920306797383	0.0	0.09894036932862403	0.0	0.05258578515498391	0.0005260654668308716	0.12804249867520065	0.0014396572923994436	5	2020-10-29
Cambodia	2020-04-21	0.027687619079441728	0.15883722740356146	0.0	0.09298201584249123	0.0	0.05258578515498391	0.0005260654668308716	0.12804249867520065	0.0014396572923994436	5	2020-10-29
Cambodia	2020-04-22	0.023318533411718745	0.15483558771242978	0.0	0.08861386572506724	0.0	0.05258578515498391	0.0005260654668308716	0.12804249867520065	0.0014396572923994436	5	2020-10-29
Cambodia	2020-04-23	0.01985060718338749	0.15297695210031706	0.0	0.08469089465352153	0.0	0.05258578515498391	0.0005260654668308716	0.12804249867520065	0.0014396572923994436	5	2020-10-29
Cambodia	2020-04-24	0.01727350790886817	0.15308962210184218	0.0	0.08231063091000979	0.0	0.05258578515498391	0.0005260654668308716	0.12804249867520065	0.0014396572923994436	5	2020-10-29
Cambodia	2020-04-25	0.014698152533597188	0.14983858058863786	0.0	0.07924682417854467	0.0	0.05258578515498391	0.0005260654668308716	0.12804249867520065	0.0014396572923994436	5	2020-10-29
Cambodia	2020-04-26	0.013661120629040902	0.14853196495418242	0.0	0.07830545006845846	0.0	0.05258578515498391	0.0005260654668308716	0.12804249867520065	0.0014396572923994436	5	2020-10-29
Cambodia	2020-04-27	0.012233861544152291	0.14746463824552505	0.0	0.07666414118273858	0.0	0.05258578515498391	0.0005260654668308716	0.12804249867520065	0.0014396572923994436	5	2020-10-29
Cambodia	2020-04-28	0.01051616760420071	0.14632035078255767	0.0	0.07475895879324856	0.0	0.05258578515498391	0.0005260654668308716	0.12804249867520065	0.0014396572923994436	5	2020-10-29
Cambodia	2020-04-29	0.009426436272392036	0.14729069332247013	0.0	0.07382140438895868	0.0	0.05258578515498391	0.0005260654668308716	0.12804249867520065	0.0014396572923994436	5	2020-10-29
Cambodia	2020-04-30	0.008517369774596828	0.14722159383725186	0.0	0.07321700298265699	0.0	0.05258578515498391	0.0005260654668308716	0.12804249867520065	0.0014396572923994436	5	2020-10-29
Cambodia	2020-05-01	0.008476570891637003	0.1470917884822085	0.0	0.07373828235538192	0.0	0.05258578515498391	0.0005260654668308716	0.12804249867520065	0.0014396572923994436	5	2020-10-29
Cambodia	2020-05-02	0.007916013028023472	0.15157125149755554	0.0	0.07329760917755135	0.0	0.05258578515498391	0.0005260654668308716	0.12804249867520065	0.0014396572923994436	5	2020-10-29
Cambodia	2020-05-03	0.007650967279262066	0.15222947058112424	0.0	0.07573882441984181	0.0	0.05258578515498391	0.0005260654668308716	0.12804249867520065	0.0014396572923994436	5	2020-10-29
Cambodia	2020-05-04	0.007657113771099343	0.15752018615561392	0.0	0.07785344332221801	0.0	0.05258578515498391	0.0005260654668308716	0.12804249867520065	0.0014396572923994436	5	2020-10-29
Cambodia	2020-05-05	0.006978445581703796	0.16433071495147178	0.0	0.08080908267585829	0.0	0.05258578515498391	0.0005260654668308716	0.12804249867520065	0.0014396572923994436	5	2020-10-29
Cambodia	2020-05-06	0.006955329700043643	0.18330924071561305	0.0	0.0876500958621862	0.0	0.05258578515498391	0.0005260654668308716	0.12804249867520065	0.0014396572923994436	5	2020-10-29
Cameroon	2020-03-30	1.4233359322716506	2.1429010061882767	0.7671048474002253	1.6761522656822834	1.1641049223525743	0.00017295296893220122	0.2525511823762381	0.0031069664947496627	0.14404180530351712	5	2020-10-29
Cameroon	2020-03-31	1.4263477100414357	2.122873801335789	0.7925013745376257	1.6760842186616731	1.1659234702489374	0.00017295296893220122	0.2525511823762381	0.0031069664947496627	0.14404180530351712	5	2020-10-29
Cameroon	2020-04-01	1.4264058893172575	2.115075904599962	0.8129213052608982	1.6754884723832857	1.1657360656713065	0.00017295296893220122	0.2525511823762381	0.0031069664947496627	0.14404180530351712	5	2020-10-29
Cameroon	2020-04-02	1.4279565372206862	2.0993103846317656	0.8363834440052746	1.6757315277901523	1.1664389683790786	0.00017295296893220122	0.2525511823762381	0.0031069664947496627	0.14404180530351712	5	2020-10-29
Cameroon	2020-04-03	1.4249525593689518	2.0830603496501663	0.8463830394522488	1.6699172258194563	1.1657257174673514	0.00017295296893220122	0.2525511823762381	0.0031069664947496627	0.14404180530351712	5	2020-10-29
Cameroon	2020-04-04	1.4127042039750823	2.0289431157085334	0.8125994590583083	1.6608823435168123	1.1637786324929382	0.00017295296893220122	0.2525511823762381	0.0031069664947496627	0.14404180530351712	5	2020-10-29
Cameroon	2020-04-05	1.4037113962334695	1.9761932959804396	0.7940199721653091	1.6532550502340468	1.1638051967874747	0.00017295296893220122	0.2525511823762381	0.0031069664947496627	0.14404180530351712	5	2020-10-29
Cameroon	2020-04-06	1.3934990741443265	1.954064472717594	0.7682360390267231	1.64498226259286	1.1622365308301728	0.00017295296893220122	0.2525511823762381	0.0031069664947496627	0.14404180530351712	5	2020-10-29
Cameroon	2020-04-07	1.3875031315829858	1.935760769945728	0.7573567916086972	1.640462202442636	1.1612071802300847	0.00017295296893220122	0.2525511823762381	0.0031069664947496627	0.14404180530351712	5	2020-10-29
Cameroon	2020-04-08	1.3840086153448186	1.9231275830363648	0.7391045369038434	1.6391877414829592	1.1609043435151474	0.00017295296893220122	0.2525511823762381	0.0031069664947496627	0.14404180530351712	5	2020-10-29
Cameroon	2020-04-09	1.3801579106453588	1.9082830137982292	0.7284204746658318	1.6367032522610343	1.1603922102068072	0.00017295296893220122	0.2525511823762381	0.0031069664947496627	0.14404180530351712	5	2020-10-29
Cameroon	2020-04-10	1.379257623723211	1.9047471863234424	0.7324305480526807	1.6353808507934229	1.1603139451967472	0.00017295296893220122	0.2525511823762381	0.0031069664947496627	0.14404180530351712	5	2020-10-29
Cameroon	2020-04-11	1.3755907001307115	1.899782335454288	0.7197714279054073	1.634559314552397	1.159207579361088	0.00017295296893220122	0.2525511823762381	0.0031069664947496627	0.14404180530351712	5	2020-10-29
Cameroon	2020-04-12	1.376410518442767	1.9046142219659343	0.7210860837446269	1.6343741415055806	1.1591400147604962	0.00017295296893220122	0.2525511823762381	0.0031069664947496627	0.14404180530351712	5	2020-10-29
Cameroon	2020-04-13	1.3804003692705282	1.912950694899396	0.7488965690955016	1.6357613562279965	1.1605484731186717	0.00017295296893220122	0.2525511823762381	0.0031069664947496627	0.14404180530351712	5	2020-10-29
Cameroon	2020-04-14	1.387673215229898	1.930290506861448	0.7784513480501294	1.6379107040866983	1.1606358767717329	0.00017295296893220122	0.2525511823762381	0.0031069664947496627	0.14404180530351712	5	2020-10-29
Cameroon	2020-04-15	1.3943229588177917	1.948334093001138	0.8146344753505155	1.6406054207135117	1.1616478655827989	0.00017295296893220122	0.2525511823762381	0.0031069664947496627	0.14404180530351712	5	2020-10-29
Cameroon	2020-04-16	1.4059202247952989	1.994880263657092	0.8502680527819548	1.647823667726458	1.1640420967150422	0.00017295296893220122	0.2525511823762381	0.0031069664947496627	0.14404180530351712	5	2020-10-29
Cameroon	2020-04-17	1.400826594791032	1.96985913809085	0.8397181063094031	1.6455371661333522	1.1634143777850876	0.00017295296893220122	0.2525511823762381	0.0031069664947496627	0.14404180530351712	5	2020-10-29
Cameroon	2020-04-18	1.4017073912270126	1.977594343393417	0.8324530907037517	1.6475512989144572	1.1637334688023429	0.00017295296893220122	0.2525511823762381	0.0031069664947496627	0.14404180530351712	5	2020-10-29
Cameroon	2020-04-19	1.4035532471726904	1.9976506843310229	0.8410056365085996	1.6511400478931788	1.1642000462225213	0.00017295296893220122	0.2525511823762381	0.0031069664947496627	0.14404180530351712	5	2020-10-29
Cameroon	2020-04-20	1.4113218336357154	2.030683801777557	0.8653614744447606	1.654234873097748	1.1654823029614043	0.00017295296893220122	0.2525511823762381	0.0031069664947496627	0.14404180530351712	5	2020-10-29
Cameroon	2020-04-21	1.4068853849831608	2.016918105416633	0.8628630471879202	1.6523766373341833	1.1635638912991777	0.00017295296893220122	0.2525511823762381	0.0031069664947496627	0.14404180530351712	5	2020-10-29
Cameroon	2020-04-22	1.4059950557061125	2.0190843332513797	0.8530693627911415	1.652999861110959	1.163380751256708	0.00017295296893220122	0.2525511823762381	0.0031069664947496627	0.14404180530351712	5	2020-10-29
Cameroon	2020-04-23	1.4116446928078241	2.0466221242108853	0.8640186407097283	1.6572005658353357	1.1630614197296854	0.00017295296893220122	0.2525511823762381	0.0031069664947496627	0.14404180530351712	5	2020-10-29
Cameroon	2020-04-24	1.40621557093645	2.0282666989270464	0.8493969631304785	1.6547754196410032	1.1627892500729224	0.00017295296893220122	0.2525511823762381	0.0031069664947496627	0.14404180530351712	5	2020-10-29
Cameroon	2020-04-25	1.4009250793251875	2.0125276971665857	0.8305982670371457	1.6500954603126774	1.1621670348949256	0.00017295296893220122	0.2525511823762381	0.0031069664947496627	0.14404180530351712	5	2020-10-29
Cameroon	2020-04-26	1.3957721223126538	2.001975260104341	0.8258062894021252	1.6474061167980023	1.1613869496207756	0.00017295296893220122	0.2525511823762381	0.0031069664947496627	0.14404180530351712	5	2020-10-29
Cameroon	2020-04-27	1.3925786377185525	2.0014392598470603	0.7978233601226312	1.6454545888120482	1.1605692455376757	0.00017295296893220122	0.2525511823762381	0.0031069664947496627	0.14404180530351712	5	2020-10-29
Cameroon	2020-04-28	1.3890289684612942	1.9953910408140434	0.7789568931877648	1.644999482383943	1.1600799500410282	0.00017295296893220122	0.2525511823762381	0.0031069664947496627	0.14404180530351712	5	2020-10-29
Cameroon	2020-04-29	1.3894984777641592	1.987143805193236	0.7771475088037739	1.6439632547032978	1.15985054104649	0.00017295296893220122	0.2525511823762381	0.0031069664947496627	0.14404180530351712	5	2020-10-29
Cameroon	2020-04-30	1.3877687049438974	1.9870655918538105	0.7528985450692088	1.6416499985809525	1.1594181543682271	0.00017295296893220122	0.2525511823762381	0.0031069664947496627	0.14404180530351712	5	2020-10-29
Cameroon	2020-05-01	1.390714180860523	2.0148097342157443	0.7504089757773387	1.6445947025759524	1.1602941025460862	0.00017295296893220122	0.2525511823762381	0.0031069664947496627	0.14404180530351712	5	2020-10-29
Cameroon	2020-05-02	1.3976854686735651	2.0391859587382117	0.7687750693781209	1.647203564876034	1.1604187211969843	0.00017295296893220122	0.2525511823762381	0.0031069664947496627	0.14404180530351712	5	2020-10-29
Cameroon	2020-05-03	1.3932767756309772	2.0272806119050424	0.7439314699091858	1.64453483530586	1.1597955534961888	0.00017295296893220122	0.2525511823762381	0.0031069664947496627	0.14404180530351712	5	2020-10-29
Cameroon	2020-05-04	1.3923639731190431	2.042476813897472	0.7237709600479392	1.6439637426592926	1.1596154839895314	0.00017295296893220122	0.2525511823762381	0.0031069664947496627	0.14404180530351712	5	2020-10-29
Cameroon	2020-05-05	1.3943760444767803	2.0688946428235457	0.7030794375360576	1.6480827924043595	1.159579066931551	0.00017295296893220122	0.2525511823762381	0.0031069664947496627	0.14404180530351712	5	2020-10-29
Cameroon	2020-05-06	1.400338289371452	2.104370478925486	0.7085792502619181	1.653499712896261	1.1600916014388574	0.00017295296893220122	0.2525511823762381	0.0031069664947496627	0.14404180530351712	5	2020-10-29
Canada	2020-03-12	2.0270957236673808	2.6744087222323247	1.398982012455524	2.3183108112076	1.7331571200666875	0.09236655214249552	0.000431153767427972	0.029117334478184088	0.028334937181412983	5	2020-10-29
Canada	2020-03-13	2.0720753286117977	2.6842559179677976	1.4948322782447758	2.355228006657641	1.7913531266832088	0.09236655214249552	0.000431153767427972	0.029117334478184088	0.028334937181412983	5	2020-10-29
Canada	2020-03-14	2.0634434941367337	2.64390602627962	1.5134788549216691	2.3338332656613545	1.7974745713096492	0.09236655214249552	0.000431153767427972	0.029117334478184088	0.028334937181412983	5	2020-10-29
Canada	2020-03-15	2.111845241341782	2.7036339951918538	1.569064080020282	2.377576439876253	1.8410923591800497	0.09236655214249552	0.000431153767427972	0.029117334478184088	0.028334937181412983	5	2020-10-29
Canada	2020-03-16	2.159910691397749	2.780294739985962	1.6082353930242612	2.435980267704528	1.8821714584480824	0.09236655214249552	0.000431153767427972	0.029117334478184088	0.028334937181412983	5	2020-10-29
Canada	2020-03-17	2.1217850693938884	2.6999243022595145	1.5954751280423909	2.383448438658301	1.857908093544662	0.09236655214249552	0.000431153767427972	0.029117334478184088	0.028334937181412983	5	2020-10-29
Canada	2020-03-18	2.1173679573520063	2.6911611797384305	1.5998774008797734	2.3741026599040707	1.8567402381730411	0.09236655214249552	0.000431153767427972	0.029117334478184088	0.028334937181412983	5	2020-10-29
Canada	2020-03-19	2.089357091482179	2.65116873498961	1.5865011547361516	2.336327536169049	1.8384637714190373	0.09236655214249552	0.000431153767427972	0.029117334478184088	0.028334937181412983	5	2020-10-29
Canada	2020-03-20	2.0742558910768216	2.6278430093679668	1.577627063522258	2.320605510432358	1.8239514926938671	0.09236655214249552	0.000431153767427972	0.029117334478184088	0.028334937181412983	5	2020-10-29
Canada	2020-03-21	2.0773330441012168	2.643663564432436	1.5744736187452157	2.328900624481129	1.8254060020486909	0.09236655214249552	0.000431153767427972	0.029117334478184088	0.028334937181412983	5	2020-10-29
Canada	2020-03-22	2.0509212914061883	2.6138331284128515	1.5539080916306904	2.297300112739854	1.801989733212352	0.09236655214249552	0.000431153767427972	0.029117334478184088	0.028334937181412983	5	2020-10-29
Canada	2020-03-23	2.048804942790499	2.6346196662880845	1.5459744165765916	2.299714796364437	1.794183880475242	0.09236655214249552	0.000431153767427972	0.029117334478184088	0.028334937181412983	5	2020-10-29
Canada	2020-03-24	1.9977377820371292	2.5505012720952904	1.5149090186176914	2.2414753333375765	1.7551668640471092	0.09236655214249552	0.000431153767427972	0.029117334478184088	0.028334937181412983	5	2020-10-29
Canada	2020-03-25	1.9262237447703645	2.4435674307365	1.467733968889371	2.1541823911559623	1.6978824250578488	0.09236655214249552	0.000431153767427972	0.029117334478184088	0.028334937181412983	5	2020-10-29
Canada	2020-03-26	1.8720346555468692	2.3736522265683764	1.4209713766106116	2.090657978695336	1.649101314068672	0.09236655214249552	0.000431153767427972	0.029117334478184088	0.028334937181412983	5	2020-10-29
Canada	2020-03-27	1.8121998900152096	2.292257237030644	1.3646364818396028	2.0256641711650243	1.596459560591826	0.09236655214249552	0.000431153767427972	0.029117334478184088	0.028334937181412983	5	2020-10-29
Canada	2020-03-28	1.7621875358720185	2.2379712033053245	1.3171567441895076	1.971709996192311	1.5528283854418838	0.09236655214249552	0.000431153767427972	0.029117334478184088	0.028334937181412983	5	2020-10-29
Canada	2020-03-29	1.7116996303068	2.177478913064496	1.2572101090670766	1.9203024017093682	1.5039232741700241	0.09236655214249552	0.000431153767427972	0.029117334478184088	0.028334937181412983	5	2020-10-29
Canada	2020-03-30	1.673990732896401	2.1323150250066263	1.2139278889792433	1.881965750121752	1.465822098570822	0.09236655214249552	0.000431153767427972	0.029117334478184088	0.028334937181412983	5	2020-10-29
Canada	2020-03-31	1.6299449689458518	2.089404995404629	1.162621991324397	1.8373839612087333	1.4222219829399223	0.09236655214249552	0.000431153767427972	0.029117334478184088	0.028334937181412983	5	2020-10-29
Canada	2020-04-01	1.5851823475219815	2.0398803121401943	1.1118306669937017	1.7937067024497546	1.3785053052490903	0.09236655214249552	0.000431153767427972	0.029117334478184088	0.028334937181412983	5	2020-10-29
Canada	2020-04-02	1.5494709999014251	2.0063849174862454	1.0764278732965364	1.7571841999332165	1.3422400211227086	0.09236655214249552	0.000431153767427972	0.029117334478184088	0.028334937181412983	5	2020-10-29
Canada	2020-04-03	1.4992202435769246	1.9522301741438464	1.0113091755305497	1.70878011049566	1.2893040782912228	0.09236655214249552	0.000431153767427972	0.029117334478184088	0.028334937181412983	5	2020-10-29
Canada	2020-04-04	1.457662024364467	1.9096985017533927	0.9714132820223256	1.6676550859716437	1.2475705707213456	0.09236655214249552	0.000431153767427972	0.029117334478184088	0.028334937181412983	5	2020-10-29
Canada	2020-04-05	1.4412451698986486	1.8960865870012409	0.956902625808462	1.6488701139444175	1.2317766800406953	0.09236655214249552	0.000431153767427972	0.029117334478184088	0.028334937181412983	5	2020-10-29
Canada	2020-04-06	1.381698906717841	1.8294303588675433	0.8788684484968918	1.5939964797949973	1.1699399141606173	0.09236655214249552	0.000431153767427972	0.029117334478184088	0.028334937181412983	5	2020-10-29
Canada	2020-04-07	1.342564422771524	1.7879531577723782	0.8387241831095503	1.5586242982702072	1.127477013715008	0.09236655214249552	0.000431153767427972	0.029117334478184088	0.028334937181412983	5	2020-10-29
Canada	2020-04-08	1.3104230901324387	1.7608995065858182	0.8035863778969976	1.526538198352724	1.0961210534176502	0.09236655214249552	0.000431153767427972	0.029117334478184088	0.028334937181412983	5	2020-10-29
Canada	2020-04-09	1.284005740522771	1.7285861403134868	0.7699456573706506	1.5010071031775791	1.064140743970427	0.09236655214249552	0.000431153767427972	0.029117334478184088	0.028334937181412983	5	2020-10-29
Canada	2020-04-10	1.2558276032948759	1.7008533201568523	0.7383749926699771	1.4756606144533253	1.0402436067089496	0.09236655214249552	0.000431153767427972	0.029117334478184088	0.028334937181412983	5	2020-10-29
Canada	2020-04-11	1.231870090673887	1.677994100271398	0.7123552588423028	1.4531451917038902	1.0138377591396543	0.09236655214249552	0.000431153767427972	0.029117334478184088	0.028334937181412983	5	2020-10-29
Canada	2020-04-12	1.2145062946210796	1.6543654741806126	0.6997971521836817	1.435055477769597	0.9932956193805018	0.09236655214249552	0.000431153767427972	0.029117334478184088	0.028334937181412983	5	2020-10-29
Canada	2020-04-13	1.2087345849315012	1.6529855843616177	0.7018981408800049	1.4277733482446875	0.9906322269767441	0.09236655214249552	0.000431153767427972	0.029117334478184088	0.028334937181412983	5	2020-10-29
Canada	2020-04-14	1.204066797817373	1.6518479511305073	0.709661654501081	1.4204996274126307	0.9866032178786748	0.09236655214249552	0.000431153767427972	0.029117334478184088	0.028334937181412983	5	2020-10-29
Canada	2020-04-15	1.2015151490940703	1.6490948795408868	0.7127843511674095	1.4159873591854466	0.98607684114713	0.09236655214249552	0.000431153767427972	0.029117334478184088	0.028334937181412983	5	2020-10-29
Canada	2020-04-16	1.2073319391553603	1.6674290773594134	0.7335006370136561	1.4193256510518033	0.9956537887824678	0.09236655214249552	0.000431153767427972	0.029117334478184088	0.028334937181412983	5	2020-10-29
Canada	2020-04-17	1.186860277332962	1.640678633693208	0.7064167043281171	1.398691405091944	0.9744732619600788	0.09236655214249552	0.000431153767427972	0.029117334478184088	0.028334937181412983	5	2020-10-29
Canada	2020-04-18	1.162869539775734	1.6204345505112885	0.6753329365083744	1.3766672355366871	0.9494019186212688	0.09236655214249552	0.000431153767427972	0.029117334478184088	0.028334937181412983	5	2020-10-29
Canada	2020-04-19	1.1454102557431205	1.596917891355924	0.6600786506323428	1.359939336786395	0.9310968683733856	0.09236655214249552	0.000431153767427972	0.029117334478184088	0.028334937181412983	5	2020-10-29
Canada	2020-04-20	1.138282254721128	1.594856088765093	0.6580531912751291	1.350816441629316	0.923286149183064	0.09236655214249552	0.000431153767427972	0.029117334478184088	0.028334937181412983	5	2020-10-29
Canada	2020-04-21	1.1250624573975885	1.5759988657151482	0.6444326947590683	1.339785066831482	0.9093343567293346	0.09236655214249552	0.000431153767427972	0.029117334478184088	0.028334937181412983	5	2020-10-29
Canada	2020-04-22	1.1139122244526989	1.5708097690743124	0.6308427265854708	1.3301220317435258	0.8980077370032272	0.09236655214249552	0.000431153767427972	0.029117334478184088	0.028334937181412983	5	2020-10-29
Canada	2020-04-23	1.0946702651369524	1.5504839773504064	0.6036977750701823	1.3135709068176205	0.8750518655650225	0.09236655214249552	0.000431153767427972	0.029117334478184088	0.028334937181412983	5	2020-10-29
Canada	2020-04-24	1.079879170282939	1.5404391578663081	0.5889521839233612	1.2998763144517125	0.8604815721515546	0.09236655214249552	0.000431153767427972	0.029117334478184088	0.028334937181412983	5	2020-10-29
Canada	2020-04-25	1.0685027132503204	1.5342962501431832	0.5780610775692294	1.288265884405075	0.8487615583368431	0.09236655214249552	0.000431153767427972	0.029117334478184088	0.028334937181412983	5	2020-10-29
Canada	2020-04-26	1.0612788794866306	1.524540668598675	0.5703113261693652	1.2800990088159572	0.8415925390546594	0.09236655214249552	0.000431153767427972	0.029117334478184088	0.028334937181412983	5	2020-10-29
Canada	2020-04-27	1.0551853665974198	1.5235960460841906	0.5580016994708947	1.2777320617228132	0.831691024006609	0.09236655214249552	0.000431153767427972	0.029117334478184088	0.028334937181412983	5	2020-10-29
Canada	2020-04-28	1.052394177688872	1.5207301866090983	0.5620726816744541	1.2758793409397244	0.8286470514349067	0.09236655214249552	0.000431153767427972	0.029117334478184088	0.028334937181412983	5	2020-10-29
Canada	2020-04-29	1.05202239700008	1.5240833281790065	0.5557238754181115	1.277493170771375	0.8256705387851584	0.09236655214249552	0.000431153767427972	0.029117334478184088	0.028334937181412983	5	2020-10-29
Canada	2020-04-30	1.0517686835740792	1.5332449622911348	0.5505324306854351	1.278434553310876	0.824794763057919	0.09236655214249552	0.000431153767427972	0.029117334478184088	0.028334937181412983	5	2020-10-29
Canada	2020-05-01	1.0516537780240651	1.5469063027770409	0.5381888607111528	1.2801402799384467	0.8203782099805461	0.09236655214249552	0.000431153767427972	0.029117334478184088	0.028334937181412983	5	2020-10-29
Canada	2020-05-02	1.0482555249892511	1.5578595169471914	0.5244727550154941	1.2837582798946192	0.8112665729198217	0.09236655214249552	0.000431153767427972	0.029117334478184088	0.028334937181412983	5	2020-10-29
Canada	2020-05-03	1.0482094517171592	1.5725102089805592	0.5089063389192927	1.2921100076219258	0.8037121517205055	0.09236655214249552	0.000431153767427972	0.029117334478184088	0.028334937181412983	5	2020-10-29
Canada	2020-05-04	1.0322021457182868	1.576050925218691	0.4675266456241697	1.2845267073551918	0.7770349237174344	0.09236655214249552	0.000431153767427972	0.029117334478184088	0.028334937181412983	5	2020-10-29
Canada	2020-05-05	1.0214699186905176	1.5841051543096678	0.4217890863521829	1.2897876011122773	0.7541512730575699	0.09236655214249552	0.000431153767427972	0.029117334478184088	0.028334937181412983	5	2020-10-29
Canada	2020-05-06	1.0188139431227037	1.6250708874094817	0.3675800427516337	1.3015535185248883	0.731279770343475	0.09236655214249552	0.000431153767427972	0.029117334478184088	0.028334937181412983	5	2020-10-29
Chile	2020-03-16	1.9716172194571997	2.8239388734197366	1.3098900647289575	2.326405311553371	1.6076510487509574	0.030355725579744964	0.0075626302781757184	0.018264319463963608	0.04060628381717278	5	2020-10-29
Chile	2020-03-17	1.9368477642109436	2.7091898790439477	1.3052708805720057	2.2655262987891778	1.6045863103279236	0.030355725579744964	0.0075626302781757184	0.018264319463963608	0.04060628381717278	5	2020-10-29
Chile	2020-03-18	1.9144306103409199	2.629424629299491	1.306572295970534	2.2263502730607945	1.5998366047416437	0.030355725579744964	0.0075626302781757184	0.018264319463963608	0.04060628381717278	5	2020-10-29
Chile	2020-03-19	1.9116398371173056	2.615449892583737	1.3162156306117283	2.2180210950090324	1.602755478870165	0.030355725579744964	0.0075626302781757184	0.018264319463963608	0.04060628381717278	5	2020-10-29
Chile	2020-03-20	1.9484057446723184	2.7091488046879113	1.3369573717220629	2.2718571943415697	1.6185570872029686	0.030355725579744964	0.0075626302781757184	0.018264319463963608	0.04060628381717278	5	2020-10-29
Chile	2020-03-21	1.898729512982732	2.595236652364045	1.3258157460784905	2.195859698200171	1.599200137382039	0.030355725579744964	0.0075626302781757184	0.018264319463963608	0.04060628381717278	5	2020-10-29
Chile	2020-03-22	1.848992515344876	2.478167734680163	1.3041798410127792	2.1230370574343613	1.5740579825452212	0.030355725579744964	0.0075626302781757184	0.018264319463963608	0.04060628381717278	5	2020-10-29
Chile	2020-03-23	1.8122897286706523	2.4293817574937844	1.2951261377994083	2.0781673445592217	1.5481547805641602	0.030355725579744964	0.0075626302781757184	0.018264319463963608	0.04060628381717278	5	2020-10-29
Chile	2020-03-24	1.7839711277486885	2.3726989292043568	1.275284410016018	2.0381781366614864	1.5281317718701681	0.030355725579744964	0.0075626302781757184	0.018264319463963608	0.04060628381717278	5	2020-10-29
Chile	2020-03-25	1.7517520191359637	2.3228179574577883	1.2588240738803629	1.9973476521248636	1.5060629260098155	0.030355725579744964	0.0075626302781757184	0.018264319463963608	0.04060628381717278	5	2020-10-29
Chile	2020-03-26	1.7152101083210116	2.2737482335062467	1.2335970919295418	1.9501530072431863	1.4760529445712098	0.030355725579744964	0.0075626302781757184	0.018264319463963608	0.04060628381717278	5	2020-10-29
Chile	2020-03-27	1.6878891983154083	2.2295697649932897	1.2084473086876844	1.917600782469002	1.4569493874920965	0.030355725579744964	0.0075626302781757184	0.018264319463963608	0.04060628381717278	5	2020-10-29
Chile	2020-03-28	1.6517130084957712	2.181839938658797	1.1722016338607184	1.8723312236807763	1.4271312486164385	0.030355725579744964	0.0075626302781757184	0.018264319463963608	0.04060628381717278	5	2020-10-29
Chile	2020-03-29	1.6072967088102528	2.111082550529881	1.1283716145253495	1.8260669919991308	1.3886254358513763	0.030355725579744964	0.0075626302781757184	0.018264319463963608	0.04060628381717278	5	2020-10-29
Chile	2020-03-30	1.5724445301533505	2.0629145241320392	1.0907831902869891	1.7880374353849475	1.3563215006202431	0.030355725579744964	0.0075626302781757184	0.018264319463963608	0.04060628381717278	5	2020-10-29
Chile	2020-03-31	1.5395623230187176	2.0226800333151784	1.0493323976658273	1.7534682716450143	1.322367917266769	0.030355725579744964	0.0075626302781757184	0.018264319463963608	0.04060628381717278	5	2020-10-29
Chile	2020-04-01	1.5105708960037254	1.9890248878049868	1.0063187900208663	1.7312007971137402	1.2935841414839755	0.030355725579744964	0.0075626302781757184	0.018264319463963608	0.04060628381717278	5	2020-10-29
Chile	2020-04-02	1.4866730397688326	1.9561232650940692	0.9768615699533268	1.7099935720714794	1.2716222727594428	0.030355725579744964	0.0075626302781757184	0.018264319463963608	0.04060628381717278	5	2020-10-29
Chile	2020-04-03	1.461621802570321	1.933741344367502	0.9438407508499892	1.6863971489273897	1.2413976573754215	0.030355725579744964	0.0075626302781757184	0.018264319463963608	0.04060628381717278	5	2020-10-29
Chile	2020-04-04	1.4409085194420868	1.90790534801328	0.9201961679699996	1.6664890781085142	1.2250505012582136	0.030355725579744964	0.0075626302781757184	0.018264319463963608	0.04060628381717278	5	2020-10-29
Chile	2020-04-05	1.4115420773020368	1.871845107435084	0.8743400246424665	1.6377671622180547	1.19489922327423	0.030355725579744964	0.0075626302781757184	0.018264319463963608	0.04060628381717278	5	2020-10-29
Chile	2020-04-06	1.3882404331438738	1.8450714644258899	0.8433541392314194	1.6140210300600557	1.170726676158259	0.030355725579744964	0.0075626302781757184	0.018264319463963608	0.04060628381717278	5	2020-10-29
Chile	2020-04-07	1.3707315124228667	1.827982890423367	0.8230789875982216	1.5991187186729885	1.1509784692713292	0.030355725579744964	0.0075626302781757184	0.018264319463963608	0.04060628381717278	5	2020-10-29
Chile	2020-04-08	1.3600703089164394	1.8120038744707243	0.8086341532962699	1.5858549665962909	1.1439116646314664	0.030355725579744964	0.0075626302781757184	0.018264319463963608	0.04060628381717278	5	2020-10-29
Chile	2020-04-09	1.3477035175164769	1.8048361361059315	0.7955652908022451	1.575300880675668	1.1283305334964897	0.030355725579744964	0.0075626302781757184	0.018264319463963608	0.04060628381717278	5	2020-10-29
Chile	2020-04-10	1.3364800841635358	1.7996620047566816	0.7877225287473173	1.567094584764012	1.1169727643147624	0.030355725579744964	0.0075626302781757184	0.018264319463963608	0.04060628381717278	5	2020-10-29
Chile	2020-04-11	1.3225953796039194	1.783149022241334	0.7697434831233413	1.5534664941378278	1.1000168094459033	0.030355725579744964	0.0075626302781757184	0.018264319463963608	0.04060628381717278	5	2020-10-29
Chile	2020-04-12	1.2997535742855897	1.7665569907342318	0.7308223308433363	1.5362327554483337	1.0712745024670696	0.030355725579744964	0.0075626302781757184	0.018264319463963608	0.04060628381717278	5	2020-10-29
Chile	2020-04-13	1.2862696401164673	1.7557628722097738	0.7162945699286837	1.5242823715416958	1.054679516248366	0.030355725579744964	0.0075626302781757184	0.018264319463963608	0.04060628381717278	5	2020-10-29
Chile	2020-04-14	1.2826351111627856	1.7508549186972249	0.7142387391212927	1.5194301006384814	1.0504681083121443	0.030355725579744964	0.0075626302781757184	0.018264319463963608	0.04060628381717278	5	2020-10-29
Chile	2020-04-15	1.2823901757998617	1.7493331094255968	0.7243508481118559	1.517136063984319	1.0520581190442586	0.030355725579744964	0.0075626302781757184	0.018264319463963608	0.04060628381717278	5	2020-10-29
Chile	2020-04-16	1.28675494361043	1.7565701269260718	0.7359734885184162	1.5211915510747844	1.0594703576382571	0.030355725579744964	0.0075626302781757184	0.018264319463963608	0.04060628381717278	5	2020-10-29
Chile	2020-04-17	1.2871002911078808	1.7498283667962775	0.7384403961024781	1.5216735537504162	1.0588751735496675	0.030355725579744964	0.0075626302781757184	0.018264319463963608	0.04060628381717278	5	2020-10-29
Chile	2020-04-18	1.2890006158933291	1.7535493297476883	0.7342298427214277	1.5216172774527037	1.0583100773406129	0.030355725579744964	0.0075626302781757184	0.018264319463963608	0.04060628381717278	5	2020-10-29
Chile	2020-04-19	1.27663399306669	1.7489340408491172	0.7159036633944733	1.5119184486838249	1.0426008307582657	0.030355725579744964	0.0075626302781757184	0.018264319463963608	0.04060628381717278	5	2020-10-29
Chile	2020-04-20	1.271938061792699	1.7449019981536842	0.7129901013347336	1.5094399333762691	1.0385398260681542	0.030355725579744964	0.0075626302781757184	0.018264319463963608	0.04060628381717278	5	2020-10-29
Chile	2020-04-21	1.2729130911588964	1.7483254046868295	0.7074089845020615	1.5119529272039007	1.0415997578695364	0.030355725579744964	0.0075626302781757184	0.018264319463963608	0.04060628381717278	5	2020-10-29
Chile	2020-04-22	1.2831471861389752	1.7594866863130159	0.7328008065906221	1.519116716591374	1.052966985610047	0.030355725579744964	0.0075626302781757184	0.018264319463963608	0.04060628381717278	5	2020-10-29
Chile	2020-04-23	1.2990700298010287	1.7754700891270423	0.7559418044339965	1.5341431357390771	1.0724109943897395	0.030355725579744964	0.0075626302781757184	0.018264319463963608	0.04060628381717278	5	2020-10-29
Chile	2020-04-24	1.3150365281825285	1.7931820602171435	0.7862229403624587	1.548930072220624	1.0899343282050198	0.030355725579744964	0.0075626302781757184	0.018264319463963608	0.04060628381717278	5	2020-10-29
Chile	2020-04-25	1.3337270942542665	1.8182386111433848	0.822464775563481	1.5634940685593668	1.1081740335673296	0.030355725579744964	0.0075626302781757184	0.018264319463963608	0.04060628381717278	5	2020-10-29
Chile	2020-04-26	1.324363146632018	1.8092392570252167	0.8039238718784292	1.555491977740424	1.094909283163195	0.030355725579744964	0.0075626302781757184	0.018264319463963608	0.04060628381717278	5	2020-10-29
Chile	2020-04-27	1.324077170079713	1.813787805503685	0.7969503321866374	1.5581081082197918	1.0930233026836602	0.030355725579744964	0.0075626302781757184	0.018264319463963608	0.04060628381717278	5	2020-10-29
Chile	2020-04-28	1.333152454228378	1.8238634244317888	0.8054915495340503	1.566471947859354	1.1003644664454375	0.030355725579744964	0.0075626302781757184	0.018264319463963608	0.04060628381717278	5	2020-10-29
Chile	2020-04-29	1.3483725693746225	1.856062819817252	0.8301329596811811	1.5795101629949715	1.1127178842415613	0.030355725579744964	0.0075626302781757184	0.018264319463963608	0.04060628381717278	5	2020-10-29
Chile	2020-04-30	1.3717055708775652	1.8983084484253705	0.8582111034035209	1.6067440607304966	1.1274633723339345	0.030355725579744964	0.0075626302781757184	0.018264319463963608	0.04060628381717278	5	2020-10-29
Chile	2020-05-01	1.3834197868221654	1.922866740200763	0.8566659224442227	1.6235463307938425	1.1368666911909877	0.030355725579744964	0.0075626302781757184	0.018264319463963608	0.04060628381717278	5	2020-10-29
Chile	2020-05-02	1.396202508898186	1.9613171856961145	0.8560222861154299	1.6429041161293485	1.1431651846500108	0.030355725579744964	0.0075626302781757184	0.018264319463963608	0.04060628381717278	5	2020-10-29
Chile	2020-05-03	1.3749748608296308	1.9365422102764491	0.8044814621557289	1.633964584915513	1.1195634511408996	0.030355725579744964	0.0075626302781757184	0.018264319463963608	0.04060628381717278	5	2020-10-29
Chile	2020-05-04	1.3572303861796315	1.930741019877452	0.7496961613561168	1.6241610956742043	1.0921432748944324	0.030355725579744964	0.0075626302781757184	0.018264319463963608	0.04060628381717278	5	2020-10-29
Chile	2020-05-05	1.3485114584732902	1.9551271396886585	0.7131506846490351	1.6278309994059108	1.0718253841771614	0.030355725579744964	0.0075626302781757184	0.018264319463963608	0.04060628381717278	5	2020-10-29
Chile	2020-05-06	1.341246119808449	1.9799403846081445	0.6660475187033438	1.63499519394299	1.0531733724064019	0.030355725579744964	0.0075626302781757184	0.018264319463963608	0.04060628381717278	5	2020-10-29
China	2020-01-23	2.3987653827267064	3.2134504053825186	1.5958058118038587	2.779637315365699	2.0167517876817493	0.09348112582823848	0.001164022923833663	0.0506282128957117	0.035522369122058334	5	2020-10-29
China	2020-01-24	2.4732499932175536	3.2409089811916543	1.7366616813994509	2.8318766875965853	2.111496491263665	0.09348112582823848	0.001164022923833663	0.0506282128957117	0.035522369122058334	5	2020-10-29
China	2020-01-25	2.544174606068506	3.303708497713024	1.8237156080788128	2.8952462823841087	2.1908336807359614	0.09348112582823848	0.001164022923833663	0.0506282128957117	0.035522369122058334	5	2020-10-29
China	2020-01-26	2.57188944864484	3.3278466882864417	1.8692106157605013	2.917823066708375	2.219835988560754	0.09348112582823848	0.001164022923833663	0.0506282128957117	0.035522369122058334	5	2020-10-29
China	2020-01-27	2.575707418048409	3.3418068301239137	1.8658738049308088	2.9194190520282595	2.2277327449133995	0.09348112582823848	0.001164022923833663	0.0506282128957117	0.035522369122058334	5	2020-10-29
China	2020-01-28	2.5789993697374087	3.3636115734208536	1.8687651145535369	2.9282199953679333	2.2229135557016138	0.09348112582823848	0.001164022923833663	0.0506282128957117	0.035522369122058334	5	2020-10-29
China	2020-01-29	2.3897374352237266	3.0699042932350333	1.7467631258912726	2.701131674013316	2.0747645137414943	0.09348112582823848	0.001164022923833663	0.0506282128957117	0.035522369122058334	5	2020-10-29
China	2020-01-30	2.2902114080799403	2.950762394674997	1.6755263118614974	2.5879651333118963	1.9865873751726943	0.09348112582823848	0.001164022923833663	0.0506282128957117	0.035522369122058334	5	2020-10-29
China	2020-01-31	2.1798573188980166	2.8137810729185717	1.576287621443271	2.4704839927083833	1.8845802800147449	0.09348112582823848	0.001164022923833663	0.0506282128957117	0.035522369122058334	5	2020-10-29
China	2020-02-01	2.1012332839649117	2.737993434604733	1.5080069844179234	2.3890644171101543	1.812093691956521	0.09348112582823848	0.001164022923833663	0.0506282128957117	0.035522369122058334	5	2020-10-29
China	2020-02-02	2.038788551616123	2.6765252273541686	1.4327426673352612	2.3239008858183148	1.7502749050300657	0.09348112582823848	0.001164022923833663	0.0506282128957117	0.035522369122058334	5	2020-10-29
China	2020-02-03	1.9021975913947795	2.5096330980711388	1.3123859281272299	2.183901182973744	1.6198675447799933	0.09348112582823848	0.001164022923833663	0.0506282128957117	0.035522369122058334	5	2020-10-29
China	2020-02-04	1.7916216850021405	2.39352590650917	1.1985126494528522	2.068495899346794	1.5118364466290637	0.09348112582823848	0.001164022923833663	0.0506282128957117	0.035522369122058334	5	2020-10-29
China	2020-02-05	1.677092324709867	2.2749536468162552	1.0607663313560178	1.9561847401194432	1.3974683140047703	0.09348112582823848	0.001164022923833663	0.0506282128957117	0.035522369122058334	5	2020-10-29
China	2020-02-06	1.5727662640720632	2.163075285493833	0.9487110385377652	1.854327615878036	1.2915777210860442	0.09348112582823848	0.001164022923833663	0.0506282128957117	0.035522369122058334	5	2020-10-29
China	2020-02-07	1.4910528851768563	2.074943734600683	0.8580397112698879	1.7721591134971597	1.215220788942592	0.09348112582823848	0.001164022923833663	0.0506282128957117	0.035522369122058334	5	2020-10-29
China	2020-02-08	1.4203882048539522	2.0047108251613115	0.7847349274920629	1.7001095032482338	1.1402560286808523	0.09348112582823848	0.001164022923833663	0.0506282128957117	0.035522369122058334	5	2020-10-29
China	2020-02-09	1.3747924978403467	1.9534047281566251	0.7552567847681415	1.6534563048120303	1.0984092379014323	0.09348112582823848	0.001164022923833663	0.0506282128957117	0.035522369122058334	5	2020-10-29
China	2020-02-10	1.3440643346339645	1.9300003014582203	0.7375042008627977	1.6229564834621786	1.0702464235312157	0.09348112582823848	0.001164022923833663	0.0506282128957117	0.035522369122058334	5	2020-10-29
China	2020-02-11	1.3391767755588553	1.932827920868867	0.7428555815939586	1.6143475988838958	1.0615542558387605	0.09348112582823848	0.001164022923833663	0.0506282128957117	0.035522369122058334	5	2020-10-29
China	2020-02-12	1.3641998443303225	1.9846135355234025	0.7694032071916379	1.6400756109183139	1.0826728482352117	0.09348112582823848	0.001164022923833663	0.0506282128957117	0.035522369122058334	5	2020-10-29
China	2020-02-13	1.4538191397637488	2.1727655167797746	0.8381860454473437	1.7522016056426832	1.1523213346725778	0.09348112582823848	0.001164022923833663	0.0506282128957117	0.035522369122058334	5	2020-10-29
China	2020-02-14	1.2791895254995898	1.915393692047885	0.6842054941554501	1.5612108857261278	0.9952515702932712	0.09348112582823848	0.001164022923833663	0.0506282128957117	0.035522369122058334	5	2020-10-29
China	2020-02-15	1.1052440744292993	1.7054541708785238	0.5069029881619485	1.3835221511066012	0.8265791887148533	0.09348112582823848	0.001164022923833663	0.0506282128957117	0.035522369122058334	5	2020-10-29
China	2020-02-16	0.9669816546060402	1.5523899958420704	0.3500133564975674	1.2486585214788224	0.6855689610488275	0.09348112582823848	0.001164022923833663	0.0506282128957117	0.035522369122058334	5	2020-10-29
China	2020-02-17	0.8541515699154247	1.447973721298467	0.21565835627191945	1.1431302339299738	0.5670358277356848	0.09348112582823848	0.001164022923833663	0.0506282128957117	0.035522369122058334	5	2020-10-29
China	2020-02-18	0.7578049918155704	1.3524120203479535	0.10970707040486948	1.0504503147067896	0.46506091471594696	0.09348112582823848	0.001164022923833663	0.0506282128957117	0.035522369122058334	5	2020-10-29
China	2020-02-19	0.6725524532333422	1.2611633401938656	0.008024370158453031	0.9707511906496388	0.3795913374937505	0.09348112582823848	0.001164022923833663	0.0506282128957117	0.035522369122058334	5	2020-10-29
China	2020-02-20	0.6117564522561674	1.212975241682392	0.0	0.9078999759406221	0.3158905688993672	0.09348112582823848	0.001164022923833663	0.0506282128957117	0.035522369122058334	5	2020-10-29
China	2020-02-21	0.5699583657008277	1.166252219263285	0.0	0.8643255456126121	0.2773617272965614	0.09348112582823848	0.001164022923833663	0.0506282128957117	0.035522369122058334	5	2020-10-29
China	2020-02-22	0.5442241537167818	1.1403084564119172	0.0	0.8354660478384255	0.2551478657812161	0.09348112582823848	0.001164022923833663	0.0506282128957117	0.035522369122058334	5	2020-10-29
China	2020-02-23	0.5027758827021227	1.1018319191794594	0.0	0.7967343615395963	0.21308058845170694	0.09348112582823848	0.001164022923833663	0.0506282128957117	0.035522369122058334	5	2020-10-29
China	2020-02-24	0.4828705742594835	1.0754573869761028	0.0	0.7736351550044772	0.19655692917059386	0.09348112582823848	0.001164022923833663	0.0506282128957117	0.035522369122058334	5	2020-10-29
China	2020-02-25	0.4782245758465658	1.0672836829297052	0.0	0.7663953930667942	0.19622832890228947	0.09348112582823848	0.001164022923833663	0.0506282128957117	0.035522369122058334	5	2020-10-29
China	2020-02-26	0.4747736104354946	1.0629622068342894	0.0	0.7588505680382145	0.19221807453433648	0.09348112582823848	0.001164022923833663	0.0506282128957117	0.035522369122058334	5	2020-10-29
China	2020-02-27	0.4732272613692724	1.0627351877645559	0.0	0.7567480737819837	0.1906341776305318	0.09348112582823848	0.001164022923833663	0.0506282128957117	0.035522369122058334	5	2020-10-29
China	2020-02-28	0.4702843229526658	1.0611993557878652	0.0	0.7528858920594844	0.1927519131141948	0.09348112582823848	0.001164022923833663	0.0506282128957117	0.035522369122058334	5	2020-10-29
China	2020-02-29	0.4695716935304042	1.0613307374399066	0.0	0.7534368451269422	0.1888348969546686	0.09348112582823848	0.001164022923833663	0.0506282128957117	0.035522369122058334	5	2020-10-29
China	2020-03-01	0.4642836662943432	1.0583698956349041	0.0	0.7460637535530055	0.18615339802328035	0.09348112582823848	0.001164022923833663	0.0506282128957117	0.035522369122058334	5	2020-10-29
China	2020-03-02	0.4394866704224766	1.033458007562427	0.0	0.7229641261683362	0.16137777938210285	0.09348112582823848	0.001164022923833663	0.0506282128957117	0.035522369122058334	5	2020-10-29
China	2020-03-03	0.4173468707327089	1.0123691126499978	0.0	0.7019029505242819	0.13549916643698645	0.09348112582823848	0.001164022923833663	0.0506282128957117	0.035522369122058334	5	2020-10-29
China	2020-03-04	0.4050025797220823	1.004016166691	0.0	0.688811548294076	0.122141124185842	0.09348112582823848	0.001164022923833663	0.0506282128957117	0.035522369122058334	5	2020-10-29
China	2020-03-05	0.3991650979457735	0.9925578923918495	0.0	0.6817336854764883	0.11518809935610208	0.09348112582823848	0.001164022923833663	0.0506282128957117	0.035522369122058334	5	2020-10-29
China	2020-03-06	0.3917780002366815	0.9838125264609524	0.0	0.673650279108218	0.10812286972912176	0.09348112582823848	0.001164022923833663	0.0506282128957117	0.035522369122058334	5	2020-10-29
China	2020-03-07	0.3785794312122067	0.9730596865907749	0.0	0.6652969586740526	0.09342578618210162	0.09348112582823848	0.001164022923833663	0.0506282128957117	0.035522369122058334	5	2020-10-29
China	2020-03-08	0.3739614499854601	0.964223998074116	0.0	0.6614677111264897	0.09363050305924303	0.09348112582823848	0.001164022923833663	0.0506282128957117	0.035522369122058334	5	2020-10-29
China	2020-03-09	0.3720312584006866	0.9702700004717798	0.0	0.6567538890733742	0.087656356110835	0.09348112582823848	0.001164022923833663	0.0506282128957117	0.035522369122058334	5	2020-10-29
China	2020-03-10	0.3805868553086773	0.9793041610256034	0.0	0.6673870064313951	0.09231822809963852	0.09348112582823848	0.001164022923833663	0.0506282128957117	0.035522369122058334	5	2020-10-29
China	2020-03-11	0.3979477083191413	0.9898207026333434	0.0	0.6851514985842271	0.10990617966935234	0.09348112582823848	0.001164022923833663	0.0506282128957117	0.035522369122058334	5	2020-10-29
China	2020-03-12	0.4223015423930016	1.0158369021895393	0.0	0.7098585575298497	0.13341241468464582	0.09348112582823848	0.001164022923833663	0.0506282128957117	0.035522369122058334	5	2020-10-29
China	2020-03-13	0.46188350872675	1.057594290151812	0.0	0.749164470935805	0.17193836038036414	0.09348112582823848	0.001164022923833663	0.0506282128957117	0.035522369122058334	5	2020-10-29
China	2020-03-14	0.5167021534404341	1.114189619796475	0.0	0.7987540378564599	0.2292347427780639	0.09348112582823848	0.001164022923833663	0.0506282128957117	0.035522369122058334	5	2020-10-29
China	2020-03-15	0.5735909604288543	1.1686905525118496	0.0	0.8576733907013601	0.2901193507589068	0.09348112582823848	0.001164022923833663	0.0506282128957117	0.035522369122058334	5	2020-10-29
China	2020-03-16	0.6425859174420067	1.23679133723089	0.018854547202345032	0.920339923757051	0.3615811966142273	0.09348112582823848	0.001164022923833663	0.0506282128957117	0.035522369122058334	5	2020-10-29
China	2020-03-17	0.7194500174348057	1.3123696386168695	0.11053566230885016	0.9958440684096748	0.4435601643874161	0.09348112582823848	0.001164022923833663	0.0506282128957117	0.035522369122058334	5	2020-10-29
China	2020-03-18	0.8116567106565552	1.4134784040067143	0.20969408899506606	1.0890768374666069	0.5362738920810294	0.09348112582823848	0.001164022923833663	0.0506282128957117	0.035522369122058334	5	2020-10-29
China	2020-03-19	0.9023966121404504	1.519893153085419	0.3083657166921697	1.1860672545117796	0.6184403753506313	0.09348112582823848	0.001164022923833663	0.0506282128957117	0.035522369122058334	5	2020-10-29
China	2020-03-20	0.9852048978404102	1.6248135639294188	0.3922485998894807	1.2736846795172816	0.7004151175527575	0.09348112582823848	0.001164022923833663	0.0506282128957117	0.035522369122058334	5	2020-10-29
China	2020-03-21	1.0265491179106967	1.676134415834606	0.4347362558940564	1.314313852355104	0.7366975939937589	0.09348112582823848	0.001164022923833663	0.0506282128957117	0.035522369122058334	5	2020-10-29
China	2020-03-22	1.0755497922788042	1.7393244920896862	0.4757103325991196	1.3636312043807552	0.7826168087262326	0.09348112582823848	0.001164022923833663	0.0506282128957117	0.035522369122058334	5	2020-10-29
China	2020-03-23	1.0743266714091089	1.7251658363806008	0.4760818909358945	1.3638826589486204	0.7833549417744555	0.09348112582823848	0.001164022923833663	0.0506282128957117	0.035522369122058334	5	2020-10-29
China	2020-03-24	1.0864099990450289	1.7334482853393924	0.5021060910672909	1.3711243792817231	0.7952130398781012	0.09348112582823848	0.001164022923833663	0.0506282128957117	0.035522369122058334	5	2020-10-29
China	2020-03-25	1.0890885107922827	1.7283956804871132	0.5065676251453148	1.376303590942897	0.8004115399089978	0.09348112582823848	0.001164022923833663	0.0506282128957117	0.035522369122058334	5	2020-10-29
China	2020-03-26	1.1032811064061923	1.7420047032666797	0.5183725221487059	1.386491788167623	0.8179156792895379	0.09348112582823848	0.001164022923833663	0.0506282128957117	0.035522369122058334	5	2020-10-29
China	2020-03-27	1.0910885164186055	1.7268770943673242	0.5092083158367743	1.3712424722049137	0.8040112251523162	0.09348112582823848	0.001164022923833663	0.0506282128957117	0.035522369122058334	5	2020-10-29
China	2020-03-28	1.068433853239779	1.7040314973326778	0.4844573946015979	1.3510963544317065	0.7816142670297721	0.09348112582823848	0.001164022923833663	0.0506282128957117	0.035522369122058334	5	2020-10-29
China	2020-03-29	1.0436153754893285	1.668805672368497	0.453120281621971	1.3268253353991248	0.7623392512936579	0.09348112582823848	0.001164022923833663	0.0506282128957117	0.035522369122058334	5	2020-10-29
China	2020-03-30	1.0045905332826608	1.6124696238909677	0.4057307414961896	1.2825066019741873	0.7251290292903801	0.09348112582823848	0.001164022923833663	0.0506282128957117	0.035522369122058334	5	2020-10-29
China	2020-03-31	0.9775556831813094	1.592276714093908	0.3790765258117049	1.2573495883910133	0.6999292485555709	0.09348112582823848	0.001164022923833663	0.0506282128957117	0.035522369122058334	5	2020-10-29
China	2020-04-01	0.9575518685625908	1.5613531693229246	0.35999130625996323	1.232938226712661	0.6811096674824617	0.09348112582823848	0.001164022923833663	0.0506282128957117	0.035522369122058334	5	2020-10-29
China	2020-04-02	0.936400080687876	1.5361701956490998	0.3290542742037557	1.2143871965660802	0.6573079596237238	0.09348112582823848	0.001164022923833663	0.0506282128957117	0.035522369122058334	5	2020-10-29
China	2020-04-03	0.9238058004479804	1.5155091848494657	0.31190553265402343	1.2033579962193508	0.6450247507824064	0.09348112582823848	0.001164022923833663	0.0506282128957117	0.035522369122058334	5	2020-10-29
China	2020-04-04	0.9112342606511908	1.5060819043642952	0.3006843587059902	1.1925736120047552	0.6301746657672742	0.09348112582823848	0.001164022923833663	0.0506282128957117	0.035522369122058334	5	2020-10-29
China	2020-04-05	0.9247562957194132	1.5281064031997842	0.3268790585947845	1.2030368697851592	0.6449768060987575	0.09348112582823848	0.001164022923833663	0.0506282128957117	0.035522369122058334	5	2020-10-29
China	2020-04-06	0.9395748783938598	1.5291491931367696	0.3390404414893684	1.2202662332451193	0.6593556658304293	0.09348112582823848	0.001164022923833663	0.0506282128957117	0.035522369122058334	5	2020-10-29
China	2020-04-07	0.9602775304745248	1.5563714560032416	0.3631095503162369	1.237426172547428	0.6823075413187497	0.09348112582823848	0.001164022923833663	0.0506282128957117	0.035522369122058334	5	2020-10-29
China	2020-04-08	0.9894511153964284	1.6040703469482105	0.40963203043662455	1.2670537917894606	0.7111938281493385	0.09348112582823848	0.001164022923833663	0.0506282128957117	0.035522369122058334	5	2020-10-29
China	2020-04-09	1.000591063713898	1.6108136992321491	0.4208984936317636	1.2797008610349	0.7209311573722146	0.09348112582823848	0.001164022923833663	0.0506282128957117	0.035522369122058334	5	2020-10-29
China	2020-04-10	1.0088971465126595	1.6238737947714648	0.4246067886873823	1.287108663682729	0.7301700481484616	0.09348112582823848	0.001164022923833663	0.0506282128957117	0.035522369122058334	5	2020-10-29
China	2020-04-11	1.02905990024236	1.6468899294429271	0.4488496619292993	1.3080171018092883	0.7488503335634056	0.09348112582823848	0.001164022923833663	0.0506282128957117	0.035522369122058334	5	2020-10-29
China	2020-04-12	1.0501835923200782	1.6792076912884015	0.4604608541252647	1.3352943215316222	0.7683143598819437	0.09348112582823848	0.001164022923833663	0.0506282128957117	0.035522369122058334	5	2020-10-29
China	2020-04-13	1.0395555749070984	1.6820118027766284	0.4577549045096608	1.3191266186491457	0.755045145208501	0.09348112582823848	0.001164022923833663	0.0506282128957117	0.035522369122058334	5	2020-10-29
China	2020-04-14	1.0308070767216002	1.6729097913134323	0.4432907781423865	1.316145686958329	0.7483429073985164	0.09348112582823848	0.001164022923833663	0.0506282128957117	0.035522369122058334	5	2020-10-29
China	2020-04-15	1.020437843487726	1.6659883545293677	0.4309196341144549	1.3067357217158893	0.7335513486658662	0.09348112582823848	0.001164022923833663	0.0506282128957117	0.035522369122058334	5	2020-10-29
China	2020-04-16	1.0328233198059715	1.6987557605938264	0.4435902227534155	1.3216321347394513	0.7413001911714144	0.09348112582823848	0.001164022923833663	0.0506282128957117	0.035522369122058334	5	2020-10-29
China	2020-04-17	1.0684451336285414	1.7825885298944248	0.4647702754432059	1.3656724237597435	0.7608167821677093	0.09348112582823848	0.001164022923833663	0.0506282128957117	0.035522369122058334	5	2020-10-29
China	2020-04-18	0.9062774173591108	1.54421405100786	0.3172782518073367	1.183928139935711	0.6245627470916227	0.09348112582823848	0.001164022923833663	0.0506282128957117	0.035522369122058334	5	2020-10-29
China	2020-04-19	0.7820921826094748	1.3855843273705362	0.17590646796427345	1.0597650346600394	0.5078033983464861	0.09348112582823848	0.001164022923833663	0.0506282128957117	0.035522369122058334	5	2020-10-29
China	2020-04-20	0.6876873807884153	1.2743908328689046	0.07329558493880184	0.9659458063854726	0.41172943238418297	0.09348112582823848	0.001164022923833663	0.0506282128957117	0.035522369122058334	5	2020-10-29
China	2020-04-21	0.6211831898450875	1.21096154261902	0.0	0.8998035131259441	0.34375828794216057	0.09348112582823848	0.001164022923833663	0.0506282128957117	0.035522369122058334	5	2020-10-29
China	2020-04-22	0.5596736688051829	1.1510555311101012	0.0	0.8400342728660231	0.2785701024191658	0.09348112582823848	0.001164022923833663	0.0506282128957117	0.035522369122058334	5	2020-10-29
China	2020-04-23	0.5119998493362566	1.100271120842104	0.0	0.7957257573897762	0.2273909768228212	0.09348112582823848	0.001164022923833663	0.0506282128957117	0.035522369122058334	5	2020-10-29
China	2020-04-24	0.4762317486899806	1.0618746998806632	0.0	0.7606608648534805	0.19388220024434188	0.09348112582823848	0.001164022923833663	0.0506282128957117	0.035522369122058334	5	2020-10-29
China	2020-04-25	0.4441241297127956	1.0375840960570135	0.0	0.7259918598592259	0.15963019947893098	0.09348112582823848	0.001164022923833663	0.0506282128957117	0.035522369122058334	5	2020-10-29
China	2020-04-26	0.4232762165366729	1.02386854970785	0.0	0.7058298703213177	0.1396040640576769	0.09348112582823848	0.001164022923833663	0.0506282128957117	0.035522369122058334	5	2020-10-29
China	2020-04-27	0.4142422614372701	1.0127467972007151	0.0	0.7003480876655503	0.1311944824527257	0.09348112582823848	0.001164022923833663	0.0506282128957117	0.035522369122058334	5	2020-10-29
China	2020-04-28	0.41431697054821504	1.021024846107832	0.0	0.6991011715735155	0.12783100678415493	0.09348112582823848	0.001164022923833663	0.0506282128957117	0.035522369122058334	5	2020-10-29
China	2020-04-29	0.39165379612759904	0.9978368748804208	0.0	0.6783113950786994	0.10012705635872354	0.09348112582823848	0.001164022923833663	0.0506282128957117	0.035522369122058334	5	2020-10-29
China	2020-04-30	0.3774893619136725	0.9857868239489028	0.0	0.6690960622454465	0.08314250937422774	0.09348112582823848	0.001164022923833663	0.0506282128957117	0.035522369122058334	5	2020-10-29
China	2020-05-01	0.35144078422863245	0.9686393038553472	0.0	0.6489015839324253	0.05046426811761229	0.09348112582823848	0.001164022923833663	0.0506282128957117	0.035522369122058334	5	2020-10-29
China	2020-05-02	0.3331705708307705	0.9601017483970794	0.0	0.6370604382737073	0.02588698126791877	0.09348112582823848	0.001164022923833663	0.0506282128957117	0.035522369122058334	5	2020-10-29
China	2020-05-03	0.32929389632492456	0.9848323663232184	0.0	0.6423831950361898	0.014106764240637615	0.09348112582823848	0.001164022923833663	0.0506282128957117	0.035522369122058334	5	2020-10-29
China	2020-05-04	0.3185116402935386	1.003316811000129	0.0	0.6440580885830082	0.0	0.09348112582823848	0.001164022923833663	0.0506282128957117	0.035522369122058334	5	2020-10-29
China	2020-05-05	0.31563013070798096	1.033462326942329	0.0	0.6610400378273495	0.0	0.09348112582823848	0.001164022923833663	0.0506282128957117	0.035522369122058334	5	2020-10-29
China	2020-05-06	0.3144352171163396	1.1013276186029042	0.0	0.6940482244137911	0.0	0.09348112582823848	0.001164022923833663	0.0506282128957117	0.035522369122058334	5	2020-10-29
Colombia	2020-03-19	1.4557042149886512	1.864040057889452	1.1472853953353863	1.6195251561073485	1.2942398990178137	0.01496111230070615	0.0035915944281339485	0.016293685656378808	0.0130816486392911	5	2020-10-29
Colombia	2020-03-20	1.4746353260217646	1.8925414873558608	1.1714851593069415	1.6411336509443095	1.3086111215221592	0.01496111230070615	0.0035915944281339485	0.016293685656378808	0.0130816486392911	5	2020-10-29
Colombia	2020-03-21	1.4731703038702164	1.8787392959444889	1.1775003630830672	1.6371307052721729	1.311554224770224	0.01496111230070615	0.0035915944281339485	0.016293685656378808	0.0130816486392911	5	2020-10-29
Colombia	2020-03-22	1.472427117873719	1.871915987752772	1.182748780464327	1.6334247127920856	1.3121532626364254	0.01496111230070615	0.0035915944281339485	0.016293685656378808	0.0130816486392911	5	2020-10-29
Colombia	2020-03-23	1.4762408036307024	1.8817456288197307	1.1906727333033176	1.6377721647272645	1.3157821886784613	0.01496111230070615	0.0035915944281339485	0.016293685656378808	0.0130816486392911	5	2020-10-29
Colombia	2020-03-24	1.4803104621412273	1.9007971418773135	1.197320530799214	1.6402897284734232	1.318039406099026	0.01496111230070615	0.0035915944281339485	0.016293685656378808	0.0130816486392911	5	2020-10-29
Colombia	2020-03-25	1.4602559098540928	1.8303416811657351	1.1901662964889337	1.607811238572037	1.3122320579228552	0.01496111230070615	0.0035915944281339485	0.016293685656378808	0.0130816486392911	5	2020-10-29
Colombia	2020-03-26	1.4336198079742628	1.7577403868893862	1.1803532575147189	1.5699477641008992	1.3000800462717548	0.01496111230070615	0.0035915944281339485	0.016293685656378808	0.0130816486392911	5	2020-10-29
Colombia	2020-03-27	1.424325164956671	1.7397636297468384	1.1716509364320675	1.5550834928253592	1.2953649607534317	0.01496111230070615	0.0035915944281339485	0.016293685656378808	0.0130816486392911	5	2020-10-29
Colombia	2020-03-28	1.4227863522573596	1.7408323775005723	1.1725789228499122	1.5520892348303148	1.2936718425133822	0.01496111230070615	0.0035915944281339485	0.016293685656378808	0.0130816486392911	5	2020-10-29
Colombia	2020-03-29	1.4213224816490837	1.7440913990660416	1.1756778540665973	1.5486451016370175	1.2926329881808691	0.01496111230070615	0.0035915944281339485	0.016293685656378808	0.0130816486392911	5	2020-10-29
Colombia	2020-03-30	1.415909350383196	1.7341448271319175	1.1732743433480557	1.5404172084302468	1.2896898334845337	0.01496111230070615	0.0035915944281339485	0.016293685656378808	0.0130816486392911	5	2020-10-29
Colombia	2020-03-31	1.4086547283081428	1.7195779805598757	1.1715744646187365	1.529854848080496	1.2846506766346422	0.01496111230070615	0.0035915944281339485	0.016293685656378808	0.0130816486392911	5	2020-10-29
Colombia	2020-04-01	1.3998169364787014	1.7035968548427782	1.1650981237691136	1.5177412493195421	1.279441247792096	0.01496111230070615	0.0035915944281339485	0.016293685656378808	0.0130816486392911	5	2020-10-29
Colombia	2020-04-02	1.3814850309086657	1.6669001840300568	1.1428658414449688	1.4944640907804874	1.2660789956650085	0.01496111230070615	0.0035915944281339485	0.016293685656378808	0.0130816486392911	5	2020-10-29
Colombia	2020-04-03	1.3679963259825705	1.642060650652695	1.1227976617398423	1.4777871505212876	1.2561155886626518	0.01496111230070615	0.0035915944281339485	0.016293685656378808	0.0130816486392911	5	2020-10-29
Colombia	2020-04-04	1.3585818305765496	1.6209188432357773	1.109755676235128	1.4669699802182703	1.2501183362994666	0.01496111230070615	0.0035915944281339485	0.016293685656378808	0.0130816486392911	5	2020-10-29
Colombia	2020-04-05	1.3484741354981349	1.6033925991635227	1.0974960766994042	1.4560844423495198	1.2429465820453791	0.01496111230070615	0.0035915944281339485	0.016293685656378808	0.0130816486392911	5	2020-10-29
Colombia	2020-04-06	1.3471145125910362	1.6084655813156743	1.1014542707389436	1.4542629439744963	1.2394428293750788	0.01496111230070615	0.0035915944281339485	0.016293685656378808	0.0130816486392911	5	2020-10-29
Colombia	2020-04-07	1.35185869139307	1.6301506827956194	1.1135825226961835	1.4586255583440662	1.2411787970068633	0.01496111230070615	0.0035915944281339485	0.016293685656378808	0.0130816486392911	5	2020-10-29
Colombia	2020-04-08	1.3455479128334429	1.6270971572183015	1.0996452230105411	1.451497035588635	1.2351579855810009	0.01496111230070615	0.0035915944281339485	0.016293685656378808	0.0130816486392911	5	2020-10-29
Colombia	2020-04-09	1.3249231001210586	1.5829110067548824	1.068347267884369	1.4310409777948965	1.2174896250204317	0.01496111230070615	0.0035915944281339485	0.016293685656378808	0.0130816486392911	5	2020-10-29
Colombia	2020-04-10	1.3077681632822489	1.5525975664148597	1.0375482396359117	1.4158138584412896	1.2000257325169643	0.01496111230070615	0.0035915944281339485	0.016293685656378808	0.0130816486392911	5	2020-10-29
Colombia	2020-04-11	1.2846826400268574	1.5212963769379535	0.9862306534175924	1.3979801295855687	1.1741878032789272	0.01496111230070615	0.0035915944281339485	0.016293685656378808	0.0130816486392911	5	2020-10-29
Colombia	2020-04-12	1.2590260277864975	1.4977930550280043	0.9031816692811624	1.3834696387847512	1.14360418718857	0.01496111230070615	0.0035915944281339485	0.016293685656378808	0.0130816486392911	5	2020-10-29
Colombia	2020-04-13	1.2462357228623246	1.4851849167093525	0.8721445785186337	1.3772663368189344	1.124775669126388	0.01496111230070615	0.0035915944281339485	0.016293685656378808	0.0130816486392911	5	2020-10-29
Colombia	2020-04-14	1.2433844156116112	1.4818595827179355	0.8757093847834426	1.3735197268446977	1.1210568081229362	0.01496111230070615	0.0035915944281339485	0.016293685656378808	0.0130816486392911	5	2020-10-29
Colombia	2020-04-15	1.243914212024548	1.4798653279362897	0.8908902029698949	1.3727577751248752	1.1211125393733348	0.01496111230070615	0.0035915944281339485	0.016293685656378808	0.0130816486392911	5	2020-10-29
Colombia	2020-04-16	1.2478889204108568	1.4823598269287324	0.9130105296694421	1.3730960751946897	1.125720991548063	0.01496111230070615	0.0035915944281339485	0.016293685656378808	0.0130816486392911	5	2020-10-29
Colombia	2020-04-17	1.2543285874851908	1.4863155339131766	0.9410537503234984	1.3757179463781428	1.132964969268926	0.01496111230070615	0.0035915944281339485	0.016293685656378808	0.0130816486392911	5	2020-10-29
Colombia	2020-04-18	1.2555337646902631	1.4883795248122509	0.9459267917557069	1.3764096765096712	1.1361092424291073	0.01496111230070615	0.0035915944281339485	0.016293685656378808	0.0130816486392911	5	2020-10-29
Colombia	2020-04-19	1.2567180230464552	1.4880321492074842	0.9493098278233274	1.3769849567595325	1.1368462393749303	0.01496111230070615	0.0035915944281339485	0.016293685656378808	0.0130816486392911	5	2020-10-29
Colombia	2020-04-20	1.2590900263862057	1.4923149768649795	0.9540539745523752	1.3799076843333542	1.1401830876673555	0.01496111230070615	0.0035915944281339485	0.016293685656378808	0.0130816486392911	5	2020-10-29
Colombia	2020-04-21	1.2623925532431803	1.4956164395703706	0.9595691080227404	1.3816711636267949	1.1439823154424775	0.01496111230070615	0.0035915944281339485	0.016293685656378808	0.0130816486392911	5	2020-10-29
Colombia	2020-04-22	1.2675162554450248	1.5025174674816293	0.9735755955351164	1.3843035672609985	1.1496990140131422	0.01496111230070615	0.0035915944281339485	0.016293685656378808	0.0130816486392911	5	2020-10-29
Colombia	2020-04-23	1.2725313709442456	1.5132129605261224	0.9834935361653436	1.3878122418017744	1.1550280015322445	0.01496111230070615	0.0035915944281339485	0.016293685656378808	0.0130816486392911	5	2020-10-29
Colombia	2020-04-24	1.2793599279124144	1.5273996425301637	0.997733257977034	1.3930580626681737	1.1639368694447505	0.01496111230070615	0.0035915944281339485	0.016293685656378808	0.0130816486392911	5	2020-10-29
Colombia	2020-04-25	1.2779611399145032	1.5263866940629969	0.995801310324522	1.392870015467594	1.1613434287200426	0.01496111230070615	0.0035915944281339485	0.016293685656378808	0.0130816486392911	5	2020-10-29
Colombia	2020-04-26	1.2766880998278525	1.5278963990189285	0.9895540175930944	1.3926821211076317	1.1586903829384132	0.01496111230070615	0.0035915944281339485	0.016293685656378808	0.0130816486392911	5	2020-10-29
Colombia	2020-04-27	1.2776573271946676	1.5261775143257212	0.989831012889736	1.3946964667266104	1.1596510121799009	0.01496111230070615	0.0035915944281339485	0.016293685656378808	0.0130816486392911	5	2020-10-29
Colombia	2020-04-28	1.2829004801084012	1.5369776046013994	0.9993866797594512	1.3998113099214455	1.1635429030946025	0.01496111230070615	0.0035915944281339485	0.016293685656378808	0.0130816486392911	5	2020-10-29
Colombia	2020-04-29	1.2826223482902197	1.539797619484753	0.996589117833844	1.4008688471670667	1.1633274105411084	0.01496111230070615	0.0035915944281339485	0.016293685656378808	0.0130816486392911	5	2020-10-29
Colombia	2020-04-30	1.2866902082947569	1.5498261384186025	0.9988300683048964	1.4060677065188976	1.1656006041511824	0.01496111230070615	0.0035915944281339485	0.016293685656378808	0.0130816486392911	5	2020-10-29
Colombia	2020-05-01	1.2911905794773777	1.5610678485650775	1.0062480957530824	1.411050693340038	1.1683233576292371	0.01496111230070615	0.0035915944281339485	0.016293685656378808	0.0130816486392911	5	2020-10-29
Colombia	2020-05-02	1.285367086117884	1.5543747478066268	0.9821573367883898	1.4080233178829364	1.1615590651574088	0.01496111230070615	0.0035915944281339485	0.016293685656378808	0.0130816486392911	5	2020-10-29
Colombia	2020-05-03	1.2862299169864742	1.563847223269588	0.97593372678058	1.4110466545493483	1.1588425746847937	0.01496111230070615	0.0035915944281339485	0.016293685656378808	0.0130816486392911	5	2020-10-29
Colombia	2020-05-04	1.2875648900758654	1.5769298029475984	0.97200904364206	1.4149432826878376	1.1562876828890034	0.01496111230070615	0.0035915944281339485	0.016293685656378808	0.0130816486392911	5	2020-10-29
Colombia	2020-05-05	1.2934547921320183	1.6085945437991729	0.966574392445217	1.4238725553684553	1.1588001101155472	0.01496111230070615	0.0035915944281339485	0.016293685656378808	0.0130816486392911	5	2020-10-29
Colombia	2020-05-06	1.2872098588780987	1.6083320743230354	0.9327610112857334	1.4222874962883263	1.148230521338375	0.01496111230070615	0.0035915944281339485	0.016293685656378808	0.0130816486392911	5	2020-10-29
Congo (Brazzaville)	2020-04-16	0.813999215478091	1.9841781914828256	0.0	1.3332187075190618	0.2928005210320385	0.01897039917431565	0.007441630814345456	0.12216575981212252	0.09992567715443612	5	2020-10-29
Congo (Brazzaville)	2020-04-17	0.8316142685164352	1.9214182183556339	0.0	1.3175827877145905	0.33695584899731645	0.01897039917431565	0.007441630814345456	0.12216575981212252	0.09992567715443612	5	2020-10-29
Congo (Brazzaville)	2020-04-18	0.7773993912375113	1.805983654020304	0.0	1.2658890423792168	0.2875997171030783	0.01897039917431565	0.007441630814345456	0.12216575981212252	0.09992567715443612	5	2020-10-29
Congo (Brazzaville)	2020-04-19	0.7759658394031337	1.7697688020501197	0.0	1.2625433220073488	0.3006883106950213	0.01897039917431565	0.007441630814345456	0.12216575981212252	0.09992567715443612	5	2020-10-29
Congo (Brazzaville)	2020-04-20	0.8364610619961739	1.82000970080098	0.0	1.297895640550555	0.3790366949213399	0.01897039917431565	0.007441630814345456	0.12216575981212252	0.09992567715443612	5	2020-10-29
Congo (Brazzaville)	2020-04-21	0.8332005704785554	1.818023563248108	0.0	1.2829450559124929	0.381968815605972	0.01897039917431565	0.007441630814345456	0.12216575981212252	0.09992567715443612	5	2020-10-29
Congo (Brazzaville)	2020-04-22	0.8712386015517146	1.8704261754194773	0.0	1.315714221886519	0.4308767066029947	0.01897039917431565	0.007441630814345456	0.12216575981212252	0.09992567715443612	5	2020-10-29
Congo (Brazzaville)	2020-04-23	0.8150377738040867	1.7649117243113932	0.0	1.2595516717745752	0.3713168821285442	0.01897039917431565	0.007441630814345456	0.12216575981212252	0.09992567715443612	5	2020-10-29
Congo (Brazzaville)	2020-04-24	0.8316240152514031	1.7829205245181687	0.0	1.2695448307582415	0.3944192465152545	0.01897039917431565	0.007441630814345456	0.12216575981212252	0.09992567715443612	5	2020-10-29
Congo (Brazzaville)	2020-04-25	0.7800033879408447	1.7352333865519527	0.0	1.2480910737994733	0.31835425613980817	0.01897039917431565	0.007441630814345456	0.12216575981212252	0.09992567715443612	5	2020-10-29
Congo (Brazzaville)	2020-04-26	0.7793956690494881	1.7330839048979687	0.0	1.2496947437966244	0.3222444717698536	0.01897039917431565	0.007441630814345456	0.12216575981212252	0.09992567715443612	5	2020-10-29
Congo (Brazzaville)	2020-04-27	0.8162111149774526	1.7726043409831274	0.0	1.276959942224218	0.3684593150805368	0.01897039917431565	0.007441630814345456	0.12216575981212252	0.09992567715443612	5	2020-10-29
Congo (Brazzaville)	2020-04-28	0.9049654030347164	1.870536437552296	0.0	1.3425295826008676	0.4756427366202041	0.01897039917431565	0.007441630814345456	0.12216575981212252	0.09992567715443612	5	2020-10-29
Congo (Brazzaville)	2020-04-29	0.9489896704247952	1.9350158435406055	0.0	1.3908594057582582	0.5217014577208596	0.01897039917431565	0.007441630814345456	0.12216575981212252	0.09992567715443612	5	2020-10-29
Congo (Brazzaville)	2020-04-30	1.0862500047524817	2.2436506571237294	0.09042953155744816	1.5204708977159929	0.6404567683236322	0.01897039917431565	0.007441630814345456	0.12216575981212252	0.09992567715443612	5	2020-10-29
Congo (Brazzaville)	2020-05-01	1.0813369894812042	2.153628334103086	0.07849883991227058	1.5307577347149728	0.6371695105404397	0.01897039917431565	0.007441630814345456	0.12216575981212252	0.09992567715443612	5	2020-10-29
Congo (Brazzaville)	2020-05-02	1.0544471318569264	2.1353738963607882	0.0	1.5208795198928318	0.6077859949105904	0.01897039917431565	0.007441630814345456	0.12216575981212252	0.09992567715443612	5	2020-10-29
Congo (Brazzaville)	2020-05-03	1.1169612720368087	2.2690997113728293	0.002735951662070968	1.5952652029003571	0.6592691099153077	0.01897039917431565	0.007441630814345456	0.12216575981212252	0.09992567715443612	5	2020-10-29
Congo (Brazzaville)	2020-05-04	1.2775979607013208	2.5804343818367013	0.20047628690267186	1.793586417789021	0.7591292908956584	0.01897039917431565	0.007441630814345456	0.12216575981212252	0.09992567715443612	5	2020-10-29
Congo (Brazzaville)	2020-05-05	1.4280474376945755	3.032922159337493	0.2894359660127901	2.047856740773626	0.8189970907796721	0.01897039917431565	0.007441630814345456	0.12216575981212252	0.09992567715443612	5	2020-10-29
Congo (Brazzaville)	2020-05-06	1.7962064771729251	4.841021584847769	0.337202393897857	2.745312632098323	0.8747748819470541	0.01897039917431565	0.007441630814345456	0.12216575981212252	0.09992567715443612	5	2020-10-29
Congo (Kinshasa)	2020-04-02	1.0206012516218532	1.5858788483344206	0.2683781672968366	1.29728211323204	0.7705900124823432	0.0015207754515191374	0.06678758656968165	0.015125499963812928	0.04796949290204024	5	2020-10-29
Congo (Kinshasa)	2020-04-03	1.011547162202428	1.5636533901700893	0.27565663044745203	1.2843744209152341	0.7649888325251958	0.0015207754515191374	0.06678758656968165	0.015125499963812928	0.04796949290204024	5	2020-10-29
Congo (Kinshasa)	2020-04-04	1.0146713656326478	1.5491532278022009	0.3186577000746679	1.278256445046425	0.7720729896394084	0.0015207754515191374	0.06678758656968165	0.015125499963812928	0.04796949290204024	5	2020-10-29
Congo (Kinshasa)	2020-04-05	1.0116726535013756	1.5416760572795725	0.3279439908197327	1.2744186139814562	0.7686805945015165	0.0015207754515191374	0.06678758656968165	0.015125499963812928	0.04796949290204024	5	2020-10-29
Congo (Kinshasa)	2020-04-06	1.0213976227960015	1.5380038173855857	0.3689760641250632	1.2752297941090465	0.7870097827817506	0.0015207754515191374	0.06678758656968165	0.015125499963812928	0.04796949290204024	5	2020-10-29
Congo (Kinshasa)	2020-04-07	1.0348892472839084	1.5465666132484774	0.4289695264772556	1.2806479022281896	0.8098984785614678	0.0015207754515191374	0.06678758656968165	0.015125499963812928	0.04796949290204024	5	2020-10-29
Congo (Kinshasa)	2020-04-08	1.0427676921217777	1.5451317482946176	0.4465998234933233	1.2829266977173654	0.8254165228725524	0.0015207754515191374	0.06678758656968165	0.015125499963812928	0.04796949290204024	5	2020-10-29
Congo (Kinshasa)	2020-04-09	1.059517511269129	1.5550454089143793	0.4979596248293609	1.2936975560342732	0.8505489529910057	0.0015207754515191374	0.06678758656968165	0.015125499963812928	0.04796949290204024	5	2020-10-29
Congo (Kinshasa)	2020-04-10	1.0931702635079965	1.6021450451148933	0.5849047972211701	1.3188308052402022	0.894293556471782	0.0015207754515191374	0.06678758656968165	0.015125499963812928	0.04796949290204024	5	2020-10-29
Congo (Kinshasa)	2020-04-11	1.0865492514222368	1.5769889786626894	0.5655860583495701	1.3119964267476347	0.8895750278050834	0.0015207754515191374	0.06678758656968165	0.015125499963812928	0.04796949290204024	5	2020-10-29
Congo (Kinshasa)	2020-04-12	1.0875956245459677	1.5715724383450336	0.5567979397510581	1.3114212543805213	0.8954228347446962	0.0015207754515191374	0.06678758656968165	0.015125499963812928	0.04796949290204024	5	2020-10-29
Congo (Kinshasa)	2020-04-13	1.0890895099707134	1.5685289408410377	0.5565947809505413	1.3134756791947086	0.8980428501684076	0.0015207754515191374	0.06678758656968165	0.015125499963812928	0.04796949290204024	5	2020-10-29
Congo (Kinshasa)	2020-04-14	1.1048820937862882	1.5845917763867936	0.595363451571507	1.3258561293119984	0.9173486670500628	0.0015207754515191374	0.06678758656968165	0.015125499963812928	0.04796949290204024	5	2020-10-29
Congo (Kinshasa)	2020-04-15	1.1270354779749463	1.6143485396220096	0.6398232237378442	1.3465089710559266	0.9453345023891809	0.0015207754515191374	0.06678758656968165	0.015125499963812928	0.04796949290204024	5	2020-10-29
Congo (Kinshasa)	2020-04-16	1.1450228033147385	1.6473501623029183	0.6664018414622584	1.3627646664614668	0.9640048822478458	0.0015207754515191374	0.06678758656968165	0.015125499963812928	0.04796949290204024	5	2020-10-29
Congo (Kinshasa)	2020-04-17	1.1614542255416902	1.6613311063668943	0.6984383256277075	1.380660544664832	0.975134682655903	0.0015207754515191374	0.06678758656968165	0.015125499963812928	0.04796949290204024	5	2020-10-29
Congo (Kinshasa)	2020-04-18	1.1686054456189214	1.6681523975050918	0.7080653486863001	1.3895504827327312	0.9754178121925464	0.0015207754515191374	0.06678758656968165	0.015125499963812928	0.04796949290204024	5	2020-10-29
Congo (Kinshasa)	2020-04-19	1.1707278330861624	1.6691849747059624	0.703241817460363	1.3947380837280168	0.9745657899234874	0.0015207754515191374	0.06678758656968165	0.015125499963812928	0.04796949290204024	5	2020-10-29
Congo (Kinshasa)	2020-04-20	1.168950950568135	1.6596456166120264	0.6924535256789401	1.391290234954755	0.972916337063396	0.0015207754515191374	0.06678758656968165	0.015125499963812928	0.04796949290204024	5	2020-10-29
Congo (Kinshasa)	2020-04-21	1.180822227298917	1.6819418227523326	0.7093116924681626	1.402880145221459	0.9719854112703752	0.0015207754515191374	0.06678758656968165	0.015125499963812928	0.04796949290204024	5	2020-10-29
Congo (Kinshasa)	2020-04-22	1.1886183009481437	1.6936047160497083	0.7168002727797829	1.4108189303606429	0.9725115878560134	0.0015207754515191374	0.06678758656968165	0.015125499963812928	0.04796949290204024	5	2020-10-29
Congo (Kinshasa)	2020-04-23	1.2060589975761515	1.7289795860550403	0.7456450160399033	1.4295480504075793	0.9766107593898492	0.0015207754515191374	0.06678758656968165	0.015125499963812928	0.04796949290204024	5	2020-10-29
Congo (Kinshasa)	2020-04-24	1.2196687042096643	1.7581007992109556	0.7657426337081848	1.4463672153093017	0.979066914271282	0.0015207754515191374	0.06678758656968165	0.015125499963812928	0.04796949290204024	5	2020-10-29
Congo (Kinshasa)	2020-04-25	1.2327436855105367	1.791610352676546	0.7811755471101339	1.4628929205476862	0.9759291819246906	0.0015207754515191374	0.06678758656968165	0.015125499963812928	0.04796949290204024	5	2020-10-29
Congo (Kinshasa)	2020-04-26	1.2457050993785337	1.811527457529286	0.7997572774612899	1.480750939545354	0.9779300203431572	0.0015207754515191374	0.06678758656968165	0.015125499963812928	0.04796949290204024	5	2020-10-29
Congo (Kinshasa)	2020-04-27	1.2528688280735472	1.8320275684335687	0.797631726718427	1.4940195259567874	0.9814972217699546	0.0015207754515191374	0.06678758656968165	0.015125499963812928	0.04796949290204024	5	2020-10-29
Congo (Kinshasa)	2020-04-28	1.2677412137526325	1.878390520561961	0.8163974257884767	1.512618988303131	0.9772031314746529	0.0015207754515191374	0.06678758656968165	0.015125499963812928	0.04796949290204024	5	2020-10-29
Congo (Kinshasa)	2020-04-29	1.2930505795078682	1.943283510435404	0.8339870053592319	1.5501782028671016	0.9842952097934874	0.0015207754515191374	0.06678758656968165	0.015125499963812928	0.04796949290204024	5	2020-10-29
Congo (Kinshasa)	2020-04-30	1.3235132834093493	2.077675315776962	0.8527211260807896	1.590718485479829	0.9941815247157444	0.0015207754515191374	0.06678758656968165	0.015125499963812928	0.04796949290204024	5	2020-10-29
Congo (Kinshasa)	2020-05-01	1.308072654634835	2.00082165998742	0.8408077555723396	1.5753359246220342	0.9878120384729984	0.0015207754515191374	0.06678758656968165	0.015125499963812928	0.04796949290204024	5	2020-10-29
Congo (Kinshasa)	2020-05-02	1.3015630565506449	1.984294287741044	0.8274287328295475	1.568118141880115	0.9813823342595696	0.0015207754515191374	0.06678758656968165	0.015125499963812928	0.04796949290204024	5	2020-10-29
Congo (Kinshasa)	2020-05-03	1.2843577515181623	1.9497103836217744	0.8009317473090272	1.5481042935133145	0.9701322645854308	0.0015207754515191374	0.06678758656968165	0.015125499963812928	0.04796949290204024	5	2020-10-29
Congo (Kinshasa)	2020-05-04	1.2871165461157306	1.9661615537717188	0.7836833886974292	1.5574511726628222	0.965977518832314	0.0015207754515191374	0.06678758656968165	0.015125499963812928	0.04796949290204024	5	2020-10-29
Congo (Kinshasa)	2020-05-05	1.306508232383513	2.061363548252083	0.7917050012303077	1.5883147159776734	0.9679262547719044	0.0015207754515191374	0.06678758656968165	0.015125499963812928	0.04796949290204024	5	2020-10-29
Congo (Kinshasa)	2020-05-06	1.3368995639602312	2.2010742933614087	0.7969003152740304	1.643963489948952	0.9734530700138238	0.0015207754515191374	0.06678758656968165	0.015125499963812928	0.04796949290204024	5	2020-10-29
Costa Rica	2020-03-22	0.9400734910869496	1.2779438396216998	0.6699812792420383	1.070510994309155	0.8042017463327142	0.006507407709921753	0.030601241566018175	0.036467736237306814	0.007307818185960372	5	2020-10-29
Costa Rica	2020-03-23	0.946407401717637	1.2655533398971164	0.7028575070502314	1.073510371321961	0.8143539367597121	0.006507407709921753	0.030601241566018175	0.036467736237306814	0.007307818185960372	5	2020-10-29
Costa Rica	2020-03-24	0.9489386598696304	1.255695067889112	0.7202689500233654	1.0741708578156224	0.8211445003397868	0.006507407709921753	0.030601241566018175	0.036467736237306814	0.007307818185960372	5	2020-10-29
Costa Rica	2020-03-25	0.9578989472458348	1.2733076508202281	0.7346937271206277	1.0828990878445472	0.8286336739504442	0.006507407709921753	0.030601241566018175	0.036467736237306814	0.007307818185960372	5	2020-10-29
Costa Rica	2020-03-26	0.9652246861113992	1.2937265397971989	0.7477489618425472	1.0921332868398554	0.8346208902685205	0.006507407709921753	0.030601241566018175	0.036467736237306814	0.007307818185960372	5	2020-10-29
Costa Rica	2020-03-27	0.9616549680321156	1.2794740188732379	0.7490377366451796	1.084967334947839	0.8328539568895553	0.006507407709921753	0.030601241566018175	0.036467736237306814	0.007307818185960372	5	2020-10-29
Costa Rica	2020-03-28	0.9484951318475618	1.244992867541051	0.7381961383093661	1.0634950475913991	0.8275054808800991	0.006507407709921753	0.030601241566018175	0.036467736237306814	0.007307818185960372	5	2020-10-29
Costa Rica	2020-03-29	0.9267413665409634	1.1938848052223217	0.7102381972655429	1.0352287934600877	0.8113949406033246	0.006507407709921753	0.030601241566018175	0.036467736237306814	0.007307818185960372	5	2020-10-29
Costa Rica	2020-03-30	0.9133184813401533	1.1657797290459848	0.6876167371178462	1.019004384455628	0.8034043548841193	0.006507407709921753	0.030601241566018175	0.036467736237306814	0.007307818185960372	5	2020-10-29
Costa Rica	2020-03-31	0.9107070419061092	1.1579688904807144	0.6879780277603532	1.014166828836374	0.8011118121349788	0.006507407709921753	0.030601241566018175	0.036467736237306814	0.007307818185960372	5	2020-10-29
Costa Rica	2020-04-01	0.914549086015426	1.1679375469647957	0.6995166240670171	1.018077872877747	0.802666637261148	0.006507407709921753	0.030601241566018175	0.036467736237306814	0.007307818185960372	5	2020-10-29
Costa Rica	2020-04-02	0.9071606392063812	1.154652651263162	0.6897503035905168	1.0081660455093815	0.7973736218855088	0.006507407709921753	0.030601241566018175	0.036467736237306814	0.007307818185960372	5	2020-10-29
Costa Rica	2020-04-03	0.9000155873644728	1.1415411246303973	0.6798182215085607	0.9990107263179132	0.7924458139818031	0.006507407709921753	0.030601241566018175	0.036467736237306814	0.007307818185960372	5	2020-10-29
Costa Rica	2020-04-04	0.8951805077911269	1.1341972161604768	0.6713797202453249	0.991960909736273	0.7922272821553785	0.006507407709921753	0.030601241566018175	0.036467736237306814	0.007307818185960372	5	2020-10-29
Costa Rica	2020-04-05	0.8918731874428351	1.134705366340674	0.6713328237199288	0.9881165435914521	0.7941175303105488	0.006507407709921753	0.030601241566018175	0.036467736237306814	0.007307818185960372	5	2020-10-29
Costa Rica	2020-04-06	0.8882366467543061	1.1258739002414628	0.6670794485021654	0.9828516836046484	0.7892823031896761	0.006507407709921753	0.030601241566018175	0.036467736237306814	0.007307818185960372	5	2020-10-29
Costa Rica	2020-04-07	0.8948356940494004	1.1449152551600712	0.6828424374415267	0.989140872046212	0.7933820610978843	0.006507407709921753	0.030601241566018175	0.036467736237306814	0.007307818185960372	5	2020-10-29
Costa Rica	2020-04-08	0.9051262729818872	1.1824635264668852	0.6983024652434255	1.002489153410673	0.7940591135851213	0.006507407709921753	0.030601241566018175	0.036467736237306814	0.007307818185960372	5	2020-10-29
Costa Rica	2020-04-09	0.9140519067940066	1.2239760520418312	0.7070454747220769	1.013583807053518	0.7973817066932862	0.006507407709921753	0.030601241566018175	0.036467736237306814	0.007307818185960372	5	2020-10-29
Costa Rica	2020-04-10	0.8897450767548103	1.1554430922496726	0.6779085353883154	0.9824446479933944	0.7892993044312375	0.006507407709921753	0.030601241566018175	0.036467736237306814	0.007307818185960372	5	2020-10-29
Costa Rica	2020-04-11	0.8679512604121011	1.1001408327104771	0.6447006870164059	0.9602359828527808	0.7823213870621146	0.006507407709921753	0.030601241566018175	0.036467736237306814	0.007307818185960372	5	2020-10-29
Costa Rica	2020-04-12	0.8465059463148524	1.059568017333261	0.6042143033698926	0.9414553492032364	0.7573137407765906	0.006507407709921753	0.030601241566018175	0.036467736237306814	0.007307818185960372	5	2020-10-29
Costa Rica	2020-04-13	0.8241041813079012	1.029417305265712	0.5588003962594084	0.925224652466928	0.7274785666036878	0.006507407709921753	0.030601241566018175	0.036467736237306814	0.007307818185960372	5	2020-10-29
Costa Rica	2020-04-14	0.7992969606829478	1.0087776270668916	0.4981297447366584	0.911357733218451	0.6896032392617422	0.006507407709921753	0.030601241566018175	0.036467736237306814	0.007307818185960372	5	2020-10-29
Costa Rica	2020-04-15	0.789581257494326	1.0049615682572637	0.4745535830823538	0.9056656841105032	0.6732351285883176	0.006507407709921753	0.030601241566018175	0.036467736237306814	0.007307818185960372	5	2020-10-29
Costa Rica	2020-04-16	0.7868224862463268	1.0036862050923012	0.4725206820926074	0.9024642128635548	0.6681827486482266	0.006507407709921753	0.030601241566018175	0.036467736237306814	0.007307818185960372	5	2020-10-29
Costa Rica	2020-04-17	0.771373922702422	0.9975471519963776	0.4254831121236706	0.8994845803887115	0.6406248503067746	0.006507407709921753	0.030601241566018175	0.036467736237306814	0.007307818185960372	5	2020-10-29
Costa Rica	2020-04-18	0.7621299045219059	0.9926070221690594	0.4023234213765104	0.8929505283291365	0.6233525398261557	0.006507407709921753	0.030601241566018175	0.036467736237306814	0.007307818185960372	5	2020-10-29
Costa Rica	2020-04-19	0.7593915118176444	0.9921379725297992	0.39517065428625053	0.8922480743343434	0.618109912549903	0.006507407709921753	0.030601241566018175	0.036467736237306814	0.007307818185960372	5	2020-10-29
Costa Rica	2020-04-20	0.7635687601688376	0.9922209202439652	0.4032302958740113	0.8938744551442055	0.625041115838867	0.006507407709921753	0.030601241566018175	0.036467736237306814	0.007307818185960372	5	2020-10-29
Costa Rica	2020-04-21	0.7839237688767008	1.0001562195055609	0.466609857710552	0.9020162061485532	0.6614214064917249	0.006507407709921753	0.030601241566018175	0.036467736237306814	0.007307818185960372	5	2020-10-29
Costa Rica	2020-04-22	0.8006165566550374	1.0139482584083754	0.5070117593052146	0.9109880519062624	0.6887010250340593	0.006507407709921753	0.030601241566018175	0.036467736237306814	0.007307818185960372	5	2020-10-29
Costa Rica	2020-04-23	0.7937011749855656	1.010445278936274	0.4816897725525406	0.909592830894669	0.6783116061618739	0.006507407709921753	0.030601241566018175	0.036467736237306814	0.007307818185960372	5	2020-10-29
Costa Rica	2020-04-24	0.7931747798824045	1.0106431993990692	0.4645339365509654	0.91194388361893	0.6759577185292612	0.006507407709921753	0.030601241566018175	0.036467736237306814	0.007307818185960372	5	2020-10-29
Costa Rica	2020-04-25	0.8124357196473648	1.024699778150444	0.5218459270417656	0.9220966968950004	0.7068759145662602	0.006507407709921753	0.030601241566018175	0.036467736237306814	0.007307818185960372	5	2020-10-29
Costa Rica	2020-04-26	0.8261304521741668	1.040297679172696	0.5388991746968046	0.9330642152589368	0.7270500402520399	0.006507407709921753	0.030601241566018175	0.036467736237306814	0.007307818185960372	5	2020-10-29
Costa Rica	2020-04-27	0.8551546000805809	1.0738573622117662	0.6018680547537568	0.9548299965110032	0.7655276464713449	0.006507407709921753	0.030601241566018175	0.036467736237306814	0.007307818185960372	5	2020-10-29
Costa Rica	2020-04-28	0.9012030939918864	1.1655964955169602	0.6881217956103018	1.0020556818843922	0.8051307964310987	0.006507407709921753	0.030601241566018175	0.036467736237306814	0.007307818185960372	5	2020-10-29
Costa Rica	2020-04-29	0.9245656579973504	1.2242379606935463	0.7142247043186265	1.035475012788794	0.8040782161089679	0.006507407709921753	0.030601241566018175	0.036467736237306814	0.007307818185960372	5	2020-10-29
Costa Rica	2020-04-30	0.933768099490478	1.2383026014889418	0.7254315227057923	1.0480319571023666	0.8106670659201156	0.006507407709921753	0.030601241566018175	0.036467736237306814	0.007307818185960372	5	2020-10-29
Costa Rica	2020-05-01	0.9442687775067148	1.2568207319355835	0.7301575408657714	1.0658839767658217	0.8135910003663209	0.006507407709921753	0.030601241566018175	0.036467736237306814	0.007307818185960372	5	2020-10-29
Costa Rica	2020-05-02	0.957380884537996	1.2891483782138735	0.737983832461472	1.0886018953044163	0.8180899130802604	0.006507407709921753	0.030601241566018175	0.036467736237306814	0.007307818185960372	5	2020-10-29
Costa Rica	2020-05-03	0.9613877223107598	1.2920097726753101	0.737296336594663	1.093568398252054	0.8226176975006481	0.006507407709921753	0.030601241566018175	0.036467736237306814	0.007307818185960372	5	2020-10-29
Costa Rica	2020-05-04	0.9697134903283291	1.3212382003961634	0.7380852943903141	1.1111877935250294	0.8250130364835939	0.006507407709921753	0.030601241566018175	0.036467736237306814	0.007307818185960372	5	2020-10-29
Costa Rica	2020-05-05	0.9999006400940864	1.4251224257684252	0.7470976603459843	1.1678804556176212	0.8311618321236109	0.006507407709921753	0.030601241566018175	0.036467736237306814	0.007307818185960372	5	2020-10-29
Costa Rica	2020-05-06	0.9889973804230634	1.4113361926805552	0.7287441844029823	1.1528861820562877	0.8269818581859432	0.006507407709921753	0.030601241566018175	0.036467736237306814	0.007307818185960372	5	2020-10-29
Cote d'Ivoire	2020-03-28	1.1941563106791215	1.5505969031058862	0.8868783320846245	1.2826775494018006	1.0500863111215784	0.0019215289086255238	0.05365718375911577	0.002072453688501384	0.043946329188557634	5	2020-10-29
Cote d'Ivoire	2020-03-29	1.1960803092643346	1.5513182474856944	0.8995983823842236	1.283860961988704	1.0522769321304195	0.0019215289086255238	0.05365718375911577	0.002072453688501384	0.043946329188557634	5	2020-10-29
Cote d'Ivoire	2020-03-30	1.192337387121262	1.5235406349795717	0.89197984060903	1.28175439659582	1.050974844180813	0.0019215289086255238	0.05365718375911577	0.002072453688501384	0.043946329188557634	5	2020-10-29
Cote d'Ivoire	2020-03-31	1.191475933726669	1.513907603868648	0.8964307378305665	1.2810769112064344	1.050646220069556	0.0019215289086255238	0.05365718375911577	0.002072453688501384	0.043946329188557634	5	2020-10-29
Cote d'Ivoire	2020-04-01	1.1912629979606304	1.5068817599801485	0.8935365623965718	1.2802688123804442	1.051483976010742	0.0019215289086255238	0.05365718375911577	0.002072453688501384	0.043946329188557634	5	2020-10-29
Cote d'Ivoire	2020-04-02	1.1925719143812707	1.5062960805347785	0.9037460035765794	1.2801453326184014	1.0536830631070395	0.0019215289086255238	0.05365718375911577	0.002072453688501384	0.043946329188557634	5	2020-10-29
Cote d'Ivoire	2020-04-03	1.1959251216202091	1.5236443848625	0.9169216947786484	1.281665870897691	1.056088511131552	0.0019215289086255238	0.05365718375911577	0.002072453688501384	0.043946329188557634	5	2020-10-29
Cote d'Ivoire	2020-04-04	1.1978059720057403	1.5320540633836808	0.9249063150205552	1.2820241663969547	1.0585268608471865	0.0019215289086255238	0.05365718375911577	0.002072453688501384	0.043946329188557634	5	2020-10-29
Cote d'Ivoire	2020-04-05	1.1992904501276354	1.5356689355850524	0.9306100207615208	1.2813507188280673	1.0616014741392743	0.0019215289086255238	0.05365718375911577	0.002072453688501384	0.043946329188557634	5	2020-10-29
Cote d'Ivoire	2020-04-06	1.2020645933527048	1.550125237256577	0.9354777212821908	1.2841498840869656	1.0626727771961826	0.0019215289086255238	0.05365718375911577	0.002072453688501384	0.043946329188557634	5	2020-10-29
Cote d'Ivoire	2020-04-07	1.2004939346629655	1.5354659278093383	0.9341736879866316	1.2827008253921068	1.0638943767978353	0.0019215289086255238	0.05365718375911577	0.002072453688501384	0.043946329188557634	5	2020-10-29
Cote d'Ivoire	2020-04-08	1.1995987865490607	1.527044290105826	0.9332032188107188	1.2813327287059697	1.0639294000774453	0.0019215289086255238	0.05365718375911577	0.002072453688501384	0.043946329188557634	5	2020-10-29
Cote d'Ivoire	2020-04-09	1.1989543566330472	1.531738883886339	0.9323232818474336	1.2798588561195765	1.063926914102436	0.0019215289086255238	0.05365718375911577	0.002072453688501384	0.043946329188557634	5	2020-10-29
Cote d'Ivoire	2020-04-10	1.196700921171054	1.519898445978784	0.9312331212986756	1.277474869056968	1.0628500819487174	0.0019215289086255238	0.05365718375911577	0.002072453688501384	0.043946329188557634	5	2020-10-29
Cote d'Ivoire	2020-04-11	1.1967646544571888	1.5196814360986108	0.9308519289564136	1.2774436972750864	1.0626091155506483	0.0019215289086255238	0.05365718375911577	0.002072453688501384	0.043946329188557634	5	2020-10-29
Cote d'Ivoire	2020-04-12	1.192972490459559	1.5007181181787614	0.9260926590494308	1.2738357709530912	1.060559275185357	0.0019215289086255238	0.05365718375911577	0.002072453688501384	0.043946329188557634	5	2020-10-29
Cote d'Ivoire	2020-04-13	1.1897585636616008	1.4875953470545844	0.9172564603585802	1.2717057495334188	1.0584496289960494	0.0019215289086255238	0.05365718375911577	0.002072453688501384	0.043946329188557634	5	2020-10-29
Cote d'Ivoire	2020-04-14	1.1864351201425405	1.4747047871110013	0.9062178339348912	1.2684509564278863	1.0558826396463497	0.0019215289086255238	0.05365718375911577	0.002072453688501384	0.043946329188557634	5	2020-10-29
Cote d'Ivoire	2020-04-15	1.1852008005084784	1.4711285111428583	0.9019300984551984	1.2676940173960989	1.0558302656865242	0.0019215289086255238	0.05365718375911577	0.002072453688501384	0.043946329188557634	5	2020-10-29
Cote d'Ivoire	2020-04-16	1.1864489094813409	1.4750104731376752	0.9086445392133304	1.2677048649782443	1.055889139809228	0.0019215289086255238	0.05365718375911577	0.002072453688501384	0.043946329188557634	5	2020-10-29
Cote d'Ivoire	2020-04-17	1.1886965645968894	1.4784385938444673	0.91484880834421	1.2698145070372973	1.0569419503287023	0.0019215289086255238	0.05365718375911577	0.002072453688501384	0.043946329188557634	5	2020-10-29
Cote d'Ivoire	2020-04-18	1.191097532858676	1.4919866708069212	0.9215032256076788	1.271933731157186	1.0585261272783368	0.0019215289086255238	0.05365718375911577	0.002072453688501384	0.043946329188557634	5	2020-10-29
Cote d'Ivoire	2020-04-19	1.1878905944826017	1.4834561091660652	0.9129108227621628	1.2701076998622076	1.0557422356040065	0.0019215289086255238	0.05365718375911577	0.002072453688501384	0.043946329188557634	5	2020-10-29
Cote d'Ivoire	2020-04-20	1.1854714136181257	1.4730522396023384	0.9026319975984342	1.2688946989692855	1.0552831969637435	0.0019215289086255238	0.05365718375911577	0.002072453688501384	0.043946329188557634	5	2020-10-29
Cote d'Ivoire	2020-04-21	1.1851535634259165	1.474602569035109	0.9021824545771988	1.268106340644371	1.0546912208687211	0.0019215289086255238	0.05365718375911577	0.002072453688501384	0.043946329188557634	5	2020-10-29
Cote d'Ivoire	2020-04-22	1.1838335505829751	1.4690883034475732	0.8939607398389753	1.2670990732627632	1.0537141027742394	0.0019215289086255238	0.05365718375911577	0.002072453688501384	0.043946329188557634	5	2020-10-29
Cote d'Ivoire	2020-04-23	1.1824498762540725	1.4668442475183292	0.8887527868569226	1.2656363563006732	1.0523395013558927	0.0019215289086255238	0.05365718375911577	0.002072453688501384	0.043946329188557634	5	2020-10-29
Cote d'Ivoire	2020-04-24	1.1806697667756858	1.4608697177283094	0.8778573538574282	1.2635183300548103	1.0514559951165787	0.0019215289086255238	0.05365718375911577	0.002072453688501384	0.043946329188557634	5	2020-10-29
Cote d'Ivoire	2020-04-25	1.1774981498578188	1.4569936324297508	0.8576188857419391	1.261126382521646	1.0484012812673371	0.0019215289086255238	0.05365718375911577	0.002072453688501384	0.043946329188557634	5	2020-10-29
Cote d'Ivoire	2020-04-26	1.1773055354064106	1.461316804328468	0.8595018886172395	1.2608185567442054	1.0474998765464183	0.0019215289086255238	0.05365718375911577	0.002072453688501384	0.043946329188557634	5	2020-10-29
Cote d'Ivoire	2020-04-27	1.1757270843871672	1.4582511741454662	0.8529345717888597	1.2599760049443025	1.0459731196489	0.0019215289086255238	0.05365718375911577	0.002072453688501384	0.043946329188557634	5	2020-10-29
Cote d'Ivoire	2020-04-28	1.1746547701121046	1.4596490235986417	0.8422833418446578	1.2593442186735078	1.0448033994559482	0.0019215289086255238	0.05365718375911577	0.002072453688501384	0.043946329188557634	5	2020-10-29
Cote d'Ivoire	2020-04-29	1.1751490177235673	1.4661293392814077	0.8416127021132472	1.2604160780753595	1.045881070427418	0.0019215289086255238	0.05365718375911577	0.002072453688501384	0.043946329188557634	5	2020-10-29
Cote d'Ivoire	2020-04-30	1.1747857149486918	1.4646411211924124	0.8332101880589309	1.2603597497021457	1.0450981750433015	0.0019215289086255238	0.05365718375911577	0.002072453688501384	0.043946329188557634	5	2020-10-29
Cote d'Ivoire	2020-05-01	1.1738824468488076	1.46528794663024	0.8213325385704695	1.2607270003089928	1.043658952985468	0.0019215289086255238	0.05365718375911577	0.002072453688501384	0.043946329188557634	5	2020-10-29
Cote d'Ivoire	2020-05-02	1.1728288641229518	1.465086233937098	0.8113534711041502	1.259418019322845	1.0417983599658556	0.0019215289086255238	0.05365718375911577	0.002072453688501384	0.043946329188557634	5	2020-10-29
Cote d'Ivoire	2020-05-03	1.1726167737418831	1.469855349892044	0.8080808482263476	1.260006894971037	1.0420069812792705	0.0019215289086255238	0.05365718375911577	0.002072453688501384	0.043946329188557634	5	2020-10-29
Cote d'Ivoire	2020-05-04	1.172583299761884	1.4773312267386067	0.8037050416147574	1.2599961004277898	1.0406503221251764	0.0019215289086255238	0.05365718375911577	0.002072453688501384	0.043946329188557634	5	2020-10-29
Cote d'Ivoire	2020-05-05	1.172912491347953	1.4846350286584915	0.7963901789120309	1.2612997524806753	1.040411258301882	0.0019215289086255238	0.05365718375911577	0.002072453688501384	0.043946329188557634	5	2020-10-29
Cote d'Ivoire	2020-05-06	1.1735423970161762	1.4914155147588501	0.7864916371461925	1.2621018674349052	1.0395160032087458	0.0019215289086255238	0.05365718375911577	0.002072453688501384	0.043946329188557634	5	2020-10-29
Croatia	2020-03-20	1.7412913569063726	2.1947682477783657	1.311939694696037	1.9478947955691437	1.5308024758922285	0.12223259974185315	0.0004265897654254225	0.10274767025328413	0.0068909587916342	5	2020-10-29
Croatia	2020-03-21	1.8113422586437469	2.313439672784212	1.357187511438228	2.0317187389647104	1.5883943460722143	0.12223259974185315	0.0004265897654254225	0.10274767025328413	0.0068909587916342	5	2020-10-29
Croatia	2020-03-22	1.7072148095731907	2.1049799419865853	1.3232750604992196	1.8893691090362204	1.523712107739636	0.12223259974185315	0.0004265897654254225	0.10274767025328413	0.0068909587916342	5	2020-10-29
Croatia	2020-03-23	1.635100455578056	1.9963602274180643	1.2900017369825978	1.80213968856828	1.4659940230048951	0.12223259974185315	0.0004265897654254225	0.10274767025328413	0.0068909587916342	5	2020-10-29
Croatia	2020-03-24	1.559882452833255	1.9043730738084188	1.2320651421069342	1.7139840256706629	1.4024471061554002	0.12223259974185315	0.0004265897654254225	0.10274767025328413	0.0068909587916342	5	2020-10-29
Croatia	2020-03-25	1.4779466291987935	1.8051023115657063	1.1586963158230148	1.6277535301854484	1.3301718327487946	0.12223259974185315	0.0004265897654254225	0.10274767025328413	0.0068909587916342	5	2020-10-29
Croatia	2020-03-26	1.4160623911388337	1.7320243550096304	1.1026084932232003	1.5627506640343771	1.2699503902365357	0.12223259974185315	0.0004265897654254225	0.10274767025328413	0.0068909587916342	5	2020-10-29
Croatia	2020-03-27	1.387726541649431	1.7066373422779335	1.0809288235483872	1.5337091574067478	1.2421971778350651	0.12223259974185315	0.0004265897654254225	0.10274767025328413	0.0068909587916342	5	2020-10-29
Croatia	2020-03-28	1.3166839989482952	1.6276764893368996	1.0064714109454542	1.4606940141911489	1.1740698418929183	0.12223259974185315	0.0004265897654254225	0.10274767025328413	0.0068909587916342	5	2020-10-29
Croatia	2020-03-29	1.253817927607732	1.5577765039176192	0.9351575081155568	1.3973731376583909	1.1112451682788782	0.12223259974185315	0.0004265897654254225	0.10274767025328413	0.0068909587916342	5	2020-10-29
Croatia	2020-03-30	1.2218289501753552	1.5299339087214912	0.9102390119535124	1.364698457206128	1.0809303115346625	0.12223259974185315	0.0004265897654254225	0.10274767025328413	0.0068909587916342	5	2020-10-29
Croatia	2020-03-31	1.1822233030256604	1.4898853138821573	0.8699597153663486	1.3227400476195963	1.0409912485676744	0.12223259974185315	0.0004265897654254225	0.10274767025328413	0.0068909587916342	5	2020-10-29
Croatia	2020-04-01	1.1397213496878258	1.4463780562422894	0.824365589420827	1.2815555269578116	0.9992408505095872	0.12223259974185315	0.0004265897654254225	0.10274767025328413	0.0068909587916342	5	2020-10-29
Croatia	2020-04-02	1.063251139927684	1.3645606974473592	0.7350135846581263	1.209110083880653	0.918159712270067	0.12223259974185315	0.0004265897654254225	0.10274767025328413	0.0068909587916342	5	2020-10-29
Croatia	2020-04-03	1.0259736539638389	1.3237938805912897	0.6947766346107893	1.171295398274529	0.8815643976944971	0.12223259974185315	0.0004265897654254225	0.10274767025328413	0.0068909587916342	5	2020-10-29
Croatia	2020-04-04	0.9844554095034102	1.2856546801138005	0.6420761143281255	1.1341005667235575	0.8360528487185467	0.12223259974185315	0.0004265897654254225	0.10274767025328413	0.0068909587916342	5	2020-10-29
Croatia	2020-04-05	0.9677463054942486	1.2688065122863854	0.6301502555494771	1.1140145461487785	0.8227871467816651	0.12223259974185315	0.0004265897654254225	0.10274767025328413	0.0068909587916342	5	2020-10-29
Croatia	2020-04-06	0.9565368646194436	1.2557991005425737	0.6286100027218691	1.1000167739334792	0.8130960485326572	0.12223259974185315	0.0004265897654254225	0.10274767025328413	0.0068909587916342	5	2020-10-29
Croatia	2020-04-07	0.9735260164113037	1.2744129824059098	0.656781333192134	1.1119608383759054	0.8343285706507726	0.12223259974185315	0.0004265897654254225	0.10274767025328413	0.0068909587916342	5	2020-10-29
Croatia	2020-04-08	0.9833395812524924	1.295037053233473	0.6797939389987413	1.1219519899626986	0.8438823891870129	0.12223259974185315	0.0004265897654254225	0.10274767025328413	0.0068909587916342	5	2020-10-29
Croatia	2020-04-09	0.9860148618919828	1.3043725549344725	0.6879905000928952	1.124543819218075	0.8448940578190921	0.12223259974185315	0.0004265897654254225	0.10274767025328413	0.0068909587916342	5	2020-10-29
Croatia	2020-04-10	0.9801220285230928	1.308503395406878	0.6757708384296081	1.124693959232531	0.8369373740401386	0.12223259974185315	0.0004265897654254225	0.10274767025328413	0.0068909587916342	5	2020-10-29
Croatia	2020-04-11	0.9250182346395184	1.2352454868778435	0.6177999520951686	1.0663919778165492	0.7852948984876926	0.12223259974185315	0.0004265897654254225	0.10274767025328413	0.0068909587916342	5	2020-10-29
Croatia	2020-04-12	0.9061076260910571	1.2140636848593536	0.6020113757568	1.0455579643895732	0.7655213060641043	0.12223259974185315	0.0004265897654254225	0.10274767025328413	0.0068909587916342	5	2020-10-29
Croatia	2020-04-13	0.8668619062197709	1.1785737448390816	0.5629900659560456	1.0079870760188585	0.7252743177779579	0.12223259974185315	0.0004265897654254225	0.10274767025328413	0.0068909587916342	5	2020-10-29
Croatia	2020-04-14	0.834345377885169	1.1413972261213408	0.525380531005555	0.9744455321187748	0.6944466003416567	0.12223259974185315	0.0004265897654254225	0.10274767025328413	0.0068909587916342	5	2020-10-29
Croatia	2020-04-15	0.7920045055055167	1.0956993725730981	0.4792828921155773	0.932789586589694	0.6515221684690957	0.12223259974185315	0.0004265897654254225	0.10274767025328413	0.0068909587916342	5	2020-10-29
Croatia	2020-04-16	0.7643497089072859	1.0693997252811829	0.4505195240154584	0.9061745606564544	0.6229859062147759	0.12223259974185315	0.0004265897654254225	0.10274767025328413	0.0068909587916342	5	2020-10-29
Croatia	2020-04-17	0.7194830927870546	1.0215154494520902	0.387640617563338	0.8659679243206482	0.5754353303599404	0.12223259974185315	0.0004265897654254225	0.10274767025328413	0.0068909587916342	5	2020-10-29
Croatia	2020-04-18	0.6999822154726609	1.002850870342876	0.37202522440053465	0.8462151171932306	0.5556461345856791	0.12223259974185315	0.0004265897654254225	0.10274767025328413	0.0068909587916342	5	2020-10-29
Croatia	2020-04-19	0.7098865522634912	1.0069403859800634	0.40089879270702733	0.8489321529004539	0.5678604149712301	0.12223259974185315	0.0004265897654254225	0.10274767025328413	0.0068909587916342	5	2020-10-29
Croatia	2020-04-20	0.6937102330122547	0.9928082806020372	0.37431524691486173	0.8363004709060935	0.5513764214688364	0.12223259974185315	0.0004265897654254225	0.10274767025328413	0.0068909587916342	5	2020-10-29
Croatia	2020-04-21	0.7204415976537446	1.030439122432084	0.4158966249406705	0.8611997598774108	0.5791016509529597	0.12223259974185315	0.0004265897654254225	0.10274767025328413	0.0068909587916342	5	2020-10-29
Croatia	2020-04-22	0.7426439411346424	1.066603763797104	0.4331143262426359	0.8844382790318227	0.5989294077125922	0.12223259974185315	0.0004265897654254225	0.10274767025328413	0.0068909587916342	5	2020-10-29
Croatia	2020-04-23	0.7137625748529813	1.0307136876861591	0.4063949455343288	0.8535537953865027	0.5719848581820569	0.12223259974185315	0.0004265897654254225	0.10274767025328413	0.0068909587916342	5	2020-10-29
Croatia	2020-04-24	0.670349141952584	0.9769585568639676	0.3613019084647496	0.8108539684050591	0.5296357578008322	0.12223259974185315	0.0004265897654254225	0.10274767025328413	0.0068909587916342	5	2020-10-29
Croatia	2020-04-25	0.6105125711821916	0.9146319742101279	0.2871841708291545	0.7555979366189733	0.4660237763099389	0.12223259974185315	0.0004265897654254225	0.10274767025328413	0.0068909587916342	5	2020-10-29
Croatia	2020-04-26	0.5888331121509986	0.8909729809877389	0.26280857650298906	0.7345857781137877	0.4446072290854398	0.12223259974185315	0.0004265897654254225	0.10274767025328413	0.0068909587916342	5	2020-10-29
Croatia	2020-04-27	0.5730488173126115	0.8802801744534412	0.2403606563775993	0.7205574280128499	0.4265593207126812	0.12223259974185315	0.0004265897654254225	0.10274767025328413	0.0068909587916342	5	2020-10-29
Croatia	2020-04-28	0.5754196895066719	0.8798022519119579	0.24136766724646	0.7217643444198464	0.4302446421140568	0.12223259974185315	0.0004265897654254225	0.10274767025328413	0.0068909587916342	5	2020-10-29
Croatia	2020-04-29	0.5949636852619451	0.9018485857805062	0.272827975604781	0.7385791330997151	0.4519568336300596	0.12223259974185315	0.0004265897654254225	0.10274767025328413	0.0068909587916342	5	2020-10-29
Croatia	2020-04-30	0.5946561758710182	0.9024144734637616	0.27274360815626875	0.741428191100096	0.4467484678872628	0.12223259974185315	0.0004265897654254225	0.10274767025328413	0.0068909587916342	5	2020-10-29
Croatia	2020-05-01	0.5781079807104741	0.8880883037282232	0.2503000791951251	0.7251758895998819	0.431510030707076	0.12223259974185315	0.0004265897654254225	0.10274767025328413	0.0068909587916342	5	2020-10-29
Croatia	2020-05-02	0.5634571564805133	0.8770308593313656	0.2294181381487661	0.7140650555761364	0.4141151986818584	0.12223259974185315	0.0004265897654254225	0.10274767025328413	0.0068909587916342	5	2020-10-29
Croatia	2020-05-03	0.5856838098906728	0.912018600865687	0.248534487484268	0.7370776101405587	0.4339715112539837	0.12223259974185315	0.0004265897654254225	0.10274767025328413	0.0068909587916342	5	2020-10-29
Croatia	2020-05-04	0.603174890963504	0.94188380079722	0.2599080830122933	0.7587326749087291	0.4473507016136882	0.12223259974185315	0.0004265897654254225	0.10274767025328413	0.0068909587916342	5	2020-10-29
Croatia	2020-05-05	0.6403588307403587	1.0077100813718585	0.2797265009019172	0.8078331516651889	0.4703717491158152	0.12223259974185315	0.0004265897654254225	0.10274767025328413	0.0068909587916342	5	2020-10-29
Croatia	2020-05-06	0.6392243365397281	1.047649289593301	0.24318246642660654	0.8251969350507553	0.4534222262547537	0.12223259974185315	0.0004265897654254225	0.10274767025328413	0.0068909587916342	5	2020-10-29
Cuba	2020-03-29	1.0607406113793003	1.3660430321930508	0.7117425872530139	1.208346435951552	0.9112335488104346	0.02672221759651117	0.0056715644140559185	0.16543010629563196	0.0041232831669887615	5	2020-10-29
Cuba	2020-03-30	1.0853767626666453	1.3658791243373332	0.7834513721072365	1.215811271831081	0.9548696914265108	0.02672221759651117	0.0056715644140559185	0.16543010629563196	0.0041232831669887615	5	2020-10-29
Cuba	2020-03-31	1.0620070357366411	1.3294940229735266	0.7544494457379189	1.1915567808706309	0.9297322713874646	0.02672221759651117	0.0056715644140559185	0.16543010629563196	0.0041232831669887615	5	2020-10-29
Cuba	2020-04-01	1.096044972250544	1.352661281260531	0.8190934659112468	1.217405855648258	0.9756832661190734	0.02672221759651117	0.0056715644140559185	0.16543010629563196	0.0041232831669887615	5	2020-10-29
Cuba	2020-04-02	1.1189145475042281	1.3699953797730875	0.8516832696665819	1.234817533835781	1.0036405080665507	0.02672221759651117	0.0056715644140559185	0.16543010629563196	0.0041232831669887615	5	2020-10-29
Cuba	2020-04-03	1.1725487669600845	1.4294624643645115	0.9294223459865104	1.28651638474359	1.059814698486358	0.02672221759651117	0.0056715644140559185	0.16543010629563196	0.0041232831669887615	5	2020-10-29
Cuba	2020-04-04	1.16610523741174	1.4138505920750144	0.911642636283831	1.2807833733928673	1.0541653729473377	0.02672221759651117	0.0056715644140559185	0.16543010629563196	0.0041232831669887615	5	2020-10-29
Cuba	2020-04-05	1.2249123639844886	1.4938305183288805	0.9861792569938748	1.3436454087555625	1.1039335882651051	0.02672221759651117	0.0056715644140559185	0.16543010629563196	0.0041232831669887615	5	2020-10-29
Cuba	2020-04-06	1.2719908464887075	1.5665931322050015	1.0233724651893972	1.4030315716894497	1.1378055407164291	0.02672221759651117	0.0056715644140559185	0.16543010629563196	0.0041232831669887615	5	2020-10-29
Cuba	2020-04-07	1.345162560166086	1.7114911489393083	1.0460764625793026	1.5106088677533598	1.1768532579755635	0.02672221759651117	0.0056715644140559185	0.16543010629563196	0.0041232831669887615	5	2020-10-29
Cuba	2020-04-08	1.3772414180278316	1.7957761618206298	1.0558460338656064	1.5617077362925813	1.1888314682436292	0.02672221759651117	0.0056715644140559185	0.16543010629563196	0.0041232831669887615	5	2020-10-29
Cuba	2020-04-09	1.3365823692911438	1.6891429927251882	1.053650737308277	1.496506607031958	1.1746564917126407	0.02672221759651117	0.0056715644140559185	0.16543010629563196	0.0041232831669887615	5	2020-10-29
Cuba	2020-04-10	1.2740415174687183	1.5697263285309728	1.0257450002011057	1.4086061799712921	1.135253202643378	0.02672221759651117	0.0056715644140559185	0.16543010629563196	0.0041232831669887615	5	2020-10-29
Cuba	2020-04-11	1.2329161318714246	1.5094776355973722	0.994248448623072	1.3584189414442684	1.1051049009614335	0.02672221759651117	0.0056715644140559185	0.16543010629563196	0.0041232831669887615	5	2020-10-29
Cuba	2020-04-12	1.183159864334734	1.4456399190197509	0.9474093903769524	1.2992463260392468	1.069695226824383	0.02672221759651117	0.0056715644140559185	0.16543010629563196	0.0041232831669887615	5	2020-10-29
Cuba	2020-04-13	1.150571905262926	1.403444762193884	0.9113311286179936	1.2616409790166139	1.0418067019487018	0.02672221759651117	0.0056715644140559185	0.16543010629563196	0.0041232831669887615	5	2020-10-29
Cuba	2020-04-14	1.1034703377232145	1.345984983927623	0.8405666236786582	1.2166777826201425	0.9950925112692024	0.02672221759651117	0.0056715644140559185	0.16543010629563196	0.0041232831669887615	5	2020-10-29
Cuba	2020-04-15	1.0952385197348091	1.3362066868230666	0.839185148573365	1.2056328886183059	0.9869725885727524	0.02672221759651117	0.0056715644140559185	0.16543010629563196	0.0041232831669887615	5	2020-10-29
Cuba	2020-04-16	1.0933836128185113	1.3372859156017076	0.8479966184734141	1.200694123430596	0.9851928526418188	0.02672221759651117	0.0056715644140559185	0.16543010629563196	0.0041232831669887615	5	2020-10-29
Cuba	2020-04-17	1.1026414750520463	1.364270428964093	0.8685372007879406	1.2128223227968258	0.993413568009392	0.02672221759651117	0.0056715644140559185	0.16543010629563196	0.0041232831669887615	5	2020-10-29
Cuba	2020-04-18	1.0859687881688116	1.3457024897544692	0.8506774147515871	1.1951189100181838	0.976449266194423	0.02672221759651117	0.0056715644140559185	0.16543010629563196	0.0041232831669887615	5	2020-10-29
Cuba	2020-04-19	1.0447020781701977	1.2896031535140264	0.7996200220367823	1.1514098104895338	0.9366792327355538	0.02672221759651117	0.0056715644140559185	0.16543010629563196	0.0041232831669887615	5	2020-10-29
Cuba	2020-04-20	1.0219325872466416	1.2685934592214898	0.7711767283288573	1.1288480486398789	0.9145328160926746	0.02672221759651117	0.0056715644140559185	0.16543010629563196	0.0041232831669887615	5	2020-10-29
Cuba	2020-04-21	0.9999234560200216	1.2409299688824906	0.7507499050066904	1.1051320057950431	0.8918300437093285	0.02672221759651117	0.0056715644140559185	0.16543010629563196	0.0041232831669887615	5	2020-10-29
Cuba	2020-04-22	0.9823088053614834	1.2224241076712907	0.7295427366880267	1.0883762413165066	0.8737031774019006	0.02672221759651117	0.0056715644140559185	0.16543010629563196	0.0041232831669887615	5	2020-10-29
Cuba	2020-04-23	0.9584400955197956	1.1985164248128817	0.7058353696152622	1.0673176780435398	0.8469039561164661	0.02672221759651117	0.0056715644140559185	0.16543010629563196	0.0041232831669887615	5	2020-10-29
Cuba	2020-04-24	0.9417174767706216	1.1812566078270927	0.6833902078781456	1.0506170719392414	0.8308289416756113	0.02672221759651117	0.0056715644140559185	0.16543010629563196	0.0041232831669887615	5	2020-10-29
Cuba	2020-04-25	0.9178376205798701	1.1562683811765089	0.6558070262651174	1.0292594758159974	0.8037773871188566	0.02672221759651117	0.0056715644140559185	0.16543010629563196	0.0041232831669887615	5	2020-10-29
Cuba	2020-04-26	0.8711511611314615	1.109489510026105	0.5805124163964608	0.9959081844601952	0.7484240373131086	0.02672221759651117	0.0056715644140559185	0.16543010629563196	0.0041232831669887615	5	2020-10-29
Cuba	2020-04-27	0.8521306288270303	1.0969966605738373	0.5420403954237443	0.9805662771570428	0.7243857269561356	0.02672221759651117	0.0056715644140559185	0.16543010629563196	0.0041232831669887615	5	2020-10-29
Cuba	2020-04-28	0.8909846955199088	1.1277280239893348	0.6266968510667741	1.003683560077527	0.7761672949443191	0.02672221759651117	0.0056715644140559185	0.16543010629563196	0.0041232831669887615	5	2020-10-29
Cuba	2020-04-29	0.8844000157608085	1.1256038293177495	0.6161189587325209	0.9983837166637368	0.7683099278518416	0.02672221759651117	0.0056715644140559185	0.16543010629563196	0.0041232831669887615	5	2020-10-29
Cuba	2020-04-30	0.9037972790101964	1.1522392601878249	0.6532453388975963	1.016344980917362	0.7886395799718147	0.02672221759651117	0.0056715644140559185	0.16543010629563196	0.0041232831669887615	5	2020-10-29
Cuba	2020-05-01	0.9319547586261984	1.2076245417730282	0.6782868307940089	1.0472128985071665	0.8142297999948042	0.02672221759651117	0.0056715644140559185	0.16543010629563196	0.0041232831669887615	5	2020-10-29
Cuba	2020-05-02	0.9687629121867916	1.3431072968463682	0.6948115255311045	1.1003264296298156	0.8302592281760917	0.02672221759651117	0.0056715644140559185	0.16543010629563196	0.0041232831669887615	5	2020-10-29
Cuba	2020-05-03	0.8709862856259558	1.1310115369776914	0.6028409678009956	0.9909810354658748	0.7495452492640209	0.02672221759651117	0.0056715644140559185	0.16543010629563196	0.0041232831669887615	5	2020-10-29
Cuba	2020-05-04	0.7816834249387039	1.0569153372555404	0.4616446793077356	0.9301638933132752	0.6365382572972274	0.02672221759651117	0.0056715644140559185	0.16543010629563196	0.0041232831669887615	5	2020-10-29
Cuba	2020-05-05	0.7367286606663164	1.0480409421650565	0.3723147656092053	0.9079698398289414	0.5714325720857987	0.02672221759651117	0.0056715644140559185	0.16543010629563196	0.0041232831669887615	5	2020-10-29
Cuba	2020-05-06	0.7218760600325547	1.058547157879826	0.3146499504473769	0.9095750922595576	0.5410341776188191	0.02672221759651117	0.0056715644140559185	0.16543010629563196	0.0041232831669887615	5	2020-10-29
Cyprus	2020-03-24	0.7284753398430742	1.1950907967773172	0.1828708349570444	0.9808218405084648	0.4756108038459858	0.05088158635204483	0.0013191558320979626	0.24780199952027715	0.006060219992939157	5	2020-10-29
Cyprus	2020-03-25	0.7764794921791026	1.1948997736645148	0.3076840788225457	0.99609460196887	0.5561396160006353	0.05088158635204483	0.0013191558320979626	0.24780199952027715	0.006060219992939157	5	2020-10-29
Cyprus	2020-03-26	0.8835613851880221	1.2410392643908892	0.4914083026272668	1.0603342915151517	0.7028165664796542	0.05088158635204483	0.0013191558320979626	0.24780199952027715	0.006060219992939157	5	2020-10-29
Cyprus	2020-03-27	0.99563552970194	1.33221447827171	0.6488272992571601	1.1557763879974918	0.837883079460409	0.05088158635204483	0.0013191558320979626	0.24780199952027715	0.006060219992939157	5	2020-10-29
Cyprus	2020-03-28	1.1160112772633557	1.4761488578112083	0.7876667666450485	1.2747903555554578	0.9548146077291996	0.05088158635204483	0.0013191558320979626	0.24780199952027715	0.006060219992939157	5	2020-10-29
Cyprus	2020-03-29	1.2684620814173295	1.7139043251849644	0.9013909961886678	1.4676802546767655	1.0658963372262389	0.05088158635204483	0.0013191558320979626	0.24780199952027715	0.006060219992939157	5	2020-10-29
Cyprus	2020-03-30	1.2534872061567608	1.639797419964801	0.8959309102250826	1.4344633272568856	1.0715268778863145	0.05088158635204483	0.0013191558320979626	0.24780199952027715	0.006060219992939157	5	2020-10-29
Cyprus	2020-03-31	1.365902254125154	1.8332501117920452	0.9385506600711744	1.5894606720021158	1.138219296529613	0.05088158635204483	0.0013191558320979626	0.24780199952027715	0.006060219992939157	5	2020-10-29
Cyprus	2020-04-01	1.4493684153039887	2.054474588311199	0.9491361297098048	1.7257170973024305	1.169257770955749	0.05088158635204483	0.0013191558320979626	0.24780199952027715	0.006060219992939157	5	2020-10-29
Cyprus	2020-04-02	1.3011131636271536	1.7307520339868925	0.915859193475822	1.4994382896990024	1.102093413685597	0.05088158635204483	0.0013191558320979626	0.24780199952027715	0.006060219992939157	5	2020-10-29
Cyprus	2020-04-03	1.1946912286248912	1.5662947986640978	0.8589028802094612	1.3636773199432353	1.0271601589434252	0.05088158635204483	0.0013191558320979626	0.24780199952027715	0.006060219992939157	5	2020-10-29
Cyprus	2020-04-04	1.0729288023756285	1.4129736442053624	0.7344295352198359	1.2281666167779344	0.9197699609264324	0.05088158635204483	0.0013191558320979626	0.24780199952027715	0.006060219992939157	5	2020-10-29
Cyprus	2020-04-05	0.9803808671165448	1.3172498209147159	0.5960659791629015	1.14273797952694	0.8184971474774196	0.05088158635204483	0.0013191558320979626	0.24780199952027715	0.006060219992939157	5	2020-10-29
Cyprus	2020-04-06	0.955896321842312	1.2877796751685289	0.5834813240095233	1.1135805187309376	0.7965954938572074	0.05088158635204483	0.0013191558320979626	0.24780199952027715	0.006060219992939157	5	2020-10-29
Cyprus	2020-04-07	0.9949905268622192	1.3359392760220608	0.6647187265275353	1.1440679849309832	0.8446879942172899	0.05088158635204483	0.0013191558320979626	0.24780199952027715	0.006060219992939157	5	2020-10-29
Cyprus	2020-04-08	1.0183887903703959	1.3685503498262892	0.6929719338329094	1.1715802156322006	0.8649035136808383	0.05088158635204483	0.0013191558320979626	0.24780199952027715	0.006060219992939157	5	2020-10-29
Cyprus	2020-04-09	1.0194714145074777	1.3899601662647938	0.7000122933302715	1.1761843916202956	0.8611075647939637	0.05088158635204483	0.0013191558320979626	0.24780199952027715	0.006060219992939157	5	2020-10-29
Cyprus	2020-04-10	0.959165899833838	1.2998255563552887	0.6352093082793455	1.112193802323057	0.8068307485458133	0.05088158635204483	0.0013191558320979626	0.24780199952027715	0.006060219992939157	5	2020-10-29
Cyprus	2020-04-11	0.8877751856858527	1.2165127790127084	0.5477585679304721	1.0352001964759363	0.7416288881648528	0.05088158635204483	0.0013191558320979626	0.24780199952027715	0.006060219992939157	5	2020-10-29
Cyprus	2020-04-12	0.8603628116797507	1.185416969719521	0.5163329668611002	1.0104522743507502	0.7122301277452866	0.05088158635204483	0.0013191558320979626	0.24780199952027715	0.006060219992939157	5	2020-10-29
Cyprus	2020-04-13	0.8921124694669649	1.2397933896860869	0.5731672756063694	1.041928592354966	0.7414229225711441	0.05088158635204483	0.0013191558320979626	0.24780199952027715	0.006060219992939157	5	2020-10-29
Cyprus	2020-04-14	0.8802853728358108	1.239311147021116	0.5530847764709741	1.0342643416193074	0.7267020857533137	0.05088158635204483	0.0013191558320979626	0.24780199952027715	0.006060219992939157	5	2020-10-29
Cyprus	2020-04-15	0.7972465565281504	1.126971174588839	0.4593659788394715	0.9432815046635594	0.6484625616481074	0.05088158635204483	0.0013191558320979626	0.24780199952027715	0.006060219992939157	5	2020-10-29
Cyprus	2020-04-16	0.7350086941555214	1.0535111187082802	0.3977085220384423	0.8855933097244545	0.5826605642142678	0.05088158635204483	0.0013191558320979626	0.24780199952027715	0.006060219992939157	5	2020-10-29
Cyprus	2020-04-17	0.6657394581745706	0.9860812694593536	0.3051025901593509	0.8247184633845697	0.5066348232392022	0.05088158635204483	0.0013191558320979626	0.24780199952027715	0.006060219992939157	5	2020-10-29
Cyprus	2020-04-18	0.6028465637322967	0.9331733578929168	0.22065917988612727	0.7755806796378039	0.4330376056193848	0.05088158635204483	0.0013191558320979626	0.24780199952027715	0.006060219992939157	5	2020-10-29
Cyprus	2020-04-19	0.5571350085187134	0.9041600645626544	0.16190572578711782	0.7396297657800557	0.3743989521875184	0.05088158635204483	0.0013191558320979626	0.24780199952027715	0.006060219992939157	5	2020-10-29
Cyprus	2020-04-20	0.5544785229651445	0.8989014090010758	0.16660841298656792	0.7354318846563491	0.3746189281405501	0.05088158635204483	0.0013191558320979626	0.24780199952027715	0.006060219992939157	5	2020-10-29
Cyprus	2020-04-21	0.597915610908172	0.9257663345434392	0.23366537911412225	0.7626430753286753	0.4331881082624457	0.05088158635204483	0.0013191558320979626	0.24780199952027715	0.006060219992939157	5	2020-10-29
Cyprus	2020-04-22	0.5864608137354721	0.910966200736948	0.20896425889862413	0.7553265507524536	0.4199599512806153	0.05088158635204483	0.0013191558320979626	0.24780199952027715	0.006060219992939157	5	2020-10-29
Cyprus	2020-04-23	0.6049460140377759	0.9283461691275396	0.23842501564036456	0.7698203199688294	0.44012230625773663	0.05088158635204483	0.0013191558320979626	0.24780199952027715	0.006060219992939157	5	2020-10-29
Cyprus	2020-04-24	0.6605986862255706	0.9842472498089312	0.3149441412432089	0.8109828275318577	0.5070010130388677	0.05088158635204483	0.0013191558320979626	0.24780199952027715	0.006060219992939157	5	2020-10-29
Cyprus	2020-04-25	0.6800585297636721	1.0025200157216276	0.337987146320469	0.8300088250041049	0.529264927551848	0.05088158635204483	0.0013191558320979626	0.24780199952027715	0.006060219992939157	5	2020-10-29
Cyprus	2020-04-26	0.7272473274689304	1.0539762157041055	0.3968874076463633	0.8743074445295143	0.5792292036397616	0.05088158635204483	0.0013191558320979626	0.24780199952027715	0.006060219992939157	5	2020-10-29
Cyprus	2020-04-27	0.778000839909887	1.1237708052298665	0.4480523935212465	0.9294033858360042	0.6270577052416896	0.05088158635204483	0.0013191558320979626	0.24780199952027715	0.006060219992939157	5	2020-10-29
Cyprus	2020-04-28	0.8899871200994598	1.3351215889372423	0.5415850552168792	1.07372079294596	0.7068069857515616	0.05088158635204483	0.0013191558320979626	0.24780199952027715	0.006060219992939157	5	2020-10-29
Cyprus	2020-04-29	0.8154044360099707	1.1694544115036951	0.4899671946634735	0.9712356923273257	0.6602250940929957	0.05088158635204483	0.0013191558320979626	0.24780199952027715	0.006060219992939157	5	2020-10-29
Cyprus	2020-04-30	0.7968516382916848	1.1482088456094648	0.46861334768158	0.9498357075241726	0.6448738202083101	0.05088158635204483	0.0013191558320979626	0.24780199952027715	0.006060219992939157	5	2020-10-29
Cyprus	2020-05-01	0.7879433493816294	1.1375530614430611	0.4600706826271814	0.9421441730647464	0.6349315433671652	0.05088158635204483	0.0013191558320979626	0.24780199952027715	0.006060219992939157	5	2020-10-29
Cyprus	2020-05-02	0.7768517775937538	1.125742230047294	0.4444349506034162	0.9306101284121076	0.6229201135448791	0.05088158635204483	0.0013191558320979626	0.24780199952027715	0.006060219992939157	5	2020-10-29
Cyprus	2020-05-03	0.7517054133772223	1.095110817656059	0.4161511185888267	0.9062180996836472	0.5950650284431199	0.05088158635204483	0.0013191558320979626	0.24780199952027715	0.006060219992939157	5	2020-10-29
Cyprus	2020-05-04	0.6725337450445514	1.0203456267985975	0.2931797040343166	0.840521843884352	0.5042803387452705	0.05088158635204483	0.0013191558320979626	0.24780199952027715	0.006060219992939157	5	2020-10-29
Cyprus	2020-05-05	0.6818100875295967	1.050030272994796	0.2933543948339197	0.8556495069619074	0.5079742208035276	0.05088158635204483	0.0013191558320979626	0.24780199952027715	0.006060219992939157	5	2020-10-29
Cyprus	2020-05-06	0.7061820279494966	1.1210404171268478	0.2749861987116433	0.8980538866979487	0.5130652159285505	0.05088158635204483	0.0013191558320979626	0.24780199952027715	0.006060219992939157	5	2020-10-29
Czechia	2020-03-14	1.8036280756709029	2.2967216754727104	1.3255100716587802	2.0262613193417405	1.5786243188715177	0.08867622641210189	0.0023033629123951904	0.08338787580718175	0.010863921741749235	5	2020-10-29
Czechia	2020-03-15	1.8106264449209923	2.255782875866529	1.3702273737066573	2.016305190609024	1.6051134103107554	0.08867622641210189	0.0023033629123951904	0.08338787580718175	0.010863921741749235	5	2020-10-29
Czechia	2020-03-16	1.806408972883203	2.2332810354867614	1.3896809487944466	2.001812468701643	1.6108457986192386	0.08867622641210189	0.0023033629123951904	0.08338787580718175	0.010863921741749235	5	2020-10-29
Czechia	2020-03-17	1.8541630566177736	2.2952739124067607	1.4427056435337748	2.0521065003450056	1.6550702081480893	0.08867622641210189	0.0023033629123951904	0.08338787580718175	0.010863921741749235	5	2020-10-29
Czechia	2020-03-18	1.8586649030219144	2.3040456795676887	1.4508991312414072	2.0578920884208234	1.656577386976671	0.08867622641210189	0.0023033629123951904	0.08338787580718175	0.010863921741749235	5	2020-10-29
Czechia	2020-03-19	1.9145323053664656	2.4730479633732423	1.471206995723156	2.134068537028279	1.6867429007943762	0.08867622641210189	0.0023033629123951904	0.08338787580718175	0.010863921741749235	5	2020-10-29
Czechia	2020-03-20	1.7925881550728067	2.2228839622842376	1.4072511459008863	1.9831076499647529	1.6010424693378975	0.08867622641210189	0.0023033629123951904	0.08338787580718175	0.010863921741749235	5	2020-10-29
Czechia	2020-03-21	1.6985842714871031	2.086903092214013	1.3282683549411056	1.8762661324120609	1.5205060058637194	0.08867622641210189	0.0023033629123951904	0.08338787580718175	0.010863921741749235	5	2020-10-29
Czechia	2020-03-22	1.6111583232702182	1.9861451927243707	1.2247105917007972	1.7867463845338432	1.4373373604158932	0.08867622641210189	0.0023033629123951904	0.08338787580718175	0.010863921741749235	5	2020-10-29
Czechia	2020-03-23	1.562316770361453	1.936035922705744	1.1741342488993496	1.7349590051425023	1.3908324901369875	0.08867622641210189	0.0023033629123951904	0.08338787580718175	0.010863921741749235	5	2020-10-29
Czechia	2020-03-24	1.5599559691316962	1.935268646787009	1.1961076806542212	1.7292532277521602	1.38965081039211	0.08867622641210189	0.0023033629123951904	0.08338787580718175	0.010863921741749235	5	2020-10-29
Czechia	2020-03-25	1.5717024678549296	1.964179136233001	1.212433182486998	1.7472407583469654	1.396652958252843	0.08867622641210189	0.0023033629123951904	0.08338787580718175	0.010863921741749235	5	2020-10-29
Czechia	2020-03-26	1.5437035971194857	1.9450187774041447	1.1845432852476137	1.7156085377563663	1.3678251359209666	0.08867622641210189	0.0023033629123951904	0.08338787580718175	0.010863921741749235	5	2020-10-29
Czechia	2020-03-27	1.4989191621636455	1.9004428723730704	1.1411033180090973	1.6716792184441818	1.3222407624582109	0.08867622641210189	0.0023033629123951904	0.08338787580718175	0.010863921741749235	5	2020-10-29
Czechia	2020-03-28	1.4151405021449606	1.7921181327805766	1.0617123301714884	1.5823732007668152	1.247376803808422	0.08867622641210189	0.0023033629123951904	0.08338787580718175	0.010863921741749235	5	2020-10-29
Czechia	2020-03-29	1.312538958669467	1.6735910534838347	0.9389466695184148	1.4794889370768345	1.1472400224815211	0.08867622641210189	0.0023033629123951904	0.08338787580718175	0.010863921741749235	5	2020-10-29
Czechia	2020-03-30	1.250143726839689	1.611634478957245	0.8623840165767396	1.4177178359439078	1.0845391625188645	0.08867622641210189	0.0023033629123951904	0.08338787580718175	0.010863921741749235	5	2020-10-29
Czechia	2020-03-31	1.2218593938615203	1.5758242696498062	0.8452333806865736	1.3885662630522853	1.0555847873525612	0.08867622641210189	0.0023033629123951904	0.08338787580718175	0.010863921741749235	5	2020-10-29
Czechia	2020-04-01	1.1770645927453516	1.5277912235970577	0.7995809944553736	1.343810642444054	1.0121660438817708	0.08867622641210189	0.0023033629123951904	0.08338787580718175	0.010863921741749235	5	2020-10-29
Czechia	2020-04-02	1.1586380788724953	1.5183838853703056	0.7911811439455912	1.3228655092716868	0.9931191482380809	0.08867622641210189	0.0023033629123951904	0.08338787580718175	0.010863921741749235	5	2020-10-29
Czechia	2020-04-03	1.1104623055608491	1.4665306462057006	0.7360926268714509	1.2752195664829662	0.9459816817437576	0.08867622641210189	0.0023033629123951904	0.08338787580718175	0.010863921741749235	5	2020-10-29
Czechia	2020-04-04	1.076813196298741	1.4331613830061851	0.7078045750863063	1.2431355017034773	0.9112541671987368	0.08867622641210189	0.0023033629123951904	0.08338787580718175	0.010863921741749235	5	2020-10-29
Czechia	2020-04-05	1.0057362251768	1.353267875388723	0.6184743644298849	1.175946418469851	0.8366837247587858	0.08867622641210189	0.0023033629123951904	0.08338787580718175	0.010863921741749235	5	2020-10-29
Czechia	2020-04-06	0.980317558875027	1.3320080148079874	0.5977719392294677	1.1491579723237288	0.8113599192099676	0.08867622641210189	0.0023033629123951904	0.08338787580718175	0.010863921741749235	5	2020-10-29
Czechia	2020-04-07	0.9549434751388636	1.3050859773139423	0.5791538406989042	1.12291888090756	0.7873243733163778	0.08867622641210189	0.0023033629123951904	0.08338787580718175	0.010863921741749235	5	2020-10-29
Czechia	2020-04-08	0.9401301421852918	1.29502099343272	0.5673424443607631	1.1075585364115963	0.7736747935294205	0.08867622641210189	0.0023033629123951904	0.08338787580718175	0.010863921741749235	5	2020-10-29
Czechia	2020-04-09	0.8965405844455892	1.2484981003655429	0.5251086730801122	1.0668065005443887	0.7265317753336311	0.08867622641210189	0.0023033629123951904	0.08338787580718175	0.010863921741749235	5	2020-10-29
Czechia	2020-04-10	0.8408486867984537	1.1901992211837	0.4527940541526816	1.0160207015592264	0.6681961417697582	0.08867622641210189	0.0023033629123951904	0.08338787580718175	0.010863921741749235	5	2020-10-29
Czechia	2020-04-11	0.7960304073751437	1.1534604001431474	0.3793131732004439	0.9755356401859534	0.6196889906047055	0.08867622641210189	0.0023033629123951904	0.08338787580718175	0.010863921741749235	5	2020-10-29
Czechia	2020-04-12	0.7774958176026063	1.1397678928688608	0.3673086742434796	0.9556765557942823	0.5991953395703521	0.08867622641210189	0.0023033629123951904	0.08338787580718175	0.010863921741749235	5	2020-10-29
Czechia	2020-04-13	0.7536294007691478	1.1160902157554675	0.3289497797918909	0.9378244551009552	0.5751903506784504	0.08867622641210189	0.0023033629123951904	0.08338787580718175	0.010863921741749235	5	2020-10-29
Czechia	2020-04-14	0.7589994762513568	1.1183899886109212	0.346895377759322	0.9367805870969284	0.5862327460888486	0.08867622641210189	0.0023033629123951904	0.08338787580718175	0.010863921741749235	5	2020-10-29
Czechia	2020-04-15	0.7966056215306988	1.149320583534902	0.4153144416358812	0.9639574060104268	0.6301325439873668	0.08867622641210189	0.0023033629123951904	0.08338787580718175	0.010863921741749235	5	2020-10-29
Czechia	2020-04-16	0.838783433581074	1.2093811125050151	0.4708554402511256	1.0038429186803628	0.6730335327698992	0.08867622641210189	0.0023033629123951904	0.08338787580718175	0.010863921741749235	5	2020-10-29
Czechia	2020-04-17	0.8219056572032458	1.1871238466854632	0.4479939243470519	0.9882832555540728	0.6582076074423953	0.08867622641210189	0.0023033629123951904	0.08338787580718175	0.010863921741749235	5	2020-10-29
Czechia	2020-04-18	0.8113056469999873	1.1720521266260644	0.43667807493726296	0.977270816295568	0.6455346719151283	0.08867622641210189	0.0023033629123951904	0.08338787580718175	0.010863921741749235	5	2020-10-29
Czechia	2020-04-19	0.8348225576770211	1.206370084411029	0.4694215634490943	1.0005542342259792	0.6692155231919698	0.08867622641210189	0.0023033629123951904	0.08338787580718175	0.010863921741749235	5	2020-10-29
Czechia	2020-04-20	0.8394949765956068	1.214185951252318	0.4782118616274312	1.0049894235447392	0.6727626162987083	0.08867622641210189	0.0023033629123951904	0.08338787580718175	0.010863921741749235	5	2020-10-29
Czechia	2020-04-21	0.8186808574950669	1.185095582562948	0.4539177564263144	0.9855364007075892	0.6512645462812549	0.08867622641210189	0.0023033629123951904	0.08338787580718175	0.010863921741749235	5	2020-10-29
Czechia	2020-04-22	0.7855161849848247	1.150422017642296	0.4154712160430418	0.9526883040148864	0.6187365643374472	0.08867622641210189	0.0023033629123951904	0.08338787580718175	0.010863921741749235	5	2020-10-29
Czechia	2020-04-23	0.7555781768898222	1.1161216591552436	0.3755190212433158	0.9242349137532524	0.587354316999263	0.08867622641210189	0.0023033629123951904	0.08338787580718175	0.010863921741749235	5	2020-10-29
Czechia	2020-04-24	0.7495192776340793	1.104542008049778	0.368322113625104	0.9189320525917924	0.5821481263213377	0.08867622641210189	0.0023033629123951904	0.08338787580718175	0.010863921741749235	5	2020-10-29
Czechia	2020-04-25	0.7412177219998579	1.0972915787451327	0.3596868238018609	0.9114655022891353	0.5726955883559239	0.08867622641210189	0.0023033629123951904	0.08338787580718175	0.010863921741749235	5	2020-10-29
Czechia	2020-04-26	0.7319302617700773	1.0918907874714014	0.3404242121318469	0.9040497794752164	0.5647579543641632	0.08867622641210189	0.0023033629123951904	0.08338787580718175	0.010863921741749235	5	2020-10-29
Czechia	2020-04-27	0.7373214462523705	1.0974953439282744	0.3513567870958718	0.9088416505294304	0.5681672752390852	0.08867622641210189	0.0023033629123951904	0.08338787580718175	0.010863921741749235	5	2020-10-29
Czechia	2020-04-28	0.7647999401214219	1.1320358388845673	0.3929864331878474	0.9345538873024344	0.5968668842318516	0.08867622641210189	0.0023033629123951904	0.08338787580718175	0.010863921741749235	5	2020-10-29
Czechia	2020-04-29	0.7948030720806231	1.1657704786756145	0.4317309356252608	0.9613746580424548	0.6256162265581274	0.08867622641210189	0.0023033629123951904	0.08338787580718175	0.010863921741749235	5	2020-10-29
Czechia	2020-04-30	0.8110711514032014	1.1935270222551462	0.4430309105646861	0.9817026957037668	0.6396209697235548	0.08867622641210189	0.0023033629123951904	0.08338787580718175	0.010863921741749235	5	2020-10-29
Czechia	2020-05-01	0.7835834814907607	1.153174767767185	0.3925459529534754	0.9584472104310252	0.6105897965968297	0.08867622641210189	0.0023033629123951904	0.08338787580718175	0.010863921741749235	5	2020-10-29
Czechia	2020-05-02	0.7665873536769393	1.1420396535515165	0.36059326404470815	0.9478458570856558	0.5889818408698854	0.08867622641210189	0.0023033629123951904	0.08338787580718175	0.010863921741749235	5	2020-10-29
Czechia	2020-05-03	0.7876394323787511	1.170496291535884	0.3793390842256228	0.9699744661675646	0.6069311682926279	0.08867622641210189	0.0023033629123951904	0.08338787580718175	0.010863921741749235	5	2020-10-29
Czechia	2020-05-04	0.8390768986320402	1.2451658057128627	0.4332124047608827	1.028999099340305	0.6499507095954018	0.08867622641210189	0.0023033629123951904	0.08338787580718175	0.010863921741749235	5	2020-10-29
Czechia	2020-05-05	0.9061528137670051	1.362281664252198	0.4733953123726784	1.1123066629784997	0.6986547306720067	0.08867622641210189	0.0023033629123951904	0.08338787580718175	0.010863921741749235	5	2020-10-29
Czechia	2020-05-06	0.9340429859180376	1.4606022842118058	0.4596487392124538	1.1634594655765118	0.7030678093247497	0.08867622641210189	0.0023033629123951904	0.08338787580718175	0.010863921741749235	5	2020-10-29
Denmark	2020-03-11	2.9959926551238567	3.4192156700319085	2.407172217977801	3.226724754174685	2.769718545945602	0.1901170464287609	0.0009229270251804867	2.274316976844016	0.0019648301739182074	5	2020-10-29
Denmark	2020-03-12	2.2695680008459465	2.59624667248631	1.9173777748845704	2.4260380507985797	2.115109750642296	0.1901170464287609	0.0009229270251804867	2.274316976844016	0.0019648301739182074	5	2020-10-29
Denmark	2020-03-13	1.71541202666419	2.03092481179867	1.3857775785508448	1.8662615598440595	1.5650407581035726	0.1901170464287609	0.0009229270251804867	2.274316976844016	0.0019648301739182074	5	2020-10-29
Denmark	2020-03-14	0.7297341498948219	1.2032065268311518	0.3396021853720708	0.9311005986183868	0.5251994805241544	0.1901170464287609	0.0009229270251804867	2.274316976844016	0.0019648301739182074	5	2020-10-29
Denmark	2020-03-15	0.5847802594141649	1.0042976608345124	0.23313786536626	0.7604115027853117	0.4057101499102638	0.1901170464287609	0.0009229270251804867	2.274316976844016	0.0019648301739182074	5	2020-10-29
Denmark	2020-03-16	0.7465590869021023	1.0905884341256369	0.4229767032727692	0.9006984402946092	0.591615876774721	0.1901170464287609	0.0009229270251804867	2.274316976844016	0.0019648301739182074	5	2020-10-29
Denmark	2020-03-17	1.0311917809028073	1.3522777386750509	0.7033144192276328	1.1804694291464104	0.8823850976146754	0.1901170464287609	0.0009229270251804867	2.274316976844016	0.0019648301739182074	5	2020-10-29
Denmark	2020-03-18	1.1046426279154629	1.4221291949495636	0.7862462220930965	1.2520760317546484	0.9568659568357836	0.1901170464287609	0.0009229270251804867	2.274316976844016	0.0019648301739182074	5	2020-10-29
Denmark	2020-03-19	1.2083819236409619	1.52693430061339	0.8785589692543796	1.3588648350423735	1.058717231182165	0.1901170464287609	0.0009229270251804867	2.274316976844016	0.0019648301739182074	5	2020-10-29
Denmark	2020-03-20	1.1703502752380188	1.4849887235036732	0.8452167542922471	1.3185182596264438	1.0218553242091633	0.1901170464287609	0.0009229270251804867	2.274316976844016	0.0019648301739182074	5	2020-10-29
Denmark	2020-03-21	0.9838815145043459	1.3083384703922725	0.6738535136087389	1.1319208549881288	0.8349949700307915	0.1901170464287609	0.0009229270251804867	2.274316976844016	0.0019648301739182074	5	2020-10-29
Denmark	2020-03-22	0.9962573898167756	1.319791354404257	0.6767222033700301	1.1455236327317908	0.8455821587928181	0.1901170464287609	0.0009229270251804867	2.274316976844016	0.0019648301739182074	5	2020-10-29
Denmark	2020-03-23	0.9306528796074399	1.2945878861348514	0.5970866155508885	1.0975751562857587	0.7654344890173099	0.1901170464287609	0.0009229270251804867	2.274316976844016	0.0019648301739182074	5	2020-10-29
Denmark	2020-03-24	1.4525401333392631	1.7773188207343895	1.10500138114271	1.6097817008953514	1.292348618152822	0.1901170464287609	0.0009229270251804867	2.274316976844016	0.0019648301739182074	5	2020-10-29
Denmark	2020-03-25	1.4673996222714245	1.7853842214275963	1.138236461425054	1.6190372304868923	1.3152649045112947	0.1901170464287609	0.0009229270251804867	2.274316976844016	0.0019648301739182074	5	2020-10-29
Denmark	2020-03-26	1.4834320157141632	1.802088595392163	1.1584106284586817	1.634805603416153	1.33341338514411	0.1901170464287609	0.0009229270251804867	2.274316976844016	0.0019648301739182074	5	2020-10-29
Denmark	2020-03-27	1.463342442596998	1.7849926607526192	1.1390571692721534	1.6131516085945268	1.3146436952175042	0.1901170464287609	0.0009229270251804867	2.274316976844016	0.0019648301739182074	5	2020-10-29
Denmark	2020-03-28	1.363435886645712	1.6868882880114993	1.0495297731425268	1.5145892726505563	1.213202307061244	0.1901170464287609	0.0009229270251804867	2.274316976844016	0.0019648301739182074	5	2020-10-29
Denmark	2020-03-29	1.4161730620117	1.7304681444769414	1.0992423405198175	1.563531401789504	1.2686999110191088	0.1901170464287609	0.0009229270251804867	2.274316976844016	0.0019648301739182074	5	2020-10-29
Denmark	2020-03-30	1.3981934647119485	1.7164947317263357	1.0861653894312662	1.547009106369499	1.2512732506546629	0.1901170464287609	0.0009229270251804867	2.274316976844016	0.0019648301739182074	5	2020-10-29
Denmark	2020-03-31	1.6143845416976172	1.9274583709513895	1.2787173582874771	1.7685811300556926	1.461230412404883	0.1901170464287609	0.0009229270251804867	2.274316976844016	0.0019648301739182074	5	2020-10-29
Denmark	2020-04-01	1.4584649422672116	1.7763280781769986	1.1432789960380143	1.6060407512924064	1.3120684761934909	0.1901170464287609	0.0009229270251804867	2.274316976844016	0.0019648301739182074	5	2020-10-29
Denmark	2020-04-02	1.4758778436861737	1.7921531376219637	1.1642611548229609	1.6221047496643874	1.3295107933171253	0.1901170464287609	0.0009229270251804867	2.274316976844016	0.0019648301739182074	5	2020-10-29
Denmark	2020-04-03	1.5752245414388133	1.8948321081411124	1.233688496388046	1.7321819343006444	1.4180814609422376	0.1901170464287609	0.0009229270251804867	2.274316976844016	0.0019648301739182074	5	2020-10-29
Denmark	2020-04-04	1.3521923822515034	1.6704809159714316	1.0357789198305711	1.4991698283671715	1.203784864904947	0.1901170464287609	0.0009229270251804867	2.274316976844016	0.0019648301739182074	5	2020-10-29
Denmark	2020-04-05	1.2007619036313204	1.5286645041935034	0.8838292957083541	1.3504554436982732	1.050499310661789	0.1901170464287609	0.0009229270251804867	2.274316976844016	0.0019648301739182074	5	2020-10-29
Denmark	2020-04-06	1.2067531018756252	1.5287466114982728	0.8898660279814452	1.352940414554236	1.0592478781389802	0.1901170464287609	0.0009229270251804867	2.274316976844016	0.0019648301739182074	5	2020-10-29
Denmark	2020-04-07	1.2733956768896015	1.5929019600724208	0.9396795867439256	1.4274865468573947	1.119417784837257	0.1901170464287609	0.0009229270251804867	2.274316976844016	0.0019648301739182074	5	2020-10-29
Denmark	2020-04-08	1.0769979463811357	1.3943634901426931	0.7562788835540794	1.2255810549681398	0.9281677897197133	0.1901170464287609	0.0009229270251804867	2.274316976844016	0.0019648301739182074	5	2020-10-29
Denmark	2020-04-09	0.8272752986834294	1.1532916292757385	0.5110857201626509	0.9752579847932592	0.6788525479869396	0.1901170464287609	0.0009229270251804867	2.274316976844016	0.0019648301739182074	5	2020-10-29
Denmark	2020-04-10	0.6968140368869039	1.0235298261769317	0.3833335089551544	0.8458769257304664	0.5454740827223852	0.1901170464287609	0.0009229270251804867	2.274316976844016	0.0019648301739182074	5	2020-10-29
Denmark	2020-04-11	0.6807946885305678	1.000763951307558	0.3642395989563893	0.8292675550873649	0.5332334835884137	0.1901170464287609	0.0009229270251804867	2.274316976844016	0.0019648301739182074	5	2020-10-29
Denmark	2020-04-12	0.6985689116570953	1.0183452428985906	0.3847910281506476	0.8468747788450709	0.5511310756324053	0.1901170464287609	0.0009229270251804867	2.274316976844016	0.0019648301739182074	5	2020-10-29
Denmark	2020-04-13	0.6874992135295064	1.0114868857322237	0.3739728792153085	0.8360474637708231	0.53943386420782	0.1901170464287609	0.0009229270251804867	2.274316976844016	0.0019648301739182074	5	2020-10-29
Denmark	2020-04-14	0.8229790764563742	1.1446201509896172	0.5002383417341232	0.9729404396722032	0.6723581304882289	0.1901170464287609	0.0009229270251804867	2.274316976844016	0.0019648301739182074	5	2020-10-29
Denmark	2020-04-15	0.8330743681393925	1.1556471849759211	0.5157632981273736	0.983241559017852	0.6846480164144989	0.1901170464287609	0.0009229270251804867	2.274316976844016	0.0019648301739182074	5	2020-10-29
Denmark	2020-04-16	0.9189847439829272	1.2321636792838566	0.5993358295992607	1.0674835710009445	0.7715424249217093	0.1901170464287609	0.0009229270251804867	2.274316976844016	0.0019648301739182074	5	2020-10-29
Denmark	2020-04-17	0.9162186700163708	1.2301310452445708	0.5924590936323929	1.063286006690304	0.7692678693924546	0.1901170464287609	0.0009229270251804867	2.274316976844016	0.0019648301739182074	5	2020-10-29
Denmark	2020-04-18	0.8456520577991603	1.1616865230190627	0.5343501962275979	0.9939124953779468	0.6973049472891157	0.1901170464287609	0.0009229270251804867	2.274316976844016	0.0019648301739182074	5	2020-10-29
Denmark	2020-04-19	0.7821546796579604	1.107273631538686	0.461610107009366	0.9322122102498298	0.6320540959254576	0.1901170464287609	0.0009229270251804867	2.274316976844016	0.0019648301739182074	5	2020-10-29
Denmark	2020-04-20	0.7996763097929962	1.1217325562262446	0.4876483578794381	0.95163326290178	0.64779892889817	0.1901170464287609	0.0009229270251804867	2.274316976844016	0.0019648301739182074	5	2020-10-29
Denmark	2020-04-21	0.9914854221122548	1.3038084269529533	0.6669354068184712	1.1398529844896053	0.8450138377341303	0.1901170464287609	0.0009229270251804867	2.274316976844016	0.0019648301739182074	5	2020-10-29
Denmark	2020-04-22	1.099991176823213	1.4118391549138731	0.7711828237995807	1.251190906049715	0.94772050022639	0.1901170464287609	0.0009229270251804867	2.274316976844016	0.0019648301739182074	5	2020-10-29
Denmark	2020-04-23	0.9441528991311846	1.260842963183653	0.6289520294635922	1.09139912332782	0.7969699190261021	0.1901170464287609	0.0009229270251804867	2.274316976844016	0.0019648301739182074	5	2020-10-29
Denmark	2020-04-24	0.8960564322828334	1.2271837945950248	0.5784325144991821	1.0467893463251334	0.7458673455389384	0.1901170464287609	0.0009229270251804867	2.274316976844016	0.0019648301739182074	5	2020-10-29
Denmark	2020-04-25	1.1169294802122531	1.4472456319767006	0.7650275616742186	1.278144715655992	0.9571280204612536	0.1901170464287609	0.0009229270251804867	2.274316976844016	0.0019648301739182074	5	2020-10-29
Denmark	2020-04-26	0.8319868212963438	1.157410493837278	0.5225777740245363	0.9820587778358674	0.6822642876180331	0.1901170464287609	0.0009229270251804867	2.274316976844016	0.0019648301739182074	5	2020-10-29
Denmark	2020-04-27	0.7929567281518808	1.1206732585764436	0.4780603792738054	0.9425177984744159	0.6426666277345374	0.1901170464287609	0.0009229270251804867	2.274316976844016	0.0019648301739182074	5	2020-10-29
Denmark	2020-04-28	0.904346882893261	1.2216571084250876	0.5856790378229894	1.0533365835363544	0.7559261065036269	0.1901170464287609	0.0009229270251804867	2.274316976844016	0.0019648301739182074	5	2020-10-29
Denmark	2020-04-29	0.9449020248773152	1.263131729451505	0.6254525130727611	1.0944347106268415	0.7961685656388717	0.1901170464287609	0.0009229270251804867	2.274316976844016	0.0019648301739182074	5	2020-10-29
Denmark	2020-04-30	0.929168596691194	1.2432618422970951	0.6169788116447852	1.0759185838456184	0.7814585847315058	0.1901170464287609	0.0009229270251804867	2.274316976844016	0.0019648301739182074	5	2020-10-29
Denmark	2020-05-01	0.9017634129923832	1.2166230803927829	0.5779839123231658	1.0499815126437444	0.7526514791698836	0.1901170464287609	0.0009229270251804867	2.274316976844016	0.0019648301739182074	5	2020-10-29
Denmark	2020-05-02	0.7431607457244496	1.072229782549276	0.42709960540643777	0.8927167173370094	0.5944284843578062	0.1901170464287609	0.0009229270251804867	2.274316976844016	0.0019648301739182074	5	2020-10-29
Denmark	2020-05-03	0.8329501080053099	1.1539779247792297	0.5152989488159516	0.9813633661656906	0.6855883018171536	0.1901170464287609	0.0009229270251804867	2.274316976844016	0.0019648301739182074	5	2020-10-29
Denmark	2020-05-04	0.9842391221495456	1.2957510225489008	0.6609717362765759	1.1341942469174486	0.8341596329257985	0.1901170464287609	0.0009229270251804867	2.274316976844016	0.0019648301739182074	5	2020-10-29
Denmark	2020-05-05	1.0018595591642367	1.3245140271894753	0.6701148804781949	1.1524305033374227	0.8518183394328309	0.1901170464287609	0.0009229270251804867	2.274316976844016	0.0019648301739182074	5	2020-10-29
Denmark	2020-05-06	0.8820333141861121	1.2514132567741352	0.5181394032439102	1.048927719430483	0.7150390273882935	0.1901170464287609	0.0009229270251804867	2.274316976844016	0.0019648301739182074	5	2020-10-29
Djibouti	2020-04-09	1.0004051198863468	1.8701326697463885	0.004725708779998228	1.4328409369979342	0.5643939424887131	0.0864479827204802	0.0014643995675200914	0.2797009749236621	0.022335689852921385	5	2020-10-29
Djibouti	2020-04-10	1.1620512292762435	1.9020881925012243	0.367346399830716	1.5186488981224038	0.8046999810031344	0.0864479827204802	0.0014643995675200914	0.2797009749236621	0.022335689852921385	5	2020-10-29
Djibouti	2020-04-11	1.4124665334338198	2.1155341966068546	0.7314744980688961	1.7340947128065458	1.0934956211487594	0.0864479827204802	0.0014643995675200914	0.2797009749236621	0.022335689852921385	5	2020-10-29
Djibouti	2020-04-12	1.5605079575203094	2.2986767893763838	0.8845801281157871	1.889472485273614	1.2248125482097572	0.0864479827204802	0.0014643995675200914	0.2797009749236621	0.022335689852921385	5	2020-10-29
Djibouti	2020-04-13	1.84436631580107	2.8092208080819367	1.0223190021596684	2.2777228285179483	1.4083620111283095	0.0864479827204802	0.0014643995675200914	0.2797009749236621	0.022335689852921385	5	2020-10-29
Djibouti	2020-04-14	1.7730736004060084	2.6050443684513525	1.0146569027400871	2.158915755508528	1.3861581381042918	0.0864479827204802	0.0014643995675200914	0.2797009749236621	0.022335689852921385	5	2020-10-29
Djibouti	2020-04-15	1.7522627395040573	2.585979586352911	0.9919795724680258	2.135013501871424	1.3624280419397208	0.0864479827204802	0.0014643995675200914	0.2797009749236621	0.022335689852921385	5	2020-10-29
Djibouti	2020-04-16	1.7961012420866331	2.7574740893037464	0.9898266821229122	2.230802757306938	1.3608348645790878	0.0864479827204802	0.0014643995675200914	0.2797009749236621	0.022335689852921385	5	2020-10-29
Djibouti	2020-04-17	1.530441380168894	2.305089302038872	0.8615631298960307	1.8701176210864752	1.183068989999572	0.0864479827204802	0.0014643995675200914	0.2797009749236621	0.022335689852921385	5	2020-10-29
Djibouti	2020-04-18	1.1719144211251815	1.832512205492124	0.4896248333122677	1.4772155159049287	0.8747603289934219	0.0864479827204802	0.0014643995675200914	0.2797009749236621	0.022335689852921385	5	2020-10-29
Djibouti	2020-04-19	1.1128588497587608	1.7662859046227806	0.4778615975237833	1.4025103343403786	0.8223386581683444	0.0864479827204802	0.0014643995675200914	0.2797009749236621	0.022335689852921385	5	2020-10-29
Djibouti	2020-04-20	0.8983378391966408	1.5339008324244716	0.19075788286561826	1.1996431897963455	0.6010115370694721	0.0864479827204802	0.0014643995675200914	0.2797009749236621	0.022335689852921385	5	2020-10-29
Djibouti	2020-04-21	0.9008092205550252	1.5547242864169606	0.24348829897338894	1.1899955547212946	0.6084944690758938	0.0864479827204802	0.0014643995675200914	0.2797009749236621	0.022335689852921385	5	2020-10-29
Djibouti	2020-04-22	0.7113082417119788	1.3542309197256002	0.0013195679457564946	1.017629327294658	0.4013357878076714	0.0864479827204802	0.0014643995675200914	0.2797009749236621	0.022335689852921385	5	2020-10-29
Djibouti	2020-04-23	0.5788662266101811	1.2299145752442309	0.0	0.9040308739821296	0.25151219243244405	0.0864479827204802	0.0014643995675200914	0.2797009749236621	0.022335689852921385	5	2020-10-29
Djibouti	2020-04-24	0.5152766858765778	1.1705460336481344	0.0	0.8456799114299476	0.1863769915171624	0.0864479827204802	0.0014643995675200914	0.2797009749236621	0.022335689852921385	5	2020-10-29
Djibouti	2020-04-25	0.4887101215322114	1.1341282940788613	0.0	0.8140553955049734	0.16701138363870582	0.0864479827204802	0.0014643995675200914	0.2797009749236621	0.022335689852921385	5	2020-10-29
Djibouti	2020-04-26	0.5115799746200431	1.1430628862401395	0.0	0.8211461511340046	0.198834359680972	0.0864479827204802	0.0014643995675200914	0.2797009749236621	0.022335689852921385	5	2020-10-29
Djibouti	2020-04-27	0.5422774979908946	1.1815405247335036	0.0	0.8476714505293751	0.2387151837774508	0.0864479827204802	0.0014643995675200914	0.2797009749236621	0.022335689852921385	5	2020-10-29
Djibouti	2020-04-28	0.6120542160311975	1.2946118219484457	0.0	0.9071678851707432	0.3109462147065976	0.0864479827204802	0.0014643995675200914	0.2797009749236621	0.022335689852921385	5	2020-10-29
Djibouti	2020-04-29	0.5054189152430507	1.1469726170523111	0.0	0.8061574043280978	0.2039360460657762	0.0864479827204802	0.0014643995675200914	0.2797009749236621	0.022335689852921385	5	2020-10-29
Djibouti	2020-04-30	0.4846014437093291	1.1363065651252222	0.0	0.7847536018682529	0.18234909442454986	0.0864479827204802	0.0014643995675200914	0.2797009749236621	0.022335689852921385	5	2020-10-29
Djibouti	2020-05-01	0.460183308157805	1.1109077528913758	0.0	0.763947359397933	0.1577912821347962	0.0864479827204802	0.0014643995675200914	0.2797009749236621	0.022335689852921385	5	2020-10-29
Djibouti	2020-05-02	0.4546350339064604	1.1210134178588582	0.0	0.7626865235275676	0.14666684651393336	0.0864479827204802	0.0014643995675200914	0.2797009749236621	0.022335689852921385	5	2020-10-29
Djibouti	2020-05-03	0.3660879866077619	1.0250114454151809	0.0	0.6913871293990691	0.04416721522560052	0.0864479827204802	0.0014643995675200914	0.2797009749236621	0.022335689852921385	5	2020-10-29
Djibouti	2020-05-04	0.3600608682337423	1.0335790439990429	0.0	0.6865153926000469	0.030714152586188925	0.0864479827204802	0.0014643995675200914	0.2797009749236621	0.022335689852921385	5	2020-10-29
Djibouti	2020-05-05	0.3607900840702391	1.081162224702924	0.0	0.7041944067260775	0.01787040824008901	0.0864479827204802	0.0014643995675200914	0.2797009749236621	0.022335689852921385	5	2020-10-29
Djibouti	2020-05-06	0.3664821459409363	1.1762801962843046	0.0	0.7539875349188672	0.0	0.0864479827204802	0.0014643995675200914	0.2797009749236621	0.022335689852921385	5	2020-10-29
Dominican Republic	2020-03-22	1.911889653966695	2.7032492782710986	1.3349729038536988	2.2369305904153207	1.5822743281856138	0.0333181978838442	0.004165809792797681	0.04171689640259185	0.016789382429866873	5	2020-10-29
Dominican Republic	2020-03-23	1.8346911626841675	2.46245060656254	1.3222255981208302	2.112586730039779	1.5613828529125584	0.0333181978838442	0.004165809792797681	0.04171689640259185	0.016789382429866873	5	2020-10-29
Dominican Republic	2020-03-24	1.7896922435889029	2.346634514153396	1.3167185022077192	2.038007333016795	1.5433924479736805	0.0333181978838442	0.004165809792797681	0.04171689640259185	0.016789382429866873	5	2020-10-29
Dominican Republic	2020-03-25	1.7504871128221555	2.2598169118997045	1.3083669372906908	1.9790682285826668	1.5272206284144991	0.0333181978838442	0.004165809792797681	0.04171689640259185	0.016789382429866873	5	2020-10-29
Dominican Republic	2020-03-26	1.71216499608648	2.1939175635202277	1.289015658478576	1.9248959341371263	1.5065574123335994	0.0333181978838442	0.004165809792797681	0.04171689640259185	0.016789382429866873	5	2020-10-29
Dominican Republic	2020-03-27	1.6696472274552032	2.1270720586050946	1.2687937722180611	1.8690243360978909	1.4771995874757762	0.0333181978838442	0.004165809792797681	0.04171689640259185	0.016789382429866873	5	2020-10-29
Dominican Republic	2020-03-28	1.6338143141660704	2.078864368977817	1.2441467988287542	1.8225492146436315	1.4487312662110816	0.0333181978838442	0.004165809792797681	0.04171689640259185	0.016789382429866873	5	2020-10-29
Dominican Republic	2020-03-29	1.583560995113881	1.9989070244739267	1.2009948962945458	1.7638498591929408	1.4043244987381476	0.0333181978838442	0.004165809792797681	0.04171689640259185	0.016789382429866873	5	2020-10-29
Dominican Republic	2020-03-30	1.527564529148778	1.908867311233324	1.1457280730405257	1.7024367538800296	1.3547466107755084	0.0333181978838442	0.004165809792797681	0.04171689640259185	0.016789382429866873	5	2020-10-29
Dominican Republic	2020-03-31	1.5169222442494807	1.9128594476682024	1.1432353596156717	1.6878654944564382	1.346619949180818	0.0333181978838442	0.004165809792797681	0.04171689640259185	0.016789382429866873	5	2020-10-29
Dominican Republic	2020-04-01	1.4655884164625241	1.841870064779784	1.0744961880625252	1.634479287507583	1.2987381629057224	0.0333181978838442	0.004165809792797681	0.04171689640259185	0.016789382429866873	5	2020-10-29
Dominican Republic	2020-04-02	1.4055773782439809	1.7677950940475202	0.9854666752260628	1.5804807488568402	1.23485974327929	0.0333181978838442	0.004165809792797681	0.04171689640259185	0.016789382429866873	5	2020-10-29
Dominican Republic	2020-04-03	1.3669619994280144	1.725642141231836	0.9249495415204688	1.5471091699373736	1.1941624413912737	0.0333181978838442	0.004165809792797681	0.04171689640259185	0.016789382429866873	5	2020-10-29
Dominican Republic	2020-04-04	1.3448683520273947	1.7038569637694	0.9004482968092694	1.5252440398327891	1.16955761465796	0.0333181978838442	0.004165809792797681	0.04171689640259185	0.016789382429866873	5	2020-10-29
Dominican Republic	2020-04-05	1.3732676032101012	1.7335331250825634	0.9790367153488272	1.5441527593599131	1.2040573677831994	0.0333181978838442	0.004165809792797681	0.04171689640259185	0.016789382429866873	5	2020-10-29
Dominican Republic	2020-04-06	1.3427068729198042	1.708619959772648	0.9333024941591244	1.514503326090172	1.1709346472657955	0.0333181978838442	0.004165809792797681	0.04171689640259185	0.016789382429866873	5	2020-10-29
Dominican Republic	2020-04-07	1.3380068974884125	1.6975288687722796	0.9417027315950396	1.5071830187650774	1.1684016323762945	0.0333181978838442	0.004165809792797681	0.04171689640259185	0.016789382429866873	5	2020-10-29
Dominican Republic	2020-04-08	1.3416284202568949	1.708656814707492	0.957487626608464	1.5096954498373991	1.1727595988875288	0.0333181978838442	0.004165809792797681	0.04171689640259185	0.016789382429866873	5	2020-10-29
Dominican Republic	2020-04-09	1.3458700998683568	1.7243026488593631	0.9662265861236004	1.5109517945821185	1.176315424948131	0.0333181978838442	0.004165809792797681	0.04171689640259185	0.016789382429866873	5	2020-10-29
Dominican Republic	2020-04-10	1.3306344585072192	1.7068337094620758	0.9511058200051312	1.4975612030102967	1.1601731890428342	0.0333181978838442	0.004165809792797681	0.04171689640259185	0.016789382429866873	5	2020-10-29
Dominican Republic	2020-04-11	1.2939549423574075	1.6573651512351053	0.904596868394176	1.4630918932895884	1.1247211507192576	0.0333181978838442	0.004165809792797681	0.04171689640259185	0.016789382429866873	5	2020-10-29
Dominican Republic	2020-04-12	1.2774985654656268	1.63945957391095	0.8787114552631137	1.4438328929739757	1.1101338101593212	0.0333181978838442	0.004165809792797681	0.04171689640259185	0.016789382429866873	5	2020-10-29
Dominican Republic	2020-04-13	1.2608505127829115	1.618793880721708	0.8605624806270957	1.4302789159268758	1.0930206564036868	0.0333181978838442	0.004165809792797681	0.04171689640259185	0.016789382429866873	5	2020-10-29
Dominican Republic	2020-04-14	1.247574687000085	1.5986100581785638	0.8467550158700942	1.4180468281740484	1.0791593338238732	0.0333181978838442	0.004165809792797681	0.04171689640259185	0.016789382429866873	5	2020-10-29
Dominican Republic	2020-04-15	1.256309053559503	1.6221053216480208	0.8739554213066408	1.424854653849752	1.0890635315216641	0.0333181978838442	0.004165809792797681	0.04171689640259185	0.016789382429866873	5	2020-10-29
Dominican Republic	2020-04-16	1.234774546134915	1.5931039319318416	0.8460684495814329	1.4041894137432658	1.0669825843125291	0.0333181978838442	0.004165809792797681	0.04171689640259185	0.016789382429866873	5	2020-10-29
Dominican Republic	2020-04-17	1.2354137341266398	1.6062277372580214	0.8557241965360126	1.4043177422732582	1.0651246681758872	0.0333181978838442	0.004165809792797681	0.04171689640259185	0.016789382429866873	5	2020-10-29
Dominican Republic	2020-04-18	1.206559563762195	1.5648578952059178	0.8166886278589038	1.3783144261154443	1.0329071893470207	0.0333181978838442	0.004165809792797681	0.04171689640259185	0.016789382429866873	5	2020-10-29
Dominican Republic	2020-04-19	1.1896095992394713	1.5499150880769266	0.7968833902396711	1.3638158340825801	1.0153815621107456	0.0333181978838442	0.004165809792797681	0.04171689640259185	0.016789382429866873	5	2020-10-29
Dominican Republic	2020-04-20	1.1561982975460414	1.5245703254905796	0.7429695950434989	1.3336285261420662	0.9791369015210682	0.0333181978838442	0.004165809792797681	0.04171689640259185	0.016789382429866873	5	2020-10-29
Dominican Republic	2020-04-21	1.1208780058694734	1.4886911152678797	0.6878656695032418	1.3062368390335048	0.93735304143436	0.0333181978838442	0.004165809792797681	0.04171689640259185	0.016789382429866873	5	2020-10-29
Dominican Republic	2020-04-22	1.1154216659563911	1.4781141550715473	0.6856255529662943	1.296997413422453	0.9332205881624264	0.0333181978838442	0.004165809792797681	0.04171689640259185	0.016789382429866873	5	2020-10-29
Dominican Republic	2020-04-23	1.1048146147475082	1.4725408647884686	0.6727391808367688	1.290622471762978	0.9175578253783344	0.0333181978838442	0.004165809792797681	0.04171689640259185	0.016789382429866873	5	2020-10-29
Dominican Republic	2020-04-24	1.0935368991817889	1.4635569305337048	0.6543151968349512	1.2823831506830687	0.9034490706883526	0.0333181978838442	0.004165809792797681	0.04171689640259185	0.016789382429866873	5	2020-10-29
Dominican Republic	2020-04-25	1.0871740679908413	1.4574603481307549	0.6461847007473112	1.279958788410232	0.8979378482158612	0.0333181978838442	0.004165809792797681	0.04171689640259185	0.016789382429866873	5	2020-10-29
Dominican Republic	2020-04-26	1.0890474577971792	1.4612184769352663	0.6580719577718932	1.2810076030772946	0.9006716440745044	0.0333181978838442	0.004165809792797681	0.04171689640259185	0.016789382429866873	5	2020-10-29
Dominican Republic	2020-04-27	1.092915877770186	1.4644395107657306	0.6565744881830601	1.2839788203565756	0.9066516388780752	0.0333181978838442	0.004165809792797681	0.04171689640259185	0.016789382429866873	5	2020-10-29
Dominican Republic	2020-04-28	1.1074899858757346	1.4801683166349675	0.6841490990595986	1.2954069648489948	0.9245796428880196	0.0333181978838442	0.004165809792797681	0.04171689640259185	0.016789382429866873	5	2020-10-29
Dominican Republic	2020-04-29	1.1399049708707691	1.5236933038072444	0.7303955029559733	1.3202061183391602	0.9594000413299668	0.0333181978838442	0.004165809792797681	0.04171689640259185	0.016789382429866873	5	2020-10-29
Dominican Republic	2020-04-30	1.1703083798383442	1.568333285482809	0.7658845071563612	1.3485245562342658	0.9888594144788806	0.0333181978838442	0.004165809792797681	0.04171689640259185	0.016789382429866873	5	2020-10-29
Dominican Republic	2020-05-01	1.1802292082874817	1.5843385981509803	0.781416122524667	1.3596425417955986	0.995556266508785	0.0333181978838442	0.004165809792797681	0.04171689640259185	0.016789382429866873	5	2020-10-29
Dominican Republic	2020-05-02	1.1799790116916349	1.589814232000596	0.7669583645374083	1.3635247556110195	0.9926890525799535	0.0333181978838442	0.004165809792797681	0.04171689640259185	0.016789382429866873	5	2020-10-29
Dominican Republic	2020-05-03	1.1797844096857977	1.6118317250923533	0.7537178393526414	1.3699063807642673	0.987030897499736	0.0333181978838442	0.004165809792797681	0.04171689640259185	0.016789382429866873	5	2020-10-29
Dominican Republic	2020-05-04	1.1648916715907311	1.5987587834505677	0.7159805933211559	1.369402432949509	0.9674624334868568	0.0333181978838442	0.004165809792797681	0.04171689640259185	0.016789382429866873	5	2020-10-29
Dominican Republic	2020-05-05	1.1568072332634651	1.6135552988583928	0.6834843489017149	1.3706146848565774	0.9433116136112384	0.0333181978838442	0.004165809792797681	0.04171689640259185	0.016789382429866873	5	2020-10-29
Dominican Republic	2020-05-06	1.1585198226428743	1.6572060132005677	0.6444500962297754	1.3824989389820197	0.9341899420543304	0.0333181978838442	0.004165809792797681	0.04171689640259185	0.016789382429866873	5	2020-10-29
Ecuador	2020-03-19	2.7319121989797712	4.443940216102068	1.4298884715406346	3.4807862266637115	1.9729978355110676	0.03471241148122045	0.004348257000582168	0.12297544602415368	0.06541596140704192	5	2020-10-29
Ecuador	2020-03-20	2.6789498655345567	4.279659923256306	1.4486078888377822	3.3846301219554094	1.963883628383987	0.03471241148122045	0.004348257000582168	0.12297544602415368	0.06541596140704192	5	2020-10-29
Ecuador	2020-03-21	2.458192002920299	3.7378851119135184	1.3987036223273008	3.0316098517312153	1.880468821178233	0.03471241148122045	0.004348257000582168	0.12297544602415368	0.06541596140704192	5	2020-10-29
Ecuador	2020-03-22	2.311002228063193	3.4796903350968553	1.3368507945378572	2.818315921645693	1.8003769467144464	0.03471241148122045	0.004348257000582168	0.12297544602415368	0.06541596140704192	5	2020-10-29
Ecuador	2020-03-23	2.0441231610499653	3.01759589876911	1.1458296069443117	2.478082876279674	1.6182347324597763	0.03471241148122045	0.004348257000582168	0.12297544602415368	0.06541596140704192	5	2020-10-29
Ecuador	2020-03-24	1.8237238084427136	2.7443447147774487	0.7986602061416314	2.251885510238694	1.4100289664263417	0.03471241148122045	0.004348257000582168	0.12297544602415368	0.06541596140704192	5	2020-10-29
Ecuador	2020-03-25	1.7099103753029945	2.607477732742586	0.6475821448040191	2.1363722940723378	1.2937664719173434	0.03471241148122045	0.004348257000582168	0.12297544602415368	0.06541596140704192	5	2020-10-29
Ecuador	2020-03-26	1.6866084063874365	2.5655605900557124	0.6919519536981181	2.0925702778160677	1.288088037175668	0.03471241148122045	0.004348257000582168	0.12297544602415368	0.06541596140704192	5	2020-10-29
Ecuador	2020-03-27	1.612129387165833	2.4856755782436317	0.6078271494168436	2.0164243332683407	1.2095859954787207	0.03471241148122045	0.004348257000582168	0.12297544602415368	0.06541596140704192	5	2020-10-29
Ecuador	2020-03-28	1.5508387929202545	2.408717481233484	0.5295283626427757	1.9582151887279773	1.14510777921309	0.03471241148122045	0.004348257000582168	0.12297544602415368	0.06541596140704192	5	2020-10-29
Ecuador	2020-03-29	1.4774760860146785	2.346548606758713	0.4067457609084828	1.9017794283809468	1.057496838431774	0.03471241148122045	0.004348257000582168	0.12297544602415368	0.06541596140704192	5	2020-10-29
Ecuador	2020-03-30	1.4754295110115003	2.322136316463282	0.4243511250164502	1.8928615773914177	1.065938226867111	0.03471241148122045	0.004348257000582168	0.12297544602415368	0.06541596140704192	5	2020-10-29
Ecuador	2020-03-31	1.5901626672783915	2.4862772926507684	0.6864946304611471	1.9748073499354573	1.2019093226669455	0.03471241148122045	0.004348257000582168	0.12297544602415368	0.06541596140704192	5	2020-10-29
Ecuador	2020-04-01	1.651070089001787	2.6608241648055326	0.7674279965254546	2.0405655984115647	1.249956853786148	0.03471241148122045	0.004348257000582168	0.12297544602415368	0.06541596140704192	5	2020-10-29
Ecuador	2020-04-02	1.5485320193229115	2.4535351645078	0.6497632889103415	1.929970400518063	1.1617652454139602	0.03471241148122045	0.004348257000582168	0.12297544602415368	0.06541596140704192	5	2020-10-29
Ecuador	2020-04-03	1.4155766936358591	2.264349709360997	0.4059269342587541	1.8136972726785283	1.023829939356515	0.03471241148122045	0.004348257000582168	0.12297544602415368	0.06541596140704192	5	2020-10-29
Ecuador	2020-04-04	1.3430428615108017	2.197582871350689	0.2506953122834185	1.7638794924937358	0.9345030671067852	0.03471241148122045	0.004348257000582168	0.12297544602415368	0.06541596140704192	5	2020-10-29
Ecuador	2020-04-05	1.3515776607917984	2.196527911979413	0.2970920635352754	1.7612503844567184	0.9478511492132304	0.03471241148122045	0.004348257000582168	0.12297544602415368	0.06541596140704192	5	2020-10-29
Ecuador	2020-04-06	1.3936557613545866	2.2457996468507675	0.35172399918294384	1.7959646945851635	1.0036831928563976	0.03471241148122045	0.004348257000582168	0.12297544602415368	0.06541596140704192	5	2020-10-29
Ecuador	2020-04-07	1.5208655162629534	2.415730940361257	0.6217683493309267	1.9077188716666211	1.1402870134301295	0.03471241148122045	0.004348257000582168	0.12297544602415368	0.06541596140704192	5	2020-10-29
Ecuador	2020-04-08	1.82202038879105	3.1894382730656297	0.9287531418679126	2.3086269524306933	1.3310153782169851	0.03471241148122045	0.004348257000582168	0.12297544602415368	0.06541596140704192	5	2020-10-29
Ecuador	2020-04-09	1.8558785120662948	3.267649791657573	0.9346115416804628	2.378579450110108	1.3416816713380462	0.03471241148122045	0.004348257000582168	0.12297544602415368	0.06541596140704192	5	2020-10-29
Ecuador	2020-04-10	1.9411045461210976	3.758719202037189	0.9392001436764784	2.5283648839588504	1.3434132440076336	0.03471241148122045	0.004348257000582168	0.12297544602415368	0.06541596140704192	5	2020-10-29
Ecuador	2020-04-11	1.5222302239854733	2.4848539243992187	0.6847471619766493	1.9216303105462231	1.130083561073461	0.03471241148122045	0.004348257000582168	0.12297544602415368	0.06541596140704192	5	2020-10-29
Ecuador	2020-04-12	1.2866554172731293	2.137006987999293	0.3069799911592934	1.6825531293558469	0.905508040950897	0.03471241148122045	0.004348257000582168	0.12297544602415368	0.06541596140704192	5	2020-10-29
Ecuador	2020-04-13	1.1345507995541588	1.982654617079407	0.01611824635609793	1.5557133258457307	0.7205462709190632	0.03471241148122045	0.004348257000582168	0.12297544602415368	0.06541596140704192	5	2020-10-29
Ecuador	2020-04-14	1.069614765663812	1.921207466115308	0.0	1.4931932036627218	0.6503347614906281	0.03471241148122045	0.004348257000582168	0.12297544602415368	0.06541596140704192	5	2020-10-29
Ecuador	2020-04-15	1.073301959202953	1.9141782322513852	0.06175486093465965	1.4814194960445826	0.6660742586659469	0.03471241148122045	0.004348257000582168	0.12297544602415368	0.06541596140704192	5	2020-10-29
Ecuador	2020-04-16	1.0904785631231868	1.9280673771069836	0.13900675867566906	1.478846637575396	0.6988601531247343	0.03471241148122045	0.004348257000582168	0.12297544602415368	0.06541596140704192	5	2020-10-29
Ecuador	2020-04-17	1.0933850251882644	1.9450865950732683	0.17335299634079016	1.4858807459576029	0.7027001871553309	0.03471241148122045	0.004348257000582168	0.12297544602415368	0.06541596140704192	5	2020-10-29
Ecuador	2020-04-18	1.142542337317196	2.0450977079731105	0.2664674098578477	1.5241761419385051	0.7485431621071956	0.03471241148122045	0.004348257000582168	0.12297544602415368	0.06541596140704192	5	2020-10-29
Ecuador	2020-04-19	1.1180597778718993	2.028645550639576	0.21890454917080795	1.5019017801567998	0.7229171569403707	0.03471241148122045	0.004348257000582168	0.12297544602415368	0.06541596140704192	5	2020-10-29
Ecuador	2020-04-20	1.0890256078716227	2.0224903202814217	0.1789758513292773	1.4751764471935782	0.6912797666269876	0.03471241148122045	0.004348257000582168	0.12297544602415368	0.06541596140704192	5	2020-10-29
Ecuador	2020-04-21	0.9968700395292668	1.883971416206406	0.06548059688763752	1.387860950644002	0.5968243827276539	0.03471241148122045	0.004348257000582168	0.12297544602415368	0.06541596140704192	5	2020-10-29
Ecuador	2020-04-22	0.9426761616445596	1.8228436509509942	0.0	1.3417992798195433	0.5376911687111336	0.03471241148122045	0.004348257000582168	0.12297544602415368	0.06541596140704192	5	2020-10-29
Ecuador	2020-04-23	0.8631417546035149	1.7446457819230965	0.0	1.2802210653161314	0.4425333812570206	0.03471241148122045	0.004348257000582168	0.12297544602415368	0.06541596140704192	5	2020-10-29
Ecuador	2020-04-24	0.7764068756648576	1.7086653923481046	0.0	1.2292541064503115	0.32875002944300896	0.03471241148122045	0.004348257000582168	0.12297544602415368	0.06541596140704192	5	2020-10-29
Ecuador	2020-04-25	0.6943108987075814	1.5868759995990491	0.0	1.1609068607670925	0.23461284784670025	0.03471241148122045	0.004348257000582168	0.12297544602415368	0.06541596140704192	5	2020-10-29
Ecuador	2020-04-26	0.6643601917013603	1.54910195214819	0.0	1.1376668957306346	0.19890255119413336	0.03471241148122045	0.004348257000582168	0.12297544602415368	0.06541596140704192	5	2020-10-29
Ecuador	2020-04-27	0.6804801061664776	1.5587436587935632	0.0	1.1350268609136078	0.23117263202612715	0.03471241148122045	0.004348257000582168	0.12297544602415368	0.06541596140704192	5	2020-10-29
Ecuador	2020-04-28	0.7160135814838289	1.5881879575979196	0.0	1.1533898215616356	0.28062661351259743	0.03471241148122045	0.004348257000582168	0.12297544602415368	0.06541596140704192	5	2020-10-29
Ecuador	2020-04-29	0.7311911078877626	1.6088589561182949	0.0	1.165817821826615	0.29649628347814305	0.03471241148122045	0.004348257000582168	0.12297544602415368	0.06541596140704192	5	2020-10-29
Ecuador	2020-04-30	0.7774844325687953	1.6625471114727493	0.0	1.2061698545432027	0.35030747603452395	0.03471241148122045	0.004348257000582168	0.12297544602415368	0.06541596140704192	5	2020-10-29
Ecuador	2020-05-01	0.879962107398555	1.805684744661307	0.0	1.3005070429809495	0.4579909359334456	0.03471241148122045	0.004348257000582168	0.12297544602415368	0.06541596140704192	5	2020-10-29
Ecuador	2020-05-02	0.9245912217345372	1.8972279926694984	0.0001269175463238792	1.3472069970437464	0.4882260156107452	0.03471241148122045	0.004348257000582168	0.12297544602415368	0.06541596140704192	5	2020-10-29
Ecuador	2020-05-03	0.9691270533468512	2.006330877865253	0.017065387184653003	1.410191236718358	0.5167007599113884	0.03471241148122045	0.004348257000582168	0.12297544602415368	0.06541596140704192	5	2020-10-29
Ecuador	2020-05-04	0.9249190070414799	1.9507140005734116	0.0	1.3766459895452754	0.4649347618846506	0.03471241148122045	0.004348257000582168	0.12297544602415368	0.06541596140704192	5	2020-10-29
Ecuador	2020-05-05	0.7893625049161195	1.8042849714568523	0.0	1.2723496314598643	0.3021139028847266	0.03471241148122045	0.004348257000582168	0.12297544602415368	0.06541596140704192	5	2020-10-29
Ecuador	2020-05-06	0.7288737499681581	1.8479010945486236	0.0	1.2733392548690516	0.1902463517037748	0.03471241148122045	0.004348257000582168	0.12297544602415368	0.06541596140704192	5	2020-10-29
Egypt	2020-03-15	1.2601538075835552	1.4557609630482309	1.1123169404496598	1.3362026662184234	1.1906326548140895	0.00026117787425213474	0.1778569119845852	0.0026324522805153	0.009303723925502178	5	2020-10-29
Egypt	2020-03-16	1.263415050390153	1.4579782120925897	1.125589502951576	1.3381458862614637	1.1918371691281535	0.00026117787425213474	0.1778569119845852	0.0026324522805153	0.009303723925502178	5	2020-10-29
Egypt	2020-03-17	1.2647338067970757	1.4567401222619725	1.1289123419918368	1.3408232381992484	1.1923052322293433	0.00026117787425213474	0.1778569119845852	0.0026324522805153	0.009303723925502178	5	2020-10-29
Egypt	2020-03-18	1.2637461701598416	1.4499551565077082	1.1266297215671814	1.3383456352513057	1.1928194160532366	0.00026117787425213474	0.1778569119845852	0.0026324522805153	0.009303723925502178	5	2020-10-29
Egypt	2020-03-19	1.266064387825543	1.4499724775172405	1.1315388243166808	1.3407820527411785	1.1936297381446397	0.00026117787425213474	0.1778569119845852	0.0026324522805153	0.009303723925502178	5	2020-10-29
Egypt	2020-03-20	1.2640588469960554	1.4439686717120075	1.1274822810338383	1.3373344363494308	1.1933864546024773	0.00026117787425213474	0.1778569119845852	0.0026324522805153	0.009303723925502178	5	2020-10-29
Egypt	2020-03-21	1.2623969212619517	1.4415866848569614	1.1255063800327645	1.3361937607206222	1.1933822872792534	0.00026117787425213474	0.1778569119845852	0.0026324522805153	0.009303723925502178	5	2020-10-29
Egypt	2020-03-22	1.2635103413224726	1.441193552624875	1.1299270770739165	1.3368208365317145	1.1937840682992	0.00026117787425213474	0.1778569119845852	0.0026324522805153	0.009303723925502178	5	2020-10-29
Egypt	2020-03-23	1.2645775714939254	1.4425536862005273	1.1329425056711482	1.339329201685531	1.1939165660095907	0.00026117787425213474	0.1778569119845852	0.0026324522805153	0.009303723925502178	5	2020-10-29
Egypt	2020-03-24	1.2661275088159007	1.4435506555988744	1.135817730070222	1.3413657674970223	1.1941189165055042	0.00026117787425213474	0.1778569119845852	0.0026324522805153	0.009303723925502178	5	2020-10-29
Egypt	2020-03-25	1.2665457036894223	1.4463233157224484	1.1378887231473034	1.3416297280986684	1.1941223719975542	0.00026117787425213474	0.1778569119845852	0.0026324522805153	0.009303723925502178	5	2020-10-29
Egypt	2020-03-26	1.2655047385629214	1.444071346760212	1.1379374292001108	1.338567299048608	1.193881144482673	0.00026117787425213474	0.1778569119845852	0.0026324522805153	0.009303723925502178	5	2020-10-29
Egypt	2020-03-27	1.2651728280413177	1.4440322651839197	1.1394105541942443	1.3381484245016595	1.1940254048077412	0.00026117787425213474	0.1778569119845852	0.0026324522805153	0.009303723925502178	5	2020-10-29
Egypt	2020-03-28	1.264211749181999	1.444505743424229	1.1402945943204892	1.3362225058616632	1.1945004619209798	0.00026117787425213474	0.1778569119845852	0.0026324522805153	0.009303723925502178	5	2020-10-29
Egypt	2020-03-29	1.2637819438450062	1.4455052367941346	1.140240165469074	1.3361271898812228	1.1945651823676129	0.00026117787425213474	0.1778569119845852	0.0026324522805153	0.009303723925502178	5	2020-10-29
Egypt	2020-03-30	1.2656410566215557	1.4508545432059037	1.1441025276349897	1.3381524250885577	1.1953141511087808	0.00026117787425213474	0.1778569119845852	0.0026324522805153	0.009303723925502178	5	2020-10-29
Egypt	2020-03-31	1.267847727000195	1.4583219621599752	1.1483597494371112	1.3409363312915479	1.1963967389181636	0.00026117787425213474	0.1778569119845852	0.0026324522805153	0.009303723925502178	5	2020-10-29
Egypt	2020-04-01	1.2699513413099055	1.4680927992889057	1.1510984027715658	1.3429281194481009	1.1970003066232204	0.00026117787425213474	0.1778569119845852	0.0026324522805153	0.009303723925502178	5	2020-10-29
Egypt	2020-04-02	1.27140772133638	1.4727968544020518	1.152261365188136	1.3452823907914415	1.1973579061110944	0.00026117787425213474	0.1778569119845852	0.0026324522805153	0.009303723925502178	5	2020-10-29
Egypt	2020-04-03	1.2722215706082325	1.477765594657272	1.1537123350705494	1.345572606311478	1.1973219983258572	0.00026117787425213474	0.1778569119845852	0.0026324522805153	0.009303723925502178	5	2020-10-29
Egypt	2020-04-04	1.2707170445193017	1.4699617555785598	1.1525689088877995	1.3432470165887398	1.1966146548767624	0.00026117787425213474	0.1778569119845852	0.0026324522805153	0.009303723925502178	5	2020-10-29
Egypt	2020-04-05	1.269763300654092	1.466394736898021	1.1496129236490529	1.3417272588846394	1.1967918916935405	0.00026117787425213474	0.1778569119845852	0.0026324522805153	0.009303723925502178	5	2020-10-29
Egypt	2020-04-06	1.2691891945143703	1.4617294678019297	1.1507481703722933	1.3402925794226106	1.196990315961104	0.00026117787425213474	0.1778569119845852	0.0026324522805153	0.009303723925502178	5	2020-10-29
Egypt	2020-04-07	1.2675624826756555	1.4492141394206164	1.147434846658697	1.3369644788185415	1.1969783183402425	0.00026117787425213474	0.1778569119845852	0.0026324522805153	0.009303723925502178	5	2020-10-29
Egypt	2020-04-08	1.265428170775988	1.4400061131088548	1.143665117496928	1.3330067963193877	1.1968806590999557	0.00026117787425213474	0.1778569119845852	0.0026324522805153	0.009303723925502178	5	2020-10-29
Egypt	2020-04-09	1.2644476763510202	1.4347003924644768	1.1422585598692756	1.3315638592469905	1.1966376460558463	0.00026117787425213474	0.1778569119845852	0.0026324522805153	0.009303723925502178	5	2020-10-29
Egypt	2020-04-10	1.263074254042947	1.428663275700132	1.1366732926058971	1.3309389474213422	1.1960918968707086	0.00026117787425213474	0.1778569119845852	0.0026324522805153	0.009303723925502178	5	2020-10-29
Egypt	2020-04-11	1.2625731655650767	1.4224888625795902	1.1350240914947105	1.330947639477362	1.1958912471729448	0.00026117787425213474	0.1778569119845852	0.0026324522805153	0.009303723925502178	5	2020-10-29
Egypt	2020-04-12	1.2614337318753703	1.4215943409751488	1.1317178448636385	1.3299642833543492	1.1952085196067377	0.00026117787425213474	0.1778569119845852	0.0026324522805153	0.009303723925502178	5	2020-10-29
Egypt	2020-04-13	1.2593108794296357	1.4152433960609434	1.13084610019493	1.3267975689798042	1.1948613571152369	0.00026117787425213474	0.1778569119845852	0.0026324522805153	0.009303723925502178	5	2020-10-29
Egypt	2020-04-14	1.2581195658183664	1.4147731568051904	1.1302514091211755	1.3236252829865935	1.1947862044186066	0.00026117787425213474	0.1778569119845852	0.0026324522805153	0.009303723925502178	5	2020-10-29
Egypt	2020-04-15	1.2562684080251918	1.4114612952907295	1.1264144717393578	1.3233067863060914	1.1941725966663057	0.00026117787425213474	0.1778569119845852	0.0026324522805153	0.009303723925502178	5	2020-10-29
Egypt	2020-04-16	1.2553739577945922	1.4093911262280656	1.1246940217509502	1.3237250814305064	1.1936299011746645	0.00026117787425213474	0.1778569119845852	0.0026324522805153	0.009303723925502178	5	2020-10-29
Egypt	2020-04-17	1.2547289021061498	1.4144380270852417	1.1194112260482174	1.3241690543688642	1.193252047662872	0.00026117787425213474	0.1778569119845852	0.0026324522805153	0.009303723925502178	5	2020-10-29
Egypt	2020-04-18	1.2532464473866276	1.409153557767616	1.1152052347833428	1.3214824504015843	1.1929740186487623	0.00026117787425213474	0.1778569119845852	0.0026324522805153	0.009303723925502178	5	2020-10-29
Egypt	2020-04-19	1.2513219741336992	1.4043632474462358	1.1107715699303982	1.318828288263686	1.1924990034028695	0.00026117787425213474	0.1778569119845852	0.0026324522805153	0.009303723925502178	5	2020-10-29
Egypt	2020-04-20	1.2503544701833578	1.4054452709101832	1.1114606713831714	1.3166634667186492	1.1921314586013851	0.00026117787425213474	0.1778569119845852	0.0026324522805153	0.009303723925502178	5	2020-10-29
Egypt	2020-04-21	1.2489054739655119	1.4036874915147806	1.1078646458554793	1.315865267613228	1.1917074732164157	0.00026117787425213474	0.1778569119845852	0.0026324522805153	0.009303723925502178	5	2020-10-29
Egypt	2020-04-22	1.2493605425824863	1.4041259137241988	1.1110543189216595	1.3169666838871037	1.1914494644755798	0.00026117787425213474	0.1778569119845852	0.0026324522805153	0.009303723925502178	5	2020-10-29
Egypt	2020-04-23	1.2504548565376252	1.4065902739878613	1.1123592674383032	1.3189777465201136	1.1914371802372814	0.00026117787425213474	0.1778569119845852	0.0026324522805153	0.009303723925502178	5	2020-10-29
Egypt	2020-04-24	1.2512993831982735	1.40776625678326	1.1124886434401169	1.319631846159521	1.1918443562913004	0.00026117787425213474	0.1778569119845852	0.0026324522805153	0.009303723925502178	5	2020-10-29
Egypt	2020-04-25	1.252548065812955	1.4077704586237685	1.1115196671378984	1.3233520013240474	1.1921034705977105	0.00026117787425213474	0.1778569119845852	0.0026324522805153	0.009303723925502178	5	2020-10-29
Egypt	2020-04-26	1.253937849980133	1.4111486969964757	1.1104624231366094	1.3248938973929671	1.1921283844233286	0.00026117787425213474	0.1778569119845852	0.0026324522805153	0.009303723925502178	5	2020-10-29
Egypt	2020-04-27	1.2559502839607442	1.4129984267762323	1.1113204921232642	1.3299882434605848	1.1921743305354828	0.00026117787425213474	0.1778569119845852	0.0026324522805153	0.009303723925502178	5	2020-10-29
Egypt	2020-04-28	1.2575190173223991	1.422091376964008	1.11121627768917	1.3356646181467449	1.1920272915442414	0.00026117787425213474	0.1778569119845852	0.0026324522805153	0.009303723925502178	5	2020-10-29
Egypt	2020-04-29	1.25848634030943	1.4299402075436582	1.1090570913386468	1.3377422335540092	1.1916977224393304	0.00026117787425213474	0.1778569119845852	0.0026324522805153	0.009303723925502178	5	2020-10-29
Egypt	2020-04-30	1.2598876648448227	1.4361511711788406	1.1077990581218735	1.340090474613164	1.1916459573074552	0.00026117787425213474	0.1778569119845852	0.0026324522805153	0.009303723925502178	5	2020-10-29
Egypt	2020-05-01	1.26041930709604	1.4367293966668055	1.1074011710990372	1.342199847934773	1.1915284464785787	0.00026117787425213474	0.1778569119845852	0.0026324522805153	0.009303723925502178	5	2020-10-29
Egypt	2020-05-02	1.2606708936778803	1.4456916561604816	1.1057128010322148	1.342403574957281	1.1908238369815725	0.00026117787425213474	0.1778569119845852	0.0026324522805153	0.009303723925502178	5	2020-10-29
Egypt	2020-05-03	1.260928731032676	1.4498661104563362	1.1011697300372316	1.3441857779430666	1.190623298363646	0.00026117787425213474	0.1778569119845852	0.0026324522805153	0.009303723925502178	5	2020-10-29
Egypt	2020-05-04	1.2613390320454427	1.4605733579455802	1.1006060031182048	1.3444982335059756	1.1905129330367883	0.00026117787425213474	0.1778569119845852	0.0026324522805153	0.009303723925502178	5	2020-10-29
Egypt	2020-05-05	1.261879521653707	1.4723962428737691	1.0964680490733725	1.3453136048739407	1.1902972887733307	0.00026117787425213474	0.1778569119845852	0.0026324522805153	0.009303723925502178	5	2020-10-29
Egypt	2020-05-06	1.2619635976277384	1.4758031825157298	1.091435256845019	1.3465188216758042	1.189724222577143	0.00026117787425213474	0.1778569119845852	0.0026324522805153	0.009303723925502178	5	2020-10-29
El Salvador	2020-04-10	0.7231841073514094	1.2373105296867637	0.14936191044530733	0.9847861033364086	0.4625370968334434	0.05366739984088925	0.002038930537689554	0.09532100940793692	0.01201293398157568	5	2020-10-29
El Salvador	2020-04-11	0.7077303464245425	1.2275957408968654	0.15178335474805804	0.9591077690110384	0.456312008168299	0.05366739984088925	0.002038930537689554	0.09532100940793692	0.01201293398157568	5	2020-10-29
El Salvador	2020-04-12	0.7410844756933996	1.2311369492124382	0.229344592473166	0.9721659456920522	0.5113878136665349	0.05366739984088925	0.002038930537689554	0.09532100940793692	0.01201293398157568	5	2020-10-29
El Salvador	2020-04-13	0.7917023947778365	1.246254553498762	0.3174911530055927	1.0024530855356566	0.58249241147188	0.05366739984088925	0.002038930537689554	0.09532100940793692	0.01201293398157568	5	2020-10-29
El Salvador	2020-04-14	0.8269504677286533	1.2497611569568994	0.3791652204697207	1.0281543163920688	0.6269769937670684	0.05366739984088925	0.002038930537689554	0.09532100940793692	0.01201293398157568	5	2020-10-29
El Salvador	2020-04-15	0.8525568378818121	1.261796065796651	0.4102819405554988	1.0489903580035154	0.6586864766413928	0.05366739984088925	0.002038930537689554	0.09532100940793692	0.01201293398157568	5	2020-10-29
El Salvador	2020-04-16	0.8813108771518622	1.2758322207895336	0.44110556056590544	1.0742685814643136	0.6907703807689727	0.05366739984088925	0.002038930537689554	0.09532100940793692	0.01201293398157568	5	2020-10-29
El Salvador	2020-04-17	0.9497533911574824	1.3243899378308222	0.5395864384174208	1.130836055570901	0.7687173075748586	0.05366739984088925	0.002038930537689554	0.09532100940793692	0.01201293398157568	5	2020-10-29
El Salvador	2020-04-18	0.9961884778627608	1.3770858043503165	0.5998576278265288	1.1738281567006412	0.8190083530528367	0.05366739984088925	0.002038930537689554	0.09532100940793692	0.01201293398157568	5	2020-10-29
El Salvador	2020-04-19	1.0277117058559628	1.4043280888836251	0.6429375033027338	1.1993389087380648	0.8560208751719374	0.05366739984088925	0.002038930537689554	0.09532100940793692	0.01201293398157568	5	2020-10-29
El Salvador	2020-04-20	1.0690670960976525	1.452459552294723	0.6867838322248466	1.23952362310735	0.8967117079049782	0.05366739984088925	0.002038930537689554	0.09532100940793692	0.01201293398157568	5	2020-10-29
El Salvador	2020-04-21	1.0726311713684031	1.4482774649657038	0.6710344598958299	1.2456903652838776	0.9024571790161924	0.05366739984088925	0.002038930537689554	0.09532100940793692	0.01201293398157568	5	2020-10-29
El Salvador	2020-04-22	1.1205459408154324	1.499333598250269	0.7343910174394284	1.2897501579669561	0.9499374128322068	0.05366739984088925	0.002038930537689554	0.09532100940793692	0.01201293398157568	5	2020-10-29
El Salvador	2020-04-23	1.1741337228498343	1.5627213167411125	0.8000778000264037	1.3410608556909045	1.0039973245827518	0.05366739984088925	0.002038930537689554	0.09532100940793692	0.01201293398157568	5	2020-10-29
El Salvador	2020-04-24	1.2337914073787786	1.639117540793931	0.8640741206911107	1.406239847253938	1.0599810728696697	0.05366739984088925	0.002038930537689554	0.09532100940793692	0.01201293398157568	5	2020-10-29
El Salvador	2020-04-25	1.2234510179627949	1.6166623756089782	0.8324223666570283	1.393810957939286	1.0540931148574384	0.05366739984088925	0.002038930537689554	0.09532100940793692	0.01201293398157568	5	2020-10-29
El Salvador	2020-04-26	1.3275880735517158	1.7734461232163112	0.9493814100574152	1.5099886950111612	1.1410662603666322	0.05366739984088925	0.002038930537689554	0.09532100940793692	0.01201293398157568	5	2020-10-29
El Salvador	2020-04-27	1.3663875495967501	1.8234451397612041	0.9760800802342016	1.5551786978792923	1.1704106265458871	0.05366739984088925	0.002038930537689554	0.09532100940793692	0.01201293398157568	5	2020-10-29
El Salvador	2020-04-28	1.3743295307653511	1.8135611981180009	0.9877741521562904	1.5622530254842195	1.1825171912588808	0.05366739984088925	0.002038930537689554	0.09532100940793692	0.01201293398157568	5	2020-10-29
El Salvador	2020-04-29	1.3910896589674333	1.835013729450664	0.9999710829632841	1.582426952397639	1.195688017592748	0.05366739984088925	0.002038930537689554	0.09532100940793692	0.01201293398157568	5	2020-10-29
El Salvador	2020-04-30	1.370708838542683	1.7868805937730332	0.971721257514538	1.5580765408715904	1.1845873850416897	0.05366739984088925	0.002038930537689554	0.09532100940793692	0.01201293398157568	5	2020-10-29
El Salvador	2020-05-01	1.3976750149939274	1.8283249364288987	0.9983975851633172	1.588361888255336	1.206030420203373	0.05366739984088925	0.002038930537689554	0.09532100940793692	0.01201293398157568	5	2020-10-29
El Salvador	2020-05-02	1.418793623764954	1.8568068870107812	1.0090157115734606	1.6114991901071225	1.2218941039759856	0.05366739984088925	0.002038930537689554	0.09532100940793692	0.01201293398157568	5	2020-10-29
El Salvador	2020-05-03	1.4810140479156109	1.9702965168787452	1.047356028460168	1.6937725121207527	1.2646471122131262	0.05366739984088925	0.002038930537689554	0.09532100940793692	0.01201293398157568	5	2020-10-29
El Salvador	2020-05-04	1.5036018561869469	2.0233844523191893	1.0444775067050327	1.7289310700414957	1.2719509248451786	0.05366739984088925	0.002038930537689554	0.09532100940793692	0.01201293398157568	5	2020-10-29
El Salvador	2020-05-05	1.4443886206668994	1.9315943178232882	0.988398245415024	1.6617714073108911	1.2246890105576551	0.05366739984088925	0.002038930537689554	0.09532100940793692	0.01201293398157568	5	2020-10-29
El Salvador	2020-05-06	1.4351224483033982	1.9667117111376209	0.9499140975753386	1.6715600493202998	1.199617636118831	0.05366739984088925	0.002038930537689554	0.09532100940793692	0.01201293398157568	5	2020-10-29
Estonia	2020-03-15	1.2207134573406024	1.8496627273914563	0.7085060857577081	1.4718541919351988	0.9607676038873348	0.01985836851698391	0.0029924728600687627	0.027533021452855463	0.02514119496157685	5	2020-10-29
Estonia	2020-03-16	1.1882356538914167	1.7354279672867072	0.7050970971723578	1.4215521890353155	0.952474282956888	0.01985836851698391	0.0029924728600687627	0.027533021452855463	0.02514119496157685	5	2020-10-29
Estonia	2020-03-17	1.159806214219552	1.6661733229753557	0.6887580058999124	1.3803874159662397	0.9385297945462604	0.01985836851698391	0.0029924728600687627	0.027533021452855463	0.02514119496157685	5	2020-10-29
Estonia	2020-03-18	1.143749001607804	1.619114471065462	0.6810105433174128	1.357691974082888	0.9289669695090534	0.01985836851698391	0.0029924728600687627	0.027533021452855463	0.02514119496157685	5	2020-10-29
Estonia	2020-03-19	1.1271047818949465	1.5806967329100536	0.6645717951605286	1.3396175458427817	0.9186945541690924	0.01985836851698391	0.0029924728600687627	0.027533021452855463	0.02514119496157685	5	2020-10-29
Estonia	2020-03-20	1.1310927540036937	1.5804739270611794	0.6761626991216061	1.3367512285363028	0.9261262440156576	0.01985836851698391	0.0029924728600687627	0.027533021452855463	0.02514119496157685	5	2020-10-29
Estonia	2020-03-21	1.145602576647353	1.59578064563649	0.7106365553835012	1.3464518980523759	0.9424523216898624	0.01985836851698391	0.0029924728600687627	0.027533021452855463	0.02514119496157685	5	2020-10-29
Estonia	2020-03-22	1.1649897843397656	1.6161676080999396	0.7465161298455663	1.3647020385105595	0.965119846789466	0.01985836851698391	0.0029924728600687627	0.027533021452855463	0.02514119496157685	5	2020-10-29
Estonia	2020-03-23	1.1921924772302064	1.6717613515155827	0.7806083652371119	1.3962547675134132	0.985944811949973	0.01985836851698391	0.0029924728600687627	0.027533021452855463	0.02514119496157685	5	2020-10-29
Estonia	2020-03-24	1.2216934747494772	1.7353892017327877	0.8072443749324223	1.4319931343556904	1.0056714820842054	0.01985836851698391	0.0029924728600687627	0.027533021452855463	0.02514119496157685	5	2020-10-29
Estonia	2020-03-25	1.2683269511521758	1.8831006958974237	0.8249273918785741	1.4999764035073486	1.0285847210873758	0.01985836851698391	0.0029924728600687627	0.027533021452855463	0.02514119496157685	5	2020-10-29
Estonia	2020-03-26	1.3125891444102846	2.086853934794464	0.8428129994836092	1.560949868814364	1.042809404593337	0.01985836851698391	0.0029924728600687627	0.027533021452855463	0.02514119496157685	5	2020-10-29
Estonia	2020-03-27	1.2548613801921933	1.865513056197088	0.8366718277145443	1.4808106965335512	1.022487815888271	0.01985836851698391	0.0029924728600687627	0.027533021452855463	0.02514119496157685	5	2020-10-29
Estonia	2020-03-28	1.217035394734172	1.7559634299735791	0.8173238000387877	1.4267771954905908	1.0040793674124449	0.01985836851698391	0.0029924728600687627	0.027533021452855463	0.02514119496157685	5	2020-10-29
Estonia	2020-03-29	1.1721495196627747	1.659581749891018	0.7800365467456168	1.3699584504614133	0.9707546010968258	0.01985836851698391	0.0029924728600687627	0.027533021452855463	0.02514119496157685	5	2020-10-29
Estonia	2020-03-30	1.143010448289702	1.6036655641503323	0.7507665955189422	1.3336674821904049	0.9506573764990708	0.01985836851698391	0.0029924728600687627	0.027533021452855463	0.02514119496157685	5	2020-10-29
Estonia	2020-03-31	1.124703050867213	1.5771572515565175	0.7377271191256283	1.3118860968958068	0.9364521641522968	0.01985836851698391	0.0029924728600687627	0.027533021452855463	0.02514119496157685	5	2020-10-29
Estonia	2020-04-01	1.1175950996031754	1.574915913684769	0.7307666757066944	1.3026305965264042	0.9288387729845764	0.01985836851698391	0.0029924728600687627	0.027533021452855463	0.02514119496157685	5	2020-10-29
Estonia	2020-04-02	1.1214494939409214	1.607799220017023	0.7288332651056557	1.3109070777251406	0.9268569839213204	0.01985836851698391	0.0029924728600687627	0.027533021452855463	0.02514119496157685	5	2020-10-29
Estonia	2020-04-03	1.1067437905165114	1.6024088345464027	0.7133136966700719	1.2937145403479482	0.9125820065895548	0.01985836851698391	0.0029924728600687627	0.027533021452855463	0.02514119496157685	5	2020-10-29
Estonia	2020-04-04	1.0662647204702191	1.5207803435799914	0.6793471890606865	1.246146740896219	0.8827934737330695	0.01985836851698391	0.0029924728600687627	0.027533021452855463	0.02514119496157685	5	2020-10-29
Estonia	2020-04-05	1.0208689739871466	1.4476722418168984	0.6232477956991852	1.1988986821707148	0.8449294578139498	0.01985836851698391	0.0029924728600687627	0.027533021452855463	0.02514119496157685	5	2020-10-29
Estonia	2020-04-06	0.9782819762668474	1.3774890133278512	0.549904040650543	1.1575091500485466	0.8052127624008412	0.01985836851698391	0.0029924728600687627	0.027533021452855463	0.02514119496157685	5	2020-10-29
Estonia	2020-04-07	0.9549358252062236	1.3513815179710833	0.5178607679122007	1.1326461395659726	0.7810184507874296	0.01985836851698391	0.0029924728600687627	0.027533021452855463	0.02514119496157685	5	2020-10-29
Estonia	2020-04-08	0.9338987315732804	1.3274937451260906	0.4969560663682703	1.1114216396071208	0.7583416952855084	0.01985836851698391	0.0029924728600687627	0.027533021452855463	0.02514119496157685	5	2020-10-29
Estonia	2020-04-09	0.9177034766746972	1.3083623340147248	0.4798005396827153	1.0952766461967725	0.7429283103632696	0.01985836851698391	0.0029924728600687627	0.027533021452855463	0.02514119496157685	5	2020-10-29
Estonia	2020-04-10	0.9109986591956244	1.303912980005552	0.4830274426030374	1.0874542425022542	0.7369992991888978	0.01985836851698391	0.0029924728600687627	0.027533021452855463	0.02514119496157685	5	2020-10-29
Estonia	2020-04-11	0.8949675565493913	1.2831971175378865	0.4619202088089132	1.0719928517730195	0.7166792520712011	0.01985836851698391	0.0029924728600687627	0.027533021452855463	0.02514119496157685	5	2020-10-29
Estonia	2020-04-12	0.8738263117658526	1.2608165409891314	0.4239649671408179	1.0537710881182087	0.6975305007597907	0.01985836851698391	0.0029924728600687627	0.027533021452855463	0.02514119496157685	5	2020-10-29
Estonia	2020-04-13	0.870009755778898	1.2576920140271128	0.44099303393971206	1.0488992324367679	0.6932616774900999	0.01985836851698391	0.0029924728600687627	0.027533021452855463	0.02514119496157685	5	2020-10-29
Estonia	2020-04-14	0.8710289899507959	1.2654084963395316	0.4537110871345854	1.0484526363209243	0.6942212362873934	0.01985836851698391	0.0029924728600687627	0.027533021452855463	0.02514119496157685	5	2020-10-29
Estonia	2020-04-15	0.8631454951219075	1.2634442529079657	0.4440481341697417	1.0418940033879305	0.6846795478308478	0.01985836851698391	0.0029924728600687627	0.027533021452855463	0.02514119496157685	5	2020-10-29
Estonia	2020-04-16	0.856683090710781	1.2638325746101473	0.4406753217827982	1.0344032244332786	0.6765910378052198	0.01985836851698391	0.0029924728600687627	0.027533021452855463	0.02514119496157685	5	2020-10-29
Estonia	2020-04-17	0.8461597297378427	1.2510705575396348	0.4334595401381149	1.0234257767127433	0.6664763889225536	0.01985836851698391	0.0029924728600687627	0.027533021452855463	0.02514119496157685	5	2020-10-29
Estonia	2020-04-18	0.8377815818449604	1.2382872519309016	0.4270318058708337	1.0159272567777995	0.6595444287437947	0.01985836851698391	0.0029924728600687627	0.027533021452855463	0.02514119496157685	5	2020-10-29
Estonia	2020-04-19	0.8079354746502194	1.2000924710551664	0.3723652720654517	0.9881294921967412	0.6279639923081741	0.01985836851698391	0.0029924728600687627	0.027533021452855463	0.02514119496157685	5	2020-10-29
Estonia	2020-04-20	0.7860771036613033	1.1757098495187064	0.3353657764982351	0.9703287043786	0.6027818093727062	0.01985836851698391	0.0029924728600687627	0.027533021452855463	0.02514119496157685	5	2020-10-29
Estonia	2020-04-21	0.778114927949815	1.169836137460612	0.337378456380791	0.9656257917571548	0.593534308585692	0.01985836851698391	0.0029924728600687627	0.027533021452855463	0.02514119496157685	5	2020-10-29
Estonia	2020-04-22	0.7738045216107293	1.1685582055736858	0.3351450095235967	0.9596339133506658	0.5889779696448433	0.01985836851698391	0.0029924728600687627	0.027533021452855463	0.02514119496157685	5	2020-10-29
Estonia	2020-04-23	0.7792463348234725	1.1788554301469265	0.3487008249783549	0.9641760538262832	0.5967621783006967	0.01985836851698391	0.0029924728600687627	0.027533021452855463	0.02514119496157685	5	2020-10-29
Estonia	2020-04-24	0.7650869819214493	1.1613087419855026	0.3273741212490344	0.953380961200504	0.5804527155327648	0.01985836851698391	0.0029924728600687627	0.027533021452855463	0.02514119496157685	5	2020-10-29
Estonia	2020-04-25	0.7575891279518437	1.1617369399156257	0.3156462364457082	0.9460580081795628	0.569572256981278	0.01985836851698391	0.0029924728600687627	0.027533021452855463	0.02514119496157685	5	2020-10-29
Estonia	2020-04-26	0.7315055417327181	1.1323952051155364	0.28244297959766473	0.9240379974427578	0.5382155161400214	0.01985836851698391	0.0029924728600687627	0.027533021452855463	0.02514119496157685	5	2020-10-29
Estonia	2020-04-27	0.714072258376246	1.1116315682197415	0.2530598944910094	0.9094068061539872	0.5193562162394537	0.01985836851698391	0.0029924728600687627	0.027533021452855463	0.02514119496157685	5	2020-10-29
Estonia	2020-04-28	0.7092406317312898	1.1193939451946031	0.23987826389940026	0.9084946770217012	0.5115582135630953	0.01985836851698391	0.0029924728600687627	0.027533021452855463	0.02514119496157685	5	2020-10-29
Estonia	2020-04-29	0.7008491310908255	1.1172180719815	0.2335591478030121	0.904485560831668	0.4991043391213564	0.01985836851698391	0.0029924728600687627	0.027533021452855463	0.02514119496157685	5	2020-10-29
Estonia	2020-04-30	0.6993907212035367	1.1263589671097036	0.2233987369735465	0.9048313510695868	0.4955204439649069	0.01985836851698391	0.0029924728600687627	0.027533021452855463	0.02514119496157685	5	2020-10-29
Estonia	2020-05-01	0.6734304537928686	1.1074208465981017	0.17264649691550127	0.8886705316396075	0.4622358889653826	0.01985836851698391	0.0029924728600687627	0.027533021452855463	0.02514119496157685	5	2020-10-29
Estonia	2020-05-02	0.6550954968014913	1.1012116739707265	0.12864593847987593	0.8792192930078223	0.4338058039226009	0.01985836851698391	0.0029924728600687627	0.027533021452855463	0.02514119496157685	5	2020-10-29
Estonia	2020-05-03	0.6410479970016867	1.098382324340576	0.08923764658962319	0.8748055252018025	0.41080644590089865	0.01985836851698391	0.0029924728600687627	0.027533021452855463	0.02514119496157685	5	2020-10-29
Estonia	2020-05-04	0.6392746048120915	1.1111672529276604	0.07435052347197613	0.8786213474041136	0.4027089688055431	0.01985836851698391	0.0029924728600687627	0.027533021452855463	0.02514119496157685	5	2020-10-29
Estonia	2020-05-05	0.6431347104281221	1.1351728486557895	0.06509681299617043	0.8859191902962794	0.3949221659393149	0.01985836851698391	0.0029924728600687627	0.027533021452855463	0.02514119496157685	5	2020-10-29
Estonia	2020-05-06	0.6347015972574312	1.152991343141818	0.0	0.8956574843536935	0.3757920480451974	0.01985836851698391	0.0029924728600687627	0.027533021452855463	0.02514119496157685	5	2020-10-29
Finland	2020-03-14	1.2518968436900624	1.623437738137164	0.9673847518121363	1.3917273159711672	1.1104374862873232	0.025404017150469888	0.0056176999210726395	0.010164717996933728	0.01333100955161435	5	2020-10-29
Finland	2020-03-15	1.241483847760264	1.575264168143813	0.9621918530164459	1.3750297379986554	1.1065881836624956	0.025404017150469888	0.0056176999210726395	0.010164717996933728	0.01333100955161435	5	2020-10-29
Finland	2020-03-16	1.2397080132151408	1.558380043181092	0.9690773550884088	1.370038617131204	1.1086697929485498	0.025404017150469888	0.0056176999210726395	0.010164717996933728	0.01333100955161435	5	2020-10-29
Finland	2020-03-17	1.2416276558037294	1.5524196933270278	0.981468561445352	1.3692655321955816	1.1136624957251218	0.025404017150469888	0.0056176999210726395	0.010164717996933728	0.01333100955161435	5	2020-10-29
Finland	2020-03-18	1.2427043284120596	1.5514721462300076	0.9871693106912928	1.3695392836878908	1.115925102047904	0.025404017150469888	0.0056176999210726395	0.010164717996933728	0.01333100955161435	5	2020-10-29
Finland	2020-03-19	1.2528007683474347	1.5719188343039208	0.9983581628542709	1.3803961314315565	1.1240593838019777	0.025404017150469888	0.0056176999210726395	0.010164717996933728	0.01333100955161435	5	2020-10-29
Finland	2020-03-20	1.2562932588369748	1.5814727488511895	1.0065942734708984	1.3825192393643289	1.1276551454174508	0.025404017150469888	0.0056176999210726395	0.010164717996933728	0.01333100955161435	5	2020-10-29
Finland	2020-03-21	1.2598070208092431	1.5887939259428625	1.0097840026392009	1.3863417928775998	1.1306188047321952	0.025404017150469888	0.0056176999210726395	0.010164717996933728	0.01333100955161435	5	2020-10-29
Finland	2020-03-22	1.259844459463897	1.5929845366965365	1.010881304961046	1.3866711191360912	1.1299029141397032	0.025404017150469888	0.0056176999210726395	0.010164717996933728	0.01333100955161435	5	2020-10-29
Finland	2020-03-23	1.2515193985137727	1.5658534299328348	1.0105983422234819	1.3743874463585382	1.1258475366576446	0.025404017150469888	0.0056176999210726395	0.010164717996933728	0.01333100955161435	5	2020-10-29
Finland	2020-03-24	1.2446661842411193	1.5510902140822234	1.0074519951313607	1.3629799584549809	1.1222690889784652	0.025404017150469888	0.0056176999210726395	0.010164717996933728	0.01333100955161435	5	2020-10-29
Finland	2020-03-25	1.2360819606737758	1.5257999643320583	1.0002985338487902	1.3516781795685564	1.1187110609738748	0.025404017150469888	0.0056176999210726395	0.010164717996933728	0.01333100955161435	5	2020-10-29
Finland	2020-03-26	1.2275806007866208	1.5064893276192264	0.99484355597736	1.3391033101901622	1.1134896434022343	0.025404017150469888	0.0056176999210726395	0.010164717996933728	0.01333100955161435	5	2020-10-29
Finland	2020-03-27	1.221288846700252	1.493543911798026	0.9917256883107194	1.3308405040277371	1.1088132952534315	0.025404017150469888	0.0056176999210726395	0.010164717996933728	0.01333100955161435	5	2020-10-29
Finland	2020-03-28	1.2162861956800457	1.4842595058582508	0.986811785383119	1.324364176209988	1.1062769292478778	0.025404017150469888	0.0056176999210726395	0.010164717996933728	0.01333100955161435	5	2020-10-29
Finland	2020-03-29	1.2066527547731292	1.4636499638505291	0.9773820586828464	1.3131250579921536	1.0994658394868824	0.025404017150469888	0.0056176999210726395	0.010164717996933728	0.01333100955161435	5	2020-10-29
Finland	2020-03-30	1.2004732436245702	1.4540274996619018	0.9683967876860472	1.307008182880378	1.0939359529520594	0.025404017150469888	0.0056176999210726395	0.010164717996933728	0.01333100955161435	5	2020-10-29
Finland	2020-03-31	1.1931787701775871	1.4438116301949493	0.9587168451501428	1.2981036298857052	1.08694502778917	0.025404017150469888	0.0056176999210726395	0.010164717996933728	0.01333100955161435	5	2020-10-29
Finland	2020-04-01	1.1902847839440174	1.4417632038816448	0.9600581746384078	1.2941098986844255	1.0862926832580513	0.025404017150469888	0.0056176999210726395	0.010164717996933728	0.01333100955161435	5	2020-10-29
Finland	2020-04-02	1.1958200736521225	1.4594439756502458	0.96903743687609	1.2993004447829208	1.090822759892828	0.025404017150469888	0.0056176999210726395	0.010164717996933728	0.01333100955161435	5	2020-10-29
Finland	2020-04-03	1.203280865960496	1.4855235642912958	0.9801248188973656	1.3076729401518898	1.0939368681805601	0.025404017150469888	0.0056176999210726395	0.010164717996933728	0.01333100955161435	5	2020-10-29
Finland	2020-04-04	1.2107249224577987	1.5251168258401742	0.9858098605698056	1.3162999894234415	1.0969125050867188	0.025404017150469888	0.0056176999210726395	0.010164717996933728	0.01333100955161435	5	2020-10-29
Finland	2020-04-05	1.1967820649610352	1.4800693806411052	0.9730255230457056	1.300537080841536	1.0874013926355468	0.025404017150469888	0.0056176999210726395	0.010164717996933728	0.01333100955161435	5	2020-10-29
Finland	2020-04-06	1.1923159684663722	1.4774234119702958	0.9673208612275556	1.2952314967154843	1.082627018320024	0.025404017150469888	0.0056176999210726395	0.010164717996933728	0.01333100955161435	5	2020-10-29
Finland	2020-04-07	1.1763326318712228	1.4390912842388237	0.9527714859234934	1.27677152091221	1.0710936418817738	0.025404017150469888	0.0056176999210726395	0.010164717996933728	0.01333100955161435	5	2020-10-29
Finland	2020-04-08	1.1622296317951528	1.4072275289183769	0.9340082390057188	1.2609200076930462	1.059922220046809	0.025404017150469888	0.0056176999210726395	0.010164717996933728	0.01333100955161435	5	2020-10-29
Finland	2020-04-09	1.1463938307743218	1.3790582796453028	0.9113112246079258	1.247344561446674	1.0445140991838735	0.025404017150469888	0.0056176999210726395	0.010164717996933728	0.01333100955161435	5	2020-10-29
Finland	2020-04-10	1.1330479520321202	1.3588699596466869	0.8917840349778223	1.2344137138739537	1.0321095491739871	0.025404017150469888	0.0056176999210726395	0.010164717996933728	0.01333100955161435	5	2020-10-29
Finland	2020-04-11	1.1190051139943165	1.341076317087937	0.8597939821217777	1.2234107345106326	1.0178971953995233	0.025404017150469888	0.0056176999210726395	0.010164717996933728	0.01333100955161435	5	2020-10-29
Finland	2020-04-12	1.1065060683588799	1.3271001027610352	0.8260451392470529	1.2133480846129352	1.003881944041454	0.025404017150469888	0.0056176999210726395	0.010164717996933728	0.01333100955161435	5	2020-10-29
Finland	2020-04-13	1.0986533115794812	1.318391461832867	0.8146812678417109	1.2076076469698434	0.9943149638653299	0.025404017150469888	0.0056176999210726395	0.010164717996933728	0.01333100955161435	5	2020-10-29
Finland	2020-04-14	1.094598527912322	1.315080471685537	0.8125092085223711	1.2038202711934174	0.9893358414575673	0.025404017150469888	0.0056176999210726395	0.010164717996933728	0.01333100955161435	5	2020-10-29
Finland	2020-04-15	1.0920998864111575	1.3104424887252013	0.8134431086644391	1.2003249349063059	0.9878010200824952	0.025404017150469888	0.0056176999210726395	0.010164717996933728	0.01333100955161435	5	2020-10-29
Finland	2020-04-16	1.0929356967413184	1.3123063291228911	0.8263075045227256	1.2002686628366297	0.9883498698505996	0.025404017150469888	0.0056176999210726395	0.010164717996933728	0.01333100955161435	5	2020-10-29
Finland	2020-04-17	1.092052078972462	1.312424019276944	0.8308363609740357	1.1989559120887407	0.9874564864588974	0.025404017150469888	0.0056176999210726395	0.010164717996933728	0.01333100955161435	5	2020-10-29
Finland	2020-04-18	1.09060251578936	1.3124526646121493	0.8299947873681764	1.1988263461800326	0.9834463378231916	0.025404017150469888	0.0056176999210726395	0.010164717996933728	0.01333100955161435	5	2020-10-29
Finland	2020-04-19	1.0831959468525294	1.3047255236760615	0.8124083526742112	1.1928304673295955	0.9737320158346118	0.025404017150469888	0.0056176999210726395	0.010164717996933728	0.01333100955161435	5	2020-10-29
Finland	2020-04-20	1.0779733547423207	1.298143261786605	0.8033816087566078	1.190149035248942	0.9673611051641194	0.025404017150469888	0.0056176999210726395	0.010164717996933728	0.01333100955161435	5	2020-10-29
Finland	2020-04-21	1.0762871774005554	1.2980399149007964	0.8010742894974017	1.1891989072164866	0.9658476314114344	0.025404017150469888	0.0056176999210726395	0.010164717996933728	0.01333100955161435	5	2020-10-29
Finland	2020-04-22	1.0718126430079309	1.2953429600928046	0.7909674915573941	1.1855147541400701	0.9600051861379644	0.025404017150469888	0.0056176999210726395	0.010164717996933728	0.01333100955161435	5	2020-10-29
[truncated: 34,204 more rows]
