# Supplementary material for: Tracking ℛ of COVID-19: A new real-time estimation using the Kalman filter
Source: PLoS One. 2021 Jan 13;16(1):e0244474. doi: 10.1371/journal.pone.0244474 (PMC7806155; doi:10.1371/journal.pone.0244474)
Supplement: S1 File — Replication package for replicating all of the statistical analysis and simulation results provided in the paper. (ZIP) [file pone.0244474.s002.zip › code/python/get_graphs/input/interventions.csv]

Country	Type	Event	Date effective	Link	Unnamed: 5	Unnamed: 6
Austria	Schools + Universities	Nationwide school closures.	14.03.2020	https://www.bmbwf.gv.at/Ministerium/Informationspflicht/corona/corona_status.html
Austria	Public events	Banning of gatherings of more than 10 people.	10.03.2020	https://www.theguardian.com/world/2020/mar/10/coronavirus-several-eu-states-ban-mass-events-after-italian-lockdown
Austria	Lockdown	Banning all access to public spaces and gatherings of more than 5 people. Advice to maintain 1m distance.	16.03.2020	https://www.sozialministerium.at/Informationen-zum-Coronavirus/Coronavirus---Aktuelle-Ma%C3%9Fnahmen.html	Document on website: Verordnung_V20200325-web
Austria	Social distancing encouraged	Recommendation to maintain a distance of 1m.	16.03.2020	https://www.sozialministerium.at/Informationen-zum-Coronavirus/Coronavirus---Aktuelle-Ma%C3%9Fnahmen.html	Document on website: Verordnung_V20200325-web
Austria	Self-isolating if ill	Implemented at lockdown.	16.03.2020	https://www.sozialministerium.at/Informationen-zum-Coronavirus/Coronavirus---Aktuelle-Ma%C3%9Fnahmen.html
Belgium	Schools + Universities	Nationwide school closures.	14.03.2020	https://www.info-coronavirus.be/en/2020/03/12/phase-2-maintained-transition-to-the-federal-phase-and-additional-measures/
Belgium	Public events	All recreational activities cancelled regardless of size.	12.03.2020	https://www.info-coronavirus.be/en/2020/03/12/phase-2-maintained-transition-to-the-federal-phase-and-additional-measures/
Belgium	Lockdown	Citizens are required to stay at home except for work and essential journeys. Going outdoors only with household members or 1 friend.	18.03.2020	https://www.belgium.be/en/news/2020/coronavirus_reinforced_measures
Belgium	Social distancing encouraged	Public transport recommended only for essential journeys, work from home encouraged, all public places e.g. restaurants closed.	14.03.2020	https://www.info-coronavirus.be/en/2020/03/12/phase-2-maintained-transition-to-the-federal-phase-and-additional-measures/
Belgium	Self-isolating if ill	Everyone should stay at home if experiencing a cough or fever.	10.03.2020	https://www.info-coronavirus.be/en/2020/03/10/protect-yourself-and-protect-the-others/
Denmark	Schools + Universities	Secondary schools shut and universities (primary schools also shut on 16th).	13.03.2020	https://en.wikipedia.org/wiki/2020_coronavirus_pandemic_in_Denmark
Denmark	Public events	Bans of events >100 people, closes cultural institutions, leisure facilities etc.	12.03.2020	https://nyheder.tv2.dk/samfund/2020-03-11-danmark-lukker-ned-her-er-regeringens-nye-tiltag
Denmark	Lockdown	Bans of gatherings of >10 people in public and all public places were shut.	18.03.2020	https://nyheder.tv2.dk/samfund/2020-03-11-danmark-lukker-ned-her-er-regeringens-nye-tiltag	https://en.wikipedia.org/wiki/2020_coronavirus_pandemic_in_Denmark
Denmark	Social distancing encouraged	Limited use of public transport. All cultural institutions shut and recommendation to keep appropriate distance.	13.03.2020	https://politi.dk/coronavirus-i-danmark/seneste-nyt-fra-myndighederne/nye-tiltag-mod-covid-19
Denmark	Self-isolating if ill	Everyone should stay at home if experiencing a cough or fever.	12.03.2020	https://stps.dk/da/ansvar-og-retningslinjer/vejledning/indberetning-om-covid-19/
France	Schools + Universities	Nationwide school closures.	14.03.2020	https://en.wikipedia.org/wiki/2020_coronavirus_pandemic_in_France
France	Public events	Bans of events >100 people.	13.03.2020	https://www.thelocal.fr/20200313/france-bans-gatherings-of-over-100-people-to-fight-coronavirus-pandemic
France	Lockdown	Everybody has to stay at home. Need a self-authorisation form to leave home.	17.03.2020	https://www.theguardian.com/world/2020/mar/16/coronavirus-spain-takes-over-private-healthcare-amid-more-european-lockdowns
France	Social distancing encouraged	Advice at the time of lockdown.	16.03.2020	https://www.theguardian.com/world/2020/mar/16/coronavirus-spain-takes-over-private-healthcare-amid-more-european-lockdowns
France	Self-isolating if ill	Advice at the time of lockdown.	16.03.2020	https://www.theguardian.com/world/2020/mar/16/coronavirus-spain-takes-over-private-healthcare-amid-more-european-lockdowns
Germany	Schools + Universities	Nationwide school closures.	14.03.2020	https://en.wikipedia.org/wiki/2020_coronavirus_pandemic_in_Germany
Germany	Public events	No gatherings of >1000 people (12th March). Otherwise regional destrictions only until lockdown.	22.03.2020	https://web.archive.org/web/20200317073042/https://www.bmi.bund.de/SharedDocs/faqs/DE/themen/bevoelkerungsschutz/coronavirus/coronavirus-faqs.html#doc13738352bodyText7
Germany	Lockdown	Gatherings of > 2 people banned, 1.5 m distance	22.03.2020	https://www.bmi.bund.de/SharedDocs/downloads/DE/veroeffentlichungen/2020/hinweis-einschraenkung-soziale-kontakte.pdf?__blob=publicationFile&v=1	https://www.bbc.co.uk/news/world-europe-51999080
Germany	Social distancing encouraged	Avoid social interaction wherever possible recommended by Merkel	12.03.2020	https://www.bundesregierung.de/breg-de/themen/coronavirus/mpk-1730186
Germany	Self-isolating if ill	Advice for everyone experiencing symptoms to contact a health care agency to get tested and then self-isolate.	06.03.2020	https://web.archive.org/web/20200312004624/https://www.rki.de/SharedDocs/FAQ/NCOV2019/FAQ_Liste.html
Italy	Schools + Universities	Nationwide school closures.	05.03.2020	http://www.salute.gov.it/portale/nuovocoronavirus/dettaglioVideoNuovoCoronavirus.jsp?lingua=italiano&menu=multimedia&p=video&id=2052
Italy	Public events	The government bans all public events.	09.03.2020	https://edition.cnn.com/2020/03/08/europe/italy-coronavirus-lockdown-europe-intl/index.html
Italy	Lockdown	The government closes all public places. People have to stay at home except for essential travel.	11.03.2020	https://www.wsj.com/articles/italy-hardens-nationwide-quarantine-11583962093	https://en.wikipedia.org/wiki/2020_Italy_coronavirus_lockdown
Italy	Social distancing encouraged	A distance of more than 1m has to be kept and any other form of alternative aggregation is to be excluded.	09.03.2020	https://www.romatoday.it/attualita/coronavirus-pub-cinema-teatri-locali-chiusi-nuovo-decreto.html
Italy	Self-isolating if ill	self-isolate if ill and quarantine if tested positive	09.03.2020	https://www.gazzettaufficiale.it/eli/id/2020/03/08/20A01522/sg
Norway	Schools + Universities	Norwegian Directorate of Health closes all educational institutions. Including childcare facilities and all schools	13.03.2020	https://www.fhi.no/en/news/2020/norwegian-directorate-of-health-implements-the-following-today---from-6-p.m/
Norway	Public events	The Directorate of Health bans all non-necessary social contact.	12.03.2020	https://www.fhi.no/en/news/2020/norwegian-directorate-of-health-implements-the-following-today---from-6-p.m/
Norway	Lockdown	Only people living together are allowed outside together. Everyone has to keep a 2m distance.	24.03.2020	https://translate.google.com/translate?sl=no&tl=en&u=https%3A%2F%2Fwww.nrk.no%2Fnorge%2Ffolkehelseinstituttet-mener-23.000-kan-vaere-smittet-1.14958149
Norway	Social distancing encouraged	The Directorate of Health advises against all travelling and non-necessary social contacts.	16.03.2020	https://www.fhi.no/en/news/2020/norwegian-directorate-of-health-implements-the-following-today---from-6-p.m/
Norway	Self-isolating if ill	Advice to self-isolate for 7 days if experiencing a cough or fever symptoms.	15.03.2020	https://www.regjeringen.no/en/aktuelt/the-government-is-establishing-clear-quarantine-and-isolation-rules/id2693647/
Spain	Schools + Universities	Nationwide school closures.	13.03.2020	https://en.wikipedia.org/wiki/2020_coronavirus_pandemic_in_Spain
Spain	Public events	Banning of all public events by lockdown.	14.03.2020	https://www.mscbs.gob.es/gabinete/notasPrensa.do?id=4807
Spain	Lockdown		14.03.2020	https://www.boe.es/eli/es/rd/2020/03/14/463/con
Spain	Social distancing encouraged	Advice on social distancing and working remotely from home.	09.03.2020	https://www.mscbs.gob.es/gabinete/notasPrensa.do?id=4806	used to say 12/3/2020
Spain	Self-isolating if ill		17.03.2020	https://www.mscbs.gob.es/profesionales/saludPublica/ccayes/alertasActual/nCov-China/ciudadania.htm
Sweden	Schools + Universities	Colleges and upper secondary schools shut. 18/3/2020 only 48% closed	17.03.2090	https://www.folkhalsomyndigheten.se/nyheter-och-press/nyhetsarkiv/2020/mars/larosaten-och-gymnasieskolor-uppmanas-nu-att-bedriva-distansundervisning
Sweden	Public events	Since March 29 the limit is 50 persons.	29.03.2020	https://www.visitstockholm.com/good-to-know/coronavirus/
Sweden	Lockdown	No lockdown occured.	17.03.2090
Sweden	Social distancing encouraged	People even with mild symptoms told to limit social contact, encouragement to work from home.	16.03.2020	https://sverigesradio.se/sida/artikel.aspx?programid=2054&artikel=7430511
Sweden	Self-isolating if ill		10.03.2020	https://www.folkhalsomyndigheten.se/nyheter-och-press/nyhetsarkiv/2020/mars/flera-tecken-pa-samhallsspridning-av-covid-19-i-sverige/
Switzerland	Schools + Universities	No in person teaching until 4th of April.	14.03.2020	https://www.bag.admin.ch/bag/de/home/das-bag/aktuell/medienmitteilungen.msg-id-78437.html
Switzerland	Public events	The government bans events >100 people.	13.03.2020	https://www.bag.admin.ch/bag/fr/home/das-bag/aktuell/medienmitteilungen.msg-id-78437.html
Switzerland	Lockdown	Gatherings of more than 5 people are banned.	20.03.2020	https://www.bag.admin.ch/bag/de/home/das-bag/aktuell/medienmitteilungen.msg-id-78513.html
Switzerland	Social distancing encouraged	Advice on keeping distance. All business where this cannot be realised have been closed in all states (kantons).	16.03.2020	https://www.bag.admin.ch/bag/de/home/das-bag/aktuell/medienmitteilungen.msg-id-78454.html
Switzerland	Self-isolating if ill	Advice to self-isolate if experiencing a cough or fever symptoms.	02.03.2020	https://www.bag.admin.ch/bag/de/home/das-bag/aktuell/medienmitteilungen.msg-id-78304.html
United_Kingdom	Schools + Universities	Nationwide school closure. Childminders, nurseries and sixth forms are told to follow the guidance.	21.03.2020	https://www.gov.uk/government/news/schools-colleges-and-early-years-settings-to-close	https://www.gov.uk/government/collections/coronavirus-covid-19-guidance-for-schools-and-other-educational-settings
United_Kingdom	Public events	Implemented with lockdown.	24.03.2020	https://www.gov.uk/government/speeches/pm-address-to-the-nation-on-coronavirus-23-march-2020	https://assets.publishing.service.gov.uk/government/uploads/system/uploads/attachment_data/file/874742/Full_guidance_on_staying_at_home_and_away_from_others__1_.pdf
United_Kingdom	Lockdown	Gatherings of more than 2 people not from the same household banned and police-enforceable.	24.03.2020	https://www.gov.uk/government/speeches/pm-address-to-the-nation-on-coronavirus-23-march-2020
United_Kingdom	Social distancing encouraged	Advice to avoid pubs, clubs, theatres and other public institutions.	16.03.2020	https://www.telegraph.co.uk/global-health/science-and-disease/coronavirus-news-uk-latest-update-covid-19-death-toll-cases/
United_Kingdom	Self-isolating if ill	Advice to self-isolate for 7 days if experiencing a cough or fever symptoms.	12.03.2020	https://www.bbc.co.uk/news/uk-51857856
Greece	Schools + Universities	Nationwide closure of educational institutions	11.03.2020	https://www.kathimerini.gr/1068505/article/epikairothta/ellada/kleinoyn-gia-dyo-evdomades-sxoleia-panepisthmia-paidikoi-sta8moi-kai-frontisthria	Lucia
Greece	Public events	Ban of gatherings of more than 10 people	19.03.2020	https://www.garda.com/crisis24/news-alerts/322026/greece-prime-minister-bans-mass-gatherings-due-to-covid-19-march-11-update-5	Lucia	(larger mass gatherings banned before, but couldn't get a clear start date)
Greece	Lockdown	Ban on non-essential transport and movement across the country. Police enforcing restrictions with fines.	23.03.2020	https://www.in.gr/2020/03/22/greece/apagoreysi-kykloforias-analytikos-odigos-pou-tha-epitrepetai-metakinisi-ti-tha-isxysei-gia-tous-ergazomenous/	Lucia	(weddings and ceremonies still allowed under conditions provided by law)
Greece	Social distancing encouraged	In supermarkets, pharmacies and other essentials keep 2mt distance	16.03.2020	https://www.news247.gr/epixeiriseis/koronoios-elegchos-eisodoy-sta-soyper-market-apo-deytera.7602282.html	Lucia
Greece	Self-isolating if ill	Isolate at home if showing mild symptoms or fever	09.03.2020	http://www.ekathimerini.com/250416/article/ekathimerini/news/with-covid-19-cases-at-84-those-with-symptoms-urged-to-stay-home	Lucia
Greece	Closure of cultural institutions	closure of Cinemas, theaters, theaters, Libraries, Museums, archaeological and historical sites	14.03.2020	https://eody.gov.gr/anastoli-leitoyrgias-meta-apo-eisigisi-tis-epitropis-empeirognomonon-toy-ypoyrgeioy-ygeias/	Lucia
Greece	Closure of restaurants	closure of malls, cafes, bars and food outlets	14.03.2020	http://www.ekathimerini.com/250618/article/ekathimerini/news/malls-cafes-bars-eateries-to-close-as-coronavirus-cases-rise-to-190	Lucia
Greece	Advice to work from home	Govt endorses flexible working hours and teleworking	10.03.2020	http://en.protothema.gr/greek-government-plans-flexible-working-hours-and-telework-to-battle-coronavirus/	Lucia	(not specifically working from home, but allows workers to avoid rush hour travel and to work from home if child is home from school or in the event of self isolation)
Greece	Keep distance from others	Video from Greek government recommending keeping 1m distance (27 secs in) "κρατάμε απόσταση τουλάχιστον 1 μέτρου από άλλους και ιδιαίτερα όσους βήχουν, φτέρνίξονται ή έχουν πυρετό" = "keep a distance of at least 1 meter from others and especially those who cough, sneeze or have a fever"	25.02.2020	https://government.gov.gr/aples-ke-chrisimes-odigies-gia-tin-prostasia-mas-apo-ton-koronoio/	Rebecca
Portugal	Schools + Universities	Nationwide school closures.	14.03.2020	https://covid19estamoson.gov.pt/wp-content/uploads/2020/03/20200313-Suspens%C3%86o-de-todas-as-atividades-letivas-e-n%C3%86o-letivas-com-presen%E2%80%A1a-de-estudantes-em-todas-as-institui%E2%80%A1a%CC%88es-de-Ensino-Superior.pdf	Rebecca
Portugal	Public events	Gatherings of more than 100 people banned.	12.03.2020	https://www.barrons.com/news/portugal-bans-gatherings-of-more-than-100-due-to-coronavirus-01584292204	Rebecca
Portugal	Lockdown	State of emergency declared on the 18th and new measures defined on the 19th, to come into place on 00:00 of 22nd March	22.03.2020	https://www.politico.eu/article/portugal-quarantine-measures-coronavirus-covid19-antonio-costa-shutdown-state-of-emergency/	Rebecca	(20200319 Communiqué of the Council of Ministers - Measures approved by the Council of Ministers on March 19, 2020) "Decree takes effect on March 22 00:00"
Portugal	Social distancing encouraged	Capacity restrictions of entry to bars and restaurants, encouraged to limit frequency of visits to supermarkets/gyms/public services. Nightclubs closed.	12.03.2020	https://covid19estamoson.gov.pt/wp-content/uploads/2020/03/20200312-Medidas-extraordin-rias-de-conten%E2%80%A1%C3%86o-e-mitiga%E2%80%A1%C3%86o-do-coronav%C2%A1rus-Conselho-de-Ministros-de-12-de-mar%E2%80%A1o-de-2020.pdf	Rebecca
Portugal	Self-isolating if ill	Mandatory isolation is imposed for people who are sick or being monitored by health authorities.	19.03.2020	https://www.politico.eu/article/portugal-quarantine-measures-coronavirus-covid19-antonio-costa-shutdown-state-of-emergency/	Rebecca
Portugal	Closure of cultural institutions	The closure of certain types of facilities and establishments (such as, for example, those intended for recreational, cultural, sporting and catering activities, among others)	22.03.2020	https://covid19estamoson.gov.pt/documentacao/comunicados/	Rebecca	Approved by ministers on March 19 but "Decree takes effect on March 22 00:00"
Portugal	Closure of restaurants	The closure of certain types of facilities and establishments (such as, for example, those intended for recreational, cultural, sporting and catering activities, among others)	22.03.2020	https://covid19estamoson.gov.pt/documentacao/comunicados/	Rebecca	Approved by ministers on March 19 but "Decree takes effect on March 22 00:00"
Portugal	Work from home	É obrigatória a adoção do regime de teletrabalho sempre que as funções em causa o permitam - google translation: It is mandatory to adopt the teleworking regime whenever the functions in question allow	22.03.2020	https://covid19estamoson.gov.pt/documentacao/comunicados/	Rebecca	Approved by ministers on March 19 but "Decree takes effect on March 22 00:00"
Portugal	Stay at home	States that everyone who isn't in mandatory confinement or an essential worker should only go out in public for essential reasons e.g. health reasons, acquisition of goods, caring for the vulnerable, exercise.	22.03.2020	https://covid19estamoson.gov.pt/documentacao/comunicados/	Rebecca	Approved by ministers on March 19 but "Decree takes effect on March 22 00:00"
Portugal	Keep distance from others	Transmission prevention measures in public service establishments: "Maintain distance and space between citizens in all situations" and "Ensure that counter service is provided at the appropriate distance (at least 1 meter, ideally 2)"	17.03.2020	https://covid19.min-saude.pt/wp-content/uploads/2020/03/i026012.pdf	Rebecca
Portugal	Public gatherings	Gatherings of more than 5 people prohibited (except those with family ties).	02.04.2020	https://www.portugal.gov.pt/pt/gc22/governo/comunicado-de-conselho-de-ministros?i=339	Rebecca
Netherlands	Schools + Universities	exemption for children of essential workers	14.03.2020	https://www.rijksoverheid.nl/actueel/nieuws/2020/03/15/aanvullende-maatregelen-onderwijs-horeca-sport	Pablo
Netherlands	Public events	Public gatherings >100 people	12.03.2020	https://www.iq-mag.net/2020/03/dutch-government-bans-events-100-people/#.XoxumC2Q3yk	Pablo	https://www.rijksoverheid.nl/actueel/nieuws/2020/03/12/nieuwe-maatregelen-tegen-verspreiding-coronavirus-in-nederland
Netherlands	Social distancing encouraged	Social distancing and self-isolation for people with flue-like symptoms as of Marc 12 for the whole country, previously only for the Noord-Brabant province	12.03.2020	https://www.rivm.nl/en/news/expansion-of-coronavirus-measures	Pablo	https://www.rijksoverheid.nl/actueel/nieuws/2020/03/12/nieuwe-maatregelen-tegen-verspreiding-coronavirus-in-nederland
Netherlands	Lockdown	Intelligent lockdown, people are still allowed to meet if keeping their distance	23.03.2020
Netherlands	Self-isolating if ill	Social distancing and self-isolation for people with flue-like symptoms as of Marc 12 for the whole country, previously only for the Noord-Brabant province	12.03.2020	https://www.rivm.nl/en/news/expansion-of-coronavirus-measures	Pablo
Netherlands	Closure of cultural institutions	museums, concert halls and theatres were closed following the ban of large gatherings	12.03.2020	https://www.rijksoverheid.nl/actueel/nieuws/2020/03/12/nieuwe-maatregelen-tegen-verspreiding-coronavirus-in-nederland	Lucia
Netherlands	Closure of restaurants	Schools, restaurants, gyms, sports venues, sex clubs, etc. closed as of 18:00hrs March 15	15.03.2020	https://www.rijksoverheid.nl/actueel/nieuws/2020/03/15/aanvullende-maatregelen-onderwijs-horeca-sport
Netherlands	Advice to work from home		12.03.2020	https://www.rijksoverheid.nl/actueel/nieuws/2020/03/12/nieuwe-maatregelen-tegen-verspreiding-coronavirus-in-nederland	Lucia
