# Supplementary material for: Tracking ℛ of COVID-19: A new real-time estimation using the Kalman filter
Source: PLoS One. 2021 Jan 13;16(1):e0244474. doi: 10.1371/journal.pone.0244474 (PMC7806155; doi:10.1371/journal.pone.0244474)
Supplement: S1 File — Replication package for replicating all of the statistical analysis and simulation results provided in the paper. (ZIP) [file pone.0244474.s002.zip › code/python/regressions/input/mobility_graphs/regressions_dataset.csv]

Country	Date	R	ci_95_u	ci_95_l	ci_65_u	ci_65_l	n_eff_pct	Rhat_diff	signal_to_noise	var_irregular	days_infectious	last_updated	case_based_date	lockdown_date	public_date	school_closure_date	social_distancing_date	public	days_public	social_distancing	days_social_distancing	case_based	days_case_based	lockdown	days_lockdown	school_closure	days_school_closure	change_tests_capita	mobility_PC1_LAG7	mobility_PC1_LAG14	mobility_PC1
Austria	2020-03-09	2.71527160709214	3.3939778911805862	2.0283152017164783	3.035828908761252	2.3935885030414585	0.20216082376267647	0.0006970265943706532	0.14689811543110465	0.00807358181551725	7	2020-10-29	2020-03-16	2020-03-16	2020-03-10	2020-03-14	2020-03-16	0.0	-1	0.0	-7	0.0	-7	0.0	-7.0	0.0	-5.0	0.025	70.91924479551015	80.14207650221893	59.860444282386815
Austria	2020-03-10	2.83434444589112	3.432360897998997	2.2461225507440363	3.113409356188143	2.5567067268468846	0.20216082376267647	0.0006970265943706532	0.14689811543110465	0.00807358181551725	7	2020-10-29	2020-03-16	2020-03-16	2020-03-10	2020-03-14	2020-03-16	1.0	0	0.0	-6	0.0	-6	0.0	-6.0	0.0	-4.0	0.032	58.842625666745086	97.74778312254801	63.906649276961026
Austria	2020-03-11	2.9163289595255897	3.4862364497887377	2.3608876401012617	3.1781459191817083	2.6529707181598714	0.20216082376267647	0.0006970265943706532	0.14689811543110465	0.00807358181551725	7	2020-10-29	2020-03-16	2020-03-16	2020-03-10	2020-03-14	2020-03-16	1.0	1	0.0	-5	0.0	-5	0.0	-5.0	0.0	-3.0	0.037000000000000005	67.79414368024132	63.370866619378624	62.648541832200706
Austria	2020-03-12	2.9939713374374315	3.558576595680221	2.4459852293156183	3.2544521981473578	2.73135805321988	0.20216082376267647	0.0006970265943706532	0.14689811543110465	0.00807358181551725	7	2020-10-29	2020-03-16	2020-03-16	2020-03-10	2020-03-14	2020-03-16	1.0	2	0.0	-4	0.0	-4	0.0	-4.0	0.0	-2.0	0.055999999999999994	62.814457761971724	66.13323761620155	64.11043551401377
Austria	2020-03-13	3.221080362967692	3.960769293859608	2.602970404559449	3.5340158808104887	2.9034606517607724	0.20216082376267647	0.0006970265943706532	0.14689811543110465	0.00807358181551725	7	2020-10-29	2020-03-16	2020-03-16	2020-03-10	2020-03-14	2020-03-16	1.0	3	0.0	-3	0.0	-3	0.0	-3.0	0.0	-1.0	0.079	56.22368386546331	60.66392662992837	43.70141960291945
Austria	2020-03-14	3.0045639604983214	3.5953335185290727	2.459558828015933	3.2688545433959324	2.7407912026006747	0.20216082376267647	0.0006970265943706532	0.14689811543110465	0.00807358181551725	7	2020-10-29	2020-03-16	2020-03-16	2020-03-10	2020-03-14	2020-03-16	1.0	4	0.0	-2	0.0	-2	0.0	-2.0	1.0	0.0	0.098	58.84569095689552	65.41019139841	10.209542965952627
Austria	2020-03-15	2.845055441792141	3.3866970691631533	2.3240218911929595	3.090944761892525	2.595130968795094	0.20216082376267647	0.0006970265943706532	0.14689811543110465	0.00807358181551725	7	2020-10-29	2020-03-16	2020-03-16	2020-03-10	2020-03-14	2020-03-16	1.0	5	0.0	-1	0.0	-1	0.0	-1.0	1.0	1.0	0.078	91.90751220740931	65.82356458978282	-17.06191466989567
Austria	2020-03-16	2.6776328574184936	3.1982434906020507	2.1630954751643943	2.9153303245586337	2.4390690183683184	0.20216082376267647	0.0006970265943706532	0.14689811543110465	0.00807358181551725	7	2020-10-29	2020-03-16	2020-03-16	2020-03-10	2020-03-14	2020-03-16	1.0	6	1.0	0	1.0	0	1.0	0.0	1.0	2.0	0.036000000000000004	59.860444282386815	70.91924479551015	-45.75511232964899
Austria	2020-03-17	2.639517938432026	3.1625576483811275	2.1390621692083016	2.8789036045291447	2.3978457361617247	0.20216082376267647	0.0006970265943706532	0.14689811543110465	0.00807358181551725	7	2020-10-29	2020-03-16	2020-03-16	2020-03-10	2020-03-14	2020-03-16	1.0	7	1.0	1	1.0	1	1.0	1.0	1.0	3.0	0.19899999999999998	63.906649276961026	58.842625666745086	-69.4686286221827
Austria	2020-03-18	2.5257711949750217	3.0480748982917008	2.017601442047793	2.7634637265811914	2.2891077494094816	0.20216082376267647	0.0006970265943706532	0.14689811543110465	0.00807358181551725	7	2020-10-29	2020-03-16	2020-03-16	2020-03-10	2020-03-14	2020-03-16	1.0	8	1.0	2	1.0	2	1.0	2.0	1.0	4.0	0.18899999999999997	62.648541832200706	67.79414368024132	-61.57625457824056
Austria	2020-03-19	2.427316264376433	2.9437117594032256	1.914554785286373	2.6654467334731824	2.1888536787902857	0.20216082376267647	0.0006970265943706532	0.14689811543110465	0.00807358181551725	7	2020-10-29	2020-03-16	2020-03-16	2020-03-10	2020-03-14	2020-03-16	1.0	9	1.0	3	1.0	3	1.0	3.0	1.0	5.0	0.19399999999999998	64.11043551401377	62.814457761971724	-67.08896847156282
Austria	2020-03-20	2.3411788824471444	2.8578362106727564	1.8210283757529049	2.584498763929481	2.0997600670351275	0.20216082376267647	0.0006970265943706532	0.14689811543110465	0.00807358181551725	7	2020-10-29	2020-03-16	2020-03-16	2020-03-10	2020-03-14	2020-03-16	1.0	10	1.0	4	1.0	4	1.0	4.0	1.0	6.0	0.21	43.70141960291945	56.22368386546331	-67.48528055934399
Austria	2020-03-21	2.2990564173620407	2.8220117905660342	1.7874595691956516	2.5456939786909203	2.057262139043819	0.20216082376267647	0.0006970265943706532	0.14689811543110465	0.00807358181551725	7	2020-10-29	2020-03-16	2020-03-16	2020-03-10	2020-03-14	2020-03-16	1.0	11	1.0	5	1.0	5	1.0	5.0	1.0	7.0	0.326	10.209542965952627	58.84569095689552	-92.24898976912198
Austria	2020-03-22	2.303171848065184	2.8651346889320126	1.7892178458881522	2.553295378583215	2.0498463789571963	0.20216082376267647	0.0006970265943706532	0.14689811543110465	0.00807358181551725	7	2020-10-29	2020-03-16	2020-03-16	2020-03-10	2020-03-14	2020-03-16	1.0	12	1.0	6	1.0	6	1.0	6.0	1.0	8.0	0.313	-17.06191466989567	91.90751220740931	-97.89699066072122
Austria	2020-03-23	2.1923841554960326	2.755201392275928	1.6724906459352638	2.4403684443812828	1.941932910995773	0.20216082376267647	0.0006970265943706532	0.14689811543110465	0.00807358181551725	7	2020-10-29	2020-03-16	2020-03-16	2020-03-10	2020-03-14	2020-03-16	1.0	13	1.0	7	1.0	7	1.0	7.0	1.0	9.0	0.22899999999999998	-45.75511232964899	59.860444282386815	-79.74035781348896
Austria	2020-03-24	1.9984663546230828	2.5307371452883176	1.4805350515150577	2.2402078315620804	1.7548064786703903	0.20216082376267647	0.0006970265943706532	0.14689811543110465	0.00807358181551725	7	2020-10-29	2020-03-16	2020-03-16	2020-03-10	2020-03-14	2020-03-16	1.0	14	1.0	8	1.0	8	1.0	8.0	1.0	10.0	0.551	-69.4686286221827	63.906649276961026	-75.74185382195023
Austria	2020-03-25	1.8006966957255348	2.319763948577536	1.2725280547662907	2.0438179802596634	1.5586376193490614	0.20216082376267647	0.0006970265943706532	0.14689811543110465	0.00807358181551725	7	2020-10-29	2020-03-16	2020-03-16	2020-03-10	2020-03-14	2020-03-16	1.0	15	1.0	9	1.0	9	1.0	9.0	1.0	11.0	0.446	-61.57625457824056	62.648541832200706	-84.40115435108947
Austria	2020-03-26	1.7729061246194526	2.319402553824853	1.2609147833405083	2.0143469959355764	1.5291189998843266	0.20216082376267647	0.0006970265943706532	0.14689811543110465	0.00807358181551725	7	2020-10-29	2020-03-16	2020-03-16	2020-03-10	2020-03-14	2020-03-16	1.0	16	1.0	10	1.0	10	1.0	10.0	1.0	12.0	0.39799999999999996	-67.08896847156282	64.11043551401377	-83.27786743179466
Austria	2020-03-27	1.5621240006321973	2.080899316304727	1.0467600315820382	1.8037059480342887	1.3192986223808834	0.20216082376267647	0.0006970265943706532	0.14689811543110465	0.00807358181551725	7	2020-10-29	2020-03-16	2020-03-16	2020-03-10	2020-03-14	2020-03-16	1.0	17	1.0	11	1.0	11	1.0	11.0	1.0	13.0	0.395	-67.48528055934399	43.70141960291945	-70.80778925825942
Austria	2020-03-28	1.3839062047244204	1.8943467806280807	0.8529383757398301	1.6287687231713968	1.1404976243112714	0.20216082376267647	0.0006970265943706532	0.14689811543110465	0.00807358181551725	7	2020-10-29	2020-03-16	2020-03-16	2020-03-10	2020-03-14	2020-03-16	1.0	18	1.0	12	1.0	12	1.0	12.0	1.0	14.0	0.355	-92.24898976912198	10.209542965952627	-58.06110096201272
Austria	2020-03-29	1.2524313973702037	1.765947159188198	0.7110749086989795	1.4952945486388334	1.0090230275259464	0.20216082376267647	0.0006970265943706532	0.14689811543110465	0.00807358181551725	7	2020-10-29	2020-03-16	2020-03-16	2020-03-10	2020-03-14	2020-03-16	1.0	19	1.0	13	1.0	13	1.0	13.0	1.0	15.0	0.41	-97.89699066072122	-17.06191466989567	-83.6133733514577
Austria	2020-03-30	1.1731296688396422	1.6819767241430217	0.6411870872038715	1.4177716974638344	0.9320158876986852	0.20216082376267647	0.0006970265943706532	0.14689811543110465	0.00807358181551725	7	2020-10-29	2020-03-16	2020-03-16	2020-03-10	2020-03-14	2020-03-16	1.0	20	1.0	14	1.0	14	1.0	14.0	1.0	16.0	0.335	-79.74035781348896	-45.75511232964899	-78.81877657382714
Austria	2020-03-31	1.0547131397296814	1.565637476015035	0.5208749251133321	1.2967949984860188	0.8110354666109079	0.20216082376267647	0.0006970265943706532	0.14689811543110465	0.00807358181551725	7	2020-10-29	2020-03-16	2020-03-16	2020-03-10	2020-03-14	2020-03-16	1.0	21	1.0	15	1.0	15	1.0	15.0	1.0	17.0	0.321	-75.74185382195023	-69.4686286221827	-70.68885600162135
Austria	2020-04-01	0.9541763875919382	1.4659303696482946	0.414810021278159	1.1999065200466992	0.7137596212800104	0.20216082376267647	0.0006970265943706532	0.14689811543110465	0.00807358181551725	7	2020-10-29	2020-03-16	2020-03-16	2020-03-10	2020-03-14	2020-03-16	1.0	22	1.0	16	1.0	16	1.0	16.0	1.0	18.0	0.391	-84.40115435108947	-61.57625457824056	-66.17842759521092
Austria	2020-04-02	0.8611441669914327	1.3770859329321596	0.3125968631147563	1.107145648765984	0.6172851256416227	0.20216082376267647	0.0006970265943706532	0.14689811543110465	0.00807358181551725	7	2020-10-29	2020-03-16	2020-03-16	2020-03-10	2020-03-14	2020-03-16	1.0	23	1.0	17	1.0	17	1.0	17.0	1.0	19.0	4.033	-83.27786743179466	-67.08896847156282	-67.33909668127309
Austria	2020-04-03	0.7871211822928277	1.2989636008476324	0.2468413568458169	1.0306468316129918	0.5408383237266104	0.20216082376267647	0.0006970265943706532	0.14689811543110465	0.00807358181551725	7	2020-10-29	2020-03-16	2020-03-16	2020-03-10	2020-03-14	2020-03-16	1.0	24	1.0	18	1.0	18	1.0	18.0	1.0	20.0	0.6829999999999999	-70.80778925825942	-67.48528055934399	-71.79927854854667
Austria	2020-04-04	0.7253615957682406	1.240286983394074	0.17858716705128175	0.972452131275076	0.4779184544584102	0.20216082376267647	0.0006970265943706532	0.14689811543110465	0.00807358181551725	7	2020-10-29	2020-03-16	2020-03-16	2020-03-10	2020-03-14	2020-03-16	1.0	25	1.0	19	1.0	19	1.0	19.0	1.0	21.0	0.643	-58.06110096201272	-92.24898976912198	-63.57124536841893
Austria	2020-04-05	0.6938410574608813	1.2097433188401543	0.1536749284249158	0.93840542251414	0.4494024680127184	0.20216082376267647	0.0006970265943706532	0.14689811543110465	0.00807358181551725	7	2020-10-29	2020-03-16	2020-03-16	2020-03-10	2020-03-14	2020-03-16	1.0	26	1.0	20	1.0	20	1.0	20.0	1.0	22.0	0.475	-83.6133733514577	-97.89699066072122	-58.62741136315787
Austria	2020-04-06	0.6795978405584697	1.191385041884807	0.14559383947288307	0.9225589066842302	0.4361650278139806	0.20216082376267647	0.0006970265943706532	0.14689811543110465	0.00807358181551725	7	2020-10-29	2020-03-16	2020-03-16	2020-03-10	2020-03-14	2020-03-16	1.0	27	1.0	21	1.0	21	1.0	21.0	1.0	23.0	0.32	-78.81877657382714	-79.74035781348896	-55.48922788414704
Austria	2020-04-07	0.6861996968113898	1.1979322303122202	0.15566158296645385	0.9277766908532188	0.44354500452953705	0.20216082376267647	0.0006970265943706532	0.14689811543110465	0.00807358181551725	7	2020-10-29	2020-03-16	2020-03-16	2020-03-10	2020-03-14	2020-03-16	1.0	28	1.0	22	1.0	22	1.0	22.0	1.0	24.0	0.43700000000000006	-70.68885600162135	-75.74185382195023	-48.083200372353545
Austria	2020-04-08	0.6778339876412774	1.1974458744485927	0.16331034741807082	0.9203079644807448	0.4368491538654653	0.20216082376267647	0.0006970265943706532	0.14689811543110465	0.00807358181551725	7	2020-10-29	2020-03-16	2020-03-16	2020-03-10	2020-03-14	2020-03-16	1.0	29	1.0	23	1.0	23	1.0	23.0	1.0	25.0	0.613	-66.17842759521092	-84.40115435108947	-48.70836739643627
Austria	2020-04-09	0.6639613771628129	1.1811095525090711	0.14456741480684854	0.9044084915023805	0.4223963060421094	0.20216082376267647	0.0006970265943706532	0.14689811543110465	0.00807358181551725	7	2020-10-29	2020-03-16	2020-03-16	2020-03-10	2020-03-14	2020-03-16	1.0	30	1.0	24	1.0	24	1.0	24.0	1.0	26.0	0.614	-67.33909668127309	-83.27786743179466	-51.22119081619776
Austria	2020-04-10	0.6416691547885883	1.1587961972088556	0.12396379618975205	0.8787036431048211	0.4036321294481855	0.20216082376267647	0.0006970265943706532	0.14689811543110465	0.00807358181551725	7	2020-10-29	2020-03-16	2020-03-16	2020-03-10	2020-03-14	2020-03-16	1.0	31	1.0	25	1.0	25	1.0	25.0	1.0	27.0	0.9390000000000001	-71.79927854854667	-70.80778925825942	-56.936355867009475
Austria	2020-04-11	0.596970021733513	1.1154835196762471	0.07605618063021058	0.8358106416090281	0.3575475254403515	0.20216082376267647	0.0006970265943706532	0.14689811543110465	0.00807358181551725	7	2020-10-29	2020-03-16	2020-03-16	2020-03-10	2020-03-14	2020-03-16	1.0	32	1.0	26	1.0	26	1.0	26.0	1.0	28.0	0.6920000000000001	-63.57124536841893	-58.06110096201272	-51.22264899190614
Austria	2020-04-12	0.5428161389206203	1.0507918438816244	0.02278690327024413	0.7825905571573933	0.3039841615976925	0.20216082376267647	0.0006970265943706532	0.14689811543110465	0.00807358181551725	7	2020-10-29	2020-03-16	2020-03-16	2020-03-10	2020-03-14	2020-03-16	1.0	33	1.0	27	1.0	27	1.0	27.0	1.0	29.0	0.433	-58.62741136315787	-83.6133733514577	-55.58092236857943
Austria	2020-04-13	0.5116785889102899	1.0169153254052177	0.0	0.750976633235668	0.2722123588428236	0.20216082376267647	0.0006970265943706532	0.14689811543110465	0.00807358181551725	7	2020-10-29	2020-03-16	2020-03-16	2020-03-10	2020-03-14	2020-03-16	1.0	34	1.0	28	1.0	28	1.0	28.0	1.0	30.0	0.392	-55.48922788414704	-78.81877657382714	-106.0932179253751
Austria	2020-04-14	0.5109831978362405	1.0190325715126765	0.0	0.7513595620370552	0.2679236592283581	0.20216082376267647	0.0006970265943706532	0.14689811543110465	0.00807358181551725	7	2020-10-29	2020-03-16	2020-03-16	2020-03-10	2020-03-14	2020-03-16	1.0	35	1.0	29	1.0	29	1.0	29.0	1.0	31.0	0.376	-48.083200372353545	-70.68885600162135	-51.191205862641226
Austria	2020-04-15	0.4917796780412394	1.0019715143689354	0.0	0.7316661001384437	0.25476532515424044	0.20216082376267647	0.0006970265943706532	0.14689811543110465	0.00807358181551725	7	2020-10-29	2020-03-16	2020-03-16	2020-03-10	2020-03-14	2020-03-16	1.0	36	1.0	30	1.0	30	1.0	30.0	1.0	32.0	0.556	-48.70836739643627	-66.17842759521092	-37.86327551927189
Austria	2020-04-16	0.4854631121575638	0.9918536736485112	0.0	0.7236002704913624	0.2491884571101893	0.20216082376267647	0.0006970265943706532	0.14689811543110465	0.00807358181551725	7	2020-10-29	2020-03-16	2020-03-16	2020-03-10	2020-03-14	2020-03-16	1.0	37	1.0	31	1.0	31	1.0	31.0	1.0	33.0	0.6679999999999999	-51.22119081619776	-67.33909668127309	-35.9110112915988
Austria	2020-04-17	0.4689838975889154	0.9773978925135228	0.0	0.7072902573887192	0.2335058659891445	0.20216082376267647	0.0006970265943706532	0.14689811543110465	0.00807358181551725	7	2020-10-29	2020-03-16	2020-03-16	2020-03-10	2020-03-14	2020-03-16	1.0	38	1.0	32	1.0	32	1.0	32.0	1.0	34.0	0.7170000000000001	-56.936355867009475	-71.79927854854667	-37.11474681874655
Austria	2020-04-18	0.447066039995198	0.9521358204686432	0.0	0.6860918490892718	0.20711748951031064	0.20216082376267647	0.0006970265943706532	0.14689811543110465	0.00807358181551725	7	2020-10-29	2020-03-16	2020-03-16	2020-03-10	2020-03-14	2020-03-16	1.0	39	1.0	33	1.0	33	1.0	33.0	1.0	35.0	0.7390000000000001	-51.22264899190614	-63.57124536841893	-30.50752315173416
Austria	2020-04-19	0.436193838703372	0.9385860378799938	0.0	0.6737229262515079	0.19914142946839367	0.20216082376267647	0.0006970265943706532	0.14689811543110465	0.00807358181551725	7	2020-10-29	2020-03-16	2020-03-16	2020-03-10	2020-03-14	2020-03-16	1.0	40	1.0	34	1.0	34	1.0	34.0	1.0	36.0	0.368	-55.58092236857943	-58.62741136315787	-69.53869979238507
Austria	2020-04-20	0.4322058043552117	0.9407788348352032	0.0	0.6728433445989728	0.19208496648767115	0.20216082376267647	0.0006970265943706532	0.14689811543110465	0.00807358181551725	7	2020-10-29	2020-03-16	2020-03-16	2020-03-10	2020-03-14	2020-03-16	1.0	41	1.0	35	1.0	35	1.0	35.0	1.0	37.0	0.41100000000000003	-106.0932179253751	-55.48922788414704	-35.074676561858716
Austria	2020-04-21	0.45398053731364896	0.9608716564591632	0.0	0.6933483731146147	0.2144517533131189	0.20216082376267647	0.0006970265943706532	0.14689811543110465	0.00807358181551725	7	2020-10-29	2020-03-16	2020-03-16	2020-03-10	2020-03-14	2020-03-16	1.0	42	1.0	36	1.0	36	1.0	36.0	1.0	38.0	0.674	-51.191205862641226	-48.083200372353545	-27.325916909071374
Austria	2020-04-22	0.4707482484656109	0.9828721271964064	0.0	0.7103720370774168	0.23164389806849275	0.20216082376267647	0.0006970265943706532	0.14689811543110465	0.00807358181551725	7	2020-10-29	2020-03-16	2020-03-16	2020-03-10	2020-03-14	2020-03-16	1.0	43	1.0	37	1.0	37	1.0	37.0	1.0	39.0	1.419	-37.86327551927189	-48.70836739643627	-25.726448019263177
Austria	2020-04-23	0.505396338138884	1.0190764479130074	0.0	0.7420707018120178	0.26751512145515266	0.20216082376267647	0.0006970265943706532	0.14689811543110465	0.00807358181551725	7	2020-10-29	2020-03-16	2020-03-16	2020-03-10	2020-03-14	2020-03-16	1.0	44	1.0	38	1.0	38	1.0	38.0	1.0	40.0	0.449	-35.9110112915988	-51.22119081619776	-29.36686893240882
Austria	2020-04-24	0.5313576700946272	1.0479697433500057	0.022580845047887488	0.7677078552433023	0.2923223658217018	0.20216082376267647	0.0006970265943706532	0.14689811543110465	0.00807358181551725	7	2020-10-29	2020-03-16	2020-03-16	2020-03-10	2020-03-14	2020-03-16	1.0	45	1.0	39	1.0	39	1.0	39.0	1.0	41.0	0.7609999999999999	-37.11474681874655	-56.936355867009475	-34.53474608007469
Austria	2020-04-25	0.5565347231709115	1.0781142451364192	0.04048591781806299	0.7950685259147225	0.31696848752675755	0.20216082376267647	0.0006970265943706532	0.14689811543110465	0.00807358181551725	7	2020-10-29	2020-03-16	2020-03-16	2020-03-10	2020-03-14	2020-03-16	1.0	46	1.0	40	1.0	40	1.0	40.0	1.0	42.0	0.9329999999999999	-30.50752315173416	-51.22264899190614	-25.95695580070673
Austria	2020-04-26	0.5687841676229767	1.0890552835929035	0.05035412557178799	0.8106500379911015	0.32778053572175514	0.20216082376267647	0.0006970265943706532	0.14689811543110465	0.00807358181551725	7	2020-10-29	2020-03-16	2020-03-16	2020-03-10	2020-03-14	2020-03-16	1.0	47	1.0	41	1.0	41	1.0	41.0	1.0	43.0	0.726	-69.53869979238507	-55.58092236857943	-20.54135827711382
Austria	2020-04-27	0.5672536757215371	1.0811987744640223	0.05277495614941175	0.8042961780449747	0.3275879049696455	0.20216082376267647	0.0006970265943706532	0.14689811543110465	0.00807358181551725	7	2020-10-29	2020-03-16	2020-03-16	2020-03-10	2020-03-14	2020-03-16	1.0	48	1.0	42	1.0	42	1.0	42.0	1.0	44.0	0.545	-35.074676561858716	-106.0932179253751	-29.440228236399893
Austria	2020-04-28	0.5841362858109385	1.1086307551530874	0.07750668896120927	0.8227358923229535	0.344358168552972	0.20216082376267647	0.0006970265943706532	0.14689811543110465	0.00807358181551725	7	2020-10-29	2020-03-16	2020-03-16	2020-03-10	2020-03-14	2020-03-16	1.0	49	1.0	43	1.0	43	1.0	43.0	1.0	45.0	0.782	-27.325916909071374	-51.191205862641226	-16.464455631131163
Austria	2020-04-29	0.5693507659403425	1.0955387669941397	0.063923162396472	0.8081433607642952	0.3271533489807425	0.20216082376267647	0.0006970265943706532	0.14689811543110465	0.00807358181551725	7	2020-10-29	2020-03-16	2020-03-16	2020-03-10	2020-03-14	2020-03-16	1.0	50	1.0	44	1.0	44	1.0	44.0	1.0	46.0	0.9079999999999999	-25.726448019263177	-37.86327551927189	-41.92815338618401
Austria	2020-04-30	0.5710173333406874	1.091830479660244	0.05917084098980763	0.8101199508038989	0.33028579107233025	0.20216082376267647	0.0006970265943706532	0.14689811543110465	0.00807358181551725	7	2020-10-29	2020-03-16	2020-03-16	2020-03-10	2020-03-14	2020-03-16	1.0	51	1.0	45	1.0	45	1.0	45.0	1.0	47.0	0.96	-29.36686893240882	-35.9110112915988	-10.49703923170498
Austria	2020-05-01	0.5751827933195676	1.0956195993930111	0.061143931364376236	0.8198419257740637	0.3307555078462089	0.20216082376267647	0.0006970265943706532	0.14689811543110465	0.00807358181551725	7	2020-10-29	2020-03-16	2020-03-16	2020-03-10	2020-03-14	2020-03-16	1.0	52	1.0	46	1.0	46	1.0	46.0	1.0	48.0	0.853	-34.53474608007469	-37.11474681874655	-83.47905589975893
Austria	2020-05-02	0.5296804062912459	1.0602195620435433	0.0056432945048913155	0.7776736292128141	0.2853036771988715	0.20216082376267647	0.0006970265943706532	0.14689811543110465	0.00807358181551725	7	2020-10-29	2020-03-16	2020-03-16	2020-03-10	2020-03-14	2020-03-16	1.0	53	1.0	47	1.0	47	1.0	47.0	1.0	49.0	0.615	-25.95695580070673	-30.50752315173416	0.9321050091760753
Austria	2020-05-03	0.5113476983987737	1.050647241375928	0.0	0.7642229896474686	0.2584805779633238	0.20216082376267647	0.0006970265943706532	0.14689811543110465	0.00807358181551725	7	2020-10-29	2020-03-16	2020-03-16	2020-03-10	2020-03-14	2020-03-16	1.0	54	1.0	48	1.0	48	1.0	48.0	1.0	50.0	0.526	-20.54135827711382	-69.53869979238507	-26.764880142910627
Austria	2020-05-04	0.4945041106112482	1.0627748273453073	0.0	0.7550106856946937	0.231441708710182	0.20216082376267647	0.0006970265943706532	0.14689811543110465	0.00807358181551725	7	2020-10-29	2020-03-16	2020-03-16	2020-03-10	2020-03-14	2020-03-16	1.0	55	1.0	49	1.0	49	1.0	49.0	1.0	51.0	0.524	-29.440228236399893	-35.074676561858716	0.22588985641502757
Austria	2020-05-05	0.4992907590204786	1.093311365051698	0.0	0.7766694300586419	0.22109311275747467	0.20216082376267647	0.0006970265943706532	0.14689811543110465	0.00807358181551725	7	2020-10-29	2020-03-16	2020-03-16	2020-03-10	2020-03-14	2020-03-16	1.0	56	1.0	50	1.0	50	1.0	50.0	1.0	52.0	0.7559999999999999	-16.464455631131163	-27.325916909071374	-12.231902669871396
Austria	2020-05-06	0.5104801761889127	1.1763363705109926	0.0	0.8234168470471052	0.2010007239119473	0.20216082376267647	0.0006970265943706532	0.14689811543110465	0.00807358181551725	7	2020-10-29	2020-03-16	2020-03-16	2020-03-10	2020-03-14	2020-03-16	1.0	57	1.0	51	1.0	51	1.0	51.0	1.0	53.0	0.7070000000000001	-41.92815338618401	-25.726448019263177	-0.4514296391854388
Belgium	2020-03-07	2.4431727062634367	3.3561643005174178	1.6073386015570776	2.8505742526490883	2.0364964077376246	0.08636015421628812	0.0008445601519677659	0.031091328122319562	0.028034912368895847	7	2020-10-29	2020-03-10	2020-03-18	2020-03-12	2020-03-14	2020-03-14	0.0	-5	0.0	-7	0.0	-3	0.0	-11.0	0.0	-7.0	0.035	51.65491549451764	57.30224067044891	81.31566893172229
Belgium	2020-03-08	2.398100074854287	3.2415004116278627	1.6069808566656003	2.7778345554691435	2.019263932147943	0.08636015421628812	0.0008445601519677659	0.031091328122319562	0.028034912368895847	7	2020-10-29	2020-03-10	2020-03-18	2020-03-12	2020-03-14	2020-03-14	0.0	-4	0.0	-6	0.0	-2	0.0	-10.0	0.0	-6.0	0.036000000000000004	62.45468605414914	39.217526953293266	48.8015599384141
Belgium	2020-03-09	2.383893312548044	3.1754511897020175	1.6271314624745985	2.745444353301292	2.024432669314927	0.08636015421628812	0.0008445601519677659	0.031091328122319562	0.028034912368895847	7	2020-10-29	2020-03-10	2020-03-18	2020-03-12	2020-03-14	2020-03-14	0.0	-3	0.0	-5	0.0	-1	0.0	-9.0	0.0	-5.0	0.045	55.86225490131686	49.30302517765279	62.94176053023939
Belgium	2020-03-10	2.389103178724412	3.1498411486565647	1.6495428199452429	2.737956052461439	2.040662341984314	0.08636015421628812	0.0008445601519677659	0.031091328122319562	0.028034912368895847	7	2020-10-29	2020-03-10	2020-03-18	2020-03-12	2020-03-14	2020-03-14	0.0	-2	0.0	-4	1.0	0	0.0	-8.0	0.0	-4.0	0.061	69.06238567461911	62.621938935808345	54.57409876033637
Belgium	2020-03-11	2.4346495814430202	3.173370247344298	1.7240104154341616	2.7704378451127707	2.093529269704355	0.08636015421628812	0.0008445601519677659	0.031091328122319562	0.028034912368895847	7	2020-10-29	2020-03-10	2020-03-18	2020-03-12	2020-03-14	2020-03-14	0.0	-1	0.0	-3	1.0	1	0.0	-7.0	0.0	-3.0	0.081	66.18422963319487	40.40144009138973	55.41313926558568
Belgium	2020-03-12	2.5010001679268297	3.2536021693758657	1.8011138558543724	2.8424557328013886	2.158882027580552	0.08636015421628812	0.0008445601519677659	0.031091328122319562	0.028034912368895847	7	2020-10-29	2020-03-10	2020-03-18	2020-03-12	2020-03-14	2020-03-14	1.0	0	0.0	-2	1.0	2	0.0	-6.0	0.0	-2.0	0.115	50.30969723240337	32.98690827856776	61.024555147994725
Belgium	2020-03-13	2.646660622845638	3.560322739216459	1.8985861532228063	3.0242640231298363	2.2584309020546622	0.08636015421628812	0.0008445601519677659	0.031091328122319562	0.028034912368895847	7	2020-10-29	2020-03-10	2020-03-18	2020-03-12	2020-03-14	2020-03-14	1.0	1	0.0	-1	1.0	3	0.0	-5.0	0.0	-1.0	0.192	63.39151686644595	45.423434494785525	55.40210777490562
Belgium	2020-03-14	2.5757308893932245	3.3894417203941893	1.85805640621328	2.9333490169042102	2.2151385165269737	0.08636015421628812	0.0008445601519677659	0.031091328122319562	0.028034912368895847	7	2020-10-29	2020-03-10	2020-03-18	2020-03-12	2020-03-14	2020-03-14	1.0	2	1.0	0	1.0	4	0.0	-4.0	1.0	0.0	0.159	81.31566893172229	51.65491549451764	-8.797123624960568
Belgium	2020-03-15	2.5174735461351183	3.2894660384573875	1.830323645696104	2.8602738922455053	2.1704349936858454	0.08636015421628812	0.0008445601519677659	0.031091328122319562	0.028034912368895847	7	2020-10-29	2020-03-10	2020-03-18	2020-03-12	2020-03-14	2020-03-14	1.0	3	1.0	1	1.0	5	0.0	-3.0	1.0	1.0	0.096	48.8015599384141	62.45468605414914	-2.0399732034956206
Belgium	2020-03-16	2.447714158955109	3.1810206497060243	1.7669556689052075	2.7790853524178374	2.114431394371476	0.08636015421628812	0.0008445601519677659	0.031091328122319562	0.028034912368895847	7	2020-10-29	2020-03-10	2020-03-18	2020-03-12	2020-03-14	2020-03-14	1.0	4	1.0	2	1.0	6	0.0	-2.0	1.0	2.0	0.131	62.94176053023939	55.86225490131686	12.906368305828293
Belgium	2020-03-17	2.3949968919550235	3.1034007617003825	1.731991369682316	2.718599893243457	2.0706587977325244	0.08636015421628812	0.0008445601519677659	0.031091328122319562	0.028034912368895847	7	2020-10-29	2020-03-10	2020-03-18	2020-03-12	2020-03-14	2020-03-14	1.0	5	1.0	3	1.0	7	0.0	-1.0	1.0	3.0	0.16	54.57409876033637	69.06238567461911	20.249790676972825
Belgium	2020-03-18	2.3593153321994658	3.0670092228430086	1.7033831237454622	2.6802681736869203	2.035291318341759	0.08636015421628812	0.0008445601519677659	0.031091328122319562	0.028034912368895847	7	2020-10-29	2020-03-10	2020-03-18	2020-03-12	2020-03-14	2020-03-14	1.0	6	1.0	4	1.0	8	1.0	0.0	1.0	4.0	0.19	55.41313926558568	66.18422963319487	-25.606701344638992
Belgium	2020-03-19	2.3304604117326013	3.0411846362594486	1.6727873207815511	2.6469728701654884	2.0111247429998653	0.08636015421628812	0.0008445601519677659	0.031091328122319562	0.028034912368895847	7	2020-10-29	2020-03-10	2020-03-18	2020-03-12	2020-03-14	2020-03-14	1.0	7	1.0	5	1.0	9	1.0	1.0	1.0	5.0	0.23199999999999998	61.024555147994725	50.30969723240337	-57.82757766261134
Belgium	2020-03-20	2.3020150023096817	3.0145906589124167	1.6533500008995852	2.618596850430856	1.9817558051675888	0.08636015421628812	0.0008445601519677659	0.031091328122319562	0.028034912368895847	7	2020-10-29	2020-03-10	2020-03-18	2020-03-12	2020-03-14	2020-03-14	1.0	8	1.0	6	1.0	10	1.0	2.0	1.0	6.0	0.21600000000000003	55.40210777490562	63.39151686644595	-75.58811216324978
Belgium	2020-03-21	2.2550350600779296	2.9620331460714318	1.6128656609372118	2.5687944486705927	1.93529434220816	0.08636015421628812	0.0008445601519677659	0.031091328122319562	0.028034912368895847	7	2020-10-29	2020-03-10	2020-03-18	2020-03-12	2020-03-14	2020-03-14	1.0	9	1.0	7	1.0	11	1.0	3.0	1.0	7.0	0.158	-8.797123624960568	81.31566893172229	-69.07109178866058
Belgium	2020-03-22	2.1945306992068256	2.8877558306743927	1.5584771749132649	2.5015093770684667	1.882773910936948	0.08636015421628812	0.0008445601519677659	0.031091328122319562	0.028034912368895847	7	2020-10-29	2020-03-10	2020-03-18	2020-03-12	2020-03-14	2020-03-14	1.0	10	1.0	8	1.0	12	1.0	4.0	1.0	8.0	0.096	-2.0399732034956206	48.8015599384141	-58.30410794831524
Belgium	2020-03-23	2.1269395676012657	2.8027646494395397	1.4938746068091229	2.4304736635078497	1.822412524620756	0.08636015421628812	0.0008445601519677659	0.031091328122319562	0.028034912368895847	7	2020-10-29	2020-03-10	2020-03-18	2020-03-12	2020-03-14	2020-03-14	1.0	11	1.0	9	1.0	13	1.0	5.0	1.0	9.0	0.218	12.906368305828293	62.94176053023939	-61.43167649731486
Belgium	2020-03-24	2.09321716770846	2.772317900554285	1.4625866936185354	2.3973902081228062	1.7908255697686584	0.08636015421628812	0.0008445601519677659	0.031091328122319562	0.028034912368895847	7	2020-10-29	2020-03-10	2020-03-18	2020-03-12	2020-03-14	2020-03-14	1.0	12	1.0	10	1.0	14	1.0	6.0	1.0	10.0	0.268	20.249790676972825	54.57409876033637	-55.109810555555654
Belgium	2020-03-25	2.072745799616925	2.758355549958861	1.43978275166337	2.374821441271802	1.7677748247819902	0.08636015421628812	0.0008445601519677659	0.031091328122319562	0.028034912368895847	7	2020-10-29	2020-03-10	2020-03-18	2020-03-12	2020-03-14	2020-03-14	1.0	13	1.0	11	1.0	15	1.0	7.0	1.0	11.0	0.294	-25.606701344638992	55.41313926558568	-62.92241312103786
Belgium	2020-03-26	2.0531860554633576	2.7530059723337645	1.4222151792485116	2.357832350670499	1.7436805410652212	0.08636015421628812	0.0008445601519677659	0.031091328122319562	0.028034912368895847	7	2020-10-29	2020-03-10	2020-03-18	2020-03-12	2020-03-14	2020-03-14	1.0	14	1.0	12	1.0	16	1.0	8.0	1.0	12.0	0.282	-57.82757766261134	61.024555147994725	-66.97503029008092
Belgium	2020-03-27	1.9965787740340408	2.7056121209504216	1.3658021344339843	2.298038984024063	1.691453594383336	0.08636015421628812	0.0008445601519677659	0.031091328122319562	0.028034912368895847	7	2020-10-29	2020-03-10	2020-03-18	2020-03-12	2020-03-14	2020-03-14	1.0	15	1.0	13	1.0	17	1.0	9.0	1.0	13.0	0.331	-75.58811216324978	55.40210777490562	-65.87049606429929
Belgium	2020-03-28	1.9413106268584248	2.6359253480996543	1.3045411961016555	2.2390236798153405	1.6405245134773407	0.08636015421628812	0.0008445601519677659	0.031091328122319562	0.028034912368895847	7	2020-10-29	2020-03-10	2020-03-18	2020-03-12	2020-03-14	2020-03-14	1.0	16	1.0	14	1.0	18	1.0	10.0	1.0	14.0	0.262	-69.07109178866058	-8.797123624960568	-69.19812643942822
Belgium	2020-03-29	1.849300044371784	2.5235231098714532	1.2135729389786079	2.1425892789337317	1.5548430837639384	0.08636015421628812	0.0008445601519677659	0.031091328122319562	0.028034912368895847	7	2020-10-29	2020-03-10	2020-03-18	2020-03-12	2020-03-14	2020-03-14	1.0	17	1.0	15	1.0	19	1.0	11.0	1.0	15.0	0.163	-58.30410794831524	-2.0399732034956206	-91.32829239122971
Belgium	2020-03-30	1.7494230340997228	2.401117160827188	1.0927795109056146	2.0442715498697983	1.4538943674819589	0.08636015421628812	0.0008445601519677659	0.031091328122319562	0.028034912368895847	7	2020-10-29	2020-03-10	2020-03-18	2020-03-12	2020-03-14	2020-03-14	1.0	18	1.0	16	1.0	20	1.0	12.0	1.0	16.0	0.272	-61.43167649731486	12.906368305828293	-72.06154363880968
Belgium	2020-03-31	1.6658096363463666	2.3135818935405457	0.9966804436330492	1.958494381896664	1.3703916598515269	0.08636015421628812	0.0008445601519677659	0.031091328122319562	0.028034912368895847	7	2020-10-29	2020-03-10	2020-03-18	2020-03-12	2020-03-14	2020-03-14	1.0	19	1.0	17	1.0	21	1.0	13.0	1.0	17.0	0.424	-55.109810555555654	20.249790676972825	-62.369523865460124
Belgium	2020-04-01	1.6042640859155135	2.2453164634591247	0.9293570642643408	1.904939036072919	1.305922072483564	0.08636015421628812	0.0008445601519677659	0.031091328122319562	0.028034912368895847	7	2020-10-29	2020-03-10	2020-03-18	2020-03-12	2020-03-14	2020-03-14	1.0	20	1.0	18	1.0	22	1.0	14.0	1.0	18.0	0.375	-62.92241312103786	-25.606701344638992	-62.78138665967704
Belgium	2020-04-02	1.5493467863073969	2.190110744672383	0.865756553909843	1.8487407978508847	1.2545289428288904	0.08636015421628812	0.0008445601519677659	0.031091328122319562	0.028034912368895847	7	2020-10-29	2020-03-10	2020-03-18	2020-03-12	2020-03-14	2020-03-14	1.0	21	1.0	19	1.0	23	1.0	15.0	1.0	19.0	0.387	-66.97503029008092	-57.82757766261134	-73.80333614143011
Belgium	2020-04-03	1.497447932655878	2.130257363647916	0.814389136448134	1.7982821569736822	1.1996876586542615	0.08636015421628812	0.0008445601519677659	0.031091328122319562	0.028034912368895847	7	2020-10-29	2020-03-10	2020-03-18	2020-03-12	2020-03-14	2020-03-14	1.0	22	1.0	20	1.0	24	1.0	16.0	1.0	20.0	0.41200000000000003	-65.87049606429929	-75.58811216324978	-72.1458443116072
Belgium	2020-04-04	1.4482465256668762	2.0922564814654367	0.7665064532568302	1.7490400288435577	1.1504369884845456	0.08636015421628812	0.0008445601519677659	0.031091328122319562	0.028034912368895847	7	2020-10-29	2020-03-10	2020-03-18	2020-03-12	2020-03-14	2020-03-14	1.0	23	1.0	21	1.0	25	1.0	17.0	1.0	21.0	0.341	-69.19812643942822	-69.07109178866058	-62.046818307037235
Belgium	2020-04-05	1.3940851472982547	2.0311369023872867	0.7109205469726722	1.6969344258830488	1.0918108260017891	0.08636015421628812	0.0008445601519677659	0.031091328122319562	0.028034912368895847	7	2020-10-29	2020-03-10	2020-03-18	2020-03-12	2020-03-14	2020-03-14	1.0	24	1.0	22	1.0	26	1.0	18.0	1.0	22.0	0.209	-91.32829239122971	-58.30410794831524	-48.39774981154559
Belgium	2020-04-06	1.3474736204729043	1.9831701287742023	0.6518843655399209	1.6510178839818692	1.0492326632155928	0.08636015421628812	0.0008445601519677659	0.031091328122319562	0.028034912368895847	7	2020-10-29	2020-03-10	2020-03-18	2020-03-12	2020-03-14	2020-03-14	1.0	25	1.0	23	1.0	27	1.0	19.0	1.0	23.0	0.34600000000000003	-72.06154363880968	-61.43167649731486	-61.64765458314395
Belgium	2020-04-07	1.3098152401446737	1.9423831606548816	0.6263113416871496	1.6128730476017803	1.0090168542113307	0.08636015421628812	0.0008445601519677659	0.031091328122319562	0.028034912368895847	7	2020-10-29	2020-03-10	2020-03-18	2020-03-12	2020-03-14	2020-03-14	1.0	26	1.0	24	1.0	28	1.0	20.0	1.0	24.0	0.46	-62.369523865460124	-55.109810555555654	-47.21486702469742
Belgium	2020-04-08	1.2754833475858822	1.9031464270169	0.5887213775898472	1.5765753094003778	0.9731524454785216	0.08636015421628812	0.0008445601519677659	0.031091328122319562	0.028034912368895847	7	2020-10-29	2020-03-10	2020-03-18	2020-03-12	2020-03-14	2020-03-14	1.0	27	1.0	25	1.0	29	1.0	21.0	1.0	25.0	0.47200000000000003	-62.78138665967704	-62.92241312103786	-51.053264772790456
Belgium	2020-04-09	1.2499651631015842	1.877324913746759	0.5666604232846603	1.5504616035992569	0.9515185702436366	0.08636015421628812	0.0008445601519677659	0.031091328122319562	0.028034912368895847	7	2020-10-29	2020-03-10	2020-03-18	2020-03-12	2020-03-14	2020-03-14	1.0	28	1.0	26	1.0	30	1.0	22.0	1.0	26.0	0.48	-73.80333614143011	-66.97503029008092	-52.15945757219289
Belgium	2020-04-10	1.2206909166208149	1.8463985000803227	0.5479876850123695	1.5167805651090682	0.9222579858005112	0.08636015421628812	0.0008445601519677659	0.031091328122319562	0.028034912368895847	7	2020-10-29	2020-03-10	2020-03-18	2020-03-12	2020-03-14	2020-03-14	1.0	29	1.0	27	1.0	31	1.0	23.0	1.0	27.0	0.523	-72.1458443116072	-65.87049606429929	-54.39755843906875
Belgium	2020-04-11	1.1843364848822573	1.815923056052104	0.5054902272399096	1.483747741760093	0.8822233782697197	0.08636015421628812	0.0008445601519677659	0.031091328122319562	0.028034912368895847	7	2020-10-29	2020-03-10	2020-03-18	2020-03-12	2020-03-14	2020-03-14	1.0	30	1.0	28	1.0	32	1.0	24.0	1.0	28.0	0.537	-62.046818307037235	-69.19812643942822	-50.30508656992468
Belgium	2020-04-12	1.1531164360237622	1.7823748528570844	0.4796107460031387	1.4544594967945406	0.8543353157929789	0.08636015421628812	0.0008445601519677659	0.031091328122319562	0.028034912368895847	7	2020-10-29	2020-03-10	2020-03-18	2020-03-12	2020-03-14	2020-03-14	1.0	31	1.0	29	1.0	33	1.0	25.0	1.0	29.0	0.499	-48.39774981154559	-91.32829239122971	-53.984669851479666
Belgium	2020-04-13	1.1191899706805386	1.7443635178465844	0.4283564798448397	1.4220235103241723	0.8164369702925574	0.08636015421628812	0.0008445601519677659	0.031091328122319562	0.028034912368895847	7	2020-10-29	2020-03-10	2020-03-18	2020-03-12	2020-03-14	2020-03-14	1.0	32	1.0	30	1.0	34	1.0	26.0	1.0	30.0	0.46299999999999997	-61.64765458314395	-72.06154363880968	-106.20614182307949
Belgium	2020-04-14	1.0962160758493722	1.7286545438796537	0.4122474218957645	1.396504173431981	0.7963507024497479	0.08636015421628812	0.0008445601519677659	0.031091328122319562	0.028034912368895847	7	2020-10-29	2020-03-10	2020-03-18	2020-03-12	2020-03-14	2020-03-14	1.0	33	1.0	31	1.0	35	1.0	27.0	1.0	31.0	0.511	-47.21486702469742	-62.369523865460124	-59.14322262693493
Belgium	2020-04-15	1.0936171325105728	1.7313256422859118	0.4344195204026796	1.3879022504354919	0.7949484616388778	0.08636015421628812	0.0008445601519677659	0.031091328122319562	0.028034912368895847	7	2020-10-29	2020-03-10	2020-03-18	2020-03-12	2020-03-14	2020-03-14	1.0	34	1.0	32	1.0	36	1.0	28.0	1.0	32.0	0.667	-51.053264772790456	-62.78138665967704	-55.15881481503663
Belgium	2020-04-16	1.0621267201043294	1.7085792939557851	0.4026164161167212	1.3563347155582028	0.763237220682798	0.08636015421628812	0.0008445601519677659	0.031091328122319562	0.028034912368895847	7	2020-10-29	2020-03-10	2020-03-18	2020-03-12	2020-03-14	2020-03-14	1.0	35	1.0	33	1.0	37	1.0	29.0	1.0	33.0	0.659	-52.15945757219289	-73.80333614143011	-51.17939060558275
Belgium	2020-04-17	1.0313473556388002	1.6704684201281819	0.3644066057965876	1.3315525366468808	0.7317867797921822	0.08636015421628812	0.0008445601519677659	0.031091328122319562	0.028034912368895847	7	2020-10-29	2020-03-10	2020-03-18	2020-03-12	2020-03-14	2020-03-14	1.0	36	1.0	34	1.0	38	1.0	30.0	1.0	34.0	0.72	-54.39755843906875	-72.1458443116072	-55.231215803800595
Belgium	2020-04-18	1.0021152876286898	1.6465910003368975	0.3308675586208286	1.3007530467791082	0.705275001447982	0.08636015421628812	0.0008445601519677659	0.031091328122319562	0.028034912368895847	7	2020-10-29	2020-03-10	2020-03-18	2020-03-12	2020-03-14	2020-03-14	1.0	37	1.0	35	1.0	39	1.0	31.0	1.0	35.0	0.705	-50.30508656992468	-62.046818307037235	-71.52438883459149
Belgium	2020-04-19	0.9793357913052012	1.6273152605705348	0.3034971396170032	1.2803280535962704	0.6774762795050919	0.08636015421628812	0.0008445601519677659	0.031091328122319562	0.028034912368895847	7	2020-10-29	2020-03-10	2020-03-18	2020-03-12	2020-03-14	2020-03-14	1.0	38	1.0	36	1.0	40	1.0	32.0	1.0	36.0	0.504	-53.984669851479666	-48.39774981154559	-56.91930837995395
Belgium	2020-04-20	0.9542783625305395	1.5897246311159057	0.28351659121490425	1.2588699224362758	0.6523366909889396	0.08636015421628812	0.0008445601519677659	0.031091328122319562	0.028034912368895847	7	2020-10-29	2020-03-10	2020-03-18	2020-03-12	2020-03-14	2020-03-14	1.0	39	1.0	37	1.0	41	1.0	33.0	1.0	37.0	0.777	-106.20614182307949	-61.64765458314395	-48.9526850108582
Belgium	2020-04-21	0.9214418810709192	1.5568466989971346	0.2464827770901402	1.2266676036485804	0.6189959076719909	0.08636015421628812	0.0008445601519677659	0.031091328122319562	0.028034912368895847	7	2020-10-29	2020-03-10	2020-03-18	2020-03-12	2020-03-14	2020-03-14	1.0	40	1.0	38	1.0	42	1.0	34.0	1.0	38.0	0.675	-59.14322262693493	-47.21486702469742	-42.76398830301557
Belgium	2020-04-22	0.8947568122409052	1.532892227175096	0.2174494249318334	1.2005254456068688	0.5884831625792952	0.08636015421628812	0.0008445601519677659	0.031091328122319562	0.028034912368895847	7	2020-10-29	2020-03-10	2020-03-18	2020-03-12	2020-03-14	2020-03-14	1.0	41	1.0	39	1.0	43	1.0	35.0	1.0	39.0	1.1159999999999999	-55.15881481503663	-51.053264772790456	-43.53048292225991
Belgium	2020-04-23	0.8730614624918943	1.5207426581731402	0.1954761625658521	1.1785551935265006	0.5633339055497908	0.08636015421628812	0.0008445601519677659	0.031091328122319562	0.028034912368895847	7	2020-10-29	2020-03-10	2020-03-18	2020-03-12	2020-03-14	2020-03-14	1.0	42	1.0	40	1.0	44	1.0	36.0	1.0	40.0	1.24	-51.17939060558275	-52.15945757219289	-40.880272999161846
Belgium	2020-04-24	0.8572526916263339	1.50562579771976	0.17475019193214614	1.1631756040048478	0.5506401746409881	0.08636015421628812	0.0008445601519677659	0.031091328122319562	0.028034912368895847	7	2020-10-29	2020-03-10	2020-03-18	2020-03-12	2020-03-14	2020-03-14	1.0	43	1.0	41	1.0	45	1.0	37.0	1.0	41.0	1.3780000000000001	-55.231215803800595	-54.39755843906875	-51.4582517837909
Belgium	2020-04-25	0.8237518083631625	1.4819680716292911	0.13581044145262733	1.137055957065814	0.5141365166426255	0.08636015421628812	0.0008445601519677659	0.031091328122319562	0.028034912368895847	7	2020-10-29	2020-03-10	2020-03-18	2020-03-12	2020-03-14	2020-03-14	1.0	44	1.0	42	1.0	46	1.0	38.0	1.0	42.0	1.271	-71.52438883459149	-50.30508656992468	-46.91298830030764
Belgium	2020-04-26	0.7910969908033393	1.4454342639750704	0.0982325423273438	1.1062175670670724	0.476338299207741	0.08636015421628812	0.0008445601519677659	0.031091328122319562	0.028034912368895847	7	2020-10-29	2020-03-10	2020-03-18	2020-03-12	2020-03-14	2020-03-14	1.0	45	1.0	43	1.0	47	1.0	39.0	1.0	43.0	1.043	-56.91930837995395	-53.984669851479666	-32.621577834274454
Belgium	2020-04-27	0.7607838533979909	1.429184425659917	0.059747725220416936	1.0807004103306068	0.4435922301781018	0.08636015421628812	0.0008445601519677659	0.031091328122319562	0.028034912368895847	7	2020-10-29	2020-03-10	2020-03-18	2020-03-12	2020-03-14	2020-03-14	1.0	46	1.0	44	1.0	48	1.0	40.0	1.0	44.0	1.28	-48.9526850108582	-106.20614182307949	-38.80329793586312
Belgium	2020-04-28	0.7408203449651326	1.4212325150815837	0.03527113158068207	1.0651766008876131	0.4221225356619316	0.08636015421628812	0.0008445601519677659	0.031091328122319562	0.028034912368895847	7	2020-10-29	2020-03-10	2020-03-18	2020-03-12	2020-03-14	2020-03-14	1.0	47	1.0	45	1.0	49	1.0	41.0	1.0	45.0	1.4580000000000002	-42.76398830301557	-59.14322262693493	-60.98296226339385
Belgium	2020-04-29	0.7209951214931716	1.40286710707058	0.002382359523144251	1.0477898473390936	0.3993426143037708	0.08636015421628812	0.0008445601519677659	0.031091328122319562	0.028034912368895847	7	2020-10-29	2020-03-10	2020-03-18	2020-03-12	2020-03-14	2020-03-14	1.0	48	1.0	46	1.0	50	1.0	42.0	1.0	46.0	1.709	-43.53048292225991	-55.15881481503663	-54.355200638588194
Belgium	2020-04-30	0.7039456913086568	1.3954568077629586	0.0	1.0333702767579886	0.3760854106569189	0.08636015421628812	0.0008445601519677659	0.031091328122319562	0.028034912368895847	7	2020-10-29	2020-03-10	2020-03-18	2020-03-12	2020-03-14	2020-03-14	1.0	49	1.0	47	1.0	51	1.0	43.0	1.0	47.0	1.864	-40.880272999161846	-51.17939060558275	-42.881016632663915
Belgium	2020-05-01	0.6868568669866697	1.3935679960453482	0.0	1.0247175380518712	0.3511742991046315	0.08636015421628812	0.0008445601519677659	0.031091328122319562	0.028034912368895847	7	2020-10-29	2020-03-10	2020-03-18	2020-03-12	2020-03-14	2020-03-14	1.0	50	1.0	48	1.0	52	1.0	44.0	1.0	48.0	1.867	-51.4582517837909	-55.231215803800595	-101.06066329172604
Belgium	2020-05-02	0.6677535794908616	1.3855702786933608	0.0	1.0116785823398875	0.3259098023736682	0.08636015421628812	0.0008445601519677659	0.031091328122319562	0.028034912368895847	7	2020-10-29	2020-03-10	2020-03-18	2020-03-12	2020-03-14	2020-03-14	1.0	51	1.0	49	1.0	53	1.0	45.0	1.0	49.0	1.281	-46.91298830030764	-71.52438883459149	-46.50932826498458
Belgium	2020-05-03	0.6532784290890254	1.3901221541229942	0.0	1.0072835148972294	0.29629107720157954	0.08636015421628812	0.0008445601519677659	0.031091328122319562	0.028034912368895847	7	2020-10-29	2020-03-10	2020-03-18	2020-03-12	2020-03-14	2020-03-14	1.0	52	1.0	50	1.0	54	1.0	46.0	1.0	50.0	1.043	-32.621577834274454	-56.91930837995395	-36.59110856008503
Belgium	2020-05-04	0.6400797616527272	1.4180740959668887	0.0	1.0114783605925664	0.2660948702585999	0.08636015421628812	0.0008445601519677659	0.031091328122319562	0.028034912368895847	7	2020-10-29	2020-03-10	2020-03-18	2020-03-12	2020-03-14	2020-03-14	1.0	53	1.0	51	1.0	55	1.0	47.0	1.0	51.0	1.702	-38.80329793586312	-48.9526850108582	-32.761529078859134
Belgium	2020-05-05	0.6307102881427343	1.4482265326794026	0.0	1.0182435634024745	0.2394448424506742	0.08636015421628812	0.0008445601519677659	0.031091328122319562	0.028034912368895847	7	2020-10-29	2020-03-10	2020-03-18	2020-03-12	2020-03-14	2020-03-14	1.0	54	1.0	52	1.0	56	1.0	48.0	1.0	52.0		-60.98296226339385	-42.76398830301557	-21.91066422850701
Belgium	2020-05-06	0.6285190842513682	1.4959748655866685	0.0	1.0460987841808804	0.2142066661373352	0.08636015421628812	0.0008445601519677659	0.031091328122319562	0.028034912368895847	7	2020-10-29	2020-03-10	2020-03-18	2020-03-12	2020-03-14	2020-03-14	1.0	55	1.0	53	1.0	57	1.0	49.0	1.0	53.0		-54.355200638588194	-43.53048292225991	-19.101638840305842
Denmark	2020-03-11	4.278373022095437	4.763784558057794	3.6237871850096983	4.539845795725356	4.022069356727319	0.2758298711764989	0.0006541124813344013	2.9630975569327784	0.0012752658423686814	7	2020-10-29	2020-03-12	2020-03-18	2020-03-12	2020-03-13	2020-03-13	0.0	-1	0.0	-2	0.0	-1	0.0	-7.0	0.0	-2.0		69.93933120139593	58.97083424870513	68.20761218200138
Denmark	2020-03-12	3.0989646933884067	3.4786801691015286	2.7056066317919685	3.274278655076853	2.923502861437606	0.2758298711764989	0.0006541124813344013	2.9630975569327784	0.0012752658423686814	7	2020-10-29	2020-03-12	2020-03-18	2020-03-12	2020-03-13	2020-03-13	1.0	0	0.0	-1	1.0	0	0.0	-6.0	0.0	-1.0		76.03290339805939	71.56917587599594	23.006266985437744
Denmark	2020-03-13	2.283930029382697	2.6593096964221017	1.888191697486959	2.467328670559422	2.1018204458044507	0.2758298711764989	0.0006541124813344013	2.9630975569327784	0.0012752658423686814	7	2020-10-29	2020-03-12	2020-03-18	2020-03-12	2020-03-13	2020-03-13	1.0	1	1.0	0	1.0	1	0.0	-5.0	1.0	0.0		65.65427942639556	81.59903258075315	-1.473514333077855
Denmark	2020-03-14	0.8470110792592548	1.3910709671123311	0.4067392907695653	1.0747308107543063	0.6167800541642106	0.2758298711764989	0.0006541124813344013	2.9630975569327784	0.0012752658423686814	7	2020-10-29	2020-03-12	2020-03-18	2020-03-12	2020-03-13	2020-03-13	1.0	2	1.0	1	1.0	2	0.0	-4.0	1.0	1.0		87.19412236328033	58.05694157622375	50.76678738650626
Denmark	2020-03-15	0.6464621948168661	1.104413530588857	0.2537697252693717	0.8388508555848735	0.4524347869566416	0.2758298711764989	0.0006541124813344013	2.9630975569327784	0.0012752658423686814	7	2020-10-29	2020-03-12	2020-03-18	2020-03-12	2020-03-13	2020-03-13	1.0	3	1.0	2	1.0	3	0.0	-3.0	1.0	2.0		57.56013431484895	67.94117559411595	-4.3281488340511505
Denmark	2020-03-16	0.8285986232689567	1.2250375565196292	0.456140375923653	1.00596883702841	0.6509120856939741	0.2758298711764989	0.0006541124813344013	2.9630975569327784	0.0012752658423686814	7	2020-10-29	2020-03-12	2020-03-18	2020-03-12	2020-03-13	2020-03-13	1.0	4	1.0	3	1.0	4	0.0	-2.0	1.0	3.0		64.11858400406389	75.96983897952175	13.516215320318706
Denmark	2020-03-17	1.1533124363756049	1.5263814384765118	0.7729769155536391	1.3306204795802836	0.9782126434703888	0.2758298711764989	0.0006541124813344013	2.9630975569327784	0.0012752658423686814	7	2020-10-29	2020-03-12	2020-03-18	2020-03-12	2020-03-13	2020-03-13	1.0	5	1.0	4	1.0	5	0.0	-1.0	1.0	4.0		52.940606067617146	66.52103543533121	8.994269190241901
Denmark	2020-03-18	1.2126490783497506	1.5902641665813086	0.8257606516404321	1.3898108197805394	1.036156682675555	0.2758298711764989	0.0006541124813344013	2.9630975569327784	0.0012752658423686814	7	2020-10-29	2020-03-12	2020-03-18	2020-03-12	2020-03-13	2020-03-13	1.0	6	1.0	5	1.0	6	1.0	0.0	1.0	5.0		68.20761218200138	69.93933120139593	-20.421078487298644
Denmark	2020-03-19	1.3273908022446224	1.7014556559803236	0.9388329055247212	1.5061243403689641	1.1501181910191745	0.2758298711764989	0.0006541124813344013	2.9630975569327784	0.0012752658423686814	7	2020-10-29	2020-03-12	2020-03-18	2020-03-12	2020-03-13	2020-03-13	1.0	7	1.0	6	1.0	7	1.0	1.0	1.0	6.0		23.006266985437744	76.03290339805939	21.170478496507542
Denmark	2020-03-20	1.2811552505397301	1.6533961861152124	0.9026940353172636	1.4565147381504664	1.1050225783422991	0.2758298711764989	0.0006541124813344013	2.9630975569327784	0.0012752658423686814	7	2020-10-29	2020-03-12	2020-03-18	2020-03-12	2020-03-13	2020-03-13	1.0	8	1.0	7	1.0	8	1.0	2.0	1.0	7.0	0.485	-1.473514333077855	65.65427942639556	-1.5513711892545137
Denmark	2020-03-21	1.0487899666022915	1.4402131363464117	0.6642891138487529	1.22816553602872	0.8689556640448527	0.2758298711764989	0.0006541124813344013	2.9630975569327784	0.0012752658423686814	7	2020-10-29	2020-03-12	2020-03-18	2020-03-12	2020-03-13	2020-03-13	1.0	9	1.0	8	1.0	9	1.0	3.0	1.0	8.0	0.12	50.76678738650626	87.19412236328033	23.15333261513557
Denmark	2020-03-22	1.0542589724680094	1.4368569952372772	0.6798285174593397	1.2310764222050696	0.8763194458203784	0.2758298711764989	0.0006541124813344013	2.9630975569327784	0.0012752658423686814	7	2020-10-29	2020-03-12	2020-03-18	2020-03-12	2020-03-13	2020-03-13	1.0	10	1.0	9	1.0	10	1.0	4.0	1.0	9.0	0.085	-4.3281488340511505	57.56013431484895	9.120540592941945
Denmark	2020-03-23	0.9401236826209752	1.3576042978544989	0.5541712227601792	1.127690489640543	0.7514338475993866	0.2758298711764989	0.0006541124813344013	2.9630975569327784	0.0012752658423686814	7	2020-10-29	2020-03-12	2020-03-18	2020-03-12	2020-03-13	2020-03-13	1.0	11	1.0	10	1.0	11	1.0	5.0	1.0	10.0	0.158	13.516215320318706	64.11858400406389	0.7090766142131181
Denmark	2020-03-24	1.5376446037032399	1.9127491837148631	1.1282158531624835	1.720359866422465	1.357434848701979	0.2758298711764989	0.0006541124813344013	2.9630975569327784	0.0012752658423686814	7	2020-10-29	2020-03-12	2020-03-18	2020-03-12	2020-03-13	2020-03-13	1.0	12	1.0	11	1.0	12	1.0	6.0	1.0	11.0		8.994269190241901	52.940606067617146	4.347661040196238
Denmark	2020-03-25	1.5596969933873237	1.9300988507911396	1.1757548011910168	1.7374531391755486	1.3828014439650316	0.2758298711764989	0.0006541124813344013	2.9630975569327784	0.0012752658423686814	7	2020-10-29	2020-03-12	2020-03-18	2020-03-12	2020-03-13	2020-03-13	1.0	13	1.0	12	1.0	13	1.0	7.0	1.0	12.0		-20.421078487298644	68.20761218200138	6.856543368132673
Denmark	2020-03-26	1.5967059801021777	1.979879122997502	1.2126640939526196	1.7726275893356591	1.4198728253769402	0.2758298711764989	0.0006541124813344013	2.9630975569327784	0.0012752658423686814	7	2020-10-29	2020-03-12	2020-03-18	2020-03-12	2020-03-13	2020-03-13	1.0	14	1.0	13	1.0	14	1.0	8.0	1.0	13.0	0.192	21.170478496507542	23.006266985437744	17.77413313324455
Denmark	2020-03-27	1.5905849407949992	1.969112303016885	1.208704647690805	1.7654133304697368	1.4151530881970709	0.2758298711764989	0.0006541124813344013	2.9630975569327784	0.0012752658423686814	7	2020-10-29	2020-03-12	2020-03-18	2020-03-12	2020-03-13	2020-03-13	1.0	15	1.0	14	1.0	15	1.0	9.0	1.0	14.0	0.223	-1.5513711892545137	-1.473514333077855	17.046579576610142
Denmark	2020-03-28	1.4754865177336065	1.8615287375110552	1.0967360426549635	1.650315686911824	1.3008875411692769	0.2758298711764989	0.0006541124813344013	2.9630975569327784	0.0012752658423686814	7	2020-10-29	2020-03-12	2020-03-18	2020-03-12	2020-03-13	2020-03-13	1.0	16	1.0	15	1.0	16	1.0	10.0	1.0	15.0	0.265	23.15333261513557	50.76678738650626	24.853036939864186
Denmark	2020-03-29	1.5484851571864169	1.92490833013106	1.1675462065220918	1.7245155453829664	1.3715081146357586	0.2758298711764989	0.0006541124813344013	2.9630975569327784	0.0012752658423686814	7	2020-10-29	2020-03-12	2020-03-18	2020-03-12	2020-03-13	2020-03-13	1.0	17	1.0	16	1.0	17	1.0	11.0	1.0	16.0	0.24	9.120540592941945	-4.3281488340511505	4.798303415927822
Denmark	2020-03-30	1.5233424681443908	1.9081025344960838	1.1520343787416352	1.6984300890464432	1.3485748045885302	0.2758298711764989	0.0006541124813344013	2.9630975569327784	0.0012752658423686814	7	2020-10-29	2020-03-12	2020-03-18	2020-03-12	2020-03-13	2020-03-13	1.0	18	1.0	17	1.0	18	1.0	12.0	1.0	17.0	0.204	0.7090766142131181	13.516215320318706	3.581944915109157
Denmark	2020-03-31	1.8021593237182718	2.1811124406731746	1.4000034879606988	1.9839714157875847	1.6198956985809088	0.2758298711764989	0.0006541124813344013	2.9630975569327784	0.0012752658423686814	7	2020-10-29	2020-03-12	2020-03-18	2020-03-12	2020-03-13	2020-03-13	1.0	19	1.0	18	1.0	19	1.0	13.0	1.0	18.0	0.41200000000000003	4.347661040196238	8.994269190241901	23.664333064132116
Denmark	2020-04-01	1.6171698801880288	2.0041327507131768	1.2477987791405103	1.7931671444766326	1.4396360667139625	0.2758298711764989	0.0006541124813344013	2.9630975569327784	0.0012752658423686814	7	2020-10-29	2020-03-12	2020-03-18	2020-03-12	2020-03-13	2020-03-13	1.0	20	1.0	19	1.0	20	1.0	14.0	1.0	19.0	0.52	6.856543368132673	-20.421078487298644	-10.28771838234089
Denmark	2020-04-02	1.6473930116835112	2.0261912958741	1.2657725286251609	1.823185285346788	1.4707574501648493	0.2758298711764989	0.0006541124813344013	2.9630975569327784	0.0012752658423686814	7	2020-10-29	2020-03-12	2020-03-18	2020-03-12	2020-03-13	2020-03-13	1.0	21	1.0	20	1.0	21	1.0	15.0	1.0	20.0	0.5429999999999999	17.77413313324455	21.170478496507542	-14.54983010999773
Denmark	2020-04-03	1.788480248893066	2.1669359243798256	1.3864865500546888	1.970004137997364	1.60824688432367	0.2758298711764989	0.0006541124813344013	2.9630975569327784	0.0012752658423686814	7	2020-10-29	2020-03-12	2020-03-18	2020-03-12	2020-03-13	2020-03-13	1.0	22	1.0	21	1.0	22	1.0	16.0	1.0	21.0	0.7709999999999999	17.046579576610142	-1.5513711892545137	-5.002416467664734
Denmark	2020-04-04	1.515890807770499	1.895390599745292	1.1393470949281541	1.6921935912372144	1.3392354749119175	0.2758298711764989	0.0006541124813344013	2.9630975569327784	0.0012752658423686814	7	2020-10-29	2020-03-12	2020-03-18	2020-03-12	2020-03-13	2020-03-13	1.0	23	1.0	22	1.0	23	1.0	17.0	1.0	22.0	0.956	24.853036939864186	23.15333261513557	23.799147882329375
Denmark	2020-04-05	1.3317372153966698	1.7143315477999694	0.9617763148229268	1.5064878869134084	1.1564100234880608	0.2758298711764989	0.0006541124813344013	2.9630975569327784	0.0012752658423686814	7	2020-10-29	2020-03-12	2020-03-18	2020-03-12	2020-03-13	2020-03-13	1.0	24	1.0	23	1.0	24	1.0	18.0	1.0	23.0	0.657	4.798303415927822	9.120540592941945	58.47166609205483
Denmark	2020-04-06	1.3348788700740648	1.7130354456615977	0.9508585170515038	1.5123466971646666	1.1567151285612285	0.2758298711764989	0.0006541124813344013	2.9630975569327784	0.0012752658423686814	7	2020-10-29	2020-03-12	2020-03-18	2020-03-12	2020-03-13	2020-03-13	1.0	25	1.0	24	1.0	25	1.0	19.0	1.0	24.0	0.5489999999999999	3.581944915109157	0.7090766142131181	64.09656360773126
Denmark	2020-04-07	1.4246916691694262	1.796269647484268	1.0289986715954718	1.6010133810775442	1.2477529348208305	0.2758298711764989	0.0006541124813344013	2.9630975569327784	0.0012752658423686814	7	2020-10-29	2020-03-12	2020-03-18	2020-03-12	2020-03-13	2020-03-13	1.0	26	1.0	25	1.0	26	1.0	20.0	1.0	25.0	0.799	23.664333064132116	4.347661040196238	71.25858501486047
Denmark	2020-04-08	1.1921570331789717	1.5676949653438688	0.8087720942477415	1.369141288204785	1.014740876426704	0.2758298711764989	0.0006541124813344013	2.9630975569327784	0.0012752658423686814	7	2020-10-29	2020-03-12	2020-03-18	2020-03-12	2020-03-13	2020-03-13	1.0	27	1.0	26	1.0	27	1.0	21.0	1.0	26.0	1.034	-10.28771838234089	6.856543368132673	60.364442573038225
Denmark	2020-04-09	0.8918924706129799	1.2791963175999523	0.5080462605360453	1.0695397985607038	0.7143130628350548	0.2758298711764989	0.0006541124813344013	2.9630975569327784	0.0012752658423686814	7	2020-10-29	2020-03-12	2020-03-18	2020-03-12	2020-03-13	2020-03-13	1.0	28	1.0	27	1.0	28	1.0	22.0	1.0	27.0	0.807	-14.54983010999773	17.77413313324455	43.375120353163
Denmark	2020-04-10	0.7284569150778809	1.113178890983991	0.3572576723886209	0.9043961708243448	0.5528460422531909	0.2758298711764989	0.0006541124813344013	2.9630975569327784	0.0012752658423686814	7	2020-10-29	2020-03-12	2020-03-18	2020-03-12	2020-03-13	2020-03-13	1.0	29	1.0	28	1.0	29	1.0	23.0	1.0	28.0	0.435	-5.002416467664734	17.046579576610142	17.84562926402186
Denmark	2020-04-11	0.6977471978953447	1.0837760670807643	0.32409848332822744	0.8751485974093823	0.5187801067565879	0.2758298711764989	0.0006541124813344013	2.9630975569327784	0.0012752658423686814	7	2020-10-29	2020-03-12	2020-03-18	2020-03-12	2020-03-13	2020-03-13	1.0	30	1.0	29	1.0	30	1.0	24.0	1.0	29.0	0.525	23.799147882329375	24.853036939864186	29.42425253400272
Denmark	2020-04-12	0.7045202627068528	1.080018847054144	0.3281362371827216	0.8791754111038859	0.5306521371251459	0.2758298711764989	0.0006541124813344013	2.9630975569327784	0.0012752658423686814	7	2020-10-29	2020-03-12	2020-03-18	2020-03-12	2020-03-13	2020-03-13	1.0	31	1.0	30	1.0	31	1.0	25.0	1.0	30.0	0.406	58.47166609205483	4.798303415927822	51.950136593446864
Denmark	2020-04-13	0.6705330293494715	1.0498783925201514	0.2911815347964851	0.8486690138255553	0.4910445461311794	0.2758298711764989	0.0006541124813344013	2.9630975569327784	0.0012752658423686814	7	2020-10-29	2020-03-12	2020-03-18	2020-03-12	2020-03-13	2020-03-13	1.0	32	1.0	31	1.0	32	1.0	26.0	1.0	31.0	0.341	64.09656360773126	3.581944915109157	-6.171727423181803
Denmark	2020-04-14	0.8067927945310238	1.1836913393184008	0.4237684647947242	0.9844017403499712	0.6295132685183809	0.2758298711764989	0.0006541124813344013	2.9630975569327784	0.0012752658423686814	7	2020-10-29	2020-03-12	2020-03-18	2020-03-12	2020-03-13	2020-03-13	1.0	33	1.0	32	1.0	33	1.0	27.0	1.0	32.0	0.314	71.25858501486047	23.664333064132116	30.725956792976877
Denmark	2020-04-15	0.8045550520276361	1.1836209042809152	0.42618307258518606	0.9797568220015748	0.6266334388359948	0.2758298711764989	0.0006541124813344013	2.9630975569327784	0.0012752658423686814	7	2020-10-29	2020-03-12	2020-03-18	2020-03-12	2020-03-13	2020-03-13	1.0	34	1.0	33	1.0	34	1.0	28.0	1.0	33.0	0.655	60.364442573038225	-10.28771838234089	21.866042592075726
Denmark	2020-04-16	0.892731979190854	1.2781501278779368	0.5009666254326989	1.0713495705657676	0.7148210261386991	0.2758298711764989	0.0006541124813344013	2.9630975569327784	0.0012752658423686814	7	2020-10-29	2020-03-12	2020-03-18	2020-03-12	2020-03-13	2020-03-13	1.0	35	1.0	34	1.0	35	1.0	29.0	1.0	34.0	0.8059999999999999	43.375120353163	-14.54983010999773	38.83531204395792
Denmark	2020-04-17	0.8901980482254497	1.2759898472181943	0.5065525951525172	1.0646411001268543	0.7148436721498275	0.2758298711764989	0.0006541124813344013	2.9630975569327784	0.0012752658423686814	7	2020-10-29	2020-03-12	2020-03-18	2020-03-12	2020-03-13	2020-03-13	1.0	36	1.0	35	1.0	36	1.0	30.0	1.0	35.0	0.802	17.84562926402186	-5.002416467664734	51.09322480719903
Denmark	2020-04-18	0.8131837269948308	1.1859684669099844	0.4420724886649968	0.9874040093624216	0.6370677168158507	0.2758298711764989	0.0006541124813344013	2.9630975569327784	0.0012752658423686814	7	2020-10-29	2020-03-12	2020-03-18	2020-03-12	2020-03-13	2020-03-13	1.0	37	1.0	36	1.0	37	1.0	31.0	1.0	36.0	0.762	29.42425253400272	23.799147882329375	63.45796895524288
Denmark	2020-04-19	0.7394019946078836	1.1221828215310607	0.36345950963515694	0.914769099520663	0.5644594199424717	0.2758298711764989	0.0006541124813344013	2.9630975569327784	0.0012752658423686814	7	2020-10-29	2020-03-12	2020-03-18	2020-03-12	2020-03-13	2020-03-13	1.0	38	1.0	37	1.0	38	1.0	32.0	1.0	37.0	0.49	51.950136593446864	58.47166609205483	69.86129309736343
Denmark	2020-04-20	0.7460410313380763	1.1329909044142636	0.3691540034878381	0.9241225913782272	0.5687103602735124	0.2758298711764989	0.0006541124813344013	2.9630975569327784	0.0012752658423686814	7	2020-10-29	2020-03-12	2020-03-18	2020-03-12	2020-03-13	2020-03-13	1.0	39	1.0	38	1.0	39	1.0	33.0	1.0	38.0	0.34	-6.171727423181803	64.09656360773126	62.98061876080533
Denmark	2020-04-21	0.9419798881637296	1.3201170753026314	0.5577143921112497	1.1204106136022691	0.7655381750100233	0.2758298711764989	0.0006541124813344013	2.9630975569327784	0.0012752658423686814	7	2020-10-29	2020-03-12	2020-03-18	2020-03-12	2020-03-13	2020-03-13	1.0	40	1.0	39	1.0	40	1.0	34.0	1.0	39.0	0.742	30.725956792976877	71.25858501486047	72.07440851960126
Denmark	2020-04-22	1.064554584674197	1.4376975615960723	0.6745327893599324	1.2442048392254126	0.8873235394793105	0.2758298711764989	0.0006541124813344013	2.9630975569327784	0.0012752658423686814	7	2020-10-29	2020-03-12	2020-03-18	2020-03-12	2020-03-13	2020-03-13	1.0	41	1.0	40	1.0	41	1.0	35.0	1.0	40.0	1.368	21.866042592075726	60.364442573038225	67.96317420303686
Denmark	2020-04-23	0.9038344180667606	1.2914131423201247	0.5187904770283229	1.0824464020759796	0.7269925579659167	0.2758298711764989	0.0006541124813344013	2.9630975569327784	0.0012752658423686814	7	2020-10-29	2020-03-12	2020-03-18	2020-03-12	2020-03-13	2020-03-13	1.0	42	1.0	41	1.0	42	1.0	36.0	1.0	41.0	1.4080000000000001	38.83531204395792	43.375120353163	82.57783412108014
Denmark	2020-04-24	0.852341292375547	1.2418138541421626	0.47544682659152293	1.0331626973331314	0.6723875185331187	0.2758298711764989	0.0006541124813344013	2.9630975569327784	0.0012752658423686814	7	2020-10-29	2020-03-12	2020-03-18	2020-03-12	2020-03-13	2020-03-13	1.0	43	1.0	42	1.0	43	1.0	37.0	1.0	42.0	1.5030000000000001	51.09322480719903	17.84562926402186	52.18935650505032
Denmark	2020-04-25	1.1031122415497256	1.4837005122174634	0.6946208600226591	1.288665608593094	0.9189499687323618	0.2758298711764989	0.0006541124813344013	2.9630975569327784	0.0012752658423686814	7	2020-10-29	2020-03-12	2020-03-18	2020-03-12	2020-03-13	2020-03-13	1.0	44	1.0	43	1.0	44	1.0	38.0	1.0	43.0	1.97	63.45796895524288	29.42425253400272	69.06731675833512
Denmark	2020-04-26	0.7983037119543008	1.1884874684745046	0.4215914462644361	0.9759946858454488	0.6216589284049607	0.2758298711764989	0.0006541124813344013	2.9630975569327784	0.0012752658423686814	7	2020-10-29	2020-03-12	2020-03-18	2020-03-12	2020-03-13	2020-03-13	1.0	45	1.0	44	1.0	45	1.0	39.0	1.0	44.0	1.757	69.86129309736343	51.950136593446864	47.81902474698923
Denmark	2020-04-27	0.7546126998672267	1.1412882189145206	0.3803910599677601	0.929934790164956	0.5784969475968789	0.2758298711764989	0.0006541124813344013	2.9630975569327784	0.0012752658423686814	7	2020-10-29	2020-03-12	2020-03-18	2020-03-12	2020-03-13	2020-03-13	1.0	46	1.0	45	1.0	46	1.0	40.0	1.0	45.0	1.536	62.98061876080533	-6.171727423181803	28.66911263103024
Denmark	2020-04-28	0.8693224308344458	1.2418579686874636	0.4905067224739637	1.0449793009935873	0.6947379930839929	0.2758298711764989	0.0006541124813344013	2.9630975569327784	0.0012752658423686814	7	2020-10-29	2020-03-12	2020-03-18	2020-03-12	2020-03-13	2020-03-13	1.0	47	1.0	46	1.0	47	1.0	41.0	1.0	46.0		72.07440851960126	30.725956792976877	51.8426948413713
Denmark	2020-04-29	0.909625882264842	1.282179095795367	0.5249977428401057	1.0850105417390243	0.7347209293915744	0.2758298711764989	0.0006541124813344013	2.9630975569327784	0.0012752658423686814	7	2020-10-29	2020-03-12	2020-03-18	2020-03-12	2020-03-13	2020-03-13	1.0	48	1.0	47	1.0	48	1.0	42.0	1.0	47.0		67.96317420303686	21.866042592075726	8.650357242882665
Denmark	2020-04-30	0.8940916310170817	1.2661180723152388	0.5139573653343519	1.068783394084864	0.7195404019886769	0.2758298711764989	0.0006541124813344013	2.9630975569327784	0.0012752658423686814	7	2020-10-29	2020-03-12	2020-03-18	2020-03-12	2020-03-13	2020-03-13	1.0	49	1.0	48	1.0	49	1.0	43.0	1.0	48.0	2.262	82.57783412108014	38.83531204395792	8.850226435353159
Denmark	2020-05-01	0.8735878811070451	1.2491989181657348	0.4927086236227284	1.0509022550548441	0.6975221089915868	0.2758298711764989	0.0006541124813344013	2.9630975569327784	0.0012752658423686814	7	2020-10-29	2020-03-12	2020-03-18	2020-03-12	2020-03-13	2020-03-13	1.0	50	1.0	49	1.0	50	1.0	44.0	1.0	49.0	2.315	52.18935650505032	51.09322480719903	27.0360313077442
Denmark	2020-05-02	0.69571116724995	1.0862508706791751	0.3258709347527742	0.8694373832792657	0.5205128463967752	0.2758298711764989	0.0006541124813344013	2.9630975569327784	0.0012752658423686814	7	2020-10-29	2020-03-12	2020-03-18	2020-03-12	2020-03-13	2020-03-13	1.0	51	1.0	50	1.0	51	1.0	45.0	1.0	50.0	2.648	69.06731675833512	63.45796895524288	38.07651585661377
Denmark	2020-05-03	0.7849843570556236	1.1665208234449278	0.4126510087601589	0.9595890176847701	0.6100412378072575	0.2758298711764989	0.0006541124813344013	2.9630975569327784	0.0012752658423686814	7	2020-10-29	2020-03-12	2020-03-18	2020-03-12	2020-03-13	2020-03-13	1.0	52	1.0	51	1.0	52	1.0	46.0	1.0	51.0	2.052	47.81902474698923	69.86129309736343	69.52345334946462
Denmark	2020-05-04	0.9417670479145112	1.31800189175507	0.5627447783451667	1.1201095184986862	0.7643828544101343	0.2758298711764989	0.0006541124813344013	2.9630975569327784	0.0012752658423686814	7	2020-10-29	2020-03-12	2020-03-18	2020-03-12	2020-03-13	2020-03-13	1.0	53	1.0	52	1.0	53	1.0	47.0	1.0	52.0	1.8980000000000001	28.66911263103024	62.98061876080533	47.86280784498382
Denmark	2020-05-05	0.9642254566334141	1.3475826407288751	0.5733807656427297	1.1430238840918443	0.7878145090358086	0.2758298711764989	0.0006541124813344013	2.9630975569327784	0.0012752658423686814	7	2020-10-29	2020-03-12	2020-03-18	2020-03-12	2020-03-13	2020-03-13	1.0	54	1.0	53	1.0	54	1.0	48.0	1.0	53.0	2.235	51.8426948413713	72.07440851960126	55.34706551710054
Denmark	2020-05-06	0.8382995862913366	1.2675378697122053	0.4221671980821777	1.0314918935926327	0.6436438602609128	0.2758298711764989	0.0006541124813344013	2.9630975569327784	0.0012752658423686814	7	2020-10-29	2020-03-12	2020-03-18	2020-03-12	2020-03-13	2020-03-13	1.0	55	1.0	54	1.0	55	1.0	49.0	1.0	54.0	2.234	8.650357242882665	67.96317420303686	48.078123374842825
France	2020-03-01	2.8352091618802544	3.9591736524848122	1.7906977045514836	3.3293290487874927	2.3364328125833542	0.08014465706008171	0.0012211668123687234	0.023384544801809404	0.047049017535519634	7	2020-10-29	2020-03-16	2020-03-17	2020-03-13	2020-03-14	2020-03-16	0.0	-12	0.0	-15	0.0	-15	0.0	-16.0	0.0	-13.0	0.008	83.82732347610333	69.81681085281117	57.01337116716522
France	2020-03-02	2.850966852161767	3.906192246924965	1.85874913416865	3.3285267882175287	2.3720738214131463	0.08014465706008171	0.0012211668123687234	0.023384544801809404	0.047049017535519634	7	2020-10-29	2020-03-16	2020-03-17	2020-03-13	2020-03-14	2020-03-16	0.0	-11	0.0	-14	0.0	-14	0.0	-15.0	0.0	-12.0	0.006999999999999999	73.19785764681666	57.0523615936339	48.8253817522072
France	2020-03-03	2.8496993962127086	3.86214870779271	1.9010805046347432	3.3038185439912056	2.385183257749289	0.08014465706008171	0.0012211668123687234	0.023384544801809404	0.047049017535519634	7	2020-10-29	2020-03-16	2020-03-17	2020-03-13	2020-03-14	2020-03-16	0.0	-10	0.0	-13	0.0	-13	0.0	-14.0	0.0	-11.0	0.011000000000000001	61.53116045605871	69.02123810085557	59.75598616147335
France	2020-03-04	2.902991905525808	3.8961187068027208	1.9820335911693256	3.3545585438685905	2.445159233588126	0.08014465706008171	0.0012211668123687234	0.023384544801809404	0.047049017535519634	7	2020-10-29	2020-03-16	2020-03-17	2020-03-13	2020-03-14	2020-03-16	0.0	-9	0.0	-12	0.0	-12	0.0	-13.0	0.0	-10.0	0.019	51.66598677880842	55.281643635550964	52.7194310354493
France	2020-03-05	2.93461008730122	3.9458551393649817	2.017567505227873	3.38836186344188	2.4760992323042883	0.08014465706008171	0.0012211668123687234	0.023384544801809404	0.047049017535519634	7	2020-10-29	2020-03-16	2020-03-17	2020-03-13	2020-03-14	2020-03-16	0.0	-8	0.0	-11	0.0	-11	0.0	-12.0	0.0	-9.0	0.019	47.20774276346163	61.12130686651506	43.27929513240611
France	2020-03-06	2.9705095421625205	4.010013775352725	2.0527325458998	3.4308544209472545	2.5030735143040594	0.08014465706008171	0.0012211668123687234	0.023384544801809404	0.047049017535519634	7	2020-10-29	2020-03-16	2020-03-17	2020-03-13	2020-03-14	2020-03-16	0.0	-7	0.0	-10	0.0	-10	0.0	-11.0	0.0	-8.0	0.025	58.22496437859547	62.80852040041457	55.716230360516846
France	2020-03-07	2.916072399406265	3.9196940710913495	2.0218489928572523	3.3559994950438883	2.4707442901662597	0.08014465706008171	0.0012211668123687234	0.023384544801809404	0.047049017535519634	7	2020-10-29	2020-03-16	2020-03-17	2020-03-13	2020-03-14	2020-03-16	0.0	-6	0.0	-9	0.0	-9	0.0	-10.0	0.0	-7.0	0.027999999999999997	50.651304895665604	73.40023944868976	60.764151590702085
France	2020-03-08	2.8376653970329917	3.7662769142899597	1.978102549853208	3.263763759964245	2.4167532079445286	0.08014465706008171	0.0012211668123687234	0.023384544801809404	0.047049017535519634	7	2020-10-29	2020-03-16	2020-03-17	2020-03-13	2020-03-14	2020-03-16	0.0	-5	0.0	-8	0.0	-8	0.0	-9.0	0.0	-6.0	0.024	57.01337116716522	83.82732347610333	57.85836196891282
France	2020-03-09	2.7881630096561167	3.7078445867481777	1.9470185088604803	3.200624046933718	2.379000807997945	0.08014465706008171	0.0012211668123687234	0.023384544801809404	0.047049017535519634	7	2020-10-29	2020-03-16	2020-03-17	2020-03-13	2020-03-14	2020-03-16	0.0	-4	0.0	-7	0.0	-7	0.0	-8.0	0.0	-5.0	0.024	48.8253817522072	73.19785764681666	54.97387457958615
France	2020-03-10	2.7889222699178267	3.719069172963444	1.9571819551197367	3.20390060583758	2.3744090699175096	0.08014465706008171	0.0012211668123687234	0.023384544801809404	0.047049017535519634	7	2020-10-29	2020-03-16	2020-03-17	2020-03-13	2020-03-14	2020-03-16	0.0	-3	0.0	-6	0.0	-6	0.0	-7.0	0.0	-4.0	0.036000000000000004	59.75598616147335	61.53116045605871	53.71348981265259
France	2020-03-11	2.737577052539768	3.63429270130435	1.9172686586748613	3.1437915462614807	2.331117879757869	0.08014465706008171	0.0012211668123687234	0.023384544801809404	0.047049017535519634	7	2020-10-29	2020-03-16	2020-03-17	2020-03-13	2020-03-14	2020-03-16	0.0	-2	0.0	-5	0.0	-5	0.0	-6.0	0.0	-3.0		52.7194310354493	51.66598677880842	61.37470158610215
France	2020-03-12	2.6877747117954174	3.5982525847077382	1.8813470417220568	3.08173410918133	2.290545527953153	0.08014465706008171	0.0012211668123687234	0.023384544801809404	0.047049017535519634	7	2020-10-29	2020-03-16	2020-03-17	2020-03-13	2020-03-14	2020-03-16	0.0	-1	0.0	-4	0.0	-4	0.0	-5.0	0.0	-2.0		43.27929513240611	47.20774276346163	54.99387255703819
France	2020-03-13	2.7011445464437167	3.630125246219119	1.8932552164265144	3.0988720314923066	2.2980812102979726	0.08014465706008171	0.0012211668123687234	0.023384544801809404	0.047049017535519634	7	2020-10-29	2020-03-16	2020-03-17	2020-03-13	2020-03-14	2020-03-16	1.0	0	0.0	-3	0.0	-3	0.0	-4.0	0.0	-1.0		55.716230360516846	58.22496437859547	57.50725274999754
France	2020-03-14	2.6100333193972576	3.5065337362656317	1.8126690029702959	3.0022954774201134	2.2189619173357795	0.08014465706008171	0.0012211668123687234	0.023384544801809404	0.047049017535519634	7	2020-10-29	2020-03-16	2020-03-17	2020-03-13	2020-03-14	2020-03-16	1.0	1	0.0	-2	0.0	-2	0.0	-3.0	1.0	0.0		60.764151590702085	50.651304895665604	37.763483841595686
France	2020-03-15	2.5310321477207665	3.393337677879436	1.7349722938486098	2.9089585968199407	2.1500980701256527	0.08014465706008171	0.0012211668123687234	0.023384544801809404	0.047049017535519634	7	2020-10-29	2020-03-16	2020-03-17	2020-03-13	2020-03-14	2020-03-16	1.0	2	0.0	-1	0.0	-1	0.0	-2.0	1.0	1.0		57.85836196891282	57.01337116716522	39.95107882627471
France	2020-03-16	2.5093937367207664	3.392764461243866	1.7222962162932804	2.8877693643867355	2.125148257818426	0.08014465706008171	0.0012211668123687234	0.023384544801809404	0.047049017535519634	7	2020-10-29	2020-03-16	2020-03-17	2020-03-13	2020-03-14	2020-03-16	1.0	3	1.0	0	1.0	0	0.0	-1.0	1.0	2.0		54.97387457958615	48.8253817522072	10.868885971908327
France	2020-03-17	2.4133533275271866	3.255760380632293	1.6221495496070486	2.7811127809488343	2.044494906593307	0.08014465706008171	0.0012211668123687234	0.023384544801809404	0.047049017535519634	7	2020-10-29	2020-03-16	2020-03-17	2020-03-13	2020-03-14	2020-03-16	1.0	4	1.0	1	1.0	1	1.0	0.0	1.0	3.0		53.71348981265259	59.75598616147335	-54.31463324063525
France	2020-03-18	2.3378946873920956	3.1636748412554985	1.5464329233012988	2.69991568399558	1.9781829915510845	0.08014465706008171	0.0012211668123687234	0.023384544801809404	0.047049017535519634	7	2020-10-29	2020-03-16	2020-03-17	2020-03-13	2020-03-14	2020-03-16	1.0	5	1.0	2	1.0	2	1.0	1.0	1.0	4.0		61.37470158610215	52.7194310354493	-91.11283978792842
France	2020-03-19	2.2719848907124915	3.077702640668432	1.4817442373644516	2.63505936734427	1.915353269262724	0.08014465706008171	0.0012211668123687234	0.023384544801809404	0.047049017535519634	7	2020-10-29	2020-03-16	2020-03-17	2020-03-13	2020-03-14	2020-03-16	1.0	6	1.0	3	1.0	3	1.0	2.0	1.0	5.0		54.99387255703819	43.27929513240611	-93.69108486600413
France	2020-03-20	2.1999347296451406	3.0072397242702458	1.4052694002475197	2.5594470086763668	1.8418248005235425	0.08014465706008171	0.0012211668123687234	0.023384544801809404	0.047049017535519634	7	2020-10-29	2020-03-16	2020-03-17	2020-03-13	2020-03-14	2020-03-16	1.0	7	1.0	4	1.0	4	1.0	3.0	1.0	6.0		57.50725274999754	55.716230360516846	-100.44600436183647
France	2020-03-21	2.13645382074758	2.935345571363772	1.332557832052189	2.4917996024121662	1.7848384776845825	0.08014465706008171	0.0012211668123687234	0.023384544801809404	0.047049017535519634	7	2020-10-29	2020-03-16	2020-03-17	2020-03-13	2020-03-14	2020-03-16	1.0	8	1.0	5	1.0	5	1.0	4.0	1.0	7.0		37.763483841595686	60.764151590702085	-105.46503562469523
France	2020-03-22	2.086834108730394	2.881848449520068	1.2817250618989062	2.438841233064172	1.7315862649047793	0.08014465706008171	0.0012211668123687234	0.023384544801809404	0.047049017535519634	7	2020-10-29	2020-03-16	2020-03-17	2020-03-13	2020-03-14	2020-03-16	1.0	9	1.0	6	1.0	6	1.0	5.0	1.0	8.0		39.95107882627471	57.85836196891282	-107.43072409864682
France	2020-03-23	2.0464887541522554	2.8357505387809696	1.2530349569857668	2.402120209999712	1.6889820081244196	0.08014465706008171	0.0012211668123687234	0.023384544801809404	0.047049017535519634	7	2020-10-29	2020-03-16	2020-03-17	2020-03-13	2020-03-14	2020-03-16	1.0	10	1.0	7	1.0	7	1.0	6.0	1.0	9.0		10.868885971908327	54.97387457958615	-99.35558498839421
France	2020-03-24	1.9851665645270893	2.7846438186490663	1.194153091272983	2.338933091229461	1.636350874270058	0.08014465706008171	0.0012211668123687234	0.023384544801809404	0.047049017535519634	7	2020-10-29	2020-03-16	2020-03-17	2020-03-13	2020-03-14	2020-03-16	1.0	11	1.0	8	1.0	8	1.0	7.0	1.0	10.0		-54.31463324063525	53.71348981265259	-102.96411761744608
France	2020-03-25	1.9290036175294016	2.7193897004020475	1.1333885614837858	2.278770502410874	1.5779302390707532	0.08014465706008171	0.0012211668123687234	0.023384544801809404	0.047049017535519634	7	2020-10-29	2020-03-16	2020-03-17	2020-03-13	2020-03-14	2020-03-16	1.0	12	1.0	9	1.0	9	1.0	8.0	1.0	11.0		-91.11283978792842	61.37470158610215	-105.055235353354
France	2020-03-26	1.8774557605775928	2.653460421886563	1.067987262943898	2.231622648694331	1.5304091194030245	0.08014465706008171	0.0012211668123687234	0.023384544801809404	0.047049017535519634	7	2020-10-29	2020-03-16	2020-03-17	2020-03-13	2020-03-14	2020-03-16	1.0	13	1.0	10	1.0	10	1.0	9.0	1.0	12.0		-93.69108486600413	54.99387255703819	-105.1421550103193
France	2020-03-27	1.8254595659472668	2.590045250373783	1.0170609022278474	2.177467173463982	1.477092254385686	0.08014465706008171	0.0012211668123687234	0.023384544801809404	0.047049017535519634	7	2020-10-29	2020-03-16	2020-03-17	2020-03-13	2020-03-14	2020-03-16	1.0	14	1.0	11	1.0	11	1.0	10.0	1.0	13.0		-100.44600436183647	57.50725274999754	-106.17623975444454
France	2020-03-28	1.7721079068299923	2.5396846869848853	0.9621095179013408	2.1240737500583924	1.4230138193413622	0.08014465706008171	0.0012211668123687234	0.023384544801809404	0.047049017535519634	7	2020-10-29	2020-03-16	2020-03-17	2020-03-13	2020-03-14	2020-03-16	1.0	15	1.0	12	1.0	12	1.0	11.0	1.0	14.0		-105.46503562469523	37.763483841595686	-105.92585417970645
France	2020-03-29	1.7116024333036453	2.4855371442190246	0.9021293358904976	2.0647037194570363	1.3591051849642048	0.08014465706008171	0.0012211668123687234	0.023384544801809404	0.047049017535519634	7	2020-10-29	2020-03-16	2020-03-17	2020-03-13	2020-03-14	2020-03-16	1.0	16	1.0	13	1.0	13	1.0	12.0	1.0	15.0		-107.43072409864682	39.95107882627471	-113.96692840382613
France	2020-03-30	1.6714677613048887	2.4390373521628503	0.8573170155186652	2.025468725145601	1.319028292449136	0.08014465706008171	0.0012211668123687234	0.023384544801809404	0.047049017535519634	7	2020-10-29	2020-03-16	2020-03-17	2020-03-13	2020-03-14	2020-03-16	1.0	17	1.0	14	1.0	14	1.0	13.0	1.0	16.0		-99.35558498839421	10.868885971908327	-104.89089936238541
France	2020-03-31	1.6320575124617378	2.3897856504776422	0.8243771736400562	1.9857366386355635	1.2806095179560308	0.08014465706008171	0.0012211668123687234	0.023384544801809404	0.047049017535519634	7	2020-10-29	2020-03-16	2020-03-17	2020-03-13	2020-03-14	2020-03-16	1.0	18	1.0	15	1.0	15	1.0	14.0	1.0	17.0		-102.96411761744608	-54.31463324063525	-102.13345719440119
France	2020-04-01	1.5696074328228802	2.3357363533116566	0.7371749328574875	1.928303174317436	1.2135722357623828	0.08014465706008171	0.0012211668123687234	0.023384544801809404	0.047049017535519634	7	2020-10-29	2020-03-16	2020-03-17	2020-03-13	2020-03-14	2020-03-16	1.0	19	1.0	16	1.0	16	1.0	15.0	1.0	18.0		-105.055235353354	-91.11283978792842	-100.77829554305806
France	2020-04-02	1.5122447767127032	2.2710038093426617	0.6651827493697349	1.8751827409772088	1.1514661566540991	0.08014465706008171	0.0012211668123687234	0.023384544801809404	0.047049017535519634	7	2020-10-29	2020-03-16	2020-03-17	2020-03-13	2020-03-14	2020-03-16	1.0	20	1.0	17	1.0	17	1.0	16.0	1.0	19.0		-105.1421550103193	-93.69108486600413	-101.42758592306848
France	2020-04-03	1.476019736155453	2.2251861380362143	0.6268993337205881	1.8398816736414456	1.1140043565943911	0.08014465706008171	0.0012211668123687234	0.023384544801809404	0.047049017535519634	7	2020-10-29	2020-03-16	2020-03-17	2020-03-13	2020-03-14	2020-03-16	1.0	21	1.0	18	1.0	18	1.0	17.0	1.0	20.0		-106.17623975444454	-100.44600436183647	-102.122458128029
France	2020-04-04	1.4385413710280839	2.184019398666182	0.5911755581853082	1.8057714180781999	1.0794919257130369	0.08014465706008171	0.0012211668123687234	0.023384544801809404	0.047049017535519634	7	2020-10-29	2020-03-16	2020-03-17	2020-03-13	2020-03-14	2020-03-16	1.0	22	1.0	19	1.0	19	1.0	18.0	1.0	21.0		-105.92585417970645	-105.46503562469523	-98.80545716497038
France	2020-04-05	1.4052281464609195	2.1695275470478617	0.5329408245346023	1.7756365285183136	1.0426826749914777	0.08014465706008171	0.0012211668123687234	0.023384544801809404	0.047049017535519634	7	2020-10-29	2020-03-16	2020-03-17	2020-03-13	2020-03-14	2020-03-16	1.0	23	1.0	20	1.0	20	1.0	19.0	1.0	22.0		-113.96692840382613	-107.43072409864682	-101.28461647153331
France	2020-04-06	1.3927703068635755	2.150793777121798	0.5320674561813636	1.762433506547504	1.0305235496980216	0.08014465706008171	0.0012211668123687234	0.023384544801809404	0.047049017535519634	7	2020-10-29	2020-03-16	2020-03-17	2020-03-13	2020-03-14	2020-03-16	1.0	24	1.0	21	1.0	21	1.0	20.0	1.0	23.0		-104.89089936238541	-99.35558498839421	-96.59335488596426
France	2020-04-07	1.3830878161379077	2.150657279771254	0.5436379115579608	1.7504860751816824	1.024516192396582	0.08014465706008171	0.0012211668123687234	0.023384544801809404	0.047049017535519634	7	2020-10-29	2020-03-16	2020-03-17	2020-03-13	2020-03-14	2020-03-16	1.0	25	1.0	22	1.0	22	1.0	21.0	1.0	24.0		-102.13345719440119	-102.96411761744608	-95.08609339364959
France	2020-04-08	1.3808586349429994	2.143267937445845	0.5674732772903277	1.7450186598969533	1.022973811813953	0.08014465706008171	0.0012211668123687234	0.023384544801809404	0.047049017535519634	7	2020-10-29	2020-03-16	2020-03-17	2020-03-13	2020-03-14	2020-03-16	1.0	26	1.0	23	1.0	23	1.0	22.0	1.0	25.0		-100.77829554305806	-105.055235353354	-96.41103012221686
France	2020-04-09	1.3882873236137343	2.1593257461092956	0.5822297549767887	1.7464041394888974	1.030459696586896	0.08014465706008171	0.0012211668123687234	0.023384544801809404	0.047049017535519634	7	2020-10-29	2020-03-16	2020-03-17	2020-03-13	2020-03-14	2020-03-16	1.0	27	1.0	24	1.0	24	1.0	23.0	1.0	26.0		-101.42758592306848	-105.1421550103193	-94.107862914202
France	2020-04-10	1.3991343669197642	2.17993079910274	0.6108944764708009	1.7511827563180509	1.0454061658773548	0.08014465706008171	0.0012211668123687234	0.023384544801809404	0.047049017535519634	7	2020-10-29	2020-03-16	2020-03-17	2020-03-13	2020-03-14	2020-03-16	1.0	28	1.0	25	1.0	25	1.0	24.0	1.0	27.0		-102.122458128029	-106.17623975444454	-97.28908641164841
France	2020-04-11	1.4139534364931334	2.2232130386437405	0.6328725471853482	1.7669984963477503	1.0558568160807351	0.08014465706008171	0.0012211668123687234	0.023384544801809404	0.047049017535519634	7	2020-10-29	2020-03-16	2020-03-17	2020-03-13	2020-03-14	2020-03-16	1.0	29	1.0	26	1.0	26	1.0	25.0	1.0	28.0		-98.80545716497038	-105.92585417970645	-94.60338705582144
France	2020-04-12	1.446603380361853	2.3075316689963428	0.6731146686299053	1.805252256916857	1.0810543252042677	0.08014465706008171	0.0012211668123687234	0.023384544801809404	0.047049017535519634	7	2020-10-29	2020-03-16	2020-03-17	2020-03-13	2020-03-14	2020-03-16	1.0	30	1.0	27	1.0	27	1.0	26.0	1.0	29.0		-101.28461647153331	-113.96692840382613	-98.87268056851568
France	2020-04-13	1.3478114694311434	2.1472553033263475	0.5609852485397046	1.7001613833295672	0.9854175742204272	0.08014465706008171	0.0012211668123687234	0.023384544801809404	0.047049017535519634	7	2020-10-29	2020-03-16	2020-03-17	2020-03-13	2020-03-14	2020-03-16	1.0	31	1.0	28	1.0	28	1.0	27.0	1.0	30.0		-96.59335488596426	-104.89089936238541	-130.5136528747072
France	2020-04-14	1.2701136675222366	2.044261514871015	0.4699782040615131	1.6280138055089233	0.9083331552639472	0.08014465706008171	0.0012211668123687234	0.023384544801809404	0.047049017535519634	7	2020-10-29	2020-03-16	2020-03-17	2020-03-13	2020-03-14	2020-03-16	1.0	32	1.0	29	1.0	29	1.0	28.0	1.0	31.0		-95.08609339364959	-102.13345719440119	-86.180637666171
France	2020-04-15	1.2042222145226462	1.9826754821387245	0.3939781853499325	1.5654136209718814	0.8392644264600649	0.08014465706008171	0.0012211668123687234	0.023384544801809404	0.047049017535519634	7	2020-10-29	2020-03-16	2020-03-17	2020-03-13	2020-03-14	2020-03-16	1.0	33	1.0	30	1.0	30	1.0	29.0	1.0	32.0		-96.41103012221686	-100.77829554305806	-89.97243689324641
France	2020-04-16	1.157482366243576	1.9391048813247929	0.3265207353942555	1.5269006841605122	0.7873059439386192	0.08014465706008171	0.0012211668123687234	0.023384544801809404	0.047049017535519634	7	2020-10-29	2020-03-16	2020-03-17	2020-03-13	2020-03-14	2020-03-16	1.0	34	1.0	31	1.0	31	1.0	30.0	1.0	33.0		-94.107862914202	-101.42758592306848	-89.49267525307732
France	2020-04-17	1.0845225117967732	1.8684248329113675	0.2300171969292294	1.4648837631663958	0.7103656841370869	0.08014465706008171	0.0012211668123687234	0.023384544801809404	0.047049017535519634	7	2020-10-29	2020-03-16	2020-03-17	2020-03-13	2020-03-14	2020-03-16	1.0	35	1.0	32	1.0	32	1.0	31.0	1.0	34.0		-97.28908641164841	-102.122458128029	-92.66997013680162
France	2020-04-18	1.0316932616157601	1.8231400452517008	0.14782243841194798	1.4201768666387367	0.6460946497250405	0.08014465706008171	0.0012211668123687234	0.023384544801809404	0.047049017535519634	7	2020-10-29	2020-03-16	2020-03-17	2020-03-13	2020-03-14	2020-03-16	1.0	36	1.0	33	1.0	33	1.0	32.0	1.0	35.0		-94.60338705582144	-98.80545716497038	-94.88042632028993
France	2020-04-19	0.9972828195094666	1.80330448820578	0.08755512920787845	1.393301033846852	0.6039309185834548	0.08014465706008171	0.0012211668123687234	0.023384544801809404	0.047049017535519634	7	2020-10-29	2020-03-16	2020-03-17	2020-03-13	2020-03-14	2020-03-16	1.0	37	1.0	34	1.0	34	1.0	33.0	1.0	36.0		-98.87268056851568	-101.28461647153331	-101.83192281755707
France	2020-04-20	0.9620533011786128	1.7767195153004407	0.02084309717296107	1.364385146512035	0.5649757382244533	0.08014465706008171	0.0012211668123687234	0.023384544801809404	0.047049017535519634	7	2020-10-29	2020-03-16	2020-03-17	2020-03-13	2020-03-14	2020-03-16	1.0	38	1.0	35	1.0	35	1.0	34.0	1.0	37.0		-130.5136528747072	-96.59335488596426	-92.30755763310745
France	2020-04-21	0.9379016705770038	1.76168592493412	0.0	1.3497641186043587	0.5356552995844059	0.08014465706008171	0.0012211668123687234	0.023384544801809404	0.047049017535519634	7	2020-10-29	2020-03-16	2020-03-17	2020-03-13	2020-03-14	2020-03-16	1.0	39	1.0	36	1.0	36	1.0	35.0	1.0	38.0		-86.180637666171	-95.08609339364959	-90.10841668005328
France	2020-04-22	0.917840992971996	1.7577970331550152	0.0	1.3367422652950671	0.5040832109257876	0.08014465706008171	0.0012211668123687234	0.023384544801809404	0.047049017535519634	7	2020-10-29	2020-03-16	2020-03-17	2020-03-13	2020-03-14	2020-03-16	1.0	40	1.0	37	1.0	37	1.0	36.0	1.0	39.0		-89.97243689324641	-96.41103012221686	-88.72777254597636
France	2020-04-23	0.8970669727424212	1.7539116116023636	0.0	1.3175531480140037	0.4760033203704053	0.08014465706008171	0.0012211668123687234	0.023384544801809404	0.047049017535519634	7	2020-10-29	2020-03-16	2020-03-17	2020-03-13	2020-03-14	2020-03-16	1.0	41	1.0	38	1.0	38	1.0	37.0	1.0	40.0		-89.49267525307732	-94.107862914202	-86.28137290717385
France	2020-04-24	0.8786105312794039	1.7179021257138052	0.0	1.298206013131948	0.4696242656632332	0.08014465706008171	0.0012211668123687234	0.023384544801809404	0.047049017535519634	7	2020-10-29	2020-03-16	2020-03-17	2020-03-13	2020-03-14	2020-03-16	1.0	42	1.0	39	1.0	39	1.0	38.0	1.0	41.0		-92.66997013680162	-97.28908641164841	-88.50546948535366
France	2020-04-25	0.8665602605179723	1.7070486175108712	0.0	1.2884790602536955	0.4467419747423075	0.08014465706008171	0.0012211668123687234	0.023384544801809404	0.047049017535519634	7	2020-10-29	2020-03-16	2020-03-17	2020-03-13	2020-03-14	2020-03-16	1.0	43	1.0	40	1.0	40	1.0	39.0	1.0	42.0		-94.88042632028993	-94.60338705582144	-89.13984713520789
France	2020-04-26	0.8599998331063384	1.706590541784832	0.0	1.2846285401245503	0.4404091836431738	0.08014465706008171	0.0012211668123687234	0.023384544801809404	0.047049017535519634	7	2020-10-29	2020-03-16	2020-03-17	2020-03-13	2020-03-14	2020-03-16	1.0	44	1.0	41	1.0	41	1.0	40.0	1.0	43.0		-101.83192281755707	-98.87268056851568	-89.92020383145848
France	2020-04-27	0.8677645188127691	1.725834051370306	0.0	1.2909466034881305	0.44636167881492894	0.08014465706008171	0.0012211668123687234	0.023384544801809404	0.047049017535519634	7	2020-10-29	2020-03-16	2020-03-17	2020-03-13	2020-03-14	2020-03-16	1.0	45	1.0	42	1.0	42	1.0	41.0	1.0	44.0		-92.30755763310745	-130.5136528747072	-84.69612751654124
France	2020-04-28	0.8607575763506016	1.7269234337984378	0.0	1.2889656082202536	0.4330156631178258	0.08014465706008171	0.0012211668123687234	0.023384544801809404	0.047049017535519634	7	2020-10-29	2020-03-16	2020-03-17	2020-03-13	2020-03-14	2020-03-16	1.0	46	1.0	43	1.0	43	1.0	42.0	1.0	45.0		-90.10841668005328	-86.180637666171	-86.1703982427443
France	2020-04-29	0.8486608836662188	1.7360702002431776	0.0	1.2902105292869928	0.410833373513154	0.08014465706008171	0.0012211668123687234	0.023384544801809404	0.047049017535519634	7	2020-10-29	2020-03-16	2020-03-17	2020-03-13	2020-03-14	2020-03-16	1.0	47	1.0	44	1.0	44	1.0	43.0	1.0	46.0		-88.72777254597636	-89.97243689324641	-83.10598882385055
France	2020-04-30	0.8383406837957564	1.7446339523784462	0.0	1.284752377524932	0.3911293017955589	0.08014465706008171	0.0012211668123687234	0.023384544801809404	0.047049017535519634	7	2020-10-29	2020-03-16	2020-03-17	2020-03-13	2020-03-14	2020-03-16	1.0	48	1.0	45	1.0	45	1.0	44.0	1.0	47.0		-86.28137290717385	-89.49267525307732	-77.36656303176308
France	2020-05-01	0.8285872035482488	1.7321196795797364	0.0	1.2761851311530403	0.3843724836257607	0.08014465706008171	0.0012211668123687234	0.023384544801809404	0.047049017535519634	7	2020-10-29	2020-03-16	2020-03-17	2020-03-13	2020-03-14	2020-03-16	1.0	49	1.0	46	1.0	46	1.0	45.0	1.0	48.0		-88.50546948535366	-92.66997013680162	-134.04649777882608
France	2020-05-02	0.8366472786643554	1.7452259438250437	0.0	1.2828796893530774	0.3889567393257358	0.08014465706008171	0.0012211668123687234	0.023384544801809404	0.047049017535519634	7	2020-10-29	2020-03-16	2020-03-17	2020-03-13	2020-03-14	2020-03-16	1.0	50	1.0	47	1.0	47	1.0	46.0	1.0	49.0		-89.13984713520789	-94.88042632028993	-78.1008479312112
France	2020-05-03	0.8454392148067478	1.7735460502160227	0.0	1.3034244705285305	0.38816935105056216	0.08014465706008171	0.0012211668123687234	0.023384544801809404	0.047049017535519634	7	2020-10-29	2020-03-16	2020-03-17	2020-03-13	2020-03-14	2020-03-16	1.0	51	1.0	48	1.0	48	1.0	47.0	1.0	50.0		-89.92020383145848	-101.83192281755707	-85.61878752370244
France	2020-05-04	0.8672835315062499	1.8294389509926747	0.0	1.3353787518963118	0.3993233114766089	0.08014465706008171	0.0012211668123687234	0.023384544801809404	0.047049017535519634	7	2020-10-29	2020-03-16	2020-03-17	2020-03-13	2020-03-14	2020-03-16	1.0	52	1.0	49	1.0	49	1.0	48.0	1.0	51.0		-84.69612751654124	-92.30755763310745	-70.11680504063744
France	2020-05-05	0.8993700682404746	1.905051218473819	0.0	1.3838103407528373	0.4149266728986993	0.08014465706008171	0.0012211668123687234	0.023384544801809404	0.047049017535519634	7	2020-10-29	2020-03-16	2020-03-17	2020-03-13	2020-03-14	2020-03-16	1.0	53	1.0	50	1.0	50	1.0	49.0	1.0	52.0		-86.1703982427443	-90.10841668005328	-70.7172080083171
France	2020-05-06	0.9354732920609736	2.008521714341501	0.0	1.4411790770249873	0.4267231125231986	0.08014465706008171	0.0012211668123687234	0.023384544801809404	0.047049017535519634	7	2020-10-29	2020-03-16	2020-03-17	2020-03-13	2020-03-14	2020-03-16	1.0	54	1.0	51	1.0	51	1.0	50.0	1.0	53.0		-83.10598882385055	-88.72777254597636	-67.65665885468198
Germany	2020-03-02	2.864736308671719	3.8075135514041603	1.9050184999231885	3.3040195771408962	2.4292719502360622	0.11412596401729228	0.0008506189176851198	0.04857906292805432	0.02567891715763844	7	2020-10-29	2020-03-06	2020-03-22	2020-03-22	2020-03-14	2020-03-12	0.0	-20	0.0	-10	0.0	-4	0.0	-20.0	0.0	-12.0		53.88586377170628	63.4397261508187	66.25170599058612
Germany	2020-03-03	2.924392940528901	3.8092057671226693	2.0810148991898227	3.327896314300532	2.5200035795880176	0.11412596401729228	0.0008506189176851198	0.04857906292805432	0.02567891715763844	7	2020-10-29	2020-03-06	2020-03-22	2020-03-22	2020-03-14	2020-03-12	0.0	-19	0.0	-9	0.0	-3	0.0	-19.0	0.0	-11.0		55.92045352616044	64.93902905092487	62.62051390979368
Germany	2020-03-04	3.0358280641170334	3.8967430992375047	2.2214277700399894	3.4248775668867046	2.6453561340116347	0.11412596401729228	0.0008506189176851198	0.04857906292805432	0.02567891715763844	7	2020-10-29	2020-03-06	2020-03-22	2020-03-22	2020-03-14	2020-03-12	0.0	-18	0.0	-8	0.0	-2	0.0	-18.0	0.0	-10.0		51.755574326962034	62.077351385123485	64.5910930002522
Germany	2020-03-05	3.152443461957575	4.0687212864350775	2.347708806827749	3.547732469414058	2.746587547311216	0.11412596401729228	0.0008506189176851198	0.04857906292805432	0.02567891715763844	7	2020-10-29	2020-03-06	2020-03-22	2020-03-22	2020-03-14	2020-03-12	0.0	-17	0.0	-7	0.0	-1	0.0	-17.0	0.0	-9.0		51.95689804622787	65.27363584697444	54.53717938050266
Germany	2020-03-06	3.057809467500782	3.8930688839205057	2.2947146354996297	3.426444858036219	2.6879950881130785	0.11412596401729228	0.0008506189176851198	0.04857906292805432	0.02567891715763844	7	2020-10-29	2020-03-06	2020-03-22	2020-03-22	2020-03-14	2020-03-12	0.0	-16	0.0	-6	1.0	0	0.0	-16.0	0.0	-8.0		64.83020138485041	62.90999515449889	49.185618342283306
Germany	2020-03-07	2.953512141978284	3.7273652373018593	2.2145937062976704	3.302137500191166	2.6039557778432303	0.11412596401729228	0.0008506189176851198	0.04857906292805432	0.02567891715763844	7	2020-10-29	2020-03-06	2020-03-22	2020-03-22	2020-03-14	2020-03-12	0.0	-15	0.0	-5	1.0	1	0.0	-15.0	0.0	-7.0		64.07802566477093	72.00802513320272	66.46840560345699
Germany	2020-03-08	2.9112683305136264	3.6582781027152884	2.1852141680722443	3.2538093851821226	2.5709570793426497	0.11412596401729228	0.0008506189176851198	0.04857906292805432	0.02567891715763844	7	2020-10-29	2020-03-06	2020-03-22	2020-03-22	2020-03-14	2020-03-12	0.0	-14	0.0	-4	1.0	2	0.0	-14.0	0.0	-6.0		80.65737134388988	51.96157719361844	86.21628832119463
Germany	2020-03-09	2.8682624994300245	3.598405378639523	2.1460675324099183	3.2057452133535014	2.5284637836735007	0.11412596401729228	0.0008506189176851198	0.04857906292805432	0.02567891715763844	7	2020-10-29	2020-03-06	2020-03-22	2020-03-22	2020-03-14	2020-03-12	0.0	-13	0.0	-3	1.0	3	0.0	-13.0	0.0	-5.0		66.25170599058612	53.88586377170628	59.246712060084135
Germany	2020-03-10	2.9005137807115107	3.63649586357713	2.184215179805897	3.2377525706436976	2.5610045204715184	0.11412596401729228	0.0008506189176851198	0.04857906292805432	0.02567891715763844	7	2020-10-29	2020-03-06	2020-03-22	2020-03-22	2020-03-14	2020-03-12	0.0	-12	0.0	-2	1.0	4	0.0	-12.0	0.0	-4.0		62.62051390979368	55.92045352616044	44.628534447739774
Germany	2020-03-11	2.9483148414115017	3.7098443885082726	2.239872935463485	3.2911602578319608	2.6039725943256204	0.11412596401729228	0.0008506189176851198	0.04857906292805432	0.02567891715763844	7	2020-10-29	2020-03-06	2020-03-22	2020-03-22	2020-03-14	2020-03-12	0.0	-11	0.0	-1	1.0	5	0.0	-11.0	0.0	-3.0		64.5910930002522	51.755574326962034	62.27942149120883
Germany	2020-03-12	2.9791493495265464	3.768799954748261	2.262742864569716	3.326950970733092	2.6255975336261628	0.11412596401729228	0.0008506189176851198	0.04857906292805432	0.02567891715763844	7	2020-10-29	2020-03-06	2020-03-22	2020-03-22	2020-03-14	2020-03-12	0.0	-10	1.0	0	1.0	6	0.0	-10.0	0.0	-2.0		54.53717938050266	51.95689804622787	53.83751404506533
Germany	2020-03-13	3.1162189033766685	4.0510189692793706	2.340997871003668	3.5102754766268105	2.7171439732904323	0.11412596401729228	0.0008506189176851198	0.04857906292805432	0.02567891715763844	7	2020-10-29	2020-03-06	2020-03-22	2020-03-22	2020-03-14	2020-03-12	0.0	-9	1.0	1	1.0	7	0.0	-9.0	0.0	-1.0		49.185618342283306	64.83020138485041	50.3155645105872
Germany	2020-03-14	2.9739668153311767	3.8179724489143614	2.2420529332269767	3.330140633037058	2.606508766417249	0.11412596401729228	0.0008506189176851198	0.04857906292805432	0.02567891715763844	7	2020-10-29	2020-03-06	2020-03-22	2020-03-22	2020-03-14	2020-03-12	0.0	-8	1.0	2	1.0	8	0.0	-8.0	1.0	0.0		66.46840560345699	64.07802566477093	56.38739745483355
Germany	2020-03-15	2.869851423529264	3.6678131164577983	2.1638134896594976	3.2156852302296173	2.5172933501362404	0.11412596401729228	0.0008506189176851198	0.04857906292805432	0.02567891715763844	7	2020-10-29	2020-03-06	2020-03-22	2020-03-22	2020-03-14	2020-03-12	0.0	-7	1.0	3	1.0	9	0.0	-7.0	1.0	1.0		86.21628832119463	80.65737134388988	78.88999051891156
Germany	2020-03-16	2.778783781923601	3.5539390883346647	2.0822092925865734	3.124196357901321	2.4322590206774826	0.11412596401729228	0.0008506189176851198	0.04857906292805432	0.02567891715763844	7	2020-10-29	2020-03-06	2020-03-22	2020-03-22	2020-03-14	2020-03-12	0.0	-6	1.0	4	1.0	10	0.0	-6.0	1.0	2.0		59.246712060084135	66.25170599058612	59.21148467437297
Germany	2020-03-17	2.7009769025855266	3.46488592890978	2.002556485326737	3.0419651444321465	2.354978815768824	0.11412596401729228	0.0008506189176851198	0.04857906292805432	0.02567891715763844	7	2020-10-29	2020-03-06	2020-03-22	2020-03-22	2020-03-14	2020-03-12	0.0	-5	1.0	5	1.0	11	0.0	-5.0	1.0	3.0		44.628534447739774	62.62051390979368	36.007363741560525
Germany	2020-03-18	2.616378710931132	3.378078158746983	1.9206150578312469	2.951400787064202	2.280097936030499	0.11412596401729228	0.0008506189176851198	0.04857906292805432	0.02567891715763844	7	2020-10-29	2020-03-06	2020-03-22	2020-03-22	2020-03-14	2020-03-12	0.0	-4	1.0	6	1.0	12	0.0	-4.0	1.0	4.0		62.27942149120883	64.5910930002522	28.62005440189069
Germany	2020-03-19	2.491825092936998	3.227644384368308	1.809889732204012	2.822321793181321	2.1626099103975203	0.11412596401729228	0.0008506189176851198	0.04857906292805432	0.02567891715763844	7	2020-10-29	2020-03-06	2020-03-22	2020-03-22	2020-03-14	2020-03-12	0.0	-3	1.0	7	1.0	13	0.0	-3.0	1.0	5.0		53.83751404506533	54.53717938050266	2.9190212689587773
Germany	2020-03-20	2.37087230795665	3.092689444824072	1.6895418318465665	2.6959646847320533	2.0482531134810777	0.11412596401729228	0.0008506189176851198	0.04857906292805432	0.02567891715763844	7	2020-10-29	2020-03-06	2020-03-22	2020-03-22	2020-03-14	2020-03-12	0.0	-2	1.0	8	1.0	14	0.0	-2.0	1.0	6.0		50.3155645105872	49.185618342283306	-15.961875755217024
Germany	2020-03-21	2.2151407144414987	2.9000545856748663	1.5194846087696394	2.5384824495693623	1.8964327605808784	0.11412596401729228	0.0008506189176851198	0.04857906292805432	0.02567891715763844	7	2020-10-29	2020-03-06	2020-03-22	2020-03-22	2020-03-14	2020-03-12	0.0	-1	1.0	9	1.0	15	0.0	-1.0	1.0	7.0		56.38739745483355	66.46840560345699	-41.043492170986035
Germany	2020-03-22	2.1043291470347367	2.7918926628669856	1.375987720569627	2.428570358008527	1.7835906031682351	0.11412596401729228	0.0008506189176851198	0.04857906292805432	0.02567891715763844	7	2020-10-29	2020-03-06	2020-03-22	2020-03-22	2020-03-14	2020-03-12	1.0	0	1.0	10	1.0	16	1.0	0.0	1.0	8.0		78.88999051891156	86.21628832119463	-32.70812669167864
Germany	2020-03-23	2.028702937491613	2.7163776603354868	1.3070483904304853	2.3542800975154154	1.7082191916621596	0.11412596401729228	0.0008506189176851198	0.04857906292805432	0.02567891715763844	7	2020-10-29	2020-03-06	2020-03-22	2020-03-22	2020-03-14	2020-03-12	1.0	1	1.0	11	1.0	17	1.0	1.0	1.0	9.0		59.21148467437297	59.246712060084135	-24.66353577182293
Germany	2020-03-24	1.951839131482397	2.6373236033671	1.2421905310568462	2.274206500826927	1.6325125292633629	0.11412596401729228	0.0008506189176851198	0.04857906292805432	0.02567891715763844	7	2020-10-29	2020-03-06	2020-03-22	2020-03-22	2020-03-14	2020-03-12	1.0	2	1.0	12	1.0	18	1.0	2.0	1.0	10.0		36.007363741560525	44.628534447739774	-21.700770820241246
Germany	2020-03-25	1.884411408368152	2.5702096395161584	1.1877030609581474	2.2063097779278946	1.5631590222187253	0.11412596401729228	0.0008506189176851198	0.04857906292805432	0.02567891715763844	7	2020-10-29	2020-03-06	2020-03-22	2020-03-22	2020-03-14	2020-03-12	1.0	3	1.0	13	1.0	19	1.0	3.0	1.0	11.0		28.62005440189069	62.27942149120883	-20.363597941676904
Germany	2020-03-26	1.827620956356065	2.5179352592244544	1.1359369586418495	2.148087562429744	1.5073804614174038	0.11412596401729228	0.0008506189176851198	0.04857906292805432	0.02567891715763844	7	2020-10-29	2020-03-06	2020-03-22	2020-03-22	2020-03-14	2020-03-12	1.0	4	1.0	14	1.0	20	1.0	4.0	1.0	12.0		2.9190212689587773	53.83751404506533	-24.42929173022892
Germany	2020-03-27	1.745975206963256	2.4491428235805532	1.0421293842061918	2.07074004553155	1.4224011240278365	0.11412596401729228	0.0008506189176851198	0.04857906292805432	0.02567891715763844	7	2020-10-29	2020-03-06	2020-03-22	2020-03-22	2020-03-14	2020-03-12	1.0	5	1.0	15	1.0	21	1.0	5.0	1.0	13.0		-15.961875755217024	50.3155645105872	-15.868798063985658
Germany	2020-03-28	1.6473655989667777	2.3472671182304157	0.9354217290335384	1.9688869136186715	1.3246665189228315	0.11412596401729228	0.0008506189176851198	0.04857906292805432	0.02567891715763844	7	2020-10-29	2020-03-06	2020-03-22	2020-03-22	2020-03-14	2020-03-12	1.0	6	1.0	16	1.0	22	1.0	6.0	1.0	14.0		-41.043492170986035	56.38739745483355	-9.371716792204944
Germany	2020-03-29	1.5452803886361026	2.235195279778499	0.8151417329218197	1.872293639505784	1.2176313452693817	0.11412596401729228	0.0008506189176851198	0.04857906292805432	0.02567891715763844	7	2020-10-29	2020-03-06	2020-03-22	2020-03-22	2020-03-14	2020-03-12	1.0	7	1.0	17	1.0	23	1.0	7.0	1.0	15.0		-32.70812669167864	78.88999051891156	-69.48735773457047
Germany	2020-03-30	1.4667126103755652	2.1723770088494883	0.72726369931153	1.7921901150615265	1.1388679740333878	0.11412596401729228	0.0008506189176851198	0.04857906292805432	0.02567891715763844	7	2020-10-29	2020-03-06	2020-03-22	2020-03-22	2020-03-14	2020-03-12	1.0	8	1.0	18	1.0	24	1.0	8.0	1.0	16.0		-24.66353577182293	59.21148467437297	-27.554905129683075
Germany	2020-03-31	1.400491791441763	2.101998539507565	0.6667197915626848	1.7280444512100943	1.0723757818803132	0.11412596401729228	0.0008506189176851198	0.04857906292805432	0.02567891715763844	7	2020-10-29	2020-03-06	2020-03-22	2020-03-22	2020-03-14	2020-03-12	1.0	9	1.0	19	1.0	25	1.0	9.0	1.0	17.0		-21.700770820241246	36.007363741560525	-15.792802832143106
Germany	2020-04-01	1.3461285179299798	2.0350782749263736	0.6146174704065742	1.6751830304250093	1.0162620142333136	0.11412596401729228	0.0008506189176851198	0.04857906292805432	0.02567891715763844	7	2020-10-29	2020-03-06	2020-03-22	2020-03-22	2020-03-14	2020-03-12	1.0	10	1.0	20	1.0	26	1.0	10.0	1.0	18.0		-20.363597941676904	28.62005440189069	-10.19187850351294
Germany	2020-04-02	1.2920766271746518	1.9847185459416603	0.5674769976880849	1.6183967658387228	0.9648380169779921	0.11412596401729228	0.0008506189176851198	0.04857906292805432	0.02567891715763844	7	2020-10-29	2020-03-06	2020-03-22	2020-03-22	2020-03-14	2020-03-12	1.0	11	1.0	21	1.0	27	1.0	11.0	1.0	19.0		-24.42929173022892	2.9190212689587773	-16.849377314781112
Germany	2020-04-03	1.2278709795812983	1.9300594625925884	0.4974058202369708	1.5589103518923355	0.9003911142173323	0.11412596401729228	0.0008506189176851198	0.04857906292805432	0.02567891715763844	7	2020-10-29	2020-03-06	2020-03-22	2020-03-22	2020-03-14	2020-03-12	1.0	12	1.0	22	1.0	28	1.0	12.0	1.0	20.0		-15.868798063985658	-15.961875755217024	-28.573201105681278
Germany	2020-04-04	1.1618719857952515	1.8582104802925759	0.4226084639675191	1.4923537333258998	0.832290018584847	0.11412596401729228	0.0008506189176851198	0.04857906292805432	0.02567891715763844	7	2020-10-29	2020-03-06	2020-03-22	2020-03-22	2020-03-14	2020-03-12	1.0	13	1.0	23	1.0	29	1.0	13.0	1.0	21.0		-9.371716792204944	-41.043492170986035	-9.819915141531947
Germany	2020-04-05	1.09793378118577	1.7918334800881517	0.35915097630261816	1.4256526567967285	0.7702349106496189	0.11412596401729228	0.0008506189176851198	0.04857906292805432	0.02567891715763844	7	2020-10-29	2020-03-06	2020-03-22	2020-03-22	2020-03-14	2020-03-12	1.0	14	1.0	24	1.0	30	1.0	14.0	1.0	22.0		-69.48735773457047	-32.70812669167864	14.108212506768144
Germany	2020-04-06	1.0493173121663453	1.7375162067160146	0.3076470982053371	1.3831524158952688	0.7203401671472988	0.11412596401729228	0.0008506189176851198	0.04857906292805432	0.02567891715763844	7	2020-10-29	2020-03-06	2020-03-22	2020-03-22	2020-03-14	2020-03-12	1.0	15	1.0	25	1.0	31	1.0	15.0	1.0	23.0		-27.554905129683075	-24.66353577182293	10.8157368079711
Germany	2020-04-07	1.0148783722083057	1.7181758682478576	0.2713155166185341	1.343032518791965	0.6853627839597607	0.11412596401729228	0.0008506189176851198	0.04857906292805432	0.02567891715763844	7	2020-10-29	2020-03-06	2020-03-22	2020-03-22	2020-03-14	2020-03-12	1.0	16	1.0	26	1.0	32	1.0	16.0	1.0	24.0		-15.792802832143106	-21.700770820241246	11.044961226536921
Germany	2020-04-08	0.9871677161565052	1.692091800592307	0.2580004222357355	1.3165994507053331	0.6578578880717211	0.11412596401729228	0.0008506189176851198	0.04857906292805432	0.02567891715763844	7	2020-10-29	2020-03-06	2020-03-22	2020-03-22	2020-03-14	2020-03-12	1.0	17	1.0	27	1.0	33	1.0	17.0	1.0	25.0		-10.19187850351294	-20.363597941676904	19.86212359682125
Germany	2020-04-09	0.9474576470984272	1.6414805234007999	0.21562535584504616	1.2788612128911574	0.6196741674033929	0.11412596401729228	0.0008506189176851198	0.04857906292805432	0.02567891715763844	7	2020-10-29	2020-03-06	2020-03-22	2020-03-22	2020-03-14	2020-03-12	1.0	18	1.0	28	1.0	34	1.0	18.0	1.0	26.0		-16.849377314781112	-24.42929173022892	13.02497087348603
Germany	2020-04-10	0.9016444175842616	1.5919860916922643	0.1689983195092818	1.2307038987433343	0.5740423097893149	0.11412596401729228	0.0008506189176851198	0.04857906292805432	0.02567891715763844	7	2020-10-29	2020-03-06	2020-03-22	2020-03-22	2020-03-14	2020-03-12	1.0	19	1.0	29	1.0	35	1.0	19.0	1.0	27.0		-28.573201105681278	-15.868798063985658	-58.29033970581464
Germany	2020-04-11	0.8580923511020824	1.5504861031800348	0.12438279689239985	1.1842399383611342	0.5302983057801215	0.11412596401729228	0.0008506189176851198	0.04857906292805432	0.02567891715763844	7	2020-10-29	2020-03-06	2020-03-22	2020-03-22	2020-03-14	2020-03-12	1.0	20	1.0	30	1.0	36	1.0	20.0	1.0	28.0		-9.819915141531947	-9.371716792204944	8.32772019224026
Germany	2020-04-12	0.8231920159509091	1.510124042272624	0.0836616853943889	1.1517801491991695	0.4944114358139191	0.11412596401729228	0.0008506189176851198	0.04857906292805432	0.02567891715763844	7	2020-10-29	2020-03-06	2020-03-22	2020-03-22	2020-03-14	2020-03-12	1.0	21	1.0	31	1.0	37	1.0	21.0	1.0	29.0		14.108212506768144	-69.48735773457047	9.32800576050692
Germany	2020-04-13	0.7956308443745491	1.4942571469024868	0.07233029618304176	1.1256124241158072	0.4637395620310526	0.11412596401729228	0.0008506189176851198	0.04857906292805432	0.02567891715763844	7	2020-10-29	2020-03-06	2020-03-22	2020-03-22	2020-03-14	2020-03-12	1.0	22	1.0	32	1.0	38	1.0	22.0	1.0	30.0		10.8157368079711	-27.554905129683075	-79.8025780213882
Germany	2020-04-14	0.7809072059761164	1.4818452619490206	0.041262750963869776	1.1112306268438406	0.4495289437425669	0.11412596401729228	0.0008506189176851198	0.04857906292805432	0.02567891715763844	7	2020-10-29	2020-03-06	2020-03-22	2020-03-22	2020-03-14	2020-03-12	1.0	23	1.0	33	1.0	39	1.0	23.0	1.0	31.0		11.044961226536921	-15.792802832143106	-7.182600865719203
Germany	2020-04-15	0.7845175244755559	1.4761751178887712	0.057994645683846276	1.1113923473019056	0.4596618084807209	0.11412596401729228	0.0008506189176851198	0.04857906292805432	0.02567891715763844	7	2020-10-29	2020-03-06	2020-03-22	2020-03-22	2020-03-14	2020-03-12	1.0	24	1.0	34	1.0	40	1.0	24.0	1.0	32.0		19.86212359682125	-10.19187850351294	7.325290592936606
Germany	2020-04-16	0.7786152623679141	1.4654932848040616	0.06331578880894817	1.100798567747709	0.455764825064946	0.11412596401729228	0.0008506189176851198	0.04857906292805432	0.02567891715763844	7	2020-10-29	2020-03-06	2020-03-22	2020-03-22	2020-03-14	2020-03-12	1.0	25	1.0	35	1.0	41	1.0	25.0	1.0	33.0		13.02497087348603	-16.849377314781112	10.97412440996948
Germany	2020-04-17	0.7700369809791778	1.4600693597463832	0.06143625793509711	1.090054703034372	0.4508426941381579	0.11412596401729228	0.0008506189176851198	0.04857906292805432	0.02567891715763844	7	2020-10-29	2020-03-06	2020-03-22	2020-03-22	2020-03-14	2020-03-12	1.0	26	1.0	36	1.0	42	1.0	26.0	1.0	34.0		-58.29033970581464	-28.573201105681278	5.78083312803331
Germany	2020-04-18	0.7429539159876204	1.4380524032677635	0.03007864309549502	1.0618684723572416	0.4218216482607836	0.11412596401729228	0.0008506189176851198	0.04857906292805432	0.02567891715763844	7	2020-10-29	2020-03-06	2020-03-22	2020-03-22	2020-03-14	2020-03-12	1.0	27	1.0	37	1.0	43	1.0	27.0	1.0	35.0		8.32772019224026	-9.819915141531947	2.874858664565334
Germany	2020-04-19	0.7268874825194878	1.426944685437581	0.013715324168029452	1.050916100984415	0.4016029525665791	0.11412596401729228	0.0008506189176851198	0.04857906292805432	0.02567891715763844	7	2020-10-29	2020-03-06	2020-03-22	2020-03-22	2020-03-14	2020-03-12	1.0	28	1.0	38	1.0	44	1.0	28.0	1.0	36.0		9.32800576050692	14.108212506768144	18.658284054561197
Germany	2020-04-20	0.7172206192057108	1.4149733308578014	0.0	1.03957354434517	0.3905471578726968	0.11412596401729228	0.0008506189176851198	0.04857906292805432	0.02567891715763844	7	2020-10-29	2020-03-06	2020-03-22	2020-03-22	2020-03-14	2020-03-12	1.0	29	1.0	39	1.0	45	1.0	29.0	1.0	37.0		-79.8025780213882	10.8157368079711	9.593877218016466
Germany	2020-04-21	0.7111129332350077	1.4053549827281926	0.0	1.0369641611206402	0.3889329797750334	0.11412596401729228	0.0008506189176851198	0.04857906292805432	0.02567891715763844	7	2020-10-29	2020-03-06	2020-03-22	2020-03-22	2020-03-14	2020-03-12	1.0	30	1.0	40	1.0	46	1.0	30.0	1.0	38.0		-7.182600865719203	11.044961226536921	12.886396095355284
Germany	2020-04-22	0.7140177687276275	1.425440815944337	0.0008396380904298617	1.0384889562854025	0.3895741018615031	0.11412596401729228	0.0008506189176851198	0.04857906292805432	0.02567891715763844	7	2020-10-29	2020-03-06	2020-03-22	2020-03-22	2020-03-14	2020-03-12	1.0	31	1.0	41	1.0	47	1.0	31.0	1.0	39.0		7.325290592936606	19.86212359682125	20.34993216765822
Germany	2020-04-23	0.7104277862562152	1.4099088891965	0.0018699084428220878	1.03480668640596	0.3824401327754897	0.11412596401729228	0.0008506189176851198	0.04857906292805432	0.02567891715763844	7	2020-10-29	2020-03-06	2020-03-22	2020-03-22	2020-03-14	2020-03-12	1.0	32	1.0	42	1.0	48	1.0	32.0	1.0	40.0		10.97412440996948	13.02497087348603	20.204595132208066
Germany	2020-04-24	0.6948780321036067	1.389409441275065	0.0	1.020944181107356	0.3705795365582414	0.11412596401729228	0.0008506189176851198	0.04857906292805432	0.02567891715763844	7	2020-10-29	2020-03-06	2020-03-22	2020-03-22	2020-03-14	2020-03-12	1.0	33	1.0	43	1.0	49	1.0	33.0	1.0	41.0		5.78083312803331	-58.29033970581464	7.403093298488925
Germany	2020-04-25	0.6777758536960204	1.371531556456877	0.0	1.0043925700803311	0.3523373905198968	0.11412596401729228	0.0008506189176851198	0.04857906292805432	0.02567891715763844	7	2020-10-29	2020-03-06	2020-03-22	2020-03-22	2020-03-14	2020-03-12	1.0	34	1.0	44	1.0	50	1.0	34.0	1.0	42.0		2.874858664565334	8.32772019224026	14.263923480103042
Germany	2020-04-26	0.6628012306008327	1.3544543820879775	0.0	0.9888079686044836	0.3393016976348609	0.11412596401729228	0.0008506189176851198	0.04857906292805432	0.02567891715763844	7	2020-10-29	2020-03-06	2020-03-22	2020-03-22	2020-03-14	2020-03-12	1.0	35	1.0	45	1.0	51	1.0	35.0	1.0	43.0		18.658284054561197	9.32800576050692	39.21033763058139
Germany	2020-04-27	0.6564186161403546	1.3416112287765092	0.0	0.9861218698787604	0.33115387805238217	0.11412596401729228	0.0008506189176851198	0.04857906292805432	0.02567891715763844	7	2020-10-29	2020-03-06	2020-03-22	2020-03-22	2020-03-14	2020-03-12	1.0	36	1.0	46	1.0	52	1.0	36.0	1.0	44.0		9.593877218016466	-79.8025780213882	20.840302713518287
Germany	2020-04-28	0.6573277150984724	1.3585356235821344	0.0	0.9852758243565408	0.33061080172139456	0.11412596401729228	0.0008506189176851198	0.04857906292805432	0.02567891715763844	7	2020-10-29	2020-03-06	2020-03-22	2020-03-22	2020-03-14	2020-03-12	1.0	37	1.0	47	1.0	53	1.0	37.0	1.0	45.0		12.886396095355284	-7.182600865719203	2.2982921385005493
Germany	2020-04-29	0.6598207623744663	1.3702224215662215	0.0	0.9904922987597372	0.3299874826860549	0.11412596401729228	0.0008506189176851198	0.04857906292805432	0.02567891715763844	7	2020-10-29	2020-03-06	2020-03-22	2020-03-22	2020-03-14	2020-03-12	1.0	38	1.0	48	1.0	54	1.0	38.0	1.0	46.0		20.34993216765822	7.325290592936606	4.2185997336163465
Germany	2020-04-30	0.6554331273327256	1.382761316395476	0.0	0.9960604031421662	0.31839763824696465	0.11412596401729228	0.0008506189176851198	0.04857906292805432	0.02567891715763844	7	2020-10-29	2020-03-06	2020-03-22	2020-03-22	2020-03-14	2020-03-12	1.0	39	1.0	49	1.0	55	1.0	39.0	1.0	47.0		20.204595132208066	10.97412440996948	9.842097679181478
Germany	2020-05-01	0.6431671281235172	1.3862793807180371	0.0	0.9866845106064708	0.2993866450656077	0.11412596401729228	0.0008506189176851198	0.04857906292805432	0.02567891715763844	7	2020-10-29	2020-03-06	2020-03-22	2020-03-22	2020-03-14	2020-03-12	1.0	40	1.0	50	1.0	56	1.0	40.0	1.0	48.0		7.403093298488925	5.78083312803331	-80.35082751898499
Germany	2020-05-02	0.6301969193670286	1.3869902183398972	0.0	0.9820243337249206	0.2783140201709288	0.11412596401729228	0.0008506189176851198	0.04857906292805432	0.02567891715763844	7	2020-10-29	2020-03-06	2020-03-22	2020-03-22	2020-03-14	2020-03-12	1.0	41	1.0	51	1.0	57	1.0	41.0	1.0	49.0		14.263923480103042	2.874858664565334	-0.9395098430425202
Germany	2020-05-03	0.6267347394930014	1.4097374137326892	0.0	0.9904643999296964	0.2624211268328358	0.11412596401729228	0.0008506189176851198	0.04857906292805432	0.02567891715763844	7	2020-10-29	2020-03-06	2020-03-22	2020-03-22	2020-03-14	2020-03-12	1.0	42	1.0	52	1.0	58	1.0	42.0	1.0	50.0		39.21033763058139	18.658284054561197	23.367224621956005
Germany	2020-05-04	0.6276334750107809	1.4430565683358434	0.0	1.0106493654521211	0.2478803776760581	0.11412596401729228	0.0008506189176851198	0.04857906292805432	0.02567891715763844	7	2020-10-29	2020-03-06	2020-03-22	2020-03-22	2020-03-14	2020-03-12	1.0	43	1.0	53	1.0	59	1.0	43.0	1.0	51.0		20.840302713518287	9.593877218016466	7.718087677862336
Germany	2020-05-05	0.6390037438720613	1.5012087687277902	0.0	1.0409493876010416	0.2396552691215509	0.11412596401729228	0.0008506189176851198	0.04857906292805432	0.02567891715763844	7	2020-10-29	2020-03-06	2020-03-22	2020-03-22	2020-03-14	2020-03-12	1.0	44	1.0	54	1.0	60	1.0	44.0	1.0	52.0		2.2982921385005493	12.886396095355284	15.33466774127489
Germany	2020-05-06	0.6520059579576625	1.599396226000969	0.0	1.0864851762420251	0.21774914815266025	0.11412596401729228	0.0008506189176851198	0.04857906292805432	0.02567891715763844	7	2020-10-29	2020-03-06	2020-03-22	2020-03-22	2020-03-14	2020-03-12	1.0	45	1.0	55	1.0	61	1.0	45.0	1.0	53.0		4.2185997336163465	20.34993216765822	30.512545224983995
Greece	2020-03-14	1.3232801018360227	2.0620723968105783	0.8000413478543464	1.6153432031253372	1.0285709906132854	0.01710596589405939	0.02060605561054829	0.01720445439303529	0.017365452811340963	7	2020-10-29	2020-03-09	2020-03-23	2020-03-19	2020-03-11	2020-03-16	0.0	-5	0.0	-2	1.0	5	0.0	-9.0	1.0	3.0	0.067	57.51102112431183	76.06179969985006	6.377232252963171
Greece	2020-03-15	1.3241750237133356	2.0270028232725457	0.8188896942658608	1.6095277304662725	1.037215650211681	0.01710596589405939	0.02060605561054829	0.01720445439303529	0.017365452811340963	7	2020-10-29	2020-03-09	2020-03-23	2020-03-19	2020-03-11	2020-03-16	0.0	-4	0.0	-1	1.0	6	0.0	-8.0	1.0	4.0	0.057999999999999996	56.83842121469368	118.0506640221058	-32.351232248840795
Greece	2020-03-16	1.2891808879022155	1.9121370997700613	0.8055497617921996	1.5509513213132446	1.0278619243255749	0.01710596589405939	0.02060605561054829	0.01720445439303529	0.017365452811340963	7	2020-10-29	2020-03-09	2020-03-23	2020-03-19	2020-03-11	2020-03-16	0.0	-3	1.0	0	1.0	7	0.0	-7.0	1.0	5.0	0.031	45.06805267781646	72.44264475016304	-24.110009825443942
Greece	2020-03-17	1.2784413276003834	1.869747697819765	0.8125281909159752	1.5309698208172329	1.026855113457384	0.01710596589405939	0.02060605561054829	0.01720445439303529	0.017365452811340963	7	2020-10-29	2020-03-09	2020-03-23	2020-03-19	2020-03-11	2020-03-16	0.0	-2	1.0	1	1.0	8	0.0	-6.0	1.0	6.0		58.94651102731277	65.20282298122166	-30.35108162790062
Greece	2020-03-18	1.2627319011757383	1.830997941079199	0.8071926286043871	1.5094453220388169	1.0188687265399499	0.01710596589405939	0.02060605561054829	0.01720445439303529	0.017365452811340963	7	2020-10-29	2020-03-09	2020-03-23	2020-03-19	2020-03-11	2020-03-16	0.0	-1	1.0	2	1.0	9	0.0	-5.0	1.0	7.0		55.4850159926906	60.765165186058546	-41.66813378815038
Greece	2020-03-19	1.2547703201624227	1.8073848004629527	0.8047648602048453	1.4952210535606132	1.0182613240831142	0.01710596589405939	0.02060605561054829	0.01720445439303529	0.017365452811340963	7	2020-10-29	2020-03-09	2020-03-23	2020-03-19	2020-03-11	2020-03-16	1.0	0	1.0	3	1.0	10	0.0	-4.0	1.0	8.0		51.67749283690677	69.88677181330513	-41.92697854602856
Greece	2020-03-20	1.2710943143584148	1.8357991540967085	0.8263180438457881	1.5116994903527812	1.0298455165572205	0.01710596589405939	0.02060605561054829	0.01720445439303529	0.017365452811340963	7	2020-10-29	2020-03-09	2020-03-23	2020-03-19	2020-03-11	2020-03-16	1.0	1	1.0	4	1.0	11	0.0	-3.0	1.0	9.0		36.97675044290708	63.942931057030485	-44.407645564196244
Greece	2020-03-21	1.2684593860254172	1.8315233524946128	0.8206926534247948	1.5109601027787791	1.0288237310320294	0.01710596589405939	0.02060605561054829	0.01720445439303529	0.017365452811340963	7	2020-10-29	2020-03-09	2020-03-23	2020-03-19	2020-03-11	2020-03-16	1.0	2	1.0	5	1.0	12	0.0	-2.0	1.0	10.0		6.377232252963171	57.51102112431183	-50.779013663990725
Greece	2020-03-22	1.2738391021631017	1.8404468595346803	0.8297341374078104	1.5143956556752984	1.0308923543005912	0.01710596589405939	0.02060605561054829	0.01720445439303529	0.017365452811340963	7	2020-10-29	2020-03-09	2020-03-23	2020-03-19	2020-03-11	2020-03-16	1.0	3	1.0	6	1.0	13	0.0	-1.0	1.0	11.0		-32.351232248840795	56.83842121469368	-24.34465310416414
Greece	2020-03-23	1.260828637874698	1.813044520918416	0.8230470733045597	1.4928042046854206	1.0253969039220063	0.01710596589405939	0.02060605561054829	0.01720445439303529	0.017365452811340963	7	2020-10-29	2020-03-09	2020-03-23	2020-03-19	2020-03-11	2020-03-16	1.0	4	1.0	7	1.0	14	1.0	0.0	1.0	12.0		-24.110009825443942	45.06805267781646	-79.91956437721736
Greece	2020-03-24	1.2450177518931018	1.7831031521109626	0.8160260512303058	1.4715385402993275	1.0191909062445863	0.01710596589405939	0.02060605561054829	0.01720445439303529	0.017365452811340963	7	2020-10-29	2020-03-09	2020-03-23	2020-03-19	2020-03-11	2020-03-16	1.0	5	1.0	8	1.0	15	1.0	1.0	1.0	13.0		-30.35108162790062	58.94651102731277	-72.96895484243083
Greece	2020-03-25	1.2343040465314328	1.7697904650024778	0.8145179698682877	1.4566476163277349	1.0124235300830098	0.01710596589405939	0.02060605561054829	0.01720445439303529	0.017365452811340963	7	2020-10-29	2020-03-09	2020-03-23	2020-03-19	2020-03-11	2020-03-16	1.0	6	1.0	9	1.0	16	1.0	2.0	1.0	14.0		-41.66813378815038	55.4850159926906	-125.34776307621983
Greece	2020-03-26	1.221993565444211	1.7533116428000686	0.8063052076617512	1.437258131228961	1.0052019550537394	0.01710596589405939	0.02060605561054829	0.01720445439303529	0.017365452811340963	7	2020-10-29	2020-03-09	2020-03-23	2020-03-19	2020-03-11	2020-03-16	1.0	7	1.0	10	1.0	17	1.0	3.0	1.0	15.0		-41.92697854602856	51.67749283690677	-80.52297776325192
Greece	2020-03-27	1.2079778474142282	1.7325440152135363	0.7995258416890221	1.4185630072721525	0.9947701672455892	0.01710596589405939	0.02060605561054829	0.01720445439303529	0.017365452811340963	7	2020-10-29	2020-03-09	2020-03-23	2020-03-19	2020-03-11	2020-03-16	1.0	8	1.0	11	1.0	18	1.0	4.0	1.0	16.0		-44.407645564196244	36.97675044290708	-83.95107798607945
Greece	2020-03-28	1.192882358915084	1.705830769954077	0.7914728554427568	1.3982364692446017	0.9842008338903576	0.01710596589405939	0.02060605561054829	0.01720445439303529	0.017365452811340963	7	2020-10-29	2020-03-09	2020-03-23	2020-03-19	2020-03-11	2020-03-16	1.0	9	1.0	12	1.0	19	1.0	5.0	1.0	17.0	0.085	-50.779013663990725	6.377232252963171	-78.0154875784223
Greece	2020-03-29	1.174316625697311	1.6779011326741775	0.7712609565149037	1.3745751951348908	0.972404380547898	0.01710596589405939	0.02060605561054829	0.01720445439303529	0.017365452811340963	7	2020-10-29	2020-03-09	2020-03-23	2020-03-19	2020-03-11	2020-03-16	1.0	10	1.0	13	1.0	20	1.0	6.0	1.0	18.0	0.076	-24.34465310416414	-32.351232248840795	-81.48095321212536
Greece	2020-03-30	1.1526826781494193	1.6349849121889388	0.7549507965056393	1.3499903540731422	0.9583704050275194	0.01710596589405939	0.02060605561054829	0.01720445439303529	0.017365452811340963	7	2020-10-29	2020-03-09	2020-03-23	2020-03-19	2020-03-11	2020-03-16	1.0	11	1.0	14	1.0	21	1.0	7.0	1.0	19.0	0.078	-79.91956437721736	-24.110009825443942	-53.30453911456786
Greece	2020-03-31	1.1371931486682991	1.6179444684795683	0.7408349477703903	1.3278686557330424	0.9445127473532072	0.01710596589405939	0.02060605561054829	0.01720445439303529	0.017365452811340963	7	2020-10-29	2020-03-09	2020-03-23	2020-03-19	2020-03-11	2020-03-16	1.0	12	1.0	15	1.0	22	1.0	8.0	1.0	20.0	0.07400000000000001	-72.96895484243083	-30.35108162790062	-64.8678871797581
Greece	2020-04-01	1.1163767285785184	1.585639351330177	0.7262920753441222	1.302924415067848	0.9296786840116656	0.01710596589405939	0.02060605561054829	0.01720445439303529	0.017365452811340963	7	2020-10-29	2020-03-09	2020-03-23	2020-03-19	2020-03-11	2020-03-16	1.0	13	1.0	16	1.0	23	1.0	9.0	1.0	21.0	0.059000000000000004	-125.34776307621983	-41.66813378815038	-71.72207204763109
Greece	2020-04-02	1.0912096704754706	1.5416996647479442	0.6985590939938762	1.2731100567149336	0.9093978295097276	0.01710596589405939	0.02060605561054829	0.01720445439303529	0.017365452811340963	7	2020-10-29	2020-03-09	2020-03-23	2020-03-19	2020-03-11	2020-03-16	1.0	14	1.0	17	1.0	24	1.0	10.0	1.0	22.0	0.14300000000000002	-80.52297776325192	-41.92697854602856	-66.39169539615914
Greece	2020-04-03	1.0580294773828374	1.4859028979359916	0.6498261051572299	1.2362265815855071	0.8801670687236195	0.01710596589405939	0.02060605561054829	0.01720445439303529	0.017365452811340963	7	2020-10-29	2020-03-09	2020-03-23	2020-03-19	2020-03-11	2020-03-16	1.0	15	1.0	18	1.0	25	1.0	11.0	1.0	23.0	0.345	-83.95107798607945	-44.407645564196244	-74.47202898091518
Greece	2020-04-04	1.0277253682690417	1.4455021078802193	0.5910320388044895	1.2065260232547426	0.8516083974194263	0.01710596589405939	0.02060605561054829	0.01720445439303529	0.017365452811340963	7	2020-10-29	2020-03-09	2020-03-23	2020-03-19	2020-03-11	2020-03-16	1.0	16	1.0	19	1.0	26	1.0	12.0	1.0	24.0		-78.0154875784223	-50.779013663990725	-88.83309564048272
Greece	2020-04-05	1.0031455096832071	1.406221559363104	0.5488877658388824	1.1836647511144252	0.8249543968218788	0.01710596589405939	0.02060605561054829	0.01720445439303529	0.017365452811340963	7	2020-10-29	2020-03-09	2020-03-23	2020-03-19	2020-03-11	2020-03-16	1.0	17	1.0	20	1.0	27	1.0	13.0	1.0	25.0		-81.48095321212536	-24.34465310416414	-94.65748138211401
Greece	2020-04-06	0.9813069221768038	1.383013221794197	0.5253919470481918	1.1657210360987342	0.8031557769018167	0.01710596589405939	0.02060605561054829	0.01720445439303529	0.017365452811340963	7	2020-10-29	2020-03-09	2020-03-23	2020-03-19	2020-03-11	2020-03-16	1.0	18	1.0	21	1.0	28	1.0	14.0	1.0	26.0	0.071	-53.30453911456786	-79.91956437721736	-67.51471419795395
Greece	2020-04-07	0.9686548295923526	1.3726646321358331	0.5024913795350348	1.1511534691428789	0.787701834426769	0.01710596589405939	0.02060605561054829	0.01720445439303529	0.017365452811340963	7	2020-10-29	2020-03-09	2020-03-23	2020-03-19	2020-03-11	2020-03-16	1.0	19	1.0	22	1.0	29	1.0	15.0	1.0	27.0	0.22899999999999998	-64.8678871797581	-72.96895484243083	-70.47148236006859
Greece	2020-04-08	0.9519535414381248	1.3470376085461884	0.4932722406520634	1.1363445536145529	0.7699232201703554	0.01710596589405939	0.02060605561054829	0.01720445439303529	0.017365452811340963	7	2020-10-29	2020-03-09	2020-03-23	2020-03-19	2020-03-11	2020-03-16	1.0	20	1.0	23	1.0	30	1.0	16.0	1.0	28.0	0.37799999999999995	-71.72207204763109	-125.34776307621983	-60.39457282261502
Greece	2020-04-09	0.9376262137145422	1.3333932306595848	0.4700287560280847	1.1222812771428925	0.7538514297753441	0.01710596589405939	0.02060605561054829	0.01720445439303529	0.017365452811340963	7	2020-10-29	2020-03-09	2020-03-23	2020-03-19	2020-03-11	2020-03-16	1.0	21	1.0	24	1.0	31	1.0	17.0	1.0	29.0	0.106	-66.39169539615914	-80.52297776325192	-53.87418433708843
Greece	2020-04-10	0.9191938826046722	1.3121606529275422	0.4377490318424036	1.1065068367506257	0.7311797723762519	0.01710596589405939	0.02060605561054829	0.01720445439303529	0.017365452811340963	7	2020-10-29	2020-03-09	2020-03-23	2020-03-19	2020-03-11	2020-03-16	1.0	22	1.0	25	1.0	32	1.0	18.0	1.0	30.0	0.17300000000000001	-74.47202898091518	-83.95107798607945	-54.384934820767725
Greece	2020-04-11	0.9034930915114758	1.2931484516158702	0.4190321618551141	1.093891304184141	0.7135471386821759	0.01710596589405939	0.02060605561054829	0.01720445439303529	0.017365452811340963	7	2020-10-29	2020-03-09	2020-03-23	2020-03-19	2020-03-11	2020-03-16	1.0	23	1.0	26	1.0	33	1.0	19.0	1.0	31.0	0.183	-88.83309564048272	-78.0154875784223	-54.87222318719259
Greece	2020-04-12	0.8827575393321104	1.2755990902369645	0.3776666551525697	1.0778539258600106	0.6853296053095375	0.01710596589405939	0.02060605561054829	0.01720445439303529	0.017365452811340963	7	2020-10-29	2020-03-09	2020-03-23	2020-03-19	2020-03-11	2020-03-16	1.0	24	1.0	27	1.0	34	1.0	20.0	1.0	32.0	0.47200000000000003	-94.65748138211401	-81.48095321212536	-19.6057188019467
Greece	2020-04-13	0.8673129091499299	1.2620260133295682	0.34865460521779645	1.0681340537341817	0.6647965513605489	0.01710596589405939	0.02060605561054829	0.01720445439303529	0.017365452811340963	7	2020-10-29	2020-03-09	2020-03-23	2020-03-19	2020-03-11	2020-03-16	1.0	25	1.0	28	1.0	35	1.0	21.0	1.0	33.0	0.111	-67.51471419795395	-53.30453911456786	-39.10098845279007
Greece	2020-04-14	0.8541170494225372	1.249496558953501	0.3200223593448921	1.0578987033103129	0.6507335467298889	0.01710596589405939	0.02060605561054829	0.01720445439303529	0.017365452811340963	7	2020-10-29	2020-03-09	2020-03-23	2020-03-19	2020-03-11	2020-03-16	1.0	26	1.0	29	1.0	36	1.0	22.0	1.0	34.0	0.516	-70.47148236006859	-64.8678871797581	-48.15433922992312
Greece	2020-04-15	0.8463418357906165	1.244925279835127	0.3111585649712464	1.0524718773866917	0.6396511606529922	0.01710596589405939	0.02060605561054829	0.01720445439303529	0.017365452811340963	7	2020-10-29	2020-03-09	2020-03-23	2020-03-19	2020-03-11	2020-03-16	1.0	27	1.0	30	1.0	37	1.0	23.0	1.0	35.0	0.18899999999999997	-60.39457282261502	-71.72207204763109	-48.606943553328705
Greece	2020-04-16	0.84243213805639	1.23751606762078	0.3028656918228397	1.0479526689168577	0.6388579920855249	0.01710596589405939	0.02060605561054829	0.01720445439303529	0.017365452811340963	7	2020-10-29	2020-03-09	2020-03-23	2020-03-19	2020-03-11	2020-03-16	1.0	28	1.0	31	1.0	38	1.0	24.0	1.0	36.0		-53.87418433708843	-66.39169539615914	-32.43147963049219
Greece	2020-04-17	0.8459589719202296	1.2383702835930863	0.3236227208032466	1.049146270426867	0.6433934635303147	0.01710596589405939	0.02060605561054829	0.01720445439303529	0.017365452811340963	7	2020-10-29	2020-03-09	2020-03-23	2020-03-19	2020-03-11	2020-03-16	1.0	29	1.0	32	1.0	39	1.0	25.0	1.0	37.0		-54.384934820767725	-74.47202898091518	-58.74455370771097
Greece	2020-04-18	0.8544715528038713	1.2520047112172676	0.3531197735525469	1.0539416671998891	0.6560375230538631	0.01710596589405939	0.02060605561054829	0.01720445439303529	0.017365452811340963	7	2020-10-29	2020-03-09	2020-03-23	2020-03-19	2020-03-11	2020-03-16	1.0	30	1.0	33	1.0	40	1.0	26.0	1.0	38.0		-54.87222318719259	-88.83309564048272	-57.00685170824175
Greece	2020-04-19	0.8705122731851948	1.2715457874314635	0.3930463652927758	1.0632914363503678	0.6765235744575839	0.01710596589405939	0.02060605561054829	0.01720445439303529	0.017365452811340963	7	2020-10-29	2020-03-09	2020-03-23	2020-03-19	2020-03-11	2020-03-16	1.0	31	1.0	34	1.0	41	1.0	27.0	1.0	39.0		-19.6057188019467	-94.65748138211401	-91.63913028335475
Greece	2020-04-20	0.9007216295643616	1.323579208703078	0.4520137187893829	1.0869086445855438	0.7077546890283676	0.01710596589405939	0.02060605561054829	0.01720445439303529	0.017365452811340963	7	2020-10-29	2020-03-09	2020-03-23	2020-03-19	2020-03-11	2020-03-16	1.0	32	1.0	35	1.0	42	1.0	28.0	1.0	40.0		-39.10098845279007	-67.51471419795395	-96.57269029023077
Greece	2020-04-21	0.9415198043071747	1.4488920589480103	0.5008044142230932	1.1250968587206231	0.7434099511691179	0.01710596589405939	0.02060605561054829	0.01720445439303529	0.017365452811340963	7	2020-10-29	2020-03-09	2020-03-23	2020-03-19	2020-03-11	2020-03-16	1.0	33	1.0	36	1.0	43	1.0	29.0	1.0	41.0	0.127	-48.15433922992312	-70.47148236006859	-59.39296446509614
Greece	2020-04-22	0.9067703670651446	1.3585169860070034	0.4576891372426208	1.091232858756109	0.7130393155975799	0.01710596589405939	0.02060605561054829	0.01720445439303529	0.017365452811340963	7	2020-10-29	2020-03-09	2020-03-23	2020-03-19	2020-03-11	2020-03-16	1.0	34	1.0	37	1.0	44	1.0	30.0	1.0	42.0	0.12300000000000001	-48.606943553328705	-60.39457282261502	-60.502259573797794
Greece	2020-04-23	0.8855151882153652	1.3135051783199805	0.42934178896583264	1.074061170720697	0.6908833677325636	0.01710596589405939	0.02060605561054829	0.01720445439303529	0.017365452811340963	7	2020-10-29	2020-03-09	2020-03-23	2020-03-19	2020-03-11	2020-03-16	1.0	35	1.0	38	1.0	45	1.0	31.0	1.0	43.0	0.22	-32.43147963049219	-53.87418433708843	-53.13524147307771
Greece	2020-04-24	0.8589485784686495	1.275422748581973	0.3785676563725695	1.0556665864068673	0.6598903846407697	0.01710596589405939	0.02060605561054829	0.01720445439303529	0.017365452811340963	7	2020-10-29	2020-03-09	2020-03-23	2020-03-19	2020-03-11	2020-03-16	1.0	36	1.0	39	1.0	46	1.0	32.0	1.0	44.0	0.20800000000000002	-58.74455370771097	-54.384934820767725	-45.896104865746004
Greece	2020-04-25	0.8324283532170276	1.2440270014960193	0.3312435912042769	1.0361303743039114	0.628016950379538	0.01710596589405939	0.02060605561054829	0.01720445439303529	0.017365452811340963	7	2020-10-29	2020-03-09	2020-03-23	2020-03-19	2020-03-11	2020-03-16	1.0	37	1.0	40	1.0	47	1.0	33.0	1.0	45.0	0.161	-57.00685170824175	-54.87222318719259	-39.04362575288354
Greece	2020-04-26	0.8142674803487173	1.2227735085049456	0.3013878915212805	1.026526807704385	0.6015581501057308	0.01710596589405939	0.02060605561054829	0.01720445439303529	0.017365452811340963	7	2020-10-29	2020-03-09	2020-03-23	2020-03-19	2020-03-11	2020-03-16	1.0	38	1.0	41	1.0	48	1.0	34.0	1.0	46.0	0.146	-91.63913028335475	-19.6057188019467	-32.01193807057478
Greece	2020-04-27	0.8028896765745546	1.2207562827826408	0.2758359571853013	1.0217891527450231	0.5877190413153233	0.01710596589405939	0.02060605561054829	0.01720445439303529	0.017365452811340963	7	2020-10-29	2020-03-09	2020-03-23	2020-03-19	2020-03-11	2020-03-16	1.0	39	1.0	42	1.0	49	1.0	35.0	1.0	47.0	0.14300000000000002	-96.57269029023077	-39.10098845279007	-22.782217237374528
Greece	2020-04-28	0.7953514653373839	1.2182443675311128	0.2734075287526629	1.0168755211928169	0.575751587135271	0.01710596589405939	0.02060605561054829	0.01720445439303529	0.017365452811340963	7	2020-10-29	2020-03-09	2020-03-23	2020-03-19	2020-03-11	2020-03-16	1.0	40	1.0	43	1.0	50	1.0	36.0	1.0	48.0	0.359	-59.39296446509614	-48.15433922992312	-28.49502504840962
Greece	2020-04-29	0.780878102590391	1.212984507244335	0.2333849619829561	1.01130026701106	0.5527169866213029	0.01710596589405939	0.02060605561054829	0.01720445439303529	0.017365452811340963	7	2020-10-29	2020-03-09	2020-03-23	2020-03-19	2020-03-11	2020-03-16	1.0	41	1.0	44	1.0	51	1.0	37.0	1.0	49.0	0.22	-60.502259573797794	-48.606943553328705	-24.501990988729776
Greece	2020-04-30	0.7730983079341263	1.2109008416952889	0.22018442038984065	1.0089248645106932	0.5369388089498399	0.01710596589405939	0.02060605561054829	0.01720445439303529	0.017365452811340963	7	2020-10-29	2020-03-09	2020-03-23	2020-03-19	2020-03-11	2020-03-16	1.0	42	1.0	45	1.0	52	1.0	38.0	1.0	50.0	0.292	-53.13524147307771	-32.43147963049219	-8.749570021058167
Greece	2020-05-01	0.7659148708106931	1.2110669435566632	0.19572131894647704	1.0082676616307529	0.5245575096655055	0.01710596589405939	0.02060605561054829	0.01720445439303529	0.017365452811340963	7	2020-10-29	2020-03-09	2020-03-23	2020-03-19	2020-03-11	2020-03-16	1.0	43	1.0	46	1.0	53	1.0	39.0	1.0	51.0	0.2	-45.896104865746004	-58.74455370771097	-75.10978122738993
Greece	2020-05-02	0.7576265527298899	1.2105741662586942	0.17244936455361906	1.0045189249186008	0.5100070535437768	0.01710596589405939	0.02060605561054829	0.01720445439303529	0.017365452811340963	7	2020-10-29	2020-03-09	2020-03-23	2020-03-19	2020-03-11	2020-03-16	1.0	44	1.0	47	1.0	54	1.0	40.0	1.0	52.0	0.092	-39.04362575288354	-57.00685170824175	-31.74990808151099
Greece	2020-05-03	0.7533830268632936	1.2176217584068856	0.1497257174523663	1.0056410665292912	0.5019426167860599	0.01710596589405939	0.02060605561054829	0.01720445439303529	0.017365452811340963	7	2020-10-29	2020-03-09	2020-03-23	2020-03-19	2020-03-11	2020-03-16	1.0	45	1.0	48	1.0	55	1.0	41.0	1.0	53.0	0.10800000000000001	-32.01193807057478	-91.63913028335475	-19.846671540946137
Greece	2020-05-04	0.7555447150029215	1.2299994011578823	0.144835406313651	1.0128769336765724	0.4956634758902185	0.01710596589405939	0.02060605561054829	0.01720445439303529	0.017365452811340963	7	2020-10-29	2020-03-09	2020-03-23	2020-03-19	2020-03-11	2020-03-16	1.0	46	1.0	49	1.0	56	1.0	42.0	1.0	54.0	0.155	-22.782217237374528	-96.57269029023077	16.814753834358267
Greece	2020-05-05	0.7620760944877351	1.2529426613862258	0.13002558108194862	1.0221545953483424	0.4954839444975647	0.01710596589405939	0.02060605561054829	0.01720445439303529	0.017365452811340963	7	2020-10-29	2020-03-09	2020-03-23	2020-03-19	2020-03-11	2020-03-16	1.0	47	1.0	50	1.0	57	1.0	43.0	1.0	55.0		-28.49502504840962	-59.39296446509614	13.849746484432204
Greece	2020-05-06	0.7711681223604999	1.2865867167619542	0.10531235821657492	1.037734540250433	0.5005991084802708	0.01710596589405939	0.02060605561054829	0.01720445439303529	0.017365452811340963	7	2020-10-29	2020-03-09	2020-03-23	2020-03-19	2020-03-11	2020-03-16	1.0	48	1.0	51	1.0	58	1.0	44.0	1.0	56.0		-24.501990988729776	-60.502259573797794	16.22938819217418
Italy	2020-02-24	3.2806592215775576	3.7073257249714513	2.8724763602177856	3.474656418093028	3.0839602833685618	0.4750302261741374	0.00020516326650410482	0.16963395215607166	0.002816089635552297	7	2020-10-29	2020-03-09	2020-03-11	2020-03-09	2020-03-05	2020-03-09	0.0	-14	0.0	-14	0.0	-14	0.0	-16.0	0.0	-10.0		64.34262304543083		60.46362934453205
Italy	2020-02-25	3.270707178688742	3.6418727450143744	2.904856409322435	3.44236336696522	3.095763589688697	0.4750302261741374	0.00020516326650410482	0.16963395215607166	0.002816089635552297	7	2020-10-29	2020-03-09	2020-03-11	2020-03-09	2020-03-05	2020-03-09	0.0	-13	0.0	-13	0.0	-13	0.0	-15.0	0.0	-9.0	0.071	70.10259562450142		50.23500502718522
Italy	2020-02-26	3.2844624484565847	3.6384105856584807	2.939443850249945	3.44960113860956	3.117476534907317	0.4750302261741374	0.00020516326650410482	0.16963395215607166	0.002816089635552297	7	2020-10-29	2020-03-09	2020-03-11	2020-03-09	2020-03-05	2020-03-09	0.0	-12	0.0	-12	0.0	-12	0.0	-14.0	0.0	-8.0	0.016	65.31876139831884		30.969012505093858
Italy	2020-02-27	3.2835891404296214	3.6428906514851636	2.9387053031986214	3.449513224516105	3.1173750140762264	0.4750302261741374	0.00020516326650410482	0.16963395215607166	0.002816089635552297	7	2020-10-29	2020-03-09	2020-03-11	2020-03-09	2020-03-05	2020-03-09	0.0	-11	0.0	-11	0.0	-11	0.0	-13.0	0.0	-7.0	0.04	70.93339694193925		35.75284673127643
Italy	2020-02-28	3.1849948821902223	3.525611514520527	2.8518476239284234	3.3431740693868655	3.027116535121789	0.4750302261741374	0.00020516326650410482	0.16963395215607166	0.002816089635552297	7	2020-10-29	2020-03-09	2020-03-11	2020-03-09	2020-03-05	2020-03-09	0.0	-10	0.0	-10	0.0	-10	0.0	-12.0	0.0	-6.0	0.061	70.61404267901666		43.29681893332936
Italy	2020-02-29	3.089082593640976	3.4172463957144728	2.7629164912283475	3.2426198848867687	2.9340006554596045	0.4750302261741374	0.00020516326650410482	0.16963395215607166	0.002816089635552297	7	2020-10-29	2020-03-09	2020-03-11	2020-03-09	2020-03-05	2020-03-09	0.0	-9	0.0	-9	0.0	-9	0.0	-11.0	0.0	-5.0	0.049	76.4041229253791	79.58026155204493	42.12020470236133
Italy	2020-03-01	3.096069270258604	3.4628084878893435	2.7596096392986107	3.2581954666756667	2.9295571107248666	0.4750302261741374	0.00020516326650410482	0.16963395215607166	0.002816089635552297	7	2020-10-29	2020-03-09	2020-03-11	2020-03-09	2020-03-05	2020-03-09	0.0	-8	0.0	-8	0.0	-8	0.0	-10.0	0.0	-4.0	0.040999999999999995	75.29853470944016	78.44343522630753	19.771608158357793
Italy	2020-03-02	2.813786253309772	3.1305658739160442	2.4844093335393835	2.965997357610886	2.662990927342704	0.4750302261741374	0.00020516326650410482	0.16963395215607166	0.002816089635552297	7	2020-10-29	2020-03-09	2020-03-11	2020-03-09	2020-03-05	2020-03-09	0.0	-7	0.0	-7	0.0	-7	0.0	-9.0	0.0	-3.0	0.037000000000000005	60.46362934453205	64.34262304543083	22.349931747138015
Italy	2020-03-03	2.6858748687850307	3.0092590910721966	2.3495781944552414	2.8394007620993142	2.5338769950589217	0.4750302261741374	0.00020516326650410482	0.16963395215607166	0.002816089635552297	7	2020-10-29	2020-03-09	2020-03-11	2020-03-09	2020-03-05	2020-03-09	0.0	-6	0.0	-6	0.0	-6	0.0	-8.0	0.0	-2.0	0.042	50.23500502718522	70.10259562450142	37.14212658695482
Italy	2020-03-04	2.621974649882812	2.9417720483504928	2.2866484105390428	2.7752842119972096	2.4693097044711947	0.4750302261741374	0.00020516326650410482	0.16963395215607166	0.002816089635552297	7	2020-10-29	2020-03-09	2020-03-11	2020-03-09	2020-03-05	2020-03-09	0.0	-5	0.0	-5	0.0	-5	0.0	-7.0	0.0	-1.0	0.066	30.969012505093858	65.31876139831884	45.95569991019161
Italy	2020-03-05	2.5854787668285937	2.903523828034628	2.255046206502839	2.7372927330899848	2.435938988440705	0.4750302261741374	0.00020516326650410482	0.16963395215607166	0.002816089635552297	7	2020-10-29	2020-03-09	2020-03-11	2020-03-09	2020-03-05	2020-03-09	0.0	-4	0.0	-4	0.0	-4	0.0	-6.0	1.0	0.0	0.042	35.75284673127643	70.93339694193925	26.37891188966781
Italy	2020-03-06	2.537553221592092	2.853535082509824	2.211483621378366	2.6880480869730623	2.3876186522976	0.4750302261741374	0.00020516326650410482	0.16963395215607166	0.002816089635552297	7	2020-10-29	2020-03-09	2020-03-11	2020-03-09	2020-03-05	2020-03-09	0.0	-3	0.0	-3	0.0	-3	0.0	-5.0	1.0	1.0	0.066	43.29681893332936	70.61404267901666	25.4665470042563
Italy	2020-03-07	2.5518076404109613	2.8776618614856986	2.2335832257683674	2.703922853625423	2.3993324231494	0.4750302261741374	0.00020516326650410482	0.16963395215607166	0.002816089635552297	7	2020-10-29	2020-03-09	2020-03-11	2020-03-09	2020-03-05	2020-03-09	0.0	-2	0.0	-2	0.0	-2	0.0	-4.0	1.0	2.0	0.094	42.12020470236133	76.4041229253791	31.681968474488585
Italy	2020-03-08	2.495225814592641	2.821360546782512	2.179215966794424	2.6468644801474994	2.343249710451632	0.4750302261741374	0.00020516326650410482	0.16963395215607166	0.002816089635552297	7	2020-10-29	2020-03-09	2020-03-11	2020-03-09	2020-03-05	2020-03-09	0.0	-1	0.0	-1	0.0	-1	0.0	-3.0	1.0	3.0	0.13	19.771608158357793	75.29853470944016	26.136234801601955
Italy	2020-03-09	2.3931184778599213	2.7139143119123434	2.0754058790436494	2.54356993011402	2.245100457769972	0.4750302261741374	0.00020516326650410482	0.16963395215607166	0.002816089635552297	7	2020-10-29	2020-03-09	2020-03-11	2020-03-09	2020-03-05	2020-03-09	1.0	0	1.0	0	1.0	0	0.0	-2.0	1.0	4.0	0.064	22.349931747138015	60.46362934453205	1.0503923854129478
Italy	2020-03-10	2.246075381428794	2.5626360518565794	1.908349558976424	2.398067652493739	2.0955179630709098	0.4750302261741374	0.00020516326650410482	0.16963395215607166	0.002816089635552297	7	2020-10-29	2020-03-09	2020-03-11	2020-03-09	2020-03-05	2020-03-09	1.0	1	1.0	1	1.0	1	0.0	-1.0	1.0	5.0	0.115	37.14212658695482	50.23500502718522	-17.419176172017867
Italy	2020-03-11	2.276806639391829	2.5938145096086256	1.959444210593814	2.426417052269556	2.1279284727439123	0.4750302261741374	0.00020516326650410482	0.16963395215607166	0.002816089635552297	7	2020-10-29	2020-03-09	2020-03-11	2020-03-09	2020-03-05	2020-03-09	1.0	2	1.0	2	1.0	2	1.0	0.0	1.0	6.0	0.205	45.95569991019161	30.969012505093858	-32.14219596096281
Italy	2020-03-12	2.2353174255272457	2.5594590074352617	1.9167489873913304	2.385697551720158	2.084316695883758	0.4750302261741374	0.00020516326650410482	0.16963395215607166	0.002816089635552297	7	2020-10-29	2020-03-09	2020-03-11	2020-03-09	2020-03-05	2020-03-09	1.0	3	1.0	3	1.0	3	1.0	1.0	1.0	7.0	0.213	26.37891188966781	35.75284673127643	-66.48036210507273
Italy	2020-03-13	2.151404530377895	2.465413801728711	1.829985884532369	2.300902940704483	2.0021457150507818	0.4750302261741374	0.00020516326650410482	0.16963395215607166	0.002816089635552297	7	2020-10-29	2020-03-09	2020-03-11	2020-03-09	2020-03-05	2020-03-09	1.0	4	1.0	4	1.0	4	1.0	2.0	1.0	8.0	0.19	25.4665470042563	43.29681893332936	-77.21553421010171
Italy	2020-03-14	2.099325495544909	2.4187285861283683	1.781879047573204	2.2490887361582805	1.9509866516107968	0.4750302261741374	0.00020516326650410482	0.16963395215607166	0.002816089635552297	7	2020-10-29	2020-03-09	2020-03-11	2020-03-09	2020-03-05	2020-03-09	1.0	5	1.0	5	1.0	5	1.0	3.0	1.0	9.0	0.193	31.681968474488585	42.12020470236133	-96.35703675235472
Italy	2020-03-15	1.9979224249772656	2.3150408817095687	1.6766291931287778	2.1478681448848045	1.8472479009955731	0.4750302261741374	0.00020516326650410482	0.16963395215607166	0.002816089635552297	7	2020-10-29	2020-03-09	2020-03-11	2020-03-09	2020-03-05	2020-03-09	1.0	6	1.0	6	1.0	6	1.0	4.0	1.0	10.0	0.26	26.136234801601955	19.771608158357793	-107.21014268375434
Italy	2020-03-16	1.8919206821580528	2.211886362280639	1.5635491290481671	2.0426409058555253	1.742405017253472	0.4750302261741374	0.00020516326650410482	0.16963395215607166	0.002816089635552297	7	2020-10-29	2020-03-09	2020-03-11	2020-03-09	2020-03-05	2020-03-09	1.0	7	1.0	7	1.0	7	1.0	5.0	1.0	11.0	0.21600000000000003	1.0503923854129478	22.349931747138015	-85.03705409135341
Italy	2020-03-17	1.8333293249558908	2.155334677744435	1.5061690985217615	1.984376793442304	1.6819385911334723	0.4750302261741374	0.00020516326650410482	0.16963395215607166	0.002816089635552297	7	2020-10-29	2020-03-09	2020-03-11	2020-03-09	2020-03-05	2020-03-09	1.0	8	1.0	8	1.0	8	1.0	6.0	1.0	12.0	0.177	-17.419176172017867	37.14212658695482	-90.47227082410599
Italy	2020-03-18	1.8109107428144056	2.132963137608657	1.4904747839645862	1.9611519942614848	1.6597529390215948	0.4750302261741374	0.00020516326650410482	0.16963395215607166	0.002816089635552297	7	2020-10-29	2020-03-09	2020-03-11	2020-03-09	2020-03-05	2020-03-09	1.0	9	1.0	9	1.0	9	1.0	7.0	1.0	13.0	0.27899999999999997	-32.14219596096281	45.95569991019161	-94.10163889583878
Italy	2020-03-19	1.7945899905811302	2.1194015921080336	1.4790540052498056	1.9472928143361303	1.6427267149799842	0.4750302261741374	0.00020516326650410482	0.16963395215607166	0.002816089635552297	7	2020-10-29	2020-03-09	2020-03-11	2020-03-09	2020-03-05	2020-03-09	1.0	10	1.0	10	1.0	10	1.0	8.0	1.0	14.0	0.285	-66.48036210507273	26.37891188966781	-97.23066862482978
Italy	2020-03-20	1.7448328270819466	2.073557430272616	1.4264554718957425	1.895385643459597	1.5922163928540711	0.4750302261741374	0.00020516326650410482	0.16963395215607166	0.002816089635552297	7	2020-10-29	2020-03-09	2020-03-11	2020-03-09	2020-03-05	2020-03-09	1.0	11	1.0	11	1.0	11	1.0	9.0	1.0	15.0	0.39899999999999997	-77.21553421010171	25.4665470042563	-97.76618316491216
Italy	2020-03-21	1.6576961323749393	1.9816527538032584	1.3398990659116294	1.8093827821009199	1.5080093676443764	0.4750302261741374	0.00020516326650410482	0.16963395215607166	0.002816089635552297	7	2020-10-29	2020-03-09	2020-03-11	2020-03-09	2020-03-05	2020-03-09	1.0	12	1.0	12	1.0	12	1.0	10.0	1.0	16.0	0.436	-96.35703675235472	31.681968474488585	-107.85537006897759
Italy	2020-03-22	1.5303762185727727	1.846314225831992	1.2104171521085632	1.6812502156889495	1.3808959261194844	0.4750302261741374	0.00020516326650410482	0.16963395215607166	0.002816089635552297	7	2020-10-29	2020-03-09	2020-03-11	2020-03-09	2020-03-05	2020-03-09	1.0	13	1.0	13	1.0	13	1.0	11.0	1.0	17.0	0.41600000000000004	-107.21014268375434	26.136234801601955	-129.85254697423701
Italy	2020-03-23	1.4203929145015357	1.7389271188590507	1.0918619181821807	1.5726706004045925	1.2680025619756805	0.4750302261741374	0.00020516326650410482	0.16963395215607166	0.002816089635552297	7	2020-10-29	2020-03-09	2020-03-11	2020-03-09	2020-03-05	2020-03-09	1.0	14	1.0	14	1.0	14	1.0	12.0	1.0	18.0	0.282	-85.03705409135341	1.0503923854129478	-104.78604470768188
Italy	2020-03-24	1.3521503207065626	1.6711130120194326	1.0221288057249192	1.50571657508908	1.2014771497058632	0.4750302261741374	0.00020516326650410482	0.16963395215607166	0.002816089635552297	7	2020-10-29	2020-03-09	2020-03-11	2020-03-09	2020-03-05	2020-03-09	1.0	15	1.0	15	1.0	15	1.0	13.0	1.0	19.0	0.35600000000000004	-90.47227082410599	-17.419176172017867	-106.34101968113491
Italy	2020-03-25	1.30229530553956	1.6198268698056433	0.9764305747371304	1.454590729253432	1.1511334277864105	0.4750302261741374	0.00020516326650410482	0.16963395215607166	0.002816089635552297	7	2020-10-29	2020-03-09	2020-03-11	2020-03-09	2020-03-05	2020-03-09	1.0	16	1.0	16	1.0	16	1.0	14.0	1.0	20.0	0.455	-94.10163889583878	-32.14219596096281	-110.50799441950977
Italy	2020-03-26	1.2669544761862328	1.5873268440964643	0.9439860061396916	1.4191369065863395	1.1156525702551718	0.4750302261741374	0.00020516326650410482	0.16963395215607166	0.002816089635552297	7	2020-10-29	2020-03-09	2020-03-11	2020-03-09	2020-03-05	2020-03-09	1.0	17	1.0	17	1.0	17	1.0	15.0	1.0	21.0	0.606	-97.23066862482978	-66.48036210507273	-113.7156362691911
Italy	2020-03-27	1.2134078108869313	1.5311829233989187	0.8942793603684631	1.3620787022825254	1.0616552172260023	0.4750302261741374	0.00020516326650410482	0.16963395215607166	0.002816089635552297	7	2020-10-29	2020-03-09	2020-03-11	2020-03-09	2020-03-05	2020-03-09	1.0	18	1.0	18	1.0	18	1.0	16.0	1.0	22.0	0.546	-97.76618316491216	-77.21553421010171	-109.54200009005918
Italy	2020-03-28	1.1532138732132615	1.470981090140048	0.8302366936766786	1.3023466373967034	1.0035836638440043	0.4750302261741374	0.00020516326650410482	0.16963395215607166	0.002816089635552297	7	2020-10-29	2020-03-09	2020-03-11	2020-03-09	2020-03-05	2020-03-09	1.0	19	1.0	19	1.0	19	1.0	17.0	1.0	23.0	0.586	-107.85537006897759	-96.35703675235472	-111.83532750914847
Italy	2020-03-29	1.0801502559023306	1.3989932988312923	0.7560132825175064	1.2305097465293509	0.9289552345547872	0.4750302261741374	0.00020516326650410482	0.16963395215607166	0.002816089635552297	7	2020-10-29	2020-03-09	2020-03-11	2020-03-09	2020-03-05	2020-03-09	1.0	20	1.0	20	1.0	20	1.0	18.0	1.0	24.0	0.405	-129.85254697423701	-107.21014268375434	-128.93489434829726
Italy	2020-03-30	1.014378847693587	1.3284417886816204	0.6826502109529553	1.165938954520638	0.8643535881870674	0.4750302261741374	0.00020516326650410482	0.16963395215607166	0.002816089635552297	7	2020-10-29	2020-03-09	2020-03-11	2020-03-09	2020-03-05	2020-03-09	1.0	21	1.0	21	1.0	21	1.0	19.0	1.0	25.0	0.386	-104.78604470768188	-85.03705409135341	-105.57052809970496
Italy	2020-03-31	0.9831766923844788	1.2978458969742719	0.6496113599080648	1.1347687707018514	0.8333197324504762	0.4750302261741374	0.00020516326650410482	0.16963395215607166	0.002816089635552297	7	2020-10-29	2020-03-09	2020-03-11	2020-03-09	2020-03-05	2020-03-09	1.0	22	1.0	22	1.0	22	1.0	20.0	1.0	26.0	0.49	-106.34101968113491	-90.47227082410599	-107.50571178234347
Italy	2020-04-01	0.9752480649870976	1.287137221036872	0.6562385418613044	1.1269881298182736	0.8241782395324665	0.4750302261741374	0.00020516326650410482	0.16963395215607166	0.002816089635552297	7	2020-10-29	2020-03-09	2020-03-11	2020-03-09	2020-03-05	2020-03-09	1.0	23	1.0	23	1.0	23	1.0	21.0	1.0	27.0	0.57	-110.50799441950977	-94.10163889583878	-106.73522020091352
Italy	2020-04-02	0.9634034593354424	1.275965563690439	0.6448176821403829	1.1117500045027375	0.8141991745017259	0.4750302261741374	0.00020516326650410482	0.16963395215607166	0.002816089635552297	7	2020-10-29	2020-03-09	2020-03-11	2020-03-09	2020-03-05	2020-03-09	1.0	24	1.0	24	1.0	24	1.0	22.0	1.0	28.0	0.6579999999999999	-113.7156362691911	-97.23066862482978	-106.56695559622281
Italy	2020-04-03	0.9499131431809222	1.2653047975800005	0.6340334207517713	1.1004389572850113	0.7999452130230258	0.4750302261741374	0.00020516326650410482	0.16963395215607166	0.002816089635552297	7	2020-10-29	2020-03-09	2020-03-11	2020-03-09	2020-03-05	2020-03-09	1.0	25	1.0	25	1.0	25	1.0	23.0	1.0	29.0	0.639	-109.54200009005918	-97.76618316491216	-103.20215785362407
Italy	2020-04-04	0.9354684074598936	1.2527855771283152	0.6153768033533872	1.084943089014316	0.7859237965544074	0.4750302261741374	0.00020516326650410482	0.16963395215607166	0.002816089635552297	7	2020-10-29	2020-03-09	2020-03-11	2020-03-09	2020-03-05	2020-03-09	1.0	26	1.0	26	1.0	26	1.0	24.0	1.0	30.0	0.618	-111.83532750914847	-107.85537006897759	-108.06003967399683
Italy	2020-04-05	0.9076812554724272	1.2247275718093384	0.5831581072398571	1.055901888206518	0.7584552554825746	0.4750302261741374	0.00020516326650410482	0.16963395215607166	0.002816089635552297	7	2020-10-29	2020-03-09	2020-03-11	2020-03-09	2020-03-05	2020-03-09	1.0	27	1.0	27	1.0	27	1.0	25.0	1.0	31.0	0.5660000000000001	-128.93489434829726	-129.85254697423701	-127.46677068334608
Italy	2020-04-06	0.8772417393816909	1.1939789823496134	0.5570078354642709	1.027652662123353	0.7282269069403577	0.4750302261741374	0.00020516326650410482	0.16963395215607166	0.002816089635552297	7	2020-10-29	2020-03-09	2020-03-11	2020-03-09	2020-03-05	2020-03-09	1.0	28	1.0	28	1.0	28	1.0	26.0	1.0	32.0	0.501	-105.57052809970496	-104.78604470768188	-99.5777285783531
Italy	2020-04-07	0.8652316713013207	1.1833113893063238	0.5439529942482517	1.014270166018136	0.7149508271243687	0.4750302261741374	0.00020516326650410482	0.16963395215607166	0.002816089635552297	7	2020-10-29	2020-03-09	2020-03-11	2020-03-09	2020-03-05	2020-03-09	1.0	29	1.0	29	1.0	29	1.0	27.0	1.0	33.0	0.5579999999999999	-107.50571178234347	-106.34101968113491	-98.23442111663985
Italy	2020-04-08	0.8861177177947098	1.2022476047437372	0.5643339290380491	1.0361143066816718	0.7379611507641137	0.4750302261741374	0.00020516326650410482	0.16963395215607166	0.002816089635552297	7	2020-10-29	2020-03-09	2020-03-11	2020-03-09	2020-03-05	2020-03-09	1.0	30	1.0	30	1.0	30	1.0	28.0	1.0	34.0	0.855	-106.73522020091352	-110.50799441950977	-98.80110241377425
Italy	2020-04-09	0.9048055386939644	1.2215525370185834	0.5834350946215516	1.0533550273012422	0.7569424302416364	0.4750302261741374	0.00020516326650410482	0.16963395215607166	0.002816089635552297	7	2020-10-29	2020-03-09	2020-03-11	2020-03-09	2020-03-05	2020-03-09	1.0	31	1.0	31	1.0	31	1.0	29.0	1.0	35.0	0.765	-106.56695559622281	-113.7156362691911	-96.73082012054732
Italy	2020-04-10	0.9122623755022446	1.232440645252737	0.5987869599226359	1.0621645858677122	0.7626818270784911	0.4750302261741374	0.00020516326650410482	0.16963395215607166	0.002816089635552297	7	2020-10-29	2020-03-09	2020-03-11	2020-03-09	2020-03-05	2020-03-09	1.0	32	1.0	32	1.0	32	1.0	30.0	1.0	36.0	0.885	-103.20215785362407	-109.54200009005918	-95.09222588147857
Italy	2020-04-11	0.9187717626463779	1.2421441255861017	0.5988056702588773	1.0676424663031483	0.7685157807031728	0.4750302261741374	0.00020516326650410482	0.16963395215607166	0.002816089635552297	7	2020-10-29	2020-03-09	2020-03-11	2020-03-09	2020-03-05	2020-03-09	1.0	33	1.0	33	1.0	33	1.0	31.0	1.0	37.0	0.9359999999999999	-108.06003967399683	-111.83532750914847	-102.45435236712672
Italy	2020-04-12	0.8922918488205327	1.2104362374692053	0.5764764822679046	1.04197841521284	0.7429453251551905	0.4750302261741374	0.00020516326650410482	0.16963395215607166	0.002816089635552297	7	2020-10-29	2020-03-09	2020-03-11	2020-03-09	2020-03-05	2020-03-09	1.0	34	1.0	34	1.0	34	1.0	32.0	1.0	38.0	0.773	-127.46677068334608	-128.93489434829726	-135.4523678154582
Italy	2020-04-13	0.8562688506888608	1.177260449511114	0.5373710664895612	1.0065947335349894	0.7060289085185428	0.4750302261741374	0.00020516326650410482	0.16963395215607166	0.002816089635552297	7	2020-10-29	2020-03-09	2020-03-11	2020-03-09	2020-03-05	2020-03-09	1.0	35	1.0	35	1.0	35	1.0	33.0	1.0	39.0	0.607	-99.5777285783531	-105.57052809970496	-147.37684843408164
Italy	2020-04-14	0.8389906226737683	1.158153652425048	0.5131784349623449	0.9891824097965805	0.6872081191295322	0.4750302261741374	0.00020516326650410482	0.16963395215607166	0.002816089635552297	7	2020-10-29	2020-03-09	2020-03-11	2020-03-09	2020-03-05	2020-03-09	1.0	36	1.0	36	1.0	36	1.0	34.0	1.0	40.0	0.44299999999999995	-98.23442111663985	-107.50571178234347	-98.18735771336863
Italy	2020-04-15	0.8380871194200927	1.1564842625011655	0.5058683726484707	0.9892857881331122	0.6859497563957927	0.4750302261741374	0.00020516326650410482	0.16963395215607166	0.002816089635552297	7	2020-10-29	2020-03-09	2020-03-11	2020-03-09	2020-03-05	2020-03-09	1.0	37	1.0	37	1.0	37	1.0	35.0	1.0	41.0	0.723	-98.80110241377425	-106.73522020091352	-95.30344904916268
Italy	2020-04-16	0.8638170907829477	1.1810704427592729	0.5415436657430311	1.0141886735824168	0.7137595968970859	0.4750302261741374	0.00020516326650410482	0.16963395215607166	0.002816089635552297	7	2020-10-29	2020-03-09	2020-03-11	2020-03-09	2020-03-05	2020-03-09	1.0	38	1.0	38	1.0	38	1.0	36.0	1.0	42.0	1.0090000000000001	-96.73082012054732	-106.56695559622281	-94.21360320481016
Italy	2020-04-17	0.8651811336725721	1.1858073006104628	0.5508452394857777	1.0151966271767787	0.7146661521131608	0.4750302261741374	0.00020516326650410482	0.16963395215607166	0.002816089635552297	7	2020-10-29	2020-03-09	2020-03-11	2020-03-09	2020-03-05	2020-03-09	1.0	39	1.0	39	1.0	39	1.0	37.0	1.0	43.0	1.087	-95.09222588147857	-103.20215785362407	-93.34339594250886
Italy	2020-04-18	0.8573424438395985	1.177814399924416	0.5323456444156864	1.0074996179309768	0.7089507442673924	0.4750302261741374	0.00020516326650410482	0.16963395215607166	0.002816089635552297	7	2020-10-29	2020-03-09	2020-03-11	2020-03-09	2020-03-05	2020-03-09	1.0	40	1.0	40	1.0	40	1.0	38.0	1.0	44.0	1.021	-102.45435236712672	-108.06003967399683	-101.2761323390135
Italy	2020-04-19	0.8354617838130641	1.1551877651595162	0.511976962820738	0.9839220805022582	0.6860051918667153	0.4750302261741374	0.00020516326650410482	0.16963395215607166	0.002816089635552297	7	2020-10-29	2020-03-09	2020-03-11	2020-03-09	2020-03-05	2020-03-09	1.0	41	1.0	41	1.0	41	1.0	39.0	1.0	45.0	0.8390000000000001	-135.4523678154582	-127.46677068334608	-123.27330924427287
Italy	2020-04-20	0.8144917170426682	1.1344571190201784	0.4880875226839381	0.9665887852016276	0.6632241472182174	0.4750302261741374	0.00020516326650410482	0.16963395215607166	0.002816089635552297	7	2020-10-29	2020-03-09	2020-03-11	2020-03-09	2020-03-05	2020-03-09	1.0	42	1.0	42	1.0	42	1.0	40.0	1.0	46.0	0.6859999999999999	-147.37684843408164	-99.5777285783531	-100.00973720775511
Italy	2020-04-21	0.8253203493933321	1.145532947064462	0.505754513312301	0.9758778758209988	0.6738726308162348	0.4750302261741374	0.00020516326650410482	0.16963395215607166	0.002816089635552297	7	2020-10-29	2020-03-09	2020-03-11	2020-03-09	2020-03-05	2020-03-09	1.0	43	1.0	43	1.0	43	1.0	41.0	1.0	47.0	0.862	-98.18735771336863	-98.23442111663985	-96.71847609245805
Italy	2020-04-22	0.8395897728861466	1.160339153760511	0.5223204297365884	0.9907068623386496	0.6891813521881321	0.4750302261741374	0.00020516326650410482	0.16963395215607166	0.002816089635552297	7	2020-10-29	2020-03-09	2020-03-11	2020-03-09	2020-03-05	2020-03-09	1.0	44	1.0	44	1.0	44	1.0	42.0	1.0	48.0	1.044	-95.30344904916268	-98.80110241377425	-95.99176937844437
Italy	2020-04-23	0.8243142950658187	1.1424373857070924	0.5045516532808954	0.9757970821223872	0.6737436776214641	0.4750302261741374	0.00020516326650410482	0.16963395215607166	0.002816089635552297	7	2020-10-29	2020-03-09	2020-03-11	2020-03-09	2020-03-05	2020-03-09	1.0	45	1.0	45	1.0	45	1.0	43.0	1.0	49.0	1.102	-94.21360320481016	-96.73082012054732	-91.98639780400318
Italy	2020-04-24	0.8133420387174338	1.13421256981466	0.4950176872373751	0.9641752276522142	0.6616016158413538	0.4750302261741374	0.00020516326650410482	0.16963395215607166	0.002816089635552297	7	2020-10-29	2020-03-09	2020-03-11	2020-03-09	2020-03-05	2020-03-09	1.0	46	1.0	46	1.0	46	1.0	44.0	1.0	50.0	1.033	-93.34339594250886	-95.09222588147857	-83.92783980921816
Italy	2020-04-25	0.7812817932209462	1.0978167628380129	0.4603468900292586	0.9314566420064424	0.6321221752414468	0.4750302261741374	0.00020516326650410482	0.16963395215607166	0.002816089635552297	7	2020-10-29	2020-03-09	2020-03-11	2020-03-09	2020-03-05	2020-03-09	1.0	47	1.0	47	1.0	47	1.0	45.0	1.0	51.0	1.081	-101.2761323390135	-102.45435236712672	-128.43338548697986
Italy	2020-04-26	0.7590306399987032	1.0764157438904682	0.44151356021311305	0.9078190595927343	0.6086358399090825	0.4750302261741374	0.00020516326650410482	0.16963395215607166	0.002816089635552297	7	2020-10-29	2020-03-09	2020-03-11	2020-03-09	2020-03-05	2020-03-09	1.0	48	1.0	48	1.0	48	1.0	46.0	1.0	52.0	0.826	-123.27330924427287	-135.4523678154582	-114.86453136331399
Italy	2020-04-27	0.736407145599207	1.0581942249087104	0.417284106105916	0.8830452141558329	0.5883381971659246	0.4750302261741374	0.00020516326650410482	0.16963395215607166	0.002816089635552297	7	2020-10-29	2020-03-09	2020-03-11	2020-03-09	2020-03-05	2020-03-09	1.0	49	1.0	49	1.0	49	1.0	47.0	1.0	53.0	0.529	-100.00973720775511	-147.37684843408164	-81.32332127614849
Italy	2020-04-28	0.7370041609417682	1.0529620306740342	0.4221722910732157	0.8880813326435457	0.5878665346326353	0.4750302261741374	0.00020516326650410482	0.16963395215607166	0.002816089635552297	7	2020-10-29	2020-03-09	2020-03-11	2020-03-09	2020-03-05	2020-03-09	1.0	50	1.0	50	1.0	50	1.0	48.0	1.0	54.0	0.9470000000000001	-96.71847609245805	-98.18735771336863	-87.234371035348
Italy	2020-04-29	0.7350641656389648	1.0480684859628029	0.41602559164155983	0.8833128864288319	0.5859594280547188	0.4750302261741374	0.00020516326650410482	0.16963395215607166	0.002816089635552297	7	2020-10-29	2020-03-09	2020-03-11	2020-03-09	2020-03-05	2020-03-09	1.0	51	1.0	51	1.0	51	1.0	49.0	1.0	55.0	1.056	-95.99176937844437	-95.30344904916268	-83.70236777781881
Italy	2020-04-30	0.7261505787109052	1.0458643849145668	0.4087856122546433	0.8762052679131295	0.5754157519813254	0.4750302261741374	0.00020516326650410482	0.16963395215607166	0.002816089635552297	7	2020-10-29	2020-03-09	2020-03-11	2020-03-09	2020-03-05	2020-03-09	1.0	52	1.0	52	1.0	52	1.0	50.0	1.0	56.0	1.1320000000000001	-91.98639780400318	-94.21360320481016	-76.05509084784694
Italy	2020-05-01	0.7191508894190809	1.0448570071394108	0.4000043037756456	0.8700480727304472	0.5691193099113356	0.4750302261741374	0.00020516326650410482	0.16963395215607166	0.002816089635552297	7	2020-10-29	2020-03-09	2020-03-11	2020-03-09	2020-03-05	2020-03-09	1.0	53	1.0	53	1.0	53	1.0	51.0	1.0	57.0	1.227	-83.92783980921816	-93.34339594250886	-135.33660725411931
Italy	2020-05-02	0.6995300009371681	1.028663461534742	0.38102418180352027	0.8515305467444663	0.5471244494595636	0.4750302261741374	0.00020516326650410482	0.16963395215607166	0.002816089635552297	7	2020-10-29	2020-03-09	2020-03-11	2020-03-09	2020-03-05	2020-03-09	1.0	54	1.0	54	1.0	54	1.0	52.0	1.0	58.0	0.9159999999999999	-128.43338548697986	-101.2761323390135	-82.9784393852438
Italy	2020-05-03	0.6668352752101606	0.9942787768169921	0.3385461226439327	0.8219183863003623	0.5116689988245442	0.4750302261741374	0.00020516326650410482	0.16963395215607166	0.002816089635552297	7	2020-10-29	2020-03-09	2020-03-11	2020-03-09	2020-03-05	2020-03-09	1.0	55	1.0	55	1.0	55	1.0	53.0	1.0	59.0	0.743	-114.86453136331399	-123.27330924427287	-102.10225414829969
Italy	2020-05-04	0.6463480861529005	0.9846751805964172	0.3050957574878106	0.8072771599725925	0.4867840601791654	0.4750302261741374	0.00020516326650410482	0.16963395215607166	0.002816089635552297	7	2020-10-29	2020-03-09	2020-03-11	2020-03-09	2020-03-05	2020-03-09	1.0	56	1.0	56	1.0	56	1.0	54.0	1.0	60.0	0.622	-81.32332127614849	-100.00973720775511	-41.35751851912164
Italy	2020-05-05	0.6417829861042548	1.0015042224743953	0.2757523746943469	0.8138134992818226	0.4726776040380597	0.4750302261741374	0.00020516326650410482	0.16963395215607166	0.002816089635552297	7	2020-10-29	2020-03-09	2020-03-11	2020-03-09	2020-03-05	2020-03-09	1.0	57	1.0	57	1.0	57	1.0	55.0	1.0	61.0	0.914	-87.234371035348	-96.71847609245805	-44.57129495195192
Italy	2020-05-06	0.6577035647995029	1.067901151026738	0.2494186697030959	0.8495896491592274	0.4673553678518456	0.4750302261741374	0.00020516326650410482	0.16963395215607166	0.002816089635552297	7	2020-10-29	2020-03-09	2020-03-11	2020-03-09	2020-03-05	2020-03-09	1.0	58	1.0	58	1.0	58	1.0	56.0	1.0	62.0	1.063	-83.70236777781881	-95.99176937844437	-46.0226256308115
Netherlands	2020-03-07	2.603942022157504	3.2969119548585035	1.9654345488379383	2.907448127576697	2.294770209404849	0.20678121136582134	0.0007740629958372657	0.04814738247880807	0.01182067555520123	7	2020-10-29	2020-03-12	2020-03-23	2020-03-12	2020-03-14	2020-03-12	0.0	-5	0.0	-5	0.0	-5	0.0	-16.0	0.0	-7.0		53.00205020518877	61.324167125499535	78.69105833850814
Netherlands	2020-03-08	2.572030378304227	3.1898282153916333	1.9844792937356082	2.8540157061877425	2.29151451588156	0.20678121136582134	0.0007740629958372657	0.04814738247880807	0.01182067555520123	7	2020-10-29	2020-03-12	2020-03-23	2020-03-12	2020-03-14	2020-03-12	0.0	-4	0.0	-4	0.0	-4	0.0	-15.0	0.0	-6.0		64.30243970316502	44.60124248557832	55.264732937137076
Netherlands	2020-03-09	2.5117324658667286	3.076636104145293	1.9582623605981544	2.769175974399749	2.2479423348465364	0.20678121136582134	0.0007740629958372657	0.04814738247880807	0.01182067555520123	7	2020-10-29	2020-03-12	2020-03-23	2020-03-12	2020-03-14	2020-03-12	0.0	-3	0.0	-3	0.0	-3	0.0	-14.0	0.0	-5.0		50.61119941947417	51.466235486452014	59.16771797902655
Netherlands	2020-03-10	2.489925156331834	3.034206416621533	1.955963807302608	2.739201435448007	2.241022494511487	0.20678121136582134	0.0007740629958372657	0.04814738247880807	0.01182067555520123	7	2020-10-29	2020-03-12	2020-03-23	2020-03-12	2020-03-14	2020-03-12	0.0	-2	0.0	-2	0.0	-2	0.0	-13.0	0.0	-4.0		70.52149065903657	75.09936205260247	50.131554626455234
Netherlands	2020-03-11	2.505645499530382	3.045620862622453	1.9909323268653565	2.752491653894295	2.260678117909418	0.20678121136582134	0.0007740629958372657	0.04814738247880807	0.01182067555520123	7	2020-10-29	2020-03-12	2020-03-23	2020-03-12	2020-03-14	2020-03-12	0.0	-1	0.0	-1	0.0	-1	0.0	-12.0	0.0	-3.0		70.80143897709571	55.13245990969997	61.98940997627864
Netherlands	2020-03-12	2.4927463957758267	3.020933111707816	1.9900913814767318	2.733700875231997	2.2542856404402416	0.20678121136582134	0.0007740629958372657	0.04814738247880807	0.01182067555520123	7	2020-10-29	2020-03-12	2020-03-23	2020-03-12	2020-03-14	2020-03-12	1.0	0	1.0	0	1.0	0	0.0	-11.0	0.0	-2.0		50.90003700321196	44.21402330196737	48.91285312655844
Netherlands	2020-03-13	2.600194585675057	3.20313871305134	2.066357916270629	2.8600459652381667	2.3391449589771858	0.20678121136582134	0.0007740629958372657	0.04814738247880807	0.01182067555520123	7	2020-10-29	2020-03-12	2020-03-23	2020-03-12	2020-03-14	2020-03-12	1.0	1	1.0	1	1.0	1	0.0	-10.0	0.0	-1.0		65.43339956325352	57.15509707025202	42.277163734096966
Netherlands	2020-03-14	2.5024433735595832	3.0444684566066362	2.0002381439511963	2.7428839760412767	2.2613620068846543	0.20678121136582134	0.0007740629958372657	0.04814738247880807	0.01182067555520123	7	2020-10-29	2020-03-12	2020-03-23	2020-03-12	2020-03-14	2020-03-12	1.0	2	1.0	2	1.0	2	0.0	-9.0	1.0	0.0		78.69105833850814	53.00205020518877	43.96111963110047
Netherlands	2020-03-15	2.4339274803452966	2.9559493333841096	1.9396047356601482	2.6677762833810363	2.2012249336725827	0.20678121136582134	0.0007740629958372657	0.04814738247880807	0.01182067555520123	7	2020-10-29	2020-03-12	2020-03-23	2020-03-12	2020-03-14	2020-03-12	1.0	3	1.0	3	1.0	3	0.0	-8.0	1.0	1.0		55.264732937137076	64.30243970316502	31.63718771353555
Netherlands	2020-03-16	2.392229382404203	2.9114141559288904	1.9098791176168883	2.621909083567984	2.159383781643797	0.20678121136582134	0.0007740629958372657	0.04814738247880807	0.01182067555520123	7	2020-10-29	2020-03-12	2020-03-23	2020-03-12	2020-03-14	2020-03-12	1.0	4	1.0	4	1.0	4	0.0	-7.0	1.0	2.0		59.16771797902655	50.61119941947417	23.51456464155929
Netherlands	2020-03-17	2.3389474413717743	2.8486812153401293	1.8552642704258049	2.570494413898769	2.109806754228937	0.20678121136582134	0.0007740629958372657	0.04814738247880807	0.01182067555520123	7	2020-10-29	2020-03-12	2020-03-23	2020-03-12	2020-03-14	2020-03-12	1.0	5	1.0	5	1.0	5	0.0	-6.0	1.0	3.0		50.131554626455234	70.52149065903657	21.962970477688465
Netherlands	2020-03-18	2.2888246557322245	2.791701417731856	1.8115185690093505	2.5170379353884145	2.0602246869647	0.20678121136582134	0.0007740629958372657	0.04814738247880807	0.01182067555520123	7	2020-10-29	2020-03-12	2020-03-23	2020-03-12	2020-03-14	2020-03-12	1.0	6	1.0	6	1.0	6	0.0	-5.0	1.0	4.0		61.98940997627864	70.80143897709571	8.544668127233223
Netherlands	2020-03-19	2.2412126558751044	2.746657828673858	1.7629118633064698	2.4686437906256087	2.0132259924803755	0.20678121136582134	0.0007740629958372657	0.04814738247880807	0.01182067555520123	7	2020-10-29	2020-03-12	2020-03-23	2020-03-12	2020-03-14	2020-03-12	1.0	7	1.0	7	1.0	7	0.0	-4.0	1.0	5.0		48.91285312655844	50.90003700321196	-12.909022486037369
Netherlands	2020-03-20	2.1928218736490166	2.7011028352754938	1.721587356160228	2.4201239306986864	1.963644173578456	0.20678121136582134	0.0007740629958372657	0.04814738247880807	0.01182067555520123	7	2020-10-29	2020-03-12	2020-03-23	2020-03-12	2020-03-14	2020-03-12	1.0	8	1.0	8	1.0	8	0.0	-3.0	1.0	6.0		42.277163734096966	65.43339956325352	-19.234221835447013
Netherlands	2020-03-21	2.130674445811061	2.6214350112138822	1.6521489469656396	2.353535668213091	1.9052994431085861	0.20678121136582134	0.0007740629958372657	0.04814738247880807	0.01182067555520123	7	2020-10-29	2020-03-12	2020-03-23	2020-03-12	2020-03-14	2020-03-12	1.0	9	1.0	9	1.0	9	0.0	-2.0	1.0	7.0		43.96111963110047	78.69105833850814	2.0067561051163842
Netherlands	2020-03-22	2.0534580982091057	2.536948336997168	1.5709924576103056	2.2749956439810486	1.8330118345314037	0.20678121136582134	0.0007740629958372657	0.04814738247880807	0.01182067555520123	7	2020-10-29	2020-03-12	2020-03-23	2020-03-12	2020-03-14	2020-03-12	1.0	10	1.0	10	1.0	10	0.0	-1.0	1.0	8.0		31.63718771353555	55.264732937137076	-13.277663345428842
Netherlands	2020-03-23	1.9864062921263896	2.4681093594192087	1.5138128227215724	2.2065238290092477	1.7652167696114391	0.20678121136582134	0.0007740629958372657	0.04814738247880807	0.01182067555520123	7	2020-10-29	2020-03-12	2020-03-23	2020-03-12	2020-03-14	2020-03-12	1.0	11	1.0	11	1.0	11	1.0	0.0	1.0	9.0		23.51456464155929	59.16771797902655	-17.552031018460674
Netherlands	2020-03-24	1.9398534807523329	2.4251816458680144	1.47044893851047	2.1609654117238506	1.7192228514723964	0.20678121136582134	0.0007740629958372657	0.04814738247880807	0.01182067555520123	7	2020-10-29	2020-03-12	2020-03-23	2020-03-12	2020-03-14	2020-03-12	1.0	12	1.0	12	1.0	12	1.0	1.0	1.0	10.0		21.962970477688465	50.131554626455234	-11.946946387525976
Netherlands	2020-03-25	1.8848600101300403	2.3799407896593205	1.4178325246565484	2.1036022775419068	1.663858459125564	0.20678121136582134	0.0007740629958372657	0.04814738247880807	0.01182067555520123	7	2020-10-29	2020-03-12	2020-03-23	2020-03-12	2020-03-14	2020-03-12	1.0	13	1.0	13	1.0	13	1.0	2.0	1.0	11.0		8.544668127233223	61.98940997627864	-13.429375474974064
Netherlands	2020-03-26	1.828287539057761	2.3121929380223767	1.3503309129824643	2.0477666001204726	1.6056867316047931	0.20678121136582134	0.0007740629958372657	0.04814738247880807	0.01182067555520123	7	2020-10-29	2020-03-12	2020-03-23	2020-03-12	2020-03-14	2020-03-12	1.0	14	1.0	14	1.0	14	1.0	3.0	1.0	12.0		-12.909022486037369	48.91285312655844	-23.161797210837697
Netherlands	2020-03-27	1.7606338988415144	2.2484642659837037	1.2865523109398374	1.9772544808050725	1.542000013326699	0.20678121136582134	0.0007740629958372657	0.04814738247880807	0.01182067555520123	7	2020-10-29	2020-03-12	2020-03-23	2020-03-12	2020-03-14	2020-03-12	1.0	15	1.0	15	1.0	15	1.0	4.0	1.0	13.0		-19.234221835447013	42.277163734096966	-16.188918244772747
Netherlands	2020-03-28	1.6787816830344555	2.1553551223009304	1.1956112770312304	1.898273005011656	1.4606073985931811	0.20678121136582134	0.0007740629958372657	0.04814738247880807	0.01182067555520123	7	2020-10-29	2020-03-12	2020-03-23	2020-03-12	2020-03-14	2020-03-12	1.0	16	1.0	16	1.0	16	1.0	5.0	1.0	14.0		2.0067561051163842	43.96111963110047	-18.948339347905566
Netherlands	2020-03-29	1.5929402358805391	2.0636740919244523	1.0994042773645976	1.8163120844070104	1.3764790660666408	0.20678121136582134	0.0007740629958372657	0.04814738247880807	0.01182067555520123	7	2020-10-29	2020-03-12	2020-03-23	2020-03-12	2020-03-14	2020-03-12	1.0	17	1.0	17	1.0	17	1.0	6.0	1.0	15.0		-13.277663345428842	31.63718771353555	-46.12371975581804
Netherlands	2020-03-30	1.5111219718929605	1.9810341420533903	1.0061959935917069	1.7353173179740582	1.2886938546462017	0.20678121136582134	0.0007740629958372657	0.04814738247880807	0.01182067555520123	7	2020-10-29	2020-03-12	2020-03-23	2020-03-12	2020-03-14	2020-03-12	1.0	18	1.0	18	1.0	18	1.0	7.0	1.0	16.0		-17.552031018460674	23.51456464155929	-32.286008248829184
Netherlands	2020-03-31	1.4447536701699286	1.9137386183246787	0.938747448759543	1.6699662897466718	1.2234437682859365	0.20678121136582134	0.0007740629958372657	0.04814738247880807	0.01182067555520123	7	2020-10-29	2020-03-12	2020-03-23	2020-03-12	2020-03-14	2020-03-12	1.0	19	1.0	19	1.0	19	1.0	8.0	1.0	17.0		-11.946946387525976	21.962970477688465	-4.969643004504523
Netherlands	2020-04-01	1.39573922019535	1.8710872843517268	0.8900570793689117	1.6192495554200483	1.1734112831163799	0.20678121136582134	0.0007740629958372657	0.04814738247880807	0.01182067555520123	7	2020-10-29	2020-03-12	2020-03-23	2020-03-12	2020-03-14	2020-03-12	1.0	20	1.0	20	1.0	20	1.0	9.0	1.0	18.0		-13.429375474974064	8.544668127233223	-17.473488342988656
Netherlands	2020-04-02	1.351391893716397	1.819710732540234	0.8479929843994625	1.5732754593695808	1.1317336269874776	0.20678121136582134	0.0007740629958372657	0.04814738247880807	0.01182067555520123	7	2020-10-29	2020-03-12	2020-03-23	2020-03-12	2020-03-14	2020-03-12	1.0	21	1.0	21	1.0	21	1.0	10.0	1.0	19.0		-23.161797210837697	-12.909022486037369	-30.222987976974814
Netherlands	2020-04-03	1.307470784733126	1.7743545427383807	0.8052529627051247	1.5310362383367389	1.0841856003242536	0.20678121136582134	0.0007740629958372657	0.04814738247880807	0.01182067555520123	7	2020-10-29	2020-03-12	2020-03-23	2020-03-12	2020-03-14	2020-03-12	1.0	22	1.0	22	1.0	22	1.0	11.0	1.0	20.0		-16.188918244772747	-19.234221835447013	-25.137765406588642
Netherlands	2020-04-04	1.2690803519558285	1.7427823981411783	0.7672111330469954	1.4939064192896652	1.0469718647837845	0.20678121136582134	0.0007740629958372657	0.04814738247880807	0.01182067555520123	7	2020-10-29	2020-03-12	2020-03-23	2020-03-12	2020-03-14	2020-03-12	1.0	23	1.0	23	1.0	23	1.0	12.0	1.0	21.0		-18.948339347905566	2.0067561051163842	-8.560314735340818
Netherlands	2020-04-05	1.2416249443081473	1.7111615653423793	0.7484262688305419	1.4636994297997403	1.0221557334153624	0.20678121136582134	0.0007740629958372657	0.04814738247880807	0.01182067555520123	7	2020-10-29	2020-03-12	2020-03-23	2020-03-12	2020-03-14	2020-03-12	1.0	24	1.0	24	1.0	24	1.0	13.0	1.0	22.0		-46.12371975581804	-13.277663345428842	4.631405899948273
Netherlands	2020-04-06	1.2066626458696248	1.6825037424977791	0.7070611774346809	1.4309187492867983	0.9850675569007302	0.20678121136582134	0.0007740629958372657	0.04814738247880807	0.01182067555520123	7	2020-10-29	2020-03-12	2020-03-23	2020-03-12	2020-03-14	2020-03-12	1.0	25	1.0	25	1.0	25	1.0	14.0	1.0	23.0		-32.286008248829184	-17.552031018460674	-7.548701500566375
Netherlands	2020-04-07	1.1798195658367767	1.650244367885754	0.6850718806320153	1.400780534493396	0.9615445239102156	0.20678121136582134	0.0007740629958372657	0.04814738247880807	0.01182067555520123	7	2020-10-29	2020-03-12	2020-03-23	2020-03-12	2020-03-14	2020-03-12	1.0	26	1.0	26	1.0	26	1.0	15.0	1.0	24.0		-4.969643004504523	-11.946946387525976	9.742115705562291
Netherlands	2020-04-08	1.1671105930089771	1.6339392559691108	0.6835292845241672	1.3877978161741662	0.9485673592799296	0.20678121136582134	0.0007740629958372657	0.04814738247880807	0.01182067555520123	7	2020-10-29	2020-03-12	2020-03-23	2020-03-12	2020-03-14	2020-03-12	1.0	27	1.0	27	1.0	27	1.0	16.0	1.0	25.0		-17.473488342988656	-13.429375474974064	12.827428915600471
Netherlands	2020-04-09	1.156459700547031	1.6241785463648617	0.6760544707089879	1.3742293723038812	0.9400761625837868	0.20678121136582134	0.0007740629958372657	0.04814738247880807	0.01182067555520123	7	2020-10-29	2020-03-12	2020-03-23	2020-03-12	2020-03-14	2020-03-12	1.0	28	1.0	28	1.0	28	1.0	17.0	1.0	26.0		-30.222987976974814	-23.161797210837697	-1.2519940536803835
Netherlands	2020-04-10	1.142188504817334	1.6080707602967543	0.6656937579012095	1.3610104417402278	0.9221899651412048	0.20678121136582134	0.0007740629958372657	0.04814738247880807	0.01182067555520123	7	2020-10-29	2020-03-12	2020-03-23	2020-03-12	2020-03-14	2020-03-12	1.0	29	1.0	29	1.0	29	1.0	18.0	1.0	27.0		-25.137765406588642	-16.188918244772747	0.15480627990645227
Netherlands	2020-04-11	1.1138709510723923	1.5893530626865149	0.6385993940685831	1.3333370452630893	0.8933946741040131	0.20678121136582134	0.0007740629958372657	0.04814738247880807	0.01182067555520123	7	2020-10-29	2020-03-12	2020-03-23	2020-03-12	2020-03-14	2020-03-12	1.0	30	1.0	30	1.0	30	1.0	19.0	1.0	28.0		-8.560314735340818	-18.948339347905566	11.530976156028748
Netherlands	2020-04-12	1.0779120575685035	1.5406868039184012	0.5939027451094252	1.2996239320806338	0.8561583003343358	0.20678121136582134	0.0007740629958372657	0.04814738247880807	0.01182067555520123	7	2020-10-29	2020-03-12	2020-03-23	2020-03-12	2020-03-14	2020-03-12	1.0	31	1.0	31	1.0	31	1.0	20.0	1.0	29.0		4.631405899948273	-46.12371975581804	-20.45678934659721
Netherlands	2020-04-13	1.0412290895182714	1.5143402537276582	0.5579462097652247	1.2618495789219442	0.8207890063539921	0.20678121136582134	0.0007740629958372657	0.04814738247880807	0.01182067555520123	7	2020-10-29	2020-03-12	2020-03-23	2020-03-12	2020-03-14	2020-03-12	1.0	32	1.0	32	1.0	32	1.0	21.0	1.0	30.0		-7.548701500566375	-32.286008248829184	-57.17128544520026
Netherlands	2020-04-14	1.0127135292572929	1.4801139543038568	0.5278294383929173	1.2343099499547028	0.7917183789866539	0.20678121136582134	0.0007740629958372657	0.04814738247880807	0.01182067555520123	7	2020-10-29	2020-03-12	2020-03-23	2020-03-12	2020-03-14	2020-03-12	1.0	33	1.0	33	1.0	33	1.0	22.0	1.0	31.0		9.742115705562291	-4.969643004504523	-12.951682010549922
Netherlands	2020-04-15	0.9912188194475012	1.4670963393733272	0.5045114492730801	1.2128225765401832	0.7699198287902734	0.20678121136582134	0.0007740629958372657	0.04814738247880807	0.01182067555520123	7	2020-10-29	2020-03-12	2020-03-23	2020-03-12	2020-03-14	2020-03-12	1.0	34	1.0	34	1.0	34	1.0	23.0	1.0	32.0		12.827428915600471	-17.473488342988656	4.082022555815837
Netherlands	2020-04-16	0.9841264142633622	1.4626353602946838	0.5074149956467644	1.2042105420920912	0.7665138601303874	0.20678121136582134	0.0007740629958372657	0.04814738247880807	0.01182067555520123	7	2020-10-29	2020-03-12	2020-03-23	2020-03-12	2020-03-14	2020-03-12	1.0	35	1.0	35	1.0	35	1.0	24.0	1.0	33.0		-1.2519940536803835	-30.222987976974814	0.4074150898714408
Netherlands	2020-04-17	0.9725971422587358	1.4490695732014982	0.4995161648969452	1.1921918064325925	0.7533948733663902	0.20678121136582134	0.0007740629958372657	0.04814738247880807	0.01182067555520123	7	2020-10-29	2020-03-12	2020-03-23	2020-03-12	2020-03-14	2020-03-12	1.0	36	1.0	36	1.0	36	1.0	25.0	1.0	34.0		0.15480627990645227	-25.137765406588642	0.105599290896947
Netherlands	2020-04-18	0.9482679488700196	1.4236192966285115	0.4665657293052245	1.1688044549903909	0.7270966445638598	0.20678121136582134	0.0007740629958372657	0.04814738247880807	0.01182067555520123	7	2020-10-29	2020-03-12	2020-03-23	2020-03-12	2020-03-14	2020-03-12	1.0	37	1.0	37	1.0	37	1.0	26.0	1.0	35.0		11.530976156028748	-8.560314735340818	-9.588542079303203
Netherlands	2020-04-19	0.9168081508107478	1.3923333159692166	0.432658639131154	1.1374823588351026	0.6950639019840317	0.20678121136582134	0.0007740629958372657	0.04814738247880807	0.01182067555520123	7	2020-10-29	2020-03-12	2020-03-23	2020-03-12	2020-03-14	2020-03-12	1.0	38	1.0	38	1.0	38	1.0	27.0	1.0	36.0		-20.45678934659721	4.631405899948273	15.246824957244241
Netherlands	2020-04-20	0.8797326323775994	1.3567670245889325	0.3901476798308853	1.1001430656621172	0.659405909191336	0.20678121136582134	0.0007740629958372657	0.04814738247880807	0.01182067555520123	7	2020-10-29	2020-03-12	2020-03-23	2020-03-12	2020-03-14	2020-03-12	1.0	39	1.0	39	1.0	39	1.0	28.0	1.0	37.0		-57.17128544520026	-7.548701500566375	1.854249000462977
Netherlands	2020-04-21	0.8509909619064104	1.3231113779445598	0.3583963047147232	1.071319551277901	0.63091301891727	0.20678121136582134	0.0007740629958372657	0.04814738247880807	0.01182067555520123	7	2020-10-29	2020-03-12	2020-03-23	2020-03-12	2020-03-14	2020-03-12	1.0	40	1.0	40	1.0	40	1.0	29.0	1.0	38.0		-12.951682010549922	9.742115705562291	10.529168584501466
Netherlands	2020-04-22	0.8283921615413838	1.3063297338661788	0.3419857833264485	1.0500134933569003	0.6073978504910222	0.20678121136582134	0.0007740629958372657	0.04814738247880807	0.01182067555520123	7	2020-10-29	2020-03-12	2020-03-23	2020-03-12	2020-03-14	2020-03-12	1.0	41	1.0	41	1.0	41	1.0	30.0	1.0	39.0		4.082022555815837	12.827428915600471	16.339074090805198
Netherlands	2020-04-23	0.8093040167079764	1.2879748497264911	0.31242301786253224	1.0330575344397122	0.5878134665114227	0.20678121136582134	0.0007740629958372657	0.04814738247880807	0.01182067555520123	7	2020-10-29	2020-03-12	2020-03-23	2020-03-12	2020-03-14	2020-03-12	1.0	42	1.0	42	1.0	42	1.0	31.0	1.0	40.0		0.4074150898714408	-1.2519940536803835	16.211293962181077
Netherlands	2020-04-24	0.7830273371610543	1.2598031802644067	0.2969075839941321	1.005514010327868	0.5627150245994601	0.20678121136582134	0.0007740629958372657	0.04814738247880807	0.01182067555520123	7	2020-10-29	2020-03-12	2020-03-23	2020-03-12	2020-03-14	2020-03-12	1.0	43	1.0	43	1.0	43	1.0	32.0	1.0	41.0		0.105599290896947	0.15480627990645227	10.202635222092638
Netherlands	2020-04-25	0.7525893079574562	1.2277065345342697	0.26136947584392545	0.9755052456907392	0.5306584772096435	0.20678121136582134	0.0007740629958372657	0.04814738247880807	0.01182067555520123	7	2020-10-29	2020-03-12	2020-03-23	2020-03-12	2020-03-14	2020-03-12	1.0	44	1.0	44	1.0	44	1.0	33.0	1.0	42.0		-9.588542079303203	11.530976156028748	10.589332003068206
Netherlands	2020-04-26	0.7224495686976062	1.1892946606402963	0.2306631264423508	0.944906343171218	0.4976376149907861	0.20678121136582134	0.0007740629958372657	0.04814738247880807	0.01182067555520123	7	2020-10-29	2020-03-12	2020-03-23	2020-03-12	2020-03-14	2020-03-12	1.0	45	1.0	45	1.0	45	1.0	34.0	1.0	43.0		15.246824957244241	-20.45678934659721	29.78705510018825
Netherlands	2020-04-27	0.6896587227309489	1.159322647945261	0.1844606398531073	0.9142559228419388	0.4647779971712902	0.20678121136582134	0.0007740629958372657	0.04814738247880807	0.01182067555520123	7	2020-10-29	2020-03-12	2020-03-23	2020-03-12	2020-03-14	2020-03-12	1.0	46	1.0	46	1.0	46	1.0	35.0	1.0	44.0		1.854249000462977	-57.17128544520026	12.110313557577715
Netherlands	2020-04-28	0.6661993719327416	1.137618418987036	0.1507602357236827	0.8971002195027609	0.4400794486773102	0.20678121136582134	0.0007740629958372657	0.04814738247880807	0.01182067555520123	7	2020-10-29	2020-03-12	2020-03-23	2020-03-12	2020-03-14	2020-03-12	1.0	47	1.0	47	1.0	47	1.0	36.0	1.0	45.0		10.529168584501466	-12.951682010549922	-16.100235457347576
Netherlands	2020-04-29	0.6632278528193767	1.147189150924613	0.15986753665838915	0.8943238849842209	0.4339529862473067	0.20678121136582134	0.0007740629958372657	0.04814738247880807	0.01182067555520123	7	2020-10-29	2020-03-12	2020-03-23	2020-03-12	2020-03-14	2020-03-12	1.0	48	1.0	48	1.0	48	1.0	37.0	1.0	46.0		16.339074090805198	4.082022555815837	-1.913520175354022
Netherlands	2020-04-30	0.6646890432138562	1.1505546181909996	0.15396601637846474	0.8979380821260831	0.4341035856185669	0.20678121136582134	0.0007740629958372657	0.04814738247880807	0.01182067555520123	7	2020-10-29	2020-03-12	2020-03-23	2020-03-12	2020-03-14	2020-03-12	1.0	49	1.0	49	1.0	49	1.0	38.0	1.0	47.0		16.211293962181077	0.4074150898714408	-8.673754463240304
Netherlands	2020-05-01	0.6574022786207635	1.1566142067597114	0.13620425550008208	0.8931672106323364	0.41909358287135934	0.20678121136582134	0.0007740629958372657	0.04814738247880807	0.01182067555520123	7	2020-10-29	2020-03-12	2020-03-23	2020-03-12	2020-03-14	2020-03-12	1.0	50	1.0	50	1.0	50	1.0	39.0	1.0	48.0		10.202635222092638	0.105599290896947	-14.21447042062683
Netherlands	2020-05-02	0.6445469370010544	1.150829774873687	0.11920365003706825	0.8846393084296986	0.4031542790654441	0.20678121136582134	0.0007740629958372657	0.04814738247880807	0.01182067555520123	7	2020-10-29	2020-03-12	2020-03-23	2020-03-12	2020-03-14	2020-03-12	1.0	51	1.0	51	1.0	51	1.0	40.0	1.0	49.0		10.589332003068206	-9.588542079303203	1.931754118224291
Netherlands	2020-05-03	0.6306710707912703	1.1516751154817209	0.09295909897977628	0.8783864264248477	0.3826018822983256	0.20678121136582134	0.0007740629958372657	0.04814738247880807	0.01182067555520123	7	2020-10-29	2020-03-12	2020-03-23	2020-03-12	2020-03-14	2020-03-12	1.0	52	1.0	52	1.0	52	1.0	41.0	1.0	50.0		29.78705510018825	15.246824957244241	24.252104243686368
Netherlands	2020-05-04	0.6169816024759119	1.1607600671850695	0.04730313319476398	0.8755866370602637	0.3569044995118792	0.20678121136582134	0.0007740629958372657	0.04814738247880807	0.01182067555520123	7	2020-10-29	2020-03-12	2020-03-23	2020-03-12	2020-03-14	2020-03-12	1.0	53	1.0	53	1.0	53	1.0	42.0	1.0	51.0	0.16899999999999998	12.110313557577715	1.854249000462977	17.01621335700196
Netherlands	2020-05-05	0.6134191035435925	1.1895674411050845	0.015728907226168598	0.8880974925250863	0.3376249626645863	0.20678121136582134	0.0007740629958372657	0.04814738247880807	0.01182067555520123	7	2020-10-29	2020-03-12	2020-03-23	2020-03-12	2020-03-14	2020-03-12	1.0	54	1.0	54	1.0	54	1.0	43.0	1.0	52.0	0.159	-16.100235457347576	10.529168584501466	30.00035593073852
Netherlands	2020-05-06	0.6092237963405451	1.2317464319487987	0.0	0.9036299984970774	0.3156299333667065	0.20678121136582134	0.0007740629958372657	0.04814738247880807	0.01182067555520123	7	2020-10-29	2020-03-12	2020-03-23	2020-03-12	2020-03-14	2020-03-12	1.0	55	1.0	55	1.0	55	1.0	44.0	1.0	53.0		-1.913520175354022	16.339074090805198	29.863390453733473
Norway	2020-03-07	2.719968127279196	3.7062977116534763	1.7985654123401351	3.166361249356948	2.2680959061526584	0.050854746710057935	0.0077843299831859	0.08202777331595615	0.021039781600836787	7	2020-10-29	2020-03-15	2020-03-24	2020-03-12	2020-03-13	2020-03-16	0.0	-5	0.0	-9	0.0	-8	0.0	-17.0	0.0	-6.0		57.79030984689289	60.37818625588694	67.48403769111493
Norway	2020-03-08	2.739069792920384	3.6469825815198207	1.8615429781243449	3.1577319758228115	2.3158819817643184	0.050854746710057935	0.0077843299831859	0.08202777331595615	0.021039781600836787	7	2020-10-29	2020-03-15	2020-03-24	2020-03-12	2020-03-13	2020-03-16	0.0	-4	0.0	-8	0.0	-7	0.0	-16.0	0.0	-5.0		41.38355081926575	64.77025912538888	32.01959028786682
Norway	2020-03-09	2.8567885695697637	3.7944693515739543	1.9644885609759588	3.2890362063314065	2.4191330250999514	0.050854746710057935	0.0077843299831859	0.08202777331595615	0.021039781600836787	7	2020-10-29	2020-03-15	2020-03-24	2020-03-12	2020-03-13	2020-03-16	0.0	-3	0.0	-7	0.0	-6	0.0	-15.0	0.0	-4.0		59.51603599006639	68.1733457574103	60.47662664080162
Norway	2020-03-10	3.106654083188365	4.509851120535243	2.045969234426996	3.65299475178914	2.5379100508893844	0.050854746710057935	0.0077843299831859	0.08202777331595615	0.021039781600836787	7	2020-10-29	2020-03-15	2020-03-24	2020-03-12	2020-03-13	2020-03-16	0.0	-2	0.0	-6	0.0	-5	0.0	-14.0	0.0	-3.0		59.945900035165	63.098353136630905	51.47696669283105
Norway	2020-03-11	2.9099174003255097	4.031147962610996	1.9764908773174048	3.3864630459254466	2.423902593306689	0.050854746710057935	0.0077843299831859	0.08202777331595615	0.021039781600836787	7	2020-10-29	2020-03-15	2020-03-24	2020-03-12	2020-03-13	2020-03-16	0.0	-1	0.0	-5	0.0	-4	0.0	-13.0	0.0	-2.0		61.254426736572896	69.30515246011952	57.299526330082784
Norway	2020-03-12	2.628442564070604	3.4860006605294664	1.843151389420377	3.008205144764871	2.2400967990064125	0.050854746710057935	0.0077843299831859	0.08202777331595615	0.021039781600836787	7	2020-10-29	2020-03-15	2020-03-24	2020-03-12	2020-03-13	2020-03-16	1.0	0	0.0	-4	0.0	-3	0.0	-12.0	0.0	-1.0		72.09607523267468	64.28626036602297	58.28376994149104
Norway	2020-03-13	2.4503215515793384	3.2652759291082485	1.7131788742293117	2.8025672088487266	2.08755415175804	0.050854746710057935	0.0077843299831859	0.08202777331595615	0.021039781600836787	7	2020-10-29	2020-03-15	2020-03-24	2020-03-12	2020-03-13	2020-03-16	1.0	1	0.0	-3	0.0	-2	0.0	-11.0	1.0	0.0		66.90278395073852	67.29327506727446	8.330910673855794
Norway	2020-03-14	2.1553906949440025	2.869073735641133	1.420388410540478	2.4884250667043863	1.8246585626364336	0.050854746710057935	0.0077843299831859	0.08202777331595615	0.021039781600836787	7	2020-10-29	2020-03-15	2020-03-24	2020-03-12	2020-03-13	2020-03-16	1.0	2	0.0	-2	0.0	-1	0.0	-10.0	1.0	1.0		67.48403769111493	57.79030984689289	14.171419006055652
Norway	2020-03-15	1.960681848768336	2.6611750968181767	1.1685572651780718	2.2971627875640057	1.627277672102837	0.050854746710057935	0.0077843299831859	0.08202777331595615	0.021039781600836787	7	2020-10-29	2020-03-15	2020-03-24	2020-03-12	2020-03-13	2020-03-16	1.0	3	0.0	-1	1.0	0	0.0	-9.0	1.0	2.0		32.01959028786682	41.38355081926575	-50.76653680842956
Norway	2020-03-16	1.8120761669704284	2.515963091236176	0.9731707599481147	2.1551255514743515	1.4760296687559478	0.050854746710057935	0.0077843299831859	0.08202777331595615	0.021039781600836787	7	2020-10-29	2020-03-15	2020-03-24	2020-03-12	2020-03-13	2020-03-16	1.0	4	1.0	0	1.0	1	0.0	-8.0	1.0	3.0		60.47662664080162	59.51603599006639	-1.8136101437808778
Norway	2020-03-17	1.7141642687092586	2.4154093409737194	0.8922994750667329	2.059070321403848	1.3757547919278488	0.050854746710057935	0.0077843299831859	0.08202777331595615	0.021039781600836787	7	2020-10-29	2020-03-15	2020-03-24	2020-03-12	2020-03-13	2020-03-16	1.0	5	1.0	1	1.0	2	0.0	-7.0	1.0	4.0	0.6609999999999999	51.47696669283105	59.945900035165	-14.85696907985295
Norway	2020-03-18	1.6460549723630598	2.3399546231047403	0.8335746446431389	1.9868131899389416	1.3075355440636676	0.050854746710057935	0.0077843299831859	0.08202777331595615	0.021039781600836787	7	2020-10-29	2020-03-15	2020-03-24	2020-03-12	2020-03-13	2020-03-16	1.0	6	1.0	2	1.0	3	0.0	-6.0	1.0	5.0	1.268	57.299526330082784	61.254426736572896	-14.083013766954425
Norway	2020-03-19	1.6350332622342618	2.3250580583842213	0.8793645000909999	1.960702503565212	1.307620809803714	0.050854746710057935	0.0077843299831859	0.08202777331595615	0.021039781600836787	7	2020-10-29	2020-03-15	2020-03-24	2020-03-12	2020-03-13	2020-03-16	1.0	7	1.0	3	1.0	4	0.0	-5.0	1.0	6.0	1.1179999999999999	58.28376994149104	72.09607523267468	-9.655635374858878
Norway	2020-03-20	1.60588597359422	2.2908155809395465	0.8525343884424704	1.9308997891964488	1.2816340649383198	0.050854746710057935	0.0077843299831859	0.08202777331595615	0.021039781600836787	7	2020-10-29	2020-03-15	2020-03-24	2020-03-12	2020-03-13	2020-03-16	1.0	8	1.0	4	1.0	5	0.0	-4.0	1.0	7.0	1.6880000000000002	8.330910673855794	66.90278395073852	-6.762778473902611
Norway	2020-03-21	1.5896666347552866	2.2767575492636145	0.8613159467542115	1.9125577994920344	1.2639213500880038	0.050854746710057935	0.0077843299831859	0.08202777331595615	0.021039781600836787	7	2020-10-29	2020-03-15	2020-03-24	2020-03-12	2020-03-13	2020-03-16	1.0	9	1.0	5	1.0	6	0.0	-3.0	1.0	8.0	1.054	14.171419006055652	67.48403769111493	28.61161525725088
Norway	2020-03-22	1.570438342466267	2.2802322059493143	0.8500319957079339	1.8881045524164295	1.25331493068353	0.050854746710057935	0.0077843299831859	0.08202777331595615	0.021039781600836787	7	2020-10-29	2020-03-15	2020-03-24	2020-03-12	2020-03-13	2020-03-16	1.0	10	1.0	6	1.0	7	0.0	-2.0	1.0	9.0	0.912	-50.76653680842956	32.01959028786682	-32.317621001719836
Norway	2020-03-23	1.5207409824379283	2.2387400759106524	0.8111847511647956	1.8374634449448963	1.1984828858403695	0.050854746710057935	0.0077843299831859	0.08202777331595615	0.021039781600836787	7	2020-10-29	2020-03-15	2020-03-24	2020-03-12	2020-03-13	2020-03-16	1.0	11	1.0	7	1.0	8	0.0	-1.0	1.0	10.0	1.265	-1.8136101437808778	60.47662664080162	-20.681944927952994
Norway	2020-03-24	1.474214575481516	2.1834500466898428	0.7599566340113106	1.7850894961279218	1.1552828003229407	0.050854746710057935	0.0077843299831859	0.08202777331595615	0.021039781600836787	7	2020-10-29	2020-03-15	2020-03-24	2020-03-12	2020-03-13	2020-03-16	1.0	12	1.0	8	1.0	9	1.0	0.0	1.0	11.0	1.726	-14.85696907985295	51.47696669283105	-26.52445824143609
Norway	2020-03-25	1.4307230886393314	2.1369262281820816	0.7191661262165504	1.7465002633448583	1.1158794899508615	0.050854746710057935	0.0077843299831859	0.08202777331595615	0.021039781600836787	7	2020-10-29	2020-03-15	2020-03-24	2020-03-12	2020-03-13	2020-03-16	1.0	13	1.0	9	1.0	10	1.0	1.0	1.0	12.0	0.45799999999999996	-14.083013766954425	57.299526330082784	-21.90398283978325
Norway	2020-03-26	1.399099623329417	2.1029900119009857	0.6937563486688452	1.7165870466974964	1.0819711852033052	0.050854746710057935	0.0077843299831859	0.08202777331595615	0.021039781600836787	7	2020-10-29	2020-03-15	2020-03-24	2020-03-12	2020-03-13	2020-03-16	1.0	14	1.0	10	1.0	11	1.0	2.0	1.0	13.0	0.14800000000000002	-9.655635374858878	58.28376994149104	-6.7089304096152995
Norway	2020-03-27	1.3569769850344875	2.0623452430402827	0.6486577885551101	1.67347756474701	1.0379055544355935	0.050854746710057935	0.0077843299831859	0.08202777331595615	0.021039781600836787	7	2020-10-29	2020-03-15	2020-03-24	2020-03-12	2020-03-13	2020-03-16	1.0	15	1.0	11	1.0	12	1.0	3.0	1.0	14.0	0.764	-6.762778473902611	8.330910673855794	-11.139292168540004
Norway	2020-03-28	1.2708349605431453	1.9717721735537443	0.5490786017876048	1.5926082476580126	0.9500190811751896	0.050854746710057935	0.0077843299831859	0.08202777331595615	0.021039781600836787	7	2020-10-29	2020-03-15	2020-03-24	2020-03-12	2020-03-13	2020-03-16	1.0	16	1.0	12	1.0	13	1.0	4.0	1.0	15.0	0.8390000000000001	28.61161525725088	14.171419006055652	4.812437569491157
Norway	2020-03-29	1.1949697494090687	1.8841899772489443	0.4690316837773334	1.5146296924751437	0.8743904545547553	0.050854746710057935	0.0077843299831859	0.08202777331595615	0.021039781600836787	7	2020-10-29	2020-03-15	2020-03-24	2020-03-12	2020-03-13	2020-03-16	1.0	17	1.0	13	1.0	14	1.0	5.0	1.0	16.0	0.47100000000000003	-32.317621001719836	-50.76653680842956	-30.876353519731317
Norway	2020-03-30	1.1193394989409071	1.8072054645356042	0.397428311937494	1.4410140255384314	0.7962282199451812	0.050854746710057935	0.0077843299831859	0.08202777331595615	0.021039781600836787	7	2020-10-29	2020-03-15	2020-03-24	2020-03-12	2020-03-13	2020-03-16	1.0	18	1.0	14	1.0	15	1.0	6.0	1.0	17.0	0.379	-20.681944927952994	-1.8136101437808778	1.5435963935536037
Norway	2020-03-31	1.0749044275627722	1.7639789434390292	0.3492192116427392	1.3995408157828335	0.7556763957089201	0.050854746710057935	0.0077843299831859	0.08202777331595615	0.021039781600836787	7	2020-10-29	2020-03-15	2020-03-24	2020-03-12	2020-03-13	2020-03-16	1.0	19	1.0	15	1.0	16	1.0	7.0	1.0	18.0	0.564	-26.52445824143609	-14.85696907985295	-1.9377762691516278
Norway	2020-04-01	1.0435572141894107	1.7366009857681308	0.31514655711566264	1.362780435456851	0.7238761723208657	0.050854746710057935	0.0077843299831859	0.08202777331595615	0.021039781600836787	7	2020-10-29	2020-03-15	2020-03-24	2020-03-12	2020-03-13	2020-03-16	1.0	20	1.0	16	1.0	17	1.0	8.0	1.0	19.0	0.741	-21.90398283978325	-14.083013766954425	-4.423450432244578
Norway	2020-04-02	1.0130833134948167	1.6998506202618358	0.2790858739605755	1.3356754830733562	0.6945892904930006	0.050854746710057935	0.0077843299831859	0.08202777331595615	0.021039781600836787	7	2020-10-29	2020-03-15	2020-03-24	2020-03-12	2020-03-13	2020-03-16	1.0	21	1.0	17	1.0	18	1.0	9.0	1.0	20.0	0.797	-6.7089304096152995	-9.655635374858878	-16.849925929694205
Norway	2020-04-03	0.9604099071569172	1.651306804125456	0.22196614171150053	1.2808480035072811	0.6386491877313286	0.050854746710057935	0.0077843299831859	0.08202777331595615	0.021039781600836787	7	2020-10-29	2020-03-15	2020-03-24	2020-03-12	2020-03-13	2020-03-16	1.0	22	1.0	18	1.0	19	1.0	10.0	1.0	21.0	0.627	-11.139292168540004	-6.762778473902611	-4.056663283786506
Norway	2020-04-04	0.9063307165825606	1.5970888288452614	0.1645530139286372	1.2319853434203896	0.5846488387127184	0.050854746710057935	0.0077843299831859	0.08202777331595615	0.021039781600836787	7	2020-10-29	2020-03-15	2020-03-24	2020-03-12	2020-03-13	2020-03-16	1.0	23	1.0	19	1.0	20	1.0	11.0	1.0	22.0	0.716	4.812437569491157	28.61161525725088	14.30195878341944
Norway	2020-04-05	0.8585686185142879	1.5491177727378609	0.11279132078767685	1.1851415344805194	0.53507462741021	0.050854746710057935	0.0077843299831859	0.08202777331595615	0.021039781600836787	7	2020-10-29	2020-03-15	2020-03-24	2020-03-12	2020-03-13	2020-03-16	1.0	24	1.0	20	1.0	21	1.0	12.0	1.0	23.0	0.525	-30.876353519731317	-32.317621001719836	-13.608729905023289
Norway	2020-04-06	0.8291715476746159	1.5202040025018246	0.08692182313466834	1.1609509348894214	0.4990027201789693	0.050854746710057935	0.0077843299831859	0.08202777331595615	0.021039781600836787	7	2020-10-29	2020-03-15	2020-03-24	2020-03-12	2020-03-13	2020-03-16	1.0	25	1.0	21	1.0	22	1.0	13.0	1.0	24.0	0.478	1.5435963935536037	-20.681944927952994	41.486672903969534
Norway	2020-04-07	0.7929324465354305	1.479598401254099	0.03841173076121307	1.122544095364981	0.4671784061311362	0.050854746710057935	0.0077843299831859	0.08202777331595615	0.021039781600836787	7	2020-10-29	2020-03-15	2020-03-24	2020-03-12	2020-03-13	2020-03-16	1.0	26	1.0	22	1.0	23	1.0	14.0	1.0	25.0	0.479	-1.9377762691516278	-26.52445824143609	56.82853433386973
Norway	2020-04-08	0.732022102083191	1.412512088160992	0.0	1.0703199928320328	0.3997667677734608	0.050854746710057935	0.0077843299831859	0.08202777331595615	0.021039781600836787	7	2020-10-29	2020-03-15	2020-03-24	2020-03-12	2020-03-13	2020-03-16	1.0	27	1.0	23	1.0	24	1.0	15.0	1.0	26.0	0.7709999999999999	-4.423450432244578	-21.90398283978325	27.379633791810384
Norway	2020-04-09	0.7226033741289772	1.4140861904920354	0.0	1.0516532097675262	0.3940314660327795	0.050854746710057935	0.0077843299831859	0.08202777331595615	0.021039781600836787	7	2020-10-29	2020-03-15	2020-03-24	2020-03-12	2020-03-13	2020-03-16	1.0	28	1.0	24	1.0	25	1.0	16.0	1.0	27.0	0.545	-16.849925929694205	-6.7089304096152995	-8.100679210089583
Norway	2020-04-10	0.7116554705073598	1.4071199100213376	0.0	1.033975993235501	0.3836280630960897	0.050854746710057935	0.0077843299831859	0.08202777331595615	0.021039781600836787	7	2020-10-29	2020-03-15	2020-03-24	2020-03-12	2020-03-13	2020-03-16	1.0	29	1.0	25	1.0	26	1.0	17.0	1.0	28.0	0.39399999999999996	-4.056663283786506	-11.139292168540004	-10.040079065393146
Norway	2020-04-11	0.7029821467624109	1.3924635818375617	0.0	1.0276799562228187	0.37830656663619655	0.050854746710057935	0.0077843299831859	0.08202777331595615	0.021039781600836787	7	2020-10-29	2020-03-15	2020-03-24	2020-03-12	2020-03-13	2020-03-16	1.0	30	1.0	26	1.0	27	1.0	18.0	1.0	29.0	0.205	14.30195878341944	4.812437569491157	-7.631438598224705
Norway	2020-04-12	0.7005124339330012	1.3922586114493796	0.0	1.0288859059476678	0.3728997602446631	0.050854746710057935	0.0077843299831859	0.08202777331595615	0.021039781600836787	7	2020-10-29	2020-03-15	2020-03-24	2020-03-12	2020-03-13	2020-03-16	1.0	31	1.0	27	1.0	28	1.0	19.0	1.0	30.0	0.40700000000000003	-13.608729905023289	-30.876353519731317	-19.76510049804434
Norway	2020-04-13	0.6893713602460048	1.371791266004637	0.0	1.0121084254092558	0.37059413786937	0.050854746710057935	0.0077843299831859	0.08202777331595615	0.021039781600836787	7	2020-10-29	2020-03-15	2020-03-24	2020-03-12	2020-03-13	2020-03-16	1.0	32	1.0	28	1.0	29	1.0	20.0	1.0	31.0	0.151	41.486672903969534	1.5435963935536037	-51.61295170414965
Norway	2020-04-14	0.688239817164145	1.3710093046641851	0.0	1.0113572129165729	0.36705556946135776	0.050854746710057935	0.0077843299831859	0.08202777331595615	0.021039781600836787	7	2020-10-29	2020-03-15	2020-03-24	2020-03-12	2020-03-13	2020-03-16	1.0	33	1.0	29	1.0	30	1.0	21.0	1.0	32.0	0.233	56.82853433386973	-1.9377762691516278	1.4432432042816923
Norway	2020-04-15	0.7267215948110317	1.4272899224392537	0.019728711746725747	1.051305746295848	0.4016665009893081	0.050854746710057935	0.0077843299831859	0.08202777331595615	0.021039781600836787	7	2020-10-29	2020-03-15	2020-03-24	2020-03-12	2020-03-13	2020-03-16	1.0	34	1.0	30	1.0	31	1.0	22.0	1.0	33.0	0.304	27.379633791810384	-4.423450432244578	16.088929081412147
Norway	2020-04-16	0.7433536313139092	1.4505623065720816	0.0378613063450316	1.0635171452084429	0.4206727471617655	0.050854746710057935	0.0077843299831859	0.08202777331595615	0.021039781600836787	7	2020-10-29	2020-03-15	2020-03-24	2020-03-12	2020-03-13	2020-03-16	1.0	35	1.0	31	1.0	32	1.0	23.0	1.0	34.0	0.644	-8.100679210089583	-16.849925929694205	20.647270737997488
Norway	2020-04-17	0.7148559293626584	1.4014298052553458	0.009350719153327636	1.0360388624836443	0.3937399298599715	0.050854746710057935	0.0077843299831859	0.08202777331595615	0.021039781600836787	7	2020-10-29	2020-03-15	2020-03-24	2020-03-12	2020-03-13	2020-03-16	1.0	36	1.0	32	1.0	33	1.0	24.0	1.0	35.0	0.466	-10.040079065393146	-4.056663283786506	33.676637863476394
Norway	2020-04-18	0.7207516887743084	1.4092401939437442	0.009933084614137557	1.0373722707547135	0.4034129036070289	0.050854746710057935	0.0077843299831859	0.08202777331595615	0.021039781600836787	7	2020-10-29	2020-03-15	2020-03-24	2020-03-12	2020-03-13	2020-03-16	1.0	37	1.0	33	1.0	34	1.0	25.0	1.0	36.0	0.633	-7.631438598224705	14.30195878341944	61.61973484580711
Norway	2020-04-19	0.7092167315391902	1.3976100655551955	0.0	1.0240735397578502	0.3896824090871995	0.050854746710057935	0.0077843299831859	0.08202777331595615	0.021039781600836787	7	2020-10-29	2020-03-15	2020-03-24	2020-03-12	2020-03-13	2020-03-16	1.0	38	1.0	34	1.0	35	1.0	26.0	1.0	37.0	0.461	-19.76510049804434	-13.608729905023289
Norway	2020-04-20	0.7209275378535475	1.4185901702071255	0.022900847709096842	1.0377799596957011	0.40337967125857255	0.050854746710057935	0.0077843299831859	0.08202777331595615	0.021039781600836787	7	2020-10-29	2020-03-15	2020-03-24	2020-03-12	2020-03-13	2020-03-16	1.0	39	1.0	35	1.0	36	1.0	27.0	1.0	38.0	0.201	-51.61295170414965	41.486672903969534	56.80421275602346
Norway	2020-04-21	0.7300786141763469	1.4294207842476534	0.025950738462307662	1.0480189096928088	0.4105869904055184	0.050854746710057935	0.0077843299831859	0.08202777331595615	0.021039781600836787	7	2020-10-29	2020-03-15	2020-03-24	2020-03-12	2020-03-13	2020-03-16	1.0	40	1.0	36	1.0	37	1.0	28.0	1.0	39.0	0.373	1.4432432042816923	56.82853433386973	70.95562342438642
Norway	2020-04-22	0.7660091999451011	1.4935219956201509	0.08057942032653698	1.0845390735241638	0.4421619473829945	0.050854746710057935	0.0077843299831859	0.08202777331595615	0.021039781600836787	7	2020-10-29	2020-03-15	2020-03-24	2020-03-12	2020-03-13	2020-03-16	1.0	41	1.0	37	1.0	38	1.0	29.0	1.0	40.0	0.623	16.088929081412147	27.379633791810384	66.53099971482057
Norway	2020-04-23	0.7371011769193545	1.4446662794385288	0.03472949750106735	1.061162461646128	0.4136700747204332	0.050854746710057935	0.0077843299831859	0.08202777331595615	0.021039781600836787	7	2020-10-29	2020-03-15	2020-03-24	2020-03-12	2020-03-13	2020-03-16	1.0	42	1.0	38	1.0	39	1.0	30.0	1.0	41.0	0.634	20.647270737997488	-8.100679210089583	50.620677467738886
Norway	2020-04-24	0.7105030574806516	1.4057057461538198	0.0	1.0364043978045103	0.3875557710489991	0.050854746710057935	0.0077843299831859	0.08202777331595615	0.021039781600836787	7	2020-10-29	2020-03-15	2020-03-24	2020-03-12	2020-03-13	2020-03-16	1.0	43	1.0	39	1.0	40	1.0	31.0	1.0	42.0	0.5589999999999999	33.676637863476394	-10.040079065393146	30.591544272251536
Norway	2020-04-25	0.6901852257346679	1.3779644190527385	0.0	1.0160912955682542	0.3670312877353305	0.050854746710057935	0.0077843299831859	0.08202777331595615	0.021039781600836787	7	2020-10-29	2020-03-15	2020-03-24	2020-03-12	2020-03-13	2020-03-16	1.0	44	1.0	40	1.0	41	1.0	32.0	1.0	43.0		61.61973484580711	-7.631438598224705	61.755473566639736
Norway	2020-04-26	0.6898666143882074	1.3815892135341268	0.0	1.0184477769794849	0.3683663414164873	0.050854746710057935	0.0077843299831859	0.08202777331595615	0.021039781600836787	7	2020-10-29	2020-03-15	2020-03-24	2020-03-12	2020-03-13	2020-03-16	1.0	45	1.0	41	1.0	42	1.0	33.0	1.0	44.0			-19.76510049804434
Norway	2020-04-27	0.7178297190384157	1.419159464566902	0.011515569119319724	1.041463671354212	0.3917950672030365	0.050854746710057935	0.0077843299831859	0.08202777331595615	0.021039781600836787	7	2020-10-29	2020-03-15	2020-03-24	2020-03-12	2020-03-13	2020-03-16	1.0	46	1.0	42	1.0	43	1.0	34.0	1.0	45.0		56.80421275602346	-51.61295170414965	19.184935215782573
Norway	2020-04-28	0.7183037093230119	1.437964085484566	0.0018043259965906386	1.04483327908942	0.3897907519862046	0.050854746710057935	0.0077843299831859	0.08202777331595615	0.021039781600836787	7	2020-10-29	2020-03-15	2020-03-24	2020-03-12	2020-03-13	2020-03-16	1.0	47	1.0	43	1.0	44	1.0	35.0	1.0	46.0	0.302	70.95562342438642	1.4432432042816923	35.09206184889565
Norway	2020-04-29	0.7092343655553698	1.4250042558649685	0.0	1.039732185081629	0.3809193588400472	0.050854746710057935	0.0077843299831859	0.08202777331595615	0.021039781600836787	7	2020-10-29	2020-03-15	2020-03-24	2020-03-12	2020-03-13	2020-03-16	1.0	48	1.0	44	1.0	45	1.0	36.0	1.0	47.0	0.585	66.53099971482057	16.088929081412147	42.13534676414032
Norway	2020-04-30	0.6997396436625504	1.4179584800760785	0.0	1.0338401525987466	0.3648429566340359	0.050854746710057935	0.0077843299831859	0.08202777331595615	0.021039781600836787	7	2020-10-29	2020-03-15	2020-03-24	2020-03-12	2020-03-13	2020-03-16	1.0	49	1.0	45	1.0	46	1.0	37.0	1.0	48.0	0.639	50.620677467738886	20.647270737997488	57.362848620752565
Norway	2020-05-01	0.7091331398144622	1.4299923875836524	0.0	1.0513429613306158	0.3634360376611652	0.050854746710057935	0.0077843299831859	0.08202777331595615	0.021039781600836787	7	2020-10-29	2020-03-15	2020-03-24	2020-03-12	2020-03-13	2020-03-16	1.0	50	1.0	46	1.0	47	1.0	38.0	1.0	49.0		30.591544272251536	33.676637863476394	-21.204661306281416
Norway	2020-05-02	0.7174372045473988	1.4489753940209766	0.0	1.0658350732488595	0.36480307504280907	0.050854746710057935	0.0077843299831859	0.08202777331595615	0.021039781600836787	7	2020-10-29	2020-03-15	2020-03-24	2020-03-12	2020-03-13	2020-03-16	1.0	51	1.0	47	1.0	48	1.0	39.0	1.0	50.0		61.755473566639736	61.61973484580711	77.25936174578938
Norway	2020-05-03	0.7451109985368976	1.5095606672273487	0.0	1.1028146697276566	0.3844614978162808	0.050854746710057935	0.0077843299831859	0.08202777331595615	0.021039781600836787	7	2020-10-29	2020-03-15	2020-03-24	2020-03-12	2020-03-13	2020-03-16	1.0	52	1.0	48	1.0	49	1.0	40.0	1.0	51.0
Norway	2020-05-04	0.7786977471982119	1.5951355489875791	0.0	1.1453601358627084	0.4075709243366625	0.050854746710057935	0.0077843299831859	0.08202777331595615	0.021039781600836787	7	2020-10-29	2020-03-15	2020-03-24	2020-03-12	2020-03-13	2020-03-16	1.0	53	1.0	49	1.0	50	1.0	41.0	1.0	52.0		19.184935215782573	56.80421275602346	42.0816489716378
Norway	2020-05-05	0.7853708003894795	1.6431347081405403	0.0	1.1797091909311217	0.3929772951615842	0.050854746710057935	0.0077843299831859	0.08202777331595615	0.021039781600836787	7	2020-10-29	2020-03-15	2020-03-24	2020-03-12	2020-03-13	2020-03-16	1.0	54	1.0	50	1.0	51	1.0	42.0	1.0	53.0		35.09206184889565	70.95562342438642	49.13239458053668
Norway	2020-05-06	0.7857103145988178	1.7156697124548232	0.0	1.2099875564963043	0.3571867654601715	0.050854746710057935	0.0077843299831859	0.08202777331595615	0.021039781600836787	7	2020-10-29	2020-03-15	2020-03-24	2020-03-12	2020-03-13	2020-03-16	1.0	55	1.0	51	1.0	52	1.0	43.0	1.0	54.0		42.13534676414032	66.53099971482057	53.75286998218954
Portugal	2020-03-14	3.0720858582654205	4.020525488084926	2.2057174893523963	3.4960461241732776	2.6404685604221614	0.12522260244117656	0.001977999515761386	0.06354391762972983	0.01901600656982349	7	2020-10-29	2020-03-19	2020-03-22	2020-03-12	2020-03-14	2020-03-12	1.0	2	1.0	2	0.0	-5	0.0	-8.0	1.0	0.0	0.12300000000000001	77.84606753676057	61.23150126265229	-5.658576670138799
Portugal	2020-03-15	3.0476921795021754	3.8975380314133137	2.2406922196840484	3.438732636728684	2.6498941370764784	0.12522260244117656	0.001977999515761386	0.06354391762972983	0.01901600656982349	7	2020-10-29	2020-03-19	2020-03-22	2020-03-12	2020-03-14	2020-03-12	1.0	3	1.0	3	0.0	-4	0.0	-7.0	1.0	1.0	0.09300000000000001	60.00483816626394	41.53026155494483	-42.651565443801914
Portugal	2020-03-16	3.0012598705977496	3.7954843542470527	2.232932449143535	3.367706073384781	2.6305200531863417	0.12522260244117656	0.001977999515761386	0.06354391762972983	0.01901600656982349	7	2020-10-29	2020-03-19	2020-03-22	2020-03-12	2020-03-14	2020-03-12	1.0	4	1.0	4	0.0	-3	0.0	-6.0	1.0	2.0	0.16399999999999998	72.49668245595024	70.40110196664014	-34.50659241764968
Portugal	2020-03-17	2.9646034053500374	3.722985855853485	2.2368835689138136	3.3138592009313514	2.6106776935288187	0.12522260244117656	0.001977999515761386	0.06354391762972983	0.01901600656982349	7	2020-10-29	2020-03-19	2020-03-22	2020-03-12	2020-03-14	2020-03-12	1.0	5	1.0	5	0.0	-2	0.0	-5.0	1.0	3.0	0.226	73.94224803392513	61.622227480387444	-45.36010967680419
Portugal	2020-03-18	2.920938521713997	3.661049042501272	2.2085887535357185	3.2618367094377447	2.580159759245554	0.12522260244117656	0.001977999515761386	0.06354391762972983	0.01901600656982349	7	2020-10-29	2020-03-19	2020-03-22	2020-03-12	2020-03-14	2020-03-12	1.0	6	1.0	6	0.0	-1	0.0	-4.0	1.0	4.0	0.24100000000000002	79.2824911175146	72.20411302324385	-44.75038899010999
Portugal	2020-03-19	3.06588573585433	3.932406041216812	2.298120534648316	3.4415815080887016	2.683837979691773	0.12522260244117656	0.001977999515761386	0.06354391762972983	0.01901600656982349	7	2020-10-29	2020-03-19	2020-03-22	2020-03-12	2020-03-14	2020-03-12	1.0	7	1.0	7	1.0	0	0.0	-3.0	1.0	5.0	0.244	60.88764249596968	72.63369647273954	-72.013052432258
Portugal	2020-03-20	2.909758208715492	3.679025266968205	2.201202325473905	3.2538427882570065	2.5628950724092108	0.12522260244117656	0.001977999515761386	0.06354391762972983	0.01901600656982349	7	2020-10-29	2020-03-19	2020-03-22	2020-03-12	2020-03-14	2020-03-12	1.0	8	1.0	8	1.0	1	0.0	-2.0	1.0	6.0	0.315	31.52971098323226	70.97103474810368	-91.04810130410502
Portugal	2020-03-21	2.7651634825782523	3.483009641868544	2.0995262667482946	3.0915309749193867	2.437305535321202	0.12522260244117656	0.001977999515761386	0.06354391762972983	0.01901600656982349	7	2020-10-29	2020-03-19	2020-03-22	2020-03-12	2020-03-14	2020-03-12	1.0	9	1.0	9	1.0	2	0.0	-1.0	1.0	7.0	0.247	-5.658576670138799	77.84606753676057	-90.64188107893482
Portugal	2020-03-22	2.646289808294147	3.3294172841521696	1.9975056632939008	2.962874314166464	2.3313548096484094	0.12522260244117656	0.001977999515761386	0.06354391762972983	0.01901600656982349	7	2020-10-29	2020-03-19	2020-03-22	2020-03-12	2020-03-14	2020-03-12	1.0	10	1.0	10	1.0	3	1.0	0.0	1.0	8.0	0.207	-42.651565443801914	60.00483816626394	-94.6124365609079
Portugal	2020-03-23	2.5420661204620503	3.2229955286268455	1.893490236085616	2.8533518121661805	2.2326755224937727	0.12522260244117656	0.001977999515761386	0.06354391762972983	0.01901600656982349	7	2020-10-29	2020-03-19	2020-03-22	2020-03-12	2020-03-14	2020-03-12	1.0	11	1.0	11	1.0	4	1.0	1.0	1.0	9.0	0.41	-34.50659241764968	72.49668245595024	-85.54494542702761
Portugal	2020-03-24	2.4106967597685305	3.070052359754319	1.7667432787361323	2.710894987714641	2.109389923172742	0.12522260244117656	0.001977999515761386	0.06354391762972983	0.01901600656982349	7	2020-10-29	2020-03-19	2020-03-22	2020-03-12	2020-03-14	2020-03-12	1.0	12	1.0	12	1.0	5	1.0	2.0	1.0	10.0	0.49200000000000005	-45.36010967680419	73.94224803392513	-85.37054623918799
Portugal	2020-03-25	2.33822986312874	2.9995903486126547	1.7053036388768643	2.6380223039107884	2.034300435888463	0.12522260244117656	0.001977999515761386	0.06354391762972983	0.01901600656982349	7	2020-10-29	2020-03-19	2020-03-22	2020-03-12	2020-03-14	2020-03-12	1.0	13	1.0	13	1.0	6	1.0	3.0	1.0	11.0	0.521	-44.75038899010999	79.2824911175146	-85.96839429337439
Portugal	2020-03-26	2.2288780507191905	2.888125891863526	1.5833761105242092	2.525766193745185	1.9312006767942416	0.12522260244117656	0.001977999515761386	0.06354391762972983	0.01901600656982349	7	2020-10-29	2020-03-19	2020-03-22	2020-03-12	2020-03-14	2020-03-12	1.0	14	1.0	14	1.0	7	1.0	4.0	1.0	12.0	0.6559999999999999	-72.013052432258	60.88764249596968	-87.48396332196398
Portugal	2020-03-27	2.1309457246558963	2.7869060582954424	1.4907013230645951	2.4249760331466383	1.8358057344858687	0.12522260244117656	0.001977999515761386	0.06354391762972983	0.01901600656982349	7	2020-10-29	2020-03-19	2020-03-22	2020-03-12	2020-03-14	2020-03-12	1.0	15	1.0	15	1.0	8	1.0	5.0	1.0	13.0	0.773	-91.04810130410502	31.52971098323226	-88.31241377273406
Portugal	2020-03-28	2.0248908892992588	2.6770584589903947	1.3812132184857684	2.321104066807459	1.7300369151355812	0.12522260244117656	0.001977999515761386	0.06354391762972983	0.01901600656982349	7	2020-10-29	2020-03-19	2020-03-22	2020-03-12	2020-03-14	2020-03-12	1.0	16	1.0	16	1.0	9	1.0	6.0	1.0	14.0	0.6759999999999999	-90.64188107893482	-5.658576670138799	-91.0011380885203
Portugal	2020-03-29	1.891907130835492	2.535926382031121	1.2279891836261765	2.1900492193393	1.5938867949182132	0.12522260244117656	0.001977999515761386	0.06354391762972983	0.01901600656982349	7	2020-10-29	2020-03-19	2020-03-22	2020-03-12	2020-03-14	2020-03-12	1.0	17	1.0	17	1.0	10	1.0	7.0	1.0	15.0	0.493	-94.6124365609079	-42.651565443801914	-101.12604038541836
Portugal	2020-03-30	1.7671521407158377	2.400972483670678	1.0911317822436393	2.067096577206971	1.4686582414990337	0.12522260244117656	0.001977999515761386	0.06354391762972983	0.01901600656982349	7	2020-10-29	2020-03-19	2020-03-22	2020-03-12	2020-03-14	2020-03-12	1.0	18	1.0	18	1.0	11	1.0	8.0	1.0	16.0	0.78	-85.54494542702761	-34.50659241764968	-94.19783077741502
Portugal	2020-03-31	1.6951986916433848	2.3261689671375083	1.0358766299825342	1.9928281239181471	1.4002287311125707	0.12522260244117656	0.001977999515761386	0.06354391762972983	0.01901600656982349	7	2020-10-29	2020-03-19	2020-03-22	2020-03-12	2020-03-14	2020-03-12	1.0	19	1.0	19	1.0	12	1.0	9.0	1.0	17.0	0.779	-85.37054623918799	-45.36010967680419	-87.73803262349928
Portugal	2020-04-01	1.593794770818902	2.2295473171613587	0.9279950851716461	1.89259772190902	1.294534606609251	0.12522260244117656	0.001977999515761386	0.06354391762972983	0.01901600656982349	7	2020-10-29	2020-03-19	2020-03-22	2020-03-12	2020-03-14	2020-03-12	1.0	20	1.0	20	1.0	13	1.0	10.0	1.0	18.0	0.846	-85.96839429337439	-44.75038899010999	-89.7104232449145
Portugal	2020-04-02	1.5023180457358996	2.135922175683315	0.8313841281466676	1.8056025339994373	1.197576210745331	0.12522260244117656	0.001977999515761386	0.06354391762972983	0.01901600656982349	7	2020-10-29	2020-03-19	2020-03-22	2020-03-12	2020-03-14	2020-03-12	1.0	21	1.0	21	1.0	14	1.0	11.0	1.0	19.0	0.9079999999999999	-87.48396332196398	-72.013052432258	-81.2861805836892
Portugal	2020-04-03	1.4236512343971537	2.0596641665607733	0.7475863571829682	1.7260792106222895	1.1230674723969143	0.12522260244117656	0.001977999515761386	0.06354391762972983	0.01901600656982349	7	2020-10-29	2020-03-19	2020-03-22	2020-03-12	2020-03-14	2020-03-12	1.0	22	1.0	22	1.0	15	1.0	12.0	1.0	20.0	0.9259999999999999	-88.31241377273406	-91.04810130410502	-84.64756836985993
Portugal	2020-04-04	1.3444203714492948	1.9812852893119213	0.6593450583041591	1.6505544654129132	1.038403634257092	0.12522260244117656	0.001977999515761386	0.06354391762972983	0.01901600656982349	7	2020-10-29	2020-03-19	2020-03-22	2020-03-12	2020-03-14	2020-03-12	1.0	23	1.0	23	1.0	16	1.0	13.0	1.0	21.0	0.888	-91.0011380885203	-90.64188107893482	-92.45710643004085
Portugal	2020-04-05	1.2877204218337648	1.921561953291569	0.6149721748698069	1.5947199288948055	0.9831741850517448	0.12522260244117656	0.001977999515761386	0.06354391762972983	0.01901600656982349	7	2020-10-29	2020-03-19	2020-03-22	2020-03-12	2020-03-14	2020-03-12	1.0	24	1.0	24	1.0	17	1.0	14.0	1.0	22.0	0.659	-101.12604038541836	-94.6124365609079	-108.3204833073584
Portugal	2020-04-06	1.2346681057752762	1.86463768396608	0.5483405952691289	1.541213924542594	0.9296341502797416	0.12522260244117656	0.001977999515761386	0.06354391762972983	0.01901600656982349	7	2020-10-29	2020-03-19	2020-03-22	2020-03-12	2020-03-14	2020-03-12	1.0	25	1.0	25	1.0	18	1.0	15.0	1.0	23.0	0.9009999999999999	-94.19783077741502	-85.54494542702761	-90.19025323354703
Portugal	2020-04-07	1.2131223913966742	1.845222839315463	0.5453639602469847	1.5169874847442362	0.9110320108416032	0.12522260244117656	0.001977999515761386	0.06354391762972983	0.01901600656982349	7	2020-10-29	2020-03-19	2020-03-22	2020-03-12	2020-03-14	2020-03-12	1.0	26	1.0	26	1.0	19	1.0	16.0	1.0	24.0	1.035	-87.73803262349928	-85.37054623918799	-80.44995373204128
Portugal	2020-04-08	1.195119341654847	1.8332272131850635	0.5229048173906851	1.4976709182396966	0.8926462287186371	0.12522260244117656	0.001977999515761386	0.06354391762972983	0.01901600656982349	7	2020-10-29	2020-03-19	2020-03-22	2020-03-12	2020-03-14	2020-03-12	1.0	27	1.0	27	1.0	20	1.0	17.0	1.0	25.0	1.1179999999999999	-89.7104232449145	-85.96839429337439	-75.45217767622864
Portugal	2020-04-09	1.182339030556348	1.8309250833695103	0.5178516785175052	1.4785971359273875	0.8840398853904248	0.12522260244117656	0.001977999515761386	0.06354391762972983	0.01901600656982349	7	2020-10-29	2020-03-19	2020-03-22	2020-03-12	2020-03-14	2020-03-12	1.0	28	1.0	28	1.0	21	1.0	18.0	1.0	26.0	1.197	-81.2861805836892	-87.48396332196398	-88.38446695621572
Portugal	2020-04-10	1.1643873585389548	1.8013666858250073	0.5021271354302181	1.4648213366918024	0.862194592382056	0.12522260244117656	0.001977999515761386	0.06354391762972983	0.01901600656982349	7	2020-10-29	2020-03-19	2020-03-22	2020-03-12	2020-03-14	2020-03-12	1.0	29	1.0	29	1.0	22	1.0	19.0	1.0	27.0	0.9990000000000001	-84.64756836985993	-88.31241377273406	-111.96210304329261
Portugal	2020-04-11	1.0790047332293822	1.7205819114370002	0.40347378830191305	1.3833701805805032	0.7761110531352662	0.12522260244117656	0.001977999515761386	0.06354391762972983	0.01901600656982349	7	2020-10-29	2020-03-19	2020-03-22	2020-03-12	2020-03-14	2020-03-12	1.0	30	1.0	30	1.0	23	1.0	20.0	1.0	28.0	0.893	-92.45710643004085	-91.0011380885203	-91.38845954585855
Portugal	2020-04-12	1.0204424140705224	1.6502864945038542	0.34094980251087315	1.3246529410972596	0.7186854869830527	0.12522260244117656	0.001977999515761386	0.06354391762972983	0.01901600656982349	7	2020-10-29	2020-03-19	2020-03-22	2020-03-12	2020-03-14	2020-03-12	1.0	31	1.0	31	1.0	24	1.0	21.0	1.0	29.0	0.511	-108.3204833073584	-101.12604038541836	-113.54696202373157
Portugal	2020-04-13	0.973634937556479	1.6122345789512504	0.2855829508117185	1.2784528645224176	0.6706894830679844	0.12522260244117656	0.001977999515761386	0.06354391762972983	0.01901600656982349	7	2020-10-29	2020-03-19	2020-03-22	2020-03-12	2020-03-14	2020-03-12	1.0	32	1.0	32	1.0	25	1.0	22.0	1.0	30.0	0.871	-90.19025323354703	-94.19783077741502	-98.18856387601262
Portugal	2020-04-14	0.9560003993262146	1.5847964109084018	0.27867628698696323	1.2581967667339735	0.6545484703173532	0.12522260244117656	0.001977999515761386	0.06354391762972983	0.01901600656982349	7	2020-10-29	2020-03-19	2020-03-22	2020-03-12	2020-03-14	2020-03-12	1.0	33	1.0	33	1.0	26	1.0	23.0	1.0	31.0	1.169	-80.44995373204128	-87.73803262349928	-79.56384982352081
Portugal	2020-04-15	0.9467292332430556	1.584950985079404	0.26808249387808303	1.2472774497163792	0.6496645961475942	0.12522260244117656	0.001977999515761386	0.06354391762972983	0.01901600656982349	7	2020-10-29	2020-03-19	2020-03-22	2020-03-12	2020-03-14	2020-03-12	1.0	34	1.0	34	1.0	27	1.0	24.0	1.0	32.0	1.337	-75.45217767622864	-89.7104232449145	-81.78960069753244
Portugal	2020-04-16	0.9324693757286514	1.5589423531143851	0.2594623432470782	1.2320301438926116	0.6361960456022366	0.12522260244117656	0.001977999515761386	0.06354391762972983	0.01901600656982349	7	2020-10-29	2020-03-19	2020-03-22	2020-03-12	2020-03-14	2020-03-12	1.0	35	1.0	35	1.0	28	1.0	25.0	1.0	33.0	1.314	-88.38446695621572	-81.2861805836892	-83.44016296909822
Portugal	2020-04-17	0.9033500286721166	1.5325680075426131	0.2272200802024684	1.206635820416262	0.6045311474788122	0.12522260244117656	0.001977999515761386	0.06354391762972983	0.01901600656982349	7	2020-10-29	2020-03-19	2020-03-22	2020-03-12	2020-03-14	2020-03-12	1.0	36	1.0	36	1.0	29	1.0	26.0	1.0	34.0	1.443	-111.96210304329261	-84.64756836985993	-78.48133434900431
Portugal	2020-04-18	0.9118348208975746	1.5553241668507545	0.2403349816329877	1.2124429371313603	0.6151970198496309	0.12522260244117656	0.001977999515761386	0.06354391762972983	0.01901600656982349	7	2020-10-29	2020-03-19	2020-03-22	2020-03-12	2020-03-14	2020-03-12	1.0	37	1.0	37	1.0	30	1.0	27.0	1.0	35.0	1.253	-91.38845954585855	-92.45710643004085	-76.2333437876173
Portugal	2020-04-19	0.9098788089878176	1.5488016962355005	0.26383941982077275	1.2126963904887864	0.6108101683462501	0.12522260244117656	0.001977999515761386	0.06354391762972983	0.01901600656982349	7	2020-10-29	2020-03-19	2020-03-22	2020-03-12	2020-03-14	2020-03-12	1.0	38	1.0	38	1.0	31	1.0	28.0	1.0	36.0	0.932	-113.54696202373157	-108.3204833073584	-87.95856181694427
Portugal	2020-04-20	0.9085170529851851	1.5489532783539728	0.2608194847738048	1.209688859290103	0.6123708781156175	0.12522260244117656	0.001977999515761386	0.06354391762972983	0.01901600656982349	7	2020-10-29	2020-03-19	2020-03-22	2020-03-12	2020-03-14	2020-03-12	1.0	39	1.0	39	1.0	32	1.0	29.0	1.0	37.0	1.079	-98.18856387601262	-90.19025323354703	-87.31564981025278
Portugal	2020-04-21	0.8923582941351464	1.5410758723089488	0.24581736462495185	1.1934426696662772	0.5957188261399395	0.12522260244117656	0.001977999515761386	0.06354391762972983	0.01901600656982349	7	2020-10-29	2020-03-19	2020-03-22	2020-03-12	2020-03-14	2020-03-12	1.0	40	1.0	40	1.0	33	1.0	30.0	1.0	38.0	1.454	-79.56384982352081	-80.44995373204128	-78.00493375824271
Portugal	2020-04-22	0.8778479221500901	1.5229795328194118	0.22033448030032327	1.1787026844422113	0.5784286789244196	0.12522260244117656	0.001977999515761386	0.06354391762972983	0.01901600656982349	7	2020-10-29	2020-03-19	2020-03-22	2020-03-12	2020-03-14	2020-03-12	1.0	41	1.0	41	1.0	34	1.0	31.0	1.0	39.0	1.5130000000000001	-81.78960069753244	-75.45217767622864	-76.01528736380227
Portugal	2020-04-23	0.8525058495372251	1.4995316163806631	0.19338848682075285	1.1538413714847235	0.5494515134721405	0.12522260244117656	0.001977999515761386	0.06354391762972983	0.01901600656982349	7	2020-10-29	2020-03-19	2020-03-22	2020-03-12	2020-03-14	2020-03-12	1.0	42	1.0	42	1.0	35	1.0	32.0	1.0	40.0	1.48	-83.44016296909822	-88.38446695621572	-72.21947869643836
Portugal	2020-04-24	0.8435709349397054	1.4868325237877835	0.17345747063565375	1.1463480471733136	0.5369306024844679	0.12522260244117656	0.001977999515761386	0.06354391762972983	0.01901600656982349	7	2020-10-29	2020-03-19	2020-03-22	2020-03-12	2020-03-14	2020-03-12	1.0	43	1.0	43	1.0	36	1.0	33.0	1.0	41.0	1.444	-78.48133434900431	-111.96210304329261	-75.7222749043371
Portugal	2020-04-25	0.8362247579168531	1.4740891402249752	0.1697461601739667	1.1426167703152257	0.5280253426167192	0.12522260244117656	0.001977999515761386	0.06354391762972983	0.01901600656982349	7	2020-10-29	2020-03-19	2020-03-22	2020-03-12	2020-03-14	2020-03-12	1.0	44	1.0	44	1.0	37	1.0	34.0	1.0	42.0	1.317	-76.2333437876173	-91.38845954585855	-79.021465384674
Portugal	2020-04-26	0.8132943686004908	1.4643986164558869	0.13301939409079133	1.1182664878805673	0.5058434344246266	0.12522260244117656	0.001977999515761386	0.06354391762972983	0.01901600656982349	7	2020-10-29	2020-03-19	2020-03-22	2020-03-12	2020-03-14	2020-03-12	1.0	45	1.0	45	1.0	38	1.0	35.0	1.0	43.0	0.807	-87.95856181694427	-113.54696202373157	-84.46849756227695
Portugal	2020-04-27	0.7857465886744346	1.4540082312081408	0.09245178520905084	1.0975681562508983	0.4726286144734998	0.12522260244117656	0.001977999515761386	0.06354391762972983	0.01901600656982349	7	2020-10-29	2020-03-19	2020-03-22	2020-03-12	2020-03-14	2020-03-12	1.0	46	1.0	46	1.0	39	1.0	36.0	1.0	44.0	1.1909999999999998	-87.31564981025278	-98.18856387601262	-73.82115355567335
Portugal	2020-04-28	0.7906051578234707	1.460735854950299	0.09655008653592134	1.100787819601134	0.4758549763255561	0.12522260244117656	0.001977999515761386	0.06354391762972983	0.01901600656982349	7	2020-10-29	2020-03-19	2020-03-22	2020-03-12	2020-03-14	2020-03-12	1.0	47	1.0	47	1.0	40	1.0	37.0	1.0	45.0	1.5190000000000001	-78.00493375824271	-79.56384982352081	-68.35211378761126
Portugal	2020-04-29	0.8043364090492722	1.4833592773455169	0.10924019278012033	1.1211813359378835	0.4810117408655128	0.12522260244117656	0.001977999515761386	0.06354391762972983	0.01901600656982349	7	2020-10-29	2020-03-19	2020-03-22	2020-03-12	2020-03-14	2020-03-12	1.0	48	1.0	48	1.0	41	1.0	38.0	1.0	46.0	1.4480000000000002	-76.01528736380227	-81.78960069753244	-71.73460513396296
Portugal	2020-04-30	0.8387143862477919	1.5437244081230357	0.1357746916671032	1.1666746430617665	0.5108642141067429	0.12522260244117656	0.001977999515761386	0.06354391762972983	0.01901600656982349	7	2020-10-29	2020-03-19	2020-03-22	2020-03-12	2020-03-14	2020-03-12	1.0	49	1.0	49	1.0	42	1.0	39.0	1.0	47.0	1.6030000000000002	-72.21947869643836	-83.44016296909822	-56.41698390714063
Portugal	2020-05-01	0.8453495289024999	1.5846472832086331	0.10549579514862906	1.1870557079948194	0.5065990892602784	0.12522260244117656	0.001977999515761386	0.06354391762972983	0.01901600656982349	7	2020-10-29	2020-03-19	2020-03-22	2020-03-12	2020-03-14	2020-03-12	1.0	50	1.0	50	1.0	43	1.0	40.0	1.0	48.0	1.2309999999999999	-75.7222749043371	-78.48133434900431	-101.64536018158223
Portugal	2020-05-02	0.8596175878263109	1.6444932183098084	0.07354188827359742	1.2203782212368248	0.4955294614278831	0.12522260244117656	0.001977999515761386	0.06354391762972983	0.01901600656982349	7	2020-10-29	2020-03-19	2020-03-22	2020-03-12	2020-03-14	2020-03-12	1.0	51	1.0	51	1.0	44	1.0	41.0	1.0	49.0	1.032	-79.021465384674	-76.2333437876173	-66.76270368349226
Portugal	2020-05-03	0.8734960569434989	1.6906016385947802	0.06185303921465257	1.2410464452340821	0.5059394892001512	0.12522260244117656	0.001977999515761386	0.06354391762972983	0.01901600656982349	7	2020-10-29	2020-03-19	2020-03-22	2020-03-12	2020-03-14	2020-03-12	1.0	52	1.0	52	1.0	45	1.0	42.0	1.0	50.0	0.8290000000000001	-84.46849756227695	-87.95856181694427	-64.29148876540421
Portugal	2020-05-04	0.8858285020519626	1.6956421214211708	0.08675962837679396	1.2522802306004652	0.5137481131151426	0.12522260244117656	0.001977999515761386	0.06354391762972983	0.01901600656982349	7	2020-10-29	2020-03-19	2020-03-22	2020-03-12	2020-03-14	2020-03-12	1.0	53	1.0	53	1.0	46	1.0	43.0	1.0	51.0	1.131	-73.82115355567335	-87.31564981025278	-54.59960504435154
Portugal	2020-05-05	0.9059392637795012	1.7530810765848166	0.07303807326913847	1.286340623357165	0.5228690436120186	0.12522260244117656	0.001977999515761386	0.06354391762972983	0.01901600656982349	7	2020-10-29	2020-03-19	2020-03-22	2020-03-12	2020-03-14	2020-03-12	1.0	54	1.0	54	1.0	47	1.0	44.0	1.0	52.0		-68.35211378761126	-78.00493375824271	-49.015868140283125
Portugal	2020-05-06	0.9483566545637226	1.873026262976968	0.05292236664219074	1.362499752036212	0.5327098600938942	0.12522260244117656	0.001977999515761386	0.06354391762972983	0.01901600656982349	7	2020-10-29	2020-03-19	2020-03-22	2020-03-12	2020-03-14	2020-03-12	1.0	55	1.0	55	1.0	48	1.0	45.0	1.0	53.0		-71.73460513396296	-76.01528736380227	-41.480135126041645
Spain	2020-03-03	2.8808144581011588	3.654333466801386	2.087879829543354	3.243746205300518	2.520327571282264	0.07853959755753037	0.0003513344517682704	0.12120742258816332	0.012407203183407826	7	2020-10-29	2020-03-17	2020-03-14	2020-03-14	2020-03-13	2020-03-09	0.0	-11	0.0	-6	0.0	-14	0.0	-11.0	0.0	-10.0		63.692769378894646	63.4931373829433	59.22207741853617
Spain	2020-03-04	2.9006032936767916	3.5872974351075726	2.1810717728750157	3.2340722330378147	2.5710497339161344	0.07853959755753037	0.0003513344517682704	0.12120742258816332	0.012407203183407826	7	2020-10-29	2020-03-17	2020-03-14	2020-03-14	2020-03-13	2020-03-09	0.0	-10	0.0	-5	0.0	-13	0.0	-10.0	0.0	-9.0		65.67038280499135	66.56041532723395	66.59158208428596
Spain	2020-03-05	2.939622040043642	3.596703149619386	2.2587834384273844	3.2577945837401407	2.6273981200991687	0.07853959755753037	0.0003513344517682704	0.12120742258816332	0.012407203183407826	7	2020-10-29	2020-03-17	2020-03-14	2020-03-14	2020-03-13	2020-03-09	0.0	-9	0.0	-4	0.0	-12	0.0	-9.0	0.0	-8.0		74.40272711868985	70.20630826755838	61.051630047633815
Spain	2020-03-06	3.1541797236021805	3.863133034402873	2.5016381309927094	3.472454380264306	2.8319481868084586	0.07853959755753037	0.0003513344517682704	0.12120742258816332	0.012407203183407826	7	2020-10-29	2020-03-17	2020-03-14	2020-03-14	2020-03-13	2020-03-09	0.0	-8	0.0	-3	0.0	-11	0.0	-8.0	0.0	-7.0		66.37296702824939	72.90403190275832	58.44411057002915
Spain	2020-03-07	3.1513969636516914	3.824109529345181	2.513639844154307	3.460192084001866	2.8405589650973577	0.07853959755753037	0.0003513344517682704	0.12120742258816332	0.012407203183407826	7	2020-10-29	2020-03-17	2020-03-14	2020-03-14	2020-03-13	2020-03-09	0.0	-7	0.0	-2	0.0	-10	0.0	-7.0	0.0	-6.0		70.73713623795926	87.38979582309372	68.71229310798044
Spain	2020-03-08	3.2609275154965287	4.021417963641023	2.571235104376309	3.600608656397553	2.9181350972333444	0.07853959755753037	0.0003513344517682704	0.12120742258816332	0.012407203183407826	7	2020-10-29	2020-03-17	2020-03-14	2020-03-14	2020-03-13	2020-03-09	0.0	-6	0.0	-1	0.0	-9	0.0	-6.0	0.0	-5.0		68.01942400269911	86.36308384249719	76.29010291876574
Spain	2020-03-09	3.3842629557052284	4.378198666841669	2.625984687435321	3.7802896762652014	2.9785725783051635	0.07853959755753037	0.0003513344517682704	0.12120742258816332	0.012407203183407826	7	2020-10-29	2020-03-17	2020-03-14	2020-03-14	2020-03-13	2020-03-09	0.0	-5	1.0	0	0.0	-8	0.0	-5.0	0.0	-4.0		52.15908108621735	76.80361715046084	66.55493082195224
Spain	2020-03-10	3.255182906181433	4.163894265319552	2.5357153349995287	3.621434366206904	2.8813557359560606	0.07853959755753037	0.0003513344517682704	0.12120742258816332	0.012407203183407826	7	2020-10-29	2020-03-17	2020-03-14	2020-03-14	2020-03-13	2020-03-09	0.0	-4	1.0	1	0.0	-7	0.0	-4.0	0.0	-3.0		59.22207741853617	63.692769378894646	69.37621590263129
Spain	2020-03-11	2.9053467460987212	3.5644359469420506	2.2944532332438548	3.1999337066717044	2.6118499383246543	0.07853959755753037	0.0003513344517682704	0.12120742258816332	0.012407203183407826	7	2020-10-29	2020-03-17	2020-03-14	2020-03-14	2020-03-13	2020-03-09	0.0	-3	1.0	2	0.0	-6	0.0	-3.0	0.0	-2.0		66.59158208428596	65.67038280499135	64.33093341678864
Spain	2020-03-12	2.5416852501498832	3.1781446045636628	1.7567370345584608	2.8593984701488733	2.2386000070470997	0.07853959755753037	0.0003513344517682704	0.12120742258816332	0.012407203183407826	7	2020-10-29	2020-03-17	2020-03-14	2020-03-14	2020-03-13	2020-03-09	0.0	-2	1.0	3	0.0	-5	0.0	-2.0	0.0	-1.0		61.051630047633815	74.40272711868985	52.07825133053214
Spain	2020-03-13	2.4635140089099763	3.130298992114266	1.6641633252260768	2.787645787361279	2.153733097249365	0.07853959755753037	0.0003513344517682704	0.12120742258816332	0.012407203183407826	7	2020-10-29	2020-03-17	2020-03-14	2020-03-14	2020-03-13	2020-03-09	0.0	-1	1.0	4	0.0	-4	0.0	-1.0	1.0	0.0		58.44411057002915	66.37296702824939	20.739255041904254
Spain	2020-03-14	2.3851080248347842	3.015955432796284	1.6861231145484146	2.6878870417149887	2.080039280706684	0.07853959755753037	0.0003513344517682704	0.12120742258816332	0.012407203183407826	7	2020-10-29	2020-03-17	2020-03-14	2020-03-14	2020-03-13	2020-03-09	1.0	0	1.0	5	0.0	-3	1.0	0.0	1.0	1.0		68.71229310798044	70.73713623795926	-37.6351686198111
Spain	2020-03-15	2.346573788539004	2.955316990719372	1.6859155167347504	2.639472366133288	2.0587716027884526	0.07853959755753037	0.0003513344517682704	0.12120742258816332	0.012407203183407826	7	2020-10-29	2020-03-17	2020-03-14	2020-03-14	2020-03-13	2020-03-09	1.0	1	1.0	6	0.0	-2	1.0	1.0	1.0	2.0		76.29010291876574	68.01942400269911	-91.47074532929504
Spain	2020-03-16	2.3352588988834437	2.9331526623684776	1.7202766479473122	2.6157202872979446	2.0547747182595653	0.07853959755753037	0.0003513344517682704	0.12120742258816332	0.012407203183407826	7	2020-10-29	2020-03-17	2020-03-14	2020-03-14	2020-03-13	2020-03-09	1.0	2	1.0	7	0.0	-1	1.0	2.0	1.0	3.0		66.55493082195224	52.15908108621735	-83.48023225478097
Spain	2020-03-17	2.276812583100242	2.8697870127141547	1.6441128960018223	2.557746702022976	1.9977705861804576	0.07853959755753037	0.0003513344517682704	0.12120742258816332	0.012407203183407826	7	2020-10-29	2020-03-17	2020-03-14	2020-03-14	2020-03-13	2020-03-09	1.0	3	1.0	8	1.0	0	1.0	3.0	1.0	4.0		69.37621590263129	59.22207741853617	-92.29921266934987
Spain	2020-03-18	2.2634678901860203	2.866561239741323	1.6443316498754406	2.5411026631038167	1.988868366700215	0.07853959755753037	0.0003513344517682704	0.12120742258816332	0.012407203183407826	7	2020-10-29	2020-03-17	2020-03-14	2020-03-14	2020-03-13	2020-03-09	1.0	4	1.0	9	1.0	1	1.0	4.0	1.0	5.0		64.33093341678864	66.59158208428596	-93.33037301771763
Spain	2020-03-19	2.2821514367194933	2.8995086315442986	1.6881972781734702	2.562046769340653	2.00296134455428	0.07853959755753037	0.0003513344517682704	0.12120742258816332	0.012407203183407826	7	2020-10-29	2020-03-17	2020-03-14	2020-03-14	2020-03-13	2020-03-09	1.0	5	1.0	10	1.0	2	1.0	5.0	1.0	6.0		52.07825133053214	61.051630047633815	-112.25339664759466
Spain	2020-03-20	2.1898650302639417	2.793318483292948	1.5814639240393442	2.465757742351207	1.912434531736252	0.07853959755753037	0.0003513344517682704	0.12120742258816332	0.012407203183407826	7	2020-10-29	2020-03-17	2020-03-14	2020-03-14	2020-03-13	2020-03-09	1.0	6	1.0	11	1.0	3	1.0	6.0	1.0	7.0		20.739255041904254	58.44411057002915	-103.99131192460901
Spain	2020-03-21	2.184754148336511	2.796887533266064	1.5874160169794518	2.461653326841626	1.9093291407851951	0.07853959755753037	0.0003513344517682704	0.12120742258816332	0.012407203183407826	7	2020-10-29	2020-03-17	2020-03-14	2020-03-14	2020-03-13	2020-03-09	1.0	7	1.0	12	1.0	4	1.0	7.0	1.0	8.0		-37.6351686198111	68.71229310798044	-114.34472021374219
Spain	2020-03-22	2.106040608830645	2.708323333043648	1.513071126926281	2.3827633596720714	1.8287123257907127	0.07853959755753037	0.0003513344517682704	0.12120742258816332	0.012407203183407826	7	2020-10-29	2020-03-17	2020-03-14	2020-03-14	2020-03-13	2020-03-09	1.0	8	1.0	13	1.0	5	1.0	8.0	1.0	9.0		-91.47074532929504	76.29010291876574	-124.78520243447353
Spain	2020-03-23	2.0980956045080115	2.722616558663628	1.4999561466719882	2.3763034411796493	1.8186610466702688	0.07853959755753037	0.0003513344517682704	0.12120742258816332	0.012407203183407826	7	2020-10-29	2020-03-17	2020-03-14	2020-03-14	2020-03-13	2020-03-09	1.0	9	1.0	14	1.0	6	1.0	9.0	1.0	10.0		-83.48023225478097	66.55493082195224	-103.94842339706523
Spain	2020-03-24	2.0256449371213794	2.6295395200031426	1.4396066495039797	2.3025893148030367	1.7503727124260466	0.07853959755753037	0.0003513344517682704	0.12120742258816332	0.012407203183407826	7	2020-10-29	2020-03-17	2020-03-14	2020-03-14	2020-03-13	2020-03-09	1.0	10	1.0	15	1.0	7	1.0	10.0	1.0	11.0		-92.29921266934987	69.37621590263129	-108.21721842097391
Spain	2020-03-25	2.0087767671743206	2.6540403978254608	1.424441621158333	2.286795303781348	1.7236317738327895	0.07853959755753037	0.0003513344517682704	0.12120742258816332	0.012407203183407826	7	2020-10-29	2020-03-17	2020-03-14	2020-03-14	2020-03-13	2020-03-09	1.0	11	1.0	16	1.0	8	1.0	11.0	1.0	12.0		-93.33037301771763	64.33093341678864	-108.82126940677269
Spain	2020-03-26	1.8805153986140928	2.493326183446156	1.2972228808301254	2.15498151559141	1.6015871248721447	0.07853959755753037	0.0003513344517682704	0.12120742258816332	0.012407203183407826	7	2020-10-29	2020-03-17	2020-03-14	2020-03-14	2020-03-13	2020-03-09	1.0	12	1.0	17	1.0	9	1.0	12.0	1.0	13.0		-112.25339664759466	52.07825133053214	-109.5956896019248
Spain	2020-03-27	1.7482047265442149	2.3360991186003406	1.153790186442904	2.020696830869768	1.4764227902817777	0.07853959755753037	0.0003513344517682704	0.12120742258816332	0.012407203183407826	7	2020-10-29	2020-03-17	2020-03-14	2020-03-14	2020-03-13	2020-03-09	1.0	13	1.0	18	1.0	10	1.0	13.0	1.0	14.0		-103.99131192460901	20.739255041904254	-110.9179618519206
Spain	2020-03-28	1.6245153709427371	2.2035123054876795	1.0273975582172494	1.898216306676996	1.3524703404941902	0.07853959755753037	0.0003513344517682704	0.12120742258816332	0.012407203183407826	7	2020-10-29	2020-03-17	2020-03-14	2020-03-14	2020-03-13	2020-03-09	1.0	14	1.0	19	1.0	11	1.0	14.0	1.0	15.0		-114.34472021374219	-37.6351686198111	-116.73232051369268
Spain	2020-03-29	1.5186751926979334	2.098463199524772	0.9065049690575292	1.793613294959445	1.2449847251779704	0.07853959755753037	0.0003513344517682704	0.12120742258816332	0.012407203183407826	7	2020-10-29	2020-03-17	2020-03-14	2020-03-14	2020-03-13	2020-03-09	1.0	15	1.0	20	1.0	12	1.0	15.0	1.0	16.0		-124.78520243447353	-91.47074532929504	-125.9045607400462
Spain	2020-03-30	1.4431630821221866	2.0193357445927846	0.8326032236406997	1.7160917335984789	1.1698301013346328	0.07853959755753037	0.0003513344517682704	0.12120742258816332	0.012407203183407826	7	2020-10-29	2020-03-17	2020-03-14	2020-03-14	2020-03-13	2020-03-09	1.0	16	1.0	21	1.0	13	1.0	16.0	1.0	17.0		-103.94842339706523	-83.48023225478097	-116.18709513342247
Spain	2020-03-31	1.3685560420830667	1.9499163239207056	0.7613946436953725	1.6392048930009553	1.0984474560689643	0.07853959755753037	0.0003513344517682704	0.12120742258816332	0.012407203183407826	7	2020-10-29	2020-03-17	2020-03-14	2020-03-14	2020-03-13	2020-03-09	1.0	17	1.0	22	1.0	14	1.0	17.0	1.0	18.0		-108.21721842097391	-92.29921266934987	-119.55013721542502
Spain	2020-04-01	1.2962375081361484	1.8765954769274544	0.6838622536017531	1.5698574241268537	1.0250383684267264	0.07853959755753037	0.0003513344517682704	0.12120742258816332	0.012407203183407826	7	2020-10-29	2020-03-17	2020-03-14	2020-03-14	2020-03-13	2020-03-09	1.0	18	1.0	23	1.0	15	1.0	18.0	1.0	19.0		-108.82126940677269	-93.33037301771763	-118.18793216295764
Spain	2020-04-02	1.2220113856048909	1.7932671093260533	0.6136149896595497	1.4962718153995418	0.9516198032695238	0.07853959755753037	0.0003513344517682704	0.12120742258816332	0.012407203183407826	7	2020-10-29	2020-03-17	2020-03-14	2020-03-14	2020-03-13	2020-03-09	1.0	19	1.0	24	1.0	16	1.0	19.0	1.0	20.0		-109.5956896019248	-112.25339664759466	-117.83696083415232
Spain	2020-04-03	1.1485455747958315	1.7184612283765306	0.530472057676448	1.4236404676143173	0.8782333660212107	0.07853959755753037	0.0003513344517682704	0.12120742258816332	0.012407203183407826	7	2020-10-29	2020-03-17	2020-03-14	2020-03-14	2020-03-13	2020-03-09	1.0	20	1.0	25	1.0	17	1.0	20.0	1.0	21.0		-110.9179618519206	-103.99131192460901	-115.48286995760762
Spain	2020-04-04	1.080370477574614	1.6539344554542716	0.463174640050086	1.3573765249972296	0.8019206996689467	0.07853959755753037	0.0003513344517682704	0.12120742258816332	0.012407203183407826	7	2020-10-29	2020-03-17	2020-03-14	2020-03-14	2020-03-13	2020-03-09	1.0	21	1.0	26	1.0	18	1.0	21.0	1.0	22.0		-116.73232051369268	-114.34472021374219	-116.8047980512342
Spain	2020-04-05	1.0131849140313358	1.5864009710219258	0.3851065068702214	1.2929195770528108	0.7356994609269341	0.07853959755753037	0.0003513344517682704	0.12120742258816332	0.012407203183407826	7	2020-10-29	2020-03-17	2020-03-14	2020-03-14	2020-03-13	2020-03-09	1.0	22	1.0	27	1.0	19	1.0	22.0	1.0	23.0		-125.9045607400462	-124.78520243447353	-129.04144769648144
Spain	2020-04-06	0.966065511707479	1.5464009301390658	0.3316701003769432	1.247972689328514	0.6880885163350132	0.07853959755753037	0.0003513344517682704	0.12120742258816332	0.012407203183407826	7	2020-10-29	2020-03-17	2020-03-14	2020-03-14	2020-03-13	2020-03-09	1.0	23	1.0	28	1.0	20	1.0	23.0	1.0	24.0		-116.18709513342247	-103.94842339706523	-112.87753163344297
Spain	2020-04-07	0.93837056968294	1.5179115526003415	0.3212306378618798	1.2165917681382659	0.6603804233259829	0.07853959755753037	0.0003513344517682704	0.12120742258816332	0.012407203183407826	7	2020-10-29	2020-03-17	2020-03-14	2020-03-14	2020-03-13	2020-03-09	1.0	24	1.0	29	1.0	21	1.0	24.0	1.0	25.0		-119.55013721542502	-108.21721842097391	-110.36408309202008
Spain	2020-04-08	0.9210872951625442	1.5083221166986056	0.31002036071758776	1.195535423739558	0.6437017201083728	0.07853959755753037	0.0003513344517682704	0.12120742258816332	0.012407203183407826	7	2020-10-29	2020-03-17	2020-03-14	2020-03-14	2020-03-13	2020-03-09	1.0	25	1.0	30	1.0	22	1.0	25.0	1.0	26.0		-118.18793216295764	-108.82126940677269	-104.84459701578464
Spain	2020-04-09	0.8886991227419336	1.4708031545203601	0.27997725751065905	1.1641390838396204	0.6148289367371363	0.07853959755753037	0.0003513344517682704	0.12120742258816332	0.012407203183407826	7	2020-10-29	2020-03-17	2020-03-14	2020-03-14	2020-03-13	2020-03-09	1.0	26	1.0	31	1.0	23	1.0	26.0	1.0	27.0		-117.83696083415232	-109.5956896019248	-130.4064650274699
Spain	2020-04-10	0.8651844371559744	1.4523398944575912	0.2606329445987271	1.1385880365978869	0.5907228704865004	0.07853959755753037	0.0003513344517682704	0.12120742258816332	0.012407203183407826	7	2020-10-29	2020-03-17	2020-03-14	2020-03-14	2020-03-13	2020-03-09	1.0	27	1.0	32	1.0	24	1.0	27.0	1.0	28.0		-115.48286995760762	-110.9179618519206	-148.0182815866478
Spain	2020-04-11	0.8412671523043361	1.421604889428956	0.2235000460570209	1.1175593547433378	0.5668316138096294	0.07853959755753037	0.0003513344517682704	0.12120742258816332	0.012407203183407826	7	2020-10-29	2020-03-17	2020-03-14	2020-03-14	2020-03-13	2020-03-09	1.0	28	1.0	33	1.0	25	1.0	28.0	1.0	29.0		-116.8047980512342	-116.73232051369268	-110.34693774924527
Spain	2020-04-12	0.8200545037518445	1.3977270781838484	0.19943524124073808	1.096791724400705	0.5436673020417677	0.07853959755753037	0.0003513344517682704	0.12120742258816332	0.012407203183407826	7	2020-10-29	2020-03-17	2020-03-14	2020-03-14	2020-03-13	2020-03-09	1.0	29	1.0	34	1.0	26	1.0	29.0	1.0	30.0		-129.04144769648144	-125.9045607400462	-127.14556459109413
Spain	2020-04-13	0.8147002755283714	1.404184586530224	0.20323931172110765	1.0922972594855005	0.5373160734071295	0.07853959755753037	0.0003513344517682704	0.12120742258816332	0.012407203183407826	7	2020-10-29	2020-03-17	2020-03-14	2020-03-14	2020-03-13	2020-03-09	1.0	30	1.0	35	1.0	27	1.0	30.0	1.0	31.0		-112.87753163344297	-116.18709513342247	-122.13788730344899
Spain	2020-04-14	0.8296488869986129	1.4102636583088357	0.23339142095356544	1.1036499055972016	0.5528502212820205	0.07853959755753037	0.0003513344517682704	0.12120742258816332	0.012407203183407826	7	2020-10-29	2020-03-17	2020-03-14	2020-03-14	2020-03-13	2020-03-09	1.0	31	1.0	36	1.0	28	1.0	31.0	1.0	32.0		-110.36408309202008	-119.55013721542502	-102.40060908022048
Spain	2020-04-15	0.8860305978619906	1.4844009797906248	0.2954029678689917	1.1599057202873166	0.6100235139912046	0.07853959755753037	0.0003513344517682704	0.12120742258816332	0.012407203183407826	7	2020-10-29	2020-03-17	2020-03-14	2020-03-14	2020-03-13	2020-03-09	1.0	32	1.0	37	1.0	29	1.0	32.0	1.0	33.0		-104.84459701578464	-118.18793216295764	-107.07858056427983
Spain	2020-04-16	0.9201931779619374	1.5406587990637457	0.32261948050339073	1.1961988514564843	0.6435237925449391	0.07853959755753037	0.0003513344517682704	0.12120742258816332	0.012407203183407826	7	2020-10-29	2020-03-17	2020-03-14	2020-03-14	2020-03-13	2020-03-09	1.0	33	1.0	38	1.0	30	1.0	33.0	1.0	34.0		-130.4064650274699	-117.83696083415232	-105.74571825980479
Spain	2020-04-17	0.8892450542274081	1.495797256900784	0.29555278207840296	1.1654175972073764	0.6109023728214051	0.07853959755753037	0.0003513344517682704	0.12120742258816332	0.012407203183407826	7	2020-10-29	2020-03-17	2020-03-14	2020-03-14	2020-03-13	2020-03-09	1.0	34	1.0	39	1.0	31	1.0	34.0	1.0	35.0		-148.0182815866478	-115.48286995760762	-107.35041291478653
Spain	2020-04-18	0.8319255539215911	1.4328941043053316	0.2287322892329291	1.107689724903176	0.5531873325066149	0.07853959755753037	0.0003513344517682704	0.12120742258816332	0.012407203183407826	7	2020-10-29	2020-03-17	2020-03-14	2020-03-14	2020-03-13	2020-03-09	1.0	35	1.0	40	1.0	32	1.0	35.0	1.0	36.0		-110.34693774924527	-116.8047980512342	-112.82704658049005
Spain	2020-04-19	0.8522224502933431	1.470459857712923	0.25965084678380346	1.1304641479230335	0.5715514532339843	0.07853959755753037	0.0003513344517682704	0.12120742258816332	0.012407203183407826	7	2020-10-29	2020-03-17	2020-03-14	2020-03-14	2020-03-13	2020-03-09	1.0	36	1.0	41	1.0	33	1.0	36.0	1.0	37.0		-127.14556459109413	-129.04144769648144	-127.31603516521163
Spain	2020-04-20	0.8006845759723253	1.399260538782435	0.1869363717997025	1.0801265985652817	0.5225003500094234	0.07853959755753037	0.0003513344517682704	0.12120742258816332	0.012407203183407826	7	2020-10-29	2020-03-17	2020-03-14	2020-03-14	2020-03-13	2020-03-09	1.0	37	1.0	42	1.0	34	1.0	37.0	1.0	38.0		-122.13788730344899	-112.87753163344297	-107.54891660734212
Spain	2020-04-21	0.8056618131931716	1.4189993247909296	0.2056838921553117	1.087644044373678	0.5250270899178421	0.07853959755753037	0.0003513344517682704	0.12120742258816332	0.012407203183407826	7	2020-10-29	2020-03-17	2020-03-14	2020-03-14	2020-03-13	2020-03-09	1.0	38	1.0	43	1.0	35	1.0	38.0	1.0	39.0		-102.40060908022048	-110.36408309202008	-106.81580719267956
Spain	2020-04-22	0.8009330085842215	1.4284447251648087	0.19326723780129074	1.0888698015001832	0.5136283217436208	0.07853959755753037	0.0003513344517682704	0.12120742258816332	0.012407203183407826	7	2020-10-29	2020-03-17	2020-03-14	2020-03-14	2020-03-13	2020-03-09	1.0	39	1.0	44	1.0	36	1.0	39.0	1.0	40.0		-107.07858056427983	-104.84459701578464	-104.14943250586226
Spain	2020-04-23	0.7806882591787679	1.4351243810823608	0.1486668363008583	1.0778320657665872	0.4855943661445243	0.07853959755753037	0.0003513344517682704	0.12120742258816332	0.012407203183407826	7	2020-10-29	2020-03-17	2020-03-14	2020-03-14	2020-03-13	2020-03-09	1.0	40	1.0	45	1.0	37	1.0	40.0	1.0	41.0		-105.74571825980479	-130.4064650274699	-106.1634020252669
Spain	2020-04-24	0.7321924048811657	1.4475217226574757	0.026236446523275947	1.0499239682107562	0.4148051364884451	0.07853959755753037	0.0003513344517682704	0.12120742258816332	0.012407203183407826	7	2020-10-29	2020-03-17	2020-03-14	2020-03-14	2020-03-13	2020-03-09	1.0	41	1.0	46	1.0	38	1.0	41.0	1.0	42.0		-107.35041291478653	-148.0182815866478	-104.77434078983678
Spain	2020-04-25	0.6849589716644106	1.3899082796958584	0.0	1.0014324903694678	0.3714623974149551	0.07853959755753037	0.0003513344517682704	0.12120742258816332	0.012407203183407826	7	2020-10-29	2020-03-17	2020-03-14	2020-03-14	2020-03-13	2020-03-09	1.0	42	1.0	47	1.0	39	1.0	42.0	1.0	43.0		-112.82704658049005	-110.34693774924527	-110.36879275205769
Spain	2020-04-26	0.6396030760530242	1.274730402998095	0.0	0.9370317605985335	0.3464992486061065	0.07853959755753037	0.0003513344517682704	0.12120742258816332	0.012407203183407826	7	2020-10-29	2020-03-17	2020-03-14	2020-03-14	2020-03-13	2020-03-09	1.0	43	1.0	48	1.0	40	1.0	43.0	1.0	44.0		-127.31603516521163	-127.14556459109413	-112.3953761040377
Spain	2020-04-27	0.6074335426285021	1.2252141408597417	0.0	0.8936635563191799	0.3204712994499759	0.07853959755753037	0.0003513344517682704	0.12120742258816332	0.012407203183407826	7	2020-10-29	2020-03-17	2020-03-14	2020-03-14	2020-03-13	2020-03-09	1.0	44	1.0	49	1.0	41	1.0	44.0	1.0	45.0		-107.54891660734212	-122.13788730344899	-96.83899529646446
Spain	2020-04-28	0.5806414718726325	1.1893255050668874	0.0	0.865122994263529	0.2988154955549096	0.07853959755753037	0.0003513344517682704	0.12120742258816332	0.012407203183407826	7	2020-10-29	2020-03-17	2020-03-14	2020-03-14	2020-03-13	2020-03-09	1.0	45	1.0	50	1.0	42	1.0	45.0	1.0	46.0		-106.81580719267956	-102.40060908022048	-94.41546735654195
Spain	2020-04-29	0.574607164968896	1.1799425030926995	0.0	0.8558656699452944	0.2916863604946945	0.07853959755753037	0.0003513344517682704	0.12120742258816332	0.012407203183407826	7	2020-10-29	2020-03-17	2020-03-14	2020-03-14	2020-03-13	2020-03-09	1.0	46	1.0	51	1.0	43	1.0	46.0	1.0	47.0		-104.14943250586226	-107.07858056427983	-92.45541424988811
Spain	2020-04-30	0.5449134505171813	1.1493456378044535	0.0	0.8286055013333077	0.257778616855006	0.07853959755753037	0.0003513344517682704	0.12120742258816332	0.012407203183407826	7	2020-10-29	2020-03-17	2020-03-14	2020-03-14	2020-03-13	2020-03-09	1.0	47	1.0	52	1.0	44	1.0	47.0	1.0	48.0		-106.1634020252669	-105.74571825980479	-86.50634472415696
Spain	2020-05-01	0.5560355192842429	1.1719128796583234	0.0	0.8405611086480635	0.26990742873041185	0.07853959755753037	0.0003513344517682704	0.12120742258816332	0.012407203183407826	7	2020-10-29	2020-03-17	2020-03-14	2020-03-14	2020-03-13	2020-03-09	1.0	48	1.0	53	1.0	45	1.0	48.0	1.0	49.0		-104.77434078983678	-107.35041291478653	-135.4482226190242
Spain	2020-05-02	0.5443889484145931	1.161186995797575	0.0	0.8310669391412865	0.2588265459062473	0.07853959755753037	0.0003513344517682704	0.12120742258816332	0.012407203183407826	7	2020-10-29	2020-03-17	2020-03-14	2020-03-14	2020-03-13	2020-03-09	1.0	49	1.0	54	1.0	46	1.0	49.0	1.0	50.0		-110.36879275205769	-112.82704658049005	-68.7436216984046
Spain	2020-05-03	0.5263869419110859	1.1514109542417703	0.0	0.8258587098661141	0.2289934961215767	0.07853959755753037	0.0003513344517682704	0.12120742258816332	0.012407203183407826	7	2020-10-29	2020-03-17	2020-03-14	2020-03-14	2020-03-13	2020-03-09	1.0	50	1.0	55	1.0	47	1.0	50.0	1.0	51.0		-112.3953761040377	-127.31603516521163	-72.74596099899611
Spain	2020-05-04	0.5244584283384364	1.1718844047703785	0.0	0.8330776380332601	0.21659389142603414	0.07853959755753037	0.0003513344517682704	0.12120742258816332	0.012407203183407826	7	2020-10-29	2020-03-17	2020-03-14	2020-03-14	2020-03-13	2020-03-09	1.0	51	1.0	56	1.0	48	1.0	51.0	1.0	52.0		-96.83899529646446	-107.54891660734212	-60.525235953630755
Spain	2020-05-05	0.5465506399574074	1.2339968281548916	0.0	0.8735751011024349	0.21848629218426965	0.07853959755753037	0.0003513344517682704	0.12120742258816332	0.012407203183407826	7	2020-10-29	2020-03-17	2020-03-14	2020-03-14	2020-03-13	2020-03-09	1.0	52	1.0	57	1.0	49	1.0	52.0	1.0	53.0		-94.41546735654195	-106.81580719267956	-59.90008140765096
Spain	2020-05-06	0.5497265291695667	1.3133693276999767	0.0	0.9062709772632916	0.1890061344952876	0.07853959755753037	0.0003513344517682704	0.12120742258816332	0.012407203183407826	7	2020-10-29	2020-03-17	2020-03-14	2020-03-14	2020-03-13	2020-03-09	1.0	53	1.0	58	1.0	50	1.0	53.0	1.0	54.0		-92.45541424988811	-104.14943250586226	-59.24374762651623
Sweden	2020-03-07	2.006600742483406	2.662426446983681	1.3997981389610936	2.3119157821852623	1.6999388579143315	0.08964857489315292	0.0026596581691185053	1.2557232663127222	0.002716773195403632	7	2020-10-29	2020-03-10		2020-03-29		2020-03-16	0.0	-22	0.0	-9	0.0	-3	0.0		0.0			70.35645377565218	52.182867976181576	81.09851691470077
Sweden	2020-03-08	2.3636132651460646	2.8572883138849674	1.8882470382824128	2.590544941087027	2.1344628637322387	0.08964857489315292	0.0026596581691185053	1.2557232663127222	0.002716773195403632	7	2020-10-29	2020-03-10		2020-03-29		2020-03-16	0.0	-21	0.0	-8	0.0	-2	0.0		0.0			51.05620115626752	69.38366321604565	55.41255653761692
Sweden	2020-03-09	3.0639817785046364	3.666064175825871	2.3642500477308555	3.378674319609761	2.7543836802601485	0.08964857489315292	0.0026596581691185053	1.2557232663127222	0.002716773195403632	7	2020-10-29	2020-03-10		2020-03-29		2020-03-16	0.0	-20	0.0	-7	0.0	-1	0.0		0.0			62.057875069248624	66.88045058900458	58.88960614812993
Sweden	2020-03-10	2.9346546324743152	3.4352925789601625	2.3427012717301654	3.187343625101657	2.6915291664926344	0.08964857489315292	0.0026596581691185053	1.2557232663127222	0.002716773195403632	7	2020-10-29	2020-03-10		2020-03-29		2020-03-16	0.0	-19	0.0	-6	1.0	0	0.0		0.0			58.972248247306716	66.31566274614816	55.656818281678284
Sweden	2020-03-11	3.2138844201035464	3.9403860641917	2.3381955773102523	3.6100515764784484	2.8154496422227595	0.08964857489315292	0.0026596581691185053	1.2557232663127222	0.002716773195403632	7	2020-10-29	2020-03-10		2020-03-29		2020-03-16	0.0	-18	0.0	-5	1.0	1	0.0		0.0			53.496534560384596	59.70659894306018	58.55032526050174
Sweden	2020-03-12	2.4280841114682357	2.8923184377815736	1.9571340395973047	2.649246615966377	2.2075978799566567	0.08964857489315292	0.0026596581691185053	1.2557232663127222	0.002716773195403632	7	2020-10-29	2020-03-10		2020-03-29		2020-03-16	0.0	-17	0.0	-4	1.0	2	0.0		0.0			60.58178033398595	64.96815855321276	39.65022003795104
Sweden	2020-03-13	1.88938962345858	2.345221617385622	1.4442788745216988	2.101394683738453	1.677464044466094	0.08964857489315292	0.0026596581691185053	1.2557232663127222	0.002716773195403632	7	2020-10-29	2020-03-10		2020-03-29		2020-03-16	0.0	-16	0.0	-3	1.0	3	0.0		0.0			69.05810602151062	66.84978173050689	39.17715075951992
Sweden	2020-03-14	1.2792763172968011	1.8926280466215384	0.7303199974903848	1.5657627153745517	0.9962661866760169	0.08964857489315292	0.0026596581691185053	1.2557232663127222	0.002716773195403632	7	2020-10-29	2020-03-10		2020-03-29		2020-03-16	0.0	-15	0.0	-2	1.0	4	0.0		0.0			81.09851691470077	70.35645377565218	69.14664326117024
Sweden	2020-03-15	1.106887273738952	1.7282650144087162	0.5624591907023101	1.38458968986603	0.8340045024402241	0.08964857489315292	0.0026596581691185053	1.2557232663127222	0.002716773195403632	7	2020-10-29	2020-03-10		2020-03-29		2020-03-16	0.0	-14	0.0	-1	1.0	5	0.0		0.0			55.41255653761692	51.05620115626752	19.869007896390237
Sweden	2020-03-16	1.1703743485040492	1.7122992789011573	0.6783945608789194	1.4127534005826656	0.9278511156121586	0.08964857489315292	0.0026596581691185053	1.2557232663127222	0.002716773195403632	7	2020-10-29	2020-03-10		2020-03-29		2020-03-16	0.0	-13	1.0	0	1.0	6	0.0		0.0			58.88960614812993	62.057875069248624	34.4573890392947
Sweden	2020-03-17	1.3710852422248925	1.8276538301596867	0.9149078160306479	1.5880642801729925	1.155583172536446	0.08964857489315292	0.0026596581691185053	1.2557232663127222	0.002716773195403632	7	2020-10-29	2020-03-10		2020-03-29		2020-03-16	0.0	-12	1.0	1	1.0	7	0.0		0.0			55.656818281678284	58.972248247306716	21.832376424654857
Sweden	2020-03-18	1.4997076664054283	1.9422424517437007	1.0429891192565444	1.7137918582857017	1.285407382766066	0.08964857489315292	0.0026596581691185053	1.2557232663127222	0.002716773195403632	7	2020-10-29	2020-03-10		2020-03-29		2020-03-16	0.0	-11	1.0	2	1.0	8	0.0		0.0			58.55032526050174	53.496534560384596	14.008104865156424
Sweden	2020-03-19	1.4955515396342822	1.9382800249208068	1.0462338132941047	1.7055766561563277	1.2837927970495298	0.08964857489315292	0.0026596581691185053	1.2557232663127222	0.002716773195403632	7	2020-10-29	2020-03-10		2020-03-29		2020-03-16	0.0	-10	1.0	3	1.0	9	0.0		0.0			39.65022003795104	60.58178033398595	33.26923304424357
Sweden	2020-03-20	1.530539833634406	1.9815119106096442	1.0837092952003209	1.7406895559258124	1.3179185833523617	0.08964857489315292	0.0026596581691185053	1.2557232663127222	0.002716773195403632	7	2020-10-29	2020-03-10		2020-03-29		2020-03-16	0.0	-9	1.0	4	1.0	10	0.0		0.0			39.17715075951992	69.05810602151062	17.89147388996106
Sweden	2020-03-21	1.3407452798515391	1.805973060329124	0.8811162170398605	1.56205182326262	1.120030119336509	0.08964857489315292	0.0026596581691185053	1.2557232663127222	0.002716773195403632	7	2020-10-29	2020-03-10		2020-03-29		2020-03-16	0.0	-8	1.0	5	1.0	11	0.0		0.0			69.14664326117024	81.09851691470077	51.82583504710802
Sweden	2020-03-22	1.3021434512781018	1.7912494739605582	0.8238637552332904	1.5335766489744902	1.070465406735695	0.08964857489315292	0.0026596581691185053	1.2557232663127222	0.002716773195403632	7	2020-10-29	2020-03-10		2020-03-29		2020-03-16	0.0	-7	1.0	6	1.0	12	0.0		0.0			19.869007896390237	55.41255653761692	43.53261052216804
Sweden	2020-03-23	1.536464666314829	1.9776443936158936	1.09284748592622	1.7475938156721922	1.3260111132932353	0.08964857489315292	0.0026596581691185053	1.2557232663127222	0.002716773195403632	7	2020-10-29	2020-03-10		2020-03-29		2020-03-16	0.0	-6	1.0	7	1.0	13	0.0		0.0			34.4573890392947	58.88960614812993	15.19812917731393
Sweden	2020-03-24	1.7482034476709205	2.1995969827497546	1.296607615581208	1.9567033850988085	1.5377218067992269	0.08964857489315292	0.0026596581691185053	1.2557232663127222	0.002716773195403632	7	2020-10-29	2020-03-10		2020-03-29		2020-03-16	0.0	-5	1.0	8	1.0	14	0.0		0.0			21.832376424654857	55.656818281678284	21.488828362021113
Sweden	2020-03-25	1.917599063773848	2.401110675583091	1.4276493702093291	2.1500687869023105	1.6801650100557657	0.08964857489315292	0.0026596581691185053	1.2557232663127222	0.002716773195403632	7	2020-10-29	2020-03-10		2020-03-29		2020-03-16	0.0	-4	1.0	9	1.0	15	0.0		0.0			14.008104865156424	58.55032526050174	29.033847175731307
Sweden	2020-03-26	1.7953547633069826	2.2492182344890024	1.3466983189056003	2.0047379553046136	1.5867140468601242	0.08964857489315292	0.0026596581691185053	1.2557232663127222	0.002716773195403632	7	2020-10-29	2020-03-10		2020-03-29		2020-03-16	0.0	-3	1.0	10	1.0	16	0.0		0.0			33.26923304424357	39.65022003795104	38.617924558500945
Sweden	2020-03-27	1.7890506248625335	2.2414130869978948	1.3324882309836277	2.005898017767947	1.5723949037500242	0.08964857489315292	0.0026596581691185053	1.2557232663127222	0.002716773195403632	7	2020-10-29	2020-03-10		2020-03-29		2020-03-16	0.0	-2	1.0	11	1.0	17	0.0		0.0			17.89147388996106	39.17715075951992	34.545828069300015
Sweden	2020-03-28	1.5767611497958072	2.0248337458055627	1.1245495681391422	1.7899127617651531	1.3669301087645689	0.08964857489315292	0.0026596581691185053	1.2557232663127222	0.002716773195403632	7	2020-10-29	2020-03-10		2020-03-29		2020-03-16	0.0	-1	1.0	12	1.0	18	0.0		0.0			51.82583504710802	69.14664326117024	45.96299666760122
Sweden	2020-03-29	1.5074565669293984	1.9758987617134682	1.0432434340470982	1.7227238637746276	1.2897397702622042	0.08964857489315292	0.0026596581691185053	1.2557232663127222	0.002716773195403632	7	2020-10-29	2020-03-10		2020-03-29		2020-03-16	1.0	0	1.0	13	1.0	19	0.0		0.0			43.53261052216804	19.869007896390237	35.56459424769665
Sweden	2020-03-30	1.6842462504136095	2.131634385571981	1.2391151447438964	1.8937588795949845	1.4735712941756207	0.08964857489315292	0.0026596581691185053	1.2557232663127222	0.002716773195403632	7	2020-10-29	2020-03-10		2020-03-29		2020-03-16	1.0	1	1.0	14	1.0	20	0.0		0.0			15.19812917731393	34.4573890392947	14.653792721451337
Sweden	2020-03-31	1.7330060804367744	2.1890236243333563	1.2744280540989528	1.9491297621720447	1.5152096959600374	0.08964857489315292	0.0026596581691185053	1.2557232663127222	0.002716773195403632	7	2020-10-29	2020-03-10		2020-03-29		2020-03-16	1.0	2	1.0	15	1.0	21	0.0		0.0			21.488828362021113	21.832376424654857	24.65737787874271
Sweden	2020-04-01	1.6812211243256867	2.136495470209248	1.2293079547441996	1.8947146723938617	1.4706667788555703	0.08964857489315292	0.0026596581691185053	1.2557232663127222	0.002716773195403632	7	2020-10-29	2020-03-10		2020-03-29		2020-03-16	1.0	3	1.0	16	1.0	22	0.0		0.0			29.033847175731307	14.008104865156424	24.869427350849705
Sweden	2020-04-02	1.6454823259296176	2.105159343307504	1.1958722268396926	1.862017581814977	1.430180732622384	0.08964857489315292	0.0026596581691185053	1.2557232663127222	0.002716773195403632	7	2020-10-29	2020-03-10		2020-03-29		2020-03-16	1.0	4	1.0	17	1.0	23	0.0		0.0			38.617924558500945	33.26923304424357	4.243354919151289
Sweden	2020-04-03	1.5214045789054822	1.9761050488916856	1.067438792879038	1.7351169504092832	1.3092112785631338	0.08964857489315292	0.0026596581691185053	1.2557232663127222	0.002716773195403632	7	2020-10-29	2020-03-10		2020-03-29		2020-03-16	1.0	5	1.0	18	1.0	24	0.0		0.0			34.545828069300015	17.89147388996106	11.181171530742878
Sweden	2020-04-04	1.1913177716717722	1.6740128197750623	0.7214826790336385	1.414734628053471	0.9656683564180504	0.08964857489315292	0.0026596581691185053	1.2557232663127222	0.002716773195403632	7	2020-10-29	2020-03-10		2020-03-29		2020-03-16	1.0	6	1.0	19	1.0	25	0.0		0.0			45.96299666760122	51.82583504710802	44.820233432431465
Sweden	2020-04-05	1.1129094576665768	1.5947976148721272	0.6322167534403366	1.3426203771238407	0.8820276722219058	0.08964857489315292	0.0026596581691185053	1.2557232663127222	0.002716773195403632	7	2020-10-29	2020-03-10		2020-03-29		2020-03-16	1.0	7	1.0	20	1.0	26	0.0		0.0			35.56459424769665	43.53261052216804	45.65235986180954
Sweden	2020-04-06	1.227980079187872	1.677329353159958	0.7721376307796952	1.4418220873230752	1.0137859806697276	0.08964857489315292	0.0026596581691185053	1.2557232663127222	0.002716773195403632	7	2020-10-29	2020-03-10		2020-03-29		2020-03-16	1.0	8	1.0	21	1.0	27	0.0		0.0			14.653792721451337	15.19812917731393	56.6780189831015
Sweden	2020-04-07	1.5422550359412646	2.0373468120475167	1.0443163523900003	1.7784224164939135	1.3069310219926216	0.08964857489315292	0.0026596581691185053	1.2557232663127222	0.002716773195403632	7	2020-10-29	2020-03-10		2020-03-29		2020-03-16	1.0	9	1.0	22	1.0	28	0.0		0.0			24.65737787874271	21.488828362021113	45.27693873313497
Sweden	2020-04-08	1.4462622461907118	1.9121372232931104	0.9814156616131076	1.6684827535915594	1.223524381396571	0.08964857489315292	0.0026596581691185053	1.2557232663127222	0.002716773195403632	7	2020-10-29	2020-03-10		2020-03-29		2020-03-16	1.0	10	1.0	23	1.0	29	0.0		0.0			24.869427350849705	29.033847175731307	55.50779397611442
Sweden	2020-04-09	1.3039668036993899	1.7564693376616978	0.8539742143593979	1.5150149571207234	1.0934267182195672	0.08964857489315292	0.0026596581691185053	1.2557232663127222	0.002716773195403632	7	2020-10-29	2020-03-10		2020-03-29		2020-03-16	1.0	11	1.0	24	1.0	30	0.0		0.0			4.243354919151289	38.617924558500945	59.01583011427574
Sweden	2020-04-10	1.0701656692334611	1.5259831291287518	0.6086463638870836	1.2879847248287597	0.8522043049738839	0.08964857489315292	0.0026596581691185053	1.2557232663127222	0.002716773195403632	7	2020-10-29	2020-03-10		2020-03-29		2020-03-16	1.0	12	1.0	25	1.0	31	0.0		0.0			11.181171530742878	34.545828069300015	19.677628207349358
Sweden	2020-04-11	0.96619696423105	1.4371430813429409	0.5010463044130595	1.1846611758464063	0.7469288255187803	0.08964857489315292	0.0026596581691185053	1.2557232663127222	0.002716773195403632	7	2020-10-29	2020-03-10		2020-03-29		2020-03-16	1.0	13	1.0	26	1.0	32	0.0		0.0			44.820233432431465	45.96299666760122	39.818417692729675
Sweden	2020-04-12	0.9939772045440264	1.4465603752610932	0.545512060383733	1.2092651957433145	0.7792371716224644	0.08964857489315292	0.0026596581691185053	1.2557232663127222	0.002716773195403632	7	2020-10-29	2020-03-10		2020-03-29		2020-03-16	1.0	14	1.0	27	1.0	33	0.0		0.0			45.65235986180954	35.56459424769665	26.588541771059795
Sweden	2020-04-13	1.0042446310887547	1.447735430941795	0.5608012810777081	1.2154532429662162	0.7949632278158743	0.08964857489315292	0.0026596581691185053	1.2557232663127222	0.002716773195403632	7	2020-10-29	2020-03-10		2020-03-29		2020-03-16	1.0	15	1.0	28	1.0	34	0.0		0.0			56.6780189831015	14.653792721451337	-17.55575038461288
Sweden	2020-04-14	1.0783154079296111	1.5230381237480928	0.6308208005750269	1.2891629818134784	0.8682152600212792	0.08964857489315292	0.0026596581691185053	1.2557232663127222	0.002716773195403632	7	2020-10-29	2020-03-10		2020-03-29		2020-03-16	1.0	16	1.0	29	1.0	35	0.0		0.0			45.27693873313497	24.65737787874271	27.263556672419245
Sweden	2020-04-15	1.1974767094091818	1.6441038728992092	0.7404827177821437	1.4086068234908429	0.9875311896491	0.08964857489315292	0.0026596581691185053	1.2557232663127222	0.002716773195403632	7	2020-10-29	2020-03-10		2020-03-29		2020-03-16	1.0	17	1.0	30	1.0	36	0.0		0.0			55.50779397611442	24.869427350849705	42.089335389099396
Sweden	2020-04-16	1.2248956941112024	1.6757750831083096	0.7738179000503523	1.4399908116588431	1.0112704502809269	0.08964857489315292	0.0026596581691185053	1.2557232663127222	0.002716773195403632	7	2020-10-29	2020-03-10		2020-03-29		2020-03-16	1.0	18	1.0	31	1.0	37	0.0		0.0			59.01583011427574	4.243354919151289	36.35772839158237
Sweden	2020-04-17	1.2129936612043808	1.6623276462970304	0.7463289288866017	1.4275851447851235	1.0010543511185517	0.08964857489315292	0.0026596581691185053	1.2557232663127222	0.002716773195403632	7	2020-10-29	2020-03-10		2020-03-29		2020-03-16	1.0	19	1.0	32	1.0	38	0.0		0.0			19.677628207349358	11.181171530742878	39.43942659980213
Sweden	2020-04-18	1.0543250610877362	1.4990040977173398	0.6087851895924711	1.262533736162105	0.8430351656512343	0.08964857489315292	0.0026596581691185053	1.2557232663127222	0.002716773195403632	7	2020-10-29	2020-03-10		2020-03-29		2020-03-16	1.0	20	1.0	33	1.0	39	0.0		0.0			39.818417692729675	44.820233432431465	61.041753676510645
Sweden	2020-04-19	0.9426879099376384	1.4127636478703578	0.4768466765194535	1.1640132990865315	0.722585824160304	0.08964857489315292	0.0026596581691185053	1.2557232663127222	0.002716773195403632	7	2020-10-29	2020-03-10		2020-03-29		2020-03-16	1.0	21	1.0	34	1.0	40	0.0		0.0			26.588541771059795	45.65235986180954	66.90101138779669
Sweden	2020-04-20	1.027114429320288	1.4828334433979258	0.5756339429240718	1.2399395694697848	0.81383271720991	0.08964857489315292	0.0026596581691185053	1.2557232663127222	0.002716773195403632	7	2020-10-29	2020-03-10		2020-03-29		2020-03-16	1.0	22	1.0	35	1.0	41	0.0		0.0			-17.55575038461288	56.6780189831015	55.748925590606795
Sweden	2020-04-21	1.2343363488228156	1.6860916660765748	0.7787085663866748	1.4509808788204728	1.016529893326573	0.08964857489315292	0.0026596581691185053	1.2557232663127222	0.002716773195403632	7	2020-10-29	2020-03-10		2020-03-29		2020-03-16	1.0	23	1.0	36	1.0	42	0.0		0.0			27.263556672419245	45.27693873313497	78.72216124812093
Sweden	2020-04-22	1.2739767312671046	1.7336484051706107	0.8140402535149072	1.4867212034726478	1.0570329553298723	0.08964857489315292	0.0026596581691185053	1.2557232663127222	0.002716773195403632	7	2020-10-29	2020-03-10		2020-03-29		2020-03-16	1.0	24	1.0	37	1.0	43	0.0		0.0			42.089335389099396	55.50779397611442	76.55811566584084
Sweden	2020-04-23	1.2583107562887519	1.7122396121997367	0.7950248724455237	1.4760405335400837	1.0400304634663105	0.08964857489315292	0.0026596581691185053	1.2557232663127222	0.002716773195403632	7	2020-10-29	2020-03-10		2020-03-29		2020-03-16	1.0	25	1.0	38	1.0	44	0.0		0.0			36.35772839158237	59.01583011427574	68.1931247476182
Sweden	2020-04-24	1.167600490021853	1.6209309495874078	0.7099291151185689	1.3799037228879079	0.9559046205937396	0.08964857489315292	0.0026596581691185053	1.2557232663127222	0.002716773195403632	7	2020-10-29	2020-03-10		2020-03-29		2020-03-16	1.0	26	1.0	39	1.0	45	0.0		0.0			39.43942659980213	19.677628207349358	43.39464703509574
Sweden	2020-04-25	0.9206282363998604	1.3802572525087835	0.4679520687229227	1.1368419751412375	0.7028692418988853	0.08964857489315292	0.0026596581691185053	1.2557232663127222	0.002716773195403632	7	2020-10-29	2020-03-10		2020-03-29		2020-03-16	1.0	27	1.0	40	1.0	46	0.0		0.0			61.041753676510645	39.818417692729675	64.56031192902152
Sweden	2020-04-26	0.8149948519585404	1.3025122932271915	0.3387072569524754	1.044419762152181	0.5819333309023326	0.08964857489315292	0.0026596581691185053	1.2557232663127222	0.002716773195403632	7	2020-10-29	2020-03-10		2020-03-29		2020-03-16	1.0	28	1.0	41	1.0	47	0.0		0.0			66.90101138779669	26.588541771059795	64.75651156660989
Sweden	2020-04-27	1.0052948556365942	1.4614341160722175	0.5566576571033732	1.2145807109573663	0.7954347852578141	0.08964857489315292	0.0026596581691185053	1.2557232663127222	0.002716773195403632	7	2020-10-29	2020-03-10		2020-03-29		2020-03-16	1.0	29	1.0	42	1.0	48	0.0		0.0			55.748925590606795	-17.55575038461288	27.166807012253987
Sweden	2020-04-28	1.1705564763069705	1.6319487485905046	0.7081736051861116	1.390387133321574	0.9479433842048754	0.08964857489315292	0.0026596581691185053	1.2557232663127222	0.002716773195403632	7	2020-10-29	2020-03-10		2020-03-29		2020-03-16	1.0	30	1.0	43	1.0	49	0.0		0.0			78.72216124812093	27.263556672419245	29.32936505143795
Sweden	2020-04-29	1.183558399406378	1.6501800051242888	0.7108571337544942	1.4058810349725257	0.9614050345285446	0.08964857489315292	0.0026596581691185053	1.2557232663127222	0.002716773195403632	7	2020-10-29	2020-03-10		2020-03-29		2020-03-16	1.0	31	1.0	44	1.0	50	0.0		0.0			76.55811566584084	42.089335389099396	39.18436168895001
Sweden	2020-04-30	1.02629677694005	1.4700021438880553	0.5827342865469094	1.23503998855916	0.8169236280066879	0.08964857489315292	0.0026596581691185053	1.2557232663127222	0.002716773195403632	7	2020-10-29	2020-03-10		2020-03-29		2020-03-16	1.0	32	1.0	45	1.0	51	0.0		0.0			68.1931247476182	36.35772839158237	45.286745285217776
Sweden	2020-05-01	0.8705730953243042	1.3212626428479295	0.4275540339781134	1.0817854278094756	0.6584493073529996	0.08964857489315292	0.0026596581691185053	1.2557232663127222	0.002716773195403632	7	2020-10-29	2020-03-10		2020-03-29		2020-03-16	1.0	33	1.0	46	1.0	52	0.0		0.0			43.39464703509574	39.43942659980213	-24.54061692280769
Sweden	2020-05-02	0.7008451834339557	1.1909682673185091	0.2252453784830121	0.9343054778082376	0.4670826353580847	0.08964857489315292	0.0026596581691185053	1.2557232663127222	0.002716773195403632	7	2020-10-29	2020-03-10		2020-03-29		2020-03-16	1.0	34	1.0	47	1.0	53	0.0		0.0			64.56031192902152	61.041753676510645	62.20348185233297
Sweden	2020-05-03	0.7086657523552282	1.210351431205796	0.2277482217734265	0.944464530251739	0.4739076209115386	0.08964857489315292	0.0026596581691185053	1.2557232663127222	0.002716773195403632	7	2020-10-29	2020-03-10		2020-03-29		2020-03-16	1.0	35	1.0	48	1.0	54	0.0		0.0			64.75651156660989	66.90101138779669	67.3432275210795
Sweden	2020-05-04	0.9317849413724816	1.3923016065333007	0.476712559875319	1.1445212182222329	0.7197149878867785	0.08964857489315292	0.0026596581691185053	1.2557232663127222	0.002716773195403632	7	2020-10-29	2020-03-10		2020-03-29		2020-03-16	1.0	36	1.0	49	1.0	55	0.0		0.0			27.166807012253987	55.748925590606795	33.499085094950644
Sweden	2020-05-05	1.1557123932317896	1.6228257217969406	0.6775991677889224	1.3766721608563717	0.9352688883176006	0.08964857489315292	0.0026596581691185053	1.2557232663127222	0.002716773195403632	7	2020-10-29	2020-03-10		2020-03-29		2020-03-16	1.0	37	1.0	50	1.0	56	0.0		0.0			29.32936505143795	78.72216124812093	53.36696407057083
Sweden	2020-05-06	1.2640612052451718	1.8019397118077023	0.7060503910789797	1.518121331029577	1.0074134079111372	0.08964857489315292	0.0026596581691185053	1.2557232663127222	0.002716773195403632	7	2020-10-29	2020-03-10		2020-03-29		2020-03-16	1.0	38	1.0	51	1.0	57	0.0		0.0			39.18436168895001	76.55811566584084	60.15148505450374
Switzerland	2020-03-06	3.0786286791279336	4.216063339814189	2.0523617024350385	3.583430683246508	2.564490344493546	0.1563586844532947	0.0006039708275469291	0.04212503079084591	0.03205773085611518	7	2020-10-29	2020-03-02	2020-03-20	2020-03-13	2020-03-14	2020-03-16	0.0	-7	0.0	-10	1.0	4	0.0	-14.0	0.0	-8.0	0.11199999999999999	65.63474172539723	66.98679765482433	46.17565219374858
Switzerland	2020-03-07	2.953739529969877	3.9456765365938087	2.015233858494458	3.4144406464245303	2.4912515950096603	0.1563586844532947	0.0006039708275469291	0.04212503079084591	0.03205773085611518	7	2020-10-29	2020-03-02	2020-03-20	2020-03-13	2020-03-14	2020-03-16	0.0	-6	0.0	-9	1.0	5	0.0	-13.0	0.0	-7.0	0.084	47.06212558453335	90.37313747724818	50.808677357302194
Switzerland	2020-03-08	2.8752994268300665	3.7995253641829447	1.987290624465084	3.301325170703918	2.446817486336781	0.1563586844532947	0.0006039708275469291	0.04212503079084591	0.03205773085611518	7	2020-10-29	2020-03-02	2020-03-20	2020-03-13	2020-03-14	2020-03-16	0.0	-5	0.0	-8	1.0	6	0.0	-12.0	0.0	-6.0	0.085	76.00376738244357	90.33158362682826	84.52425989775169
Switzerland	2020-03-09	2.831759528879156	3.716786583105385	1.9815780649701689	3.2404435734947463	2.421580933971049	0.1563586844532947	0.0006039708275469291	0.04212503079084591	0.03205773085611518	7	2020-10-29	2020-03-02	2020-03-20	2020-03-13	2020-03-14	2020-03-16	0.0	-4	0.0	-7	1.0	7	0.0	-11.0	0.0	-5.0	0.182	40.85467618317755	96.40699414541038	43.226741259078196
Switzerland	2020-03-10	2.862036363184858	3.7255879761402295	2.030323250400653	3.2576851188172533	2.461213003743537	0.1563586844532947	0.0006039708275469291	0.04212503079084591	0.03205773085611518	7	2020-10-29	2020-03-02	2020-03-20	2020-03-13	2020-03-14	2020-03-16	0.0	-3	0.0	-6	1.0	8	0.0	-10.0	0.0	-4.0	0.243	61.169183230934145	69.98526065311553	36.86885227735773
Switzerland	2020-03-11	2.8817489343269105	3.7315586682655697	2.073701556047588	3.270042196984083	2.484300612093747	0.1563586844532947	0.0006039708275469291	0.04212503079084591	0.03205773085611518	7	2020-10-29	2020-03-02	2020-03-20	2020-03-13	2020-03-14	2020-03-16	0.0	-2	0.0	-5	1.0	9	0.0	-9.0	0.0	-3.0	0.301	59.788675793784186	43.77213976519299	56.23772307798827
Switzerland	2020-03-12	2.8849676315928723	3.752713642284209	2.0875475078836243	3.2761011496621384	2.486782210128528	0.1563586844532947	0.0006039708275469291	0.04212503079084591	0.03205773085611518	7	2020-10-29	2020-03-02	2020-03-20	2020-03-13	2020-03-14	2020-03-16	0.0	-1	0.0	-4	1.0	10	0.0	-8.0	0.0	-2.0	0.532	30.391968063644534	42.860621722402215	48.257228394362585
Switzerland	2020-03-13	3.012620313289085	3.9873264518920464	2.1674752157295774	3.433465615422767	2.5842960186534483	0.1563586844532947	0.0006039708275469291	0.04212503079084591	0.03205773085611518	7	2020-10-29	2020-03-02	2020-03-20	2020-03-13	2020-03-14	2020-03-16	1.0	0	0.0	-3	1.0	11	0.0	-7.0	0.0	-1.0	0.5329999999999999	46.17565219374858	65.63474172539723	50.726368215043934
Switzerland	2020-03-14	2.9071252715813083	3.819061524622183	2.0966493939564828	3.3118805682760835	2.4995312068405915	0.1563586844532947	0.0006039708275469291	0.04212503079084591	0.03205773085611518	7	2020-10-29	2020-03-02	2020-03-20	2020-03-13	2020-03-14	2020-03-16	1.0	1	0.0	-2	1.0	12	0.0	-6.0	1.0	0.0	0.574	50.808677357302194	47.06212558453335	31.24008794199718
Switzerland	2020-03-15	2.850494501280532	3.7634236728406614	2.044074448463774	3.2477051632152625	2.448736910150858	0.1563586844532947	0.0006039708275469291	0.04212503079084591	0.03205773085611518	7	2020-10-29	2020-03-02	2020-03-20	2020-03-13	2020-03-14	2020-03-16	1.0	2	0.0	-1	1.0	13	0.0	-5.0	1.0	1.0	0.322	84.52425989775169	76.00376738244357	59.845926925587854
Switzerland	2020-03-16	2.6473525607298742	3.461896785958257	1.885449270432578	3.014935228310716	2.274421481296696	0.1563586844532947	0.0006039708275469291	0.04212503079084591	0.03205773085611518	7	2020-10-29	2020-03-02	2020-03-20	2020-03-13	2020-03-14	2020-03-16	1.0	3	1.0	0	1.0	14	0.0	-4.0	1.0	2.0	0.599	43.226741259078196	40.85467618317755	39.99738647392242
Switzerland	2020-03-17	2.561356268868803	3.3666823120922764	1.8034532510688668	2.925934567254437	2.191546522088529	0.1563586844532947	0.0006039708275469291	0.04212503079084591	0.03205773085611518	7	2020-10-29	2020-03-02	2020-03-20	2020-03-13	2020-03-14	2020-03-16	1.0	4	1.0	1	1.0	15	0.0	-3.0	1.0	3.0	1.033	36.86885227735773	61.169183230934145	2.273892189817945
Switzerland	2020-03-18	2.4782424225599886	3.289768494979844	1.7206588208530746	2.842895608823036	2.11483321464799	0.1563586844532947	0.0006039708275469291	0.04212503079084591	0.03205773085611518	7	2020-10-29	2020-03-02	2020-03-20	2020-03-13	2020-03-14	2020-03-16	1.0	5	1.0	2	1.0	16	0.0	-2.0	1.0	4.0	1.181	56.23772307798827	59.788675793784186	-5.3217366805183675
Switzerland	2020-03-19	2.445618785550743	3.2826514683689068	1.6936237289410552	2.8108063121817244	2.0753093156608773	0.1563586844532947	0.0006039708275469291	0.04212503079084591	0.03205773085611518	7	2020-10-29	2020-03-02	2020-03-20	2020-03-13	2020-03-14	2020-03-16	1.0	6	1.0	3	1.0	17	0.0	-1.0	1.0	5.0	1.103	48.257228394362585	30.391968063644534	-17.05559274730875
Switzerland	2020-03-20	2.3488498650665344	3.1684504267463933	1.5970650507000506	2.7116390343755143	1.98282955353822	0.1563586844532947	0.0006039708275469291	0.04212503079084591	0.03205773085611518	7	2020-10-29	2020-03-02	2020-03-20	2020-03-13	2020-03-14	2020-03-16	1.0	7	1.0	4	1.0	18	1.0	0.0	1.0	6.0	0.938	50.726368215043934	46.17565219374858	-31.105774333361456
Switzerland	2020-03-21	2.21238997533405	3.0112016505851456	1.4635937690484768	2.569102817763961	1.850853321932557	0.1563586844532947	0.0006039708275469291	0.04212503079084591	0.03205773085611518	7	2020-10-29	2020-03-02	2020-03-20	2020-03-13	2020-03-14	2020-03-16	1.0	8	1.0	5	1.0	19	1.0	1.0	1.0	7.0	0.718	31.24008794199718	50.808677357302194	-53.036891980542286
Switzerland	2020-03-22	2.060779864882423	2.845246888204662	1.3080330432855205	2.4127384874417253	1.7106496630478103	0.1563586844532947	0.0006039708275469291	0.04212503079084591	0.03205773085611518	7	2020-10-29	2020-03-02	2020-03-20	2020-03-13	2020-03-14	2020-03-16	1.0	9	1.0	6	1.0	20	1.0	2.0	1.0	8.0	0.419	59.845926925587854	84.52425989775169	-69.792128393445
Switzerland	2020-03-23	1.9332777295878047	2.6905939793463043	1.1685010095880264	2.286677915128456	1.5812767641412278	0.1563586844532947	0.0006039708275469291	0.04212503079084591	0.03205773085611518	7	2020-10-29	2020-03-02	2020-03-20	2020-03-13	2020-03-14	2020-03-16	1.0	10	1.0	7	1.0	21	1.0	3.0	1.0	9.0	0.703	39.99738647392242	43.226741259078196	-42.10332496318681
Switzerland	2020-03-24	1.8027413321671408	2.5615866772637905	1.0321913133757945	2.1542423654765304	1.4526242251884065	0.1563586844532947	0.0006039708275469291	0.04212503079084591	0.03205773085611518	7	2020-10-29	2020-03-02	2020-03-20	2020-03-13	2020-03-14	2020-03-16	1.0	11	1.0	8	1.0	22	1.0	4.0	1.0	10.0	0.672	2.273892189817945	36.86885227735773	-37.52306933271738
Switzerland	2020-03-25	1.6855132881541892	2.4356428544434108	0.9072879241357948	2.0349547784853037	1.336302996671722	0.1563586844532947	0.0006039708275469291	0.04212503079084591	0.03205773085611518	7	2020-10-29	2020-03-02	2020-03-20	2020-03-13	2020-03-14	2020-03-16	1.0	12	1.0	9	1.0	23	1.0	5.0	1.0	11.0	0.851	-5.3217366805183675	56.23772307798827	-44.62119195679116
Switzerland	2020-03-26	1.5821076098920022	2.3279409006858947	0.7923674852426079	1.9307599059109672	1.2357079398013064	0.1563586844532947	0.0006039708275469291	0.04212503079084591	0.03205773085611518	7	2020-10-29	2020-03-02	2020-03-20	2020-03-13	2020-03-14	2020-03-16	1.0	13	1.0	10	1.0	24	1.0	6.0	1.0	12.0	0.955	-17.05559274730875	48.257228394362585	-47.114723347328365
Switzerland	2020-03-27	1.4960112110992725	2.2406786550476983	0.6984283416932809	1.8490724941956964	1.1459620692176256	0.1563586844532947	0.0006039708275469291	0.04212503079084591	0.03205773085611518	7	2020-10-29	2020-03-02	2020-03-20	2020-03-13	2020-03-14	2020-03-16	1.0	14	1.0	11	1.0	25	1.0	7.0	1.0	13.0	0.82	-31.105774333361456	50.726368215043934	-34.94361430286547
Switzerland	2020-03-28	1.4151404325305363	2.163588655496868	0.6190087186332002	1.7723652584529217	1.0623515833468935	0.1563586844532947	0.0006039708275469291	0.04212503079084591	0.03205773085611518	7	2020-10-29	2020-03-02	2020-03-20	2020-03-13	2020-03-14	2020-03-16	1.0	15	1.0	12	1.0	26	1.0	8.0	1.0	14.0	0.6679999999999999	-53.036891980542286	31.24008794199718	-23.597526821210007
Switzerland	2020-03-29	1.3343155009706131	2.0921298575835805	0.5227539876357643	1.6958582983121904	0.9768545513944336	0.1563586844532947	0.0006039708275469291	0.04212503079084591	0.03205773085611518	7	2020-10-29	2020-03-02	2020-03-20	2020-03-13	2020-03-14	2020-03-16	1.0	16	1.0	13	1.0	27	1.0	9.0	1.0	15.0	0.39299999999999996	-69.792128393445	59.845926925587854	-71.81869416771917
Switzerland	2020-03-30	1.272062853577518	2.018957216635965	0.4576825296247399	1.6320278958961192	0.9159885241897684	0.1563586844532947	0.0006039708275469291	0.04212503079084591	0.03205773085611518	7	2020-10-29	2020-03-02	2020-03-20	2020-03-13	2020-03-14	2020-03-16	1.0	17	1.0	14	1.0	28	1.0	10.0	1.0	16.0	0.484	-42.10332496318681	39.99738647392242	-58.125995574926925
Switzerland	2020-03-31	1.208554711966189	1.9613113555132973	0.3956659610885276	1.566174773161643	0.8540537760271566	0.1563586844532947	0.0006039708275469291	0.04212503079084591	0.03205773085611518	7	2020-10-29	2020-03-02	2020-03-20	2020-03-13	2020-03-14	2020-03-16	1.0	18	1.0	15	1.0	29	1.0	11.0	1.0	17.0	0.7809999999999999	-37.52306933271738	2.273892189817945	-33.87924817537263
Switzerland	2020-04-01	1.1612159898526802	1.9154380571482807	0.3766225452145796	1.517535536592976	0.8072283073633484	0.1563586844532947	0.0006039708275469291	0.04212503079084591	0.03205773085611518	7	2020-10-29	2020-03-02	2020-03-20	2020-03-13	2020-03-14	2020-03-16	1.0	19	1.0	16	1.0	30	1.0	12.0	1.0	18.0	0.7809999999999999	-44.62119195679116	-5.3217366805183675	-31.31899187007568
Switzerland	2020-04-02	1.1096495285302541	1.8608013403382728	0.323525284886546	1.4615368367792358	0.7606385580119048	0.1563586844532947	0.0006039708275469291	0.04212503079084591	0.03205773085611518	7	2020-10-29	2020-03-02	2020-03-20	2020-03-13	2020-03-14	2020-03-16	1.0	20	1.0	17	1.0	31	1.0	13.0	1.0	19.0	0.825	-47.114723347328365	-17.05559274730875	-31.717026602152167
Switzerland	2020-04-03	1.0542686771207874	1.8004208740209442	0.2596494379349371	1.4109042719815574	0.700789440866977	0.1563586844532947	0.0006039708275469291	0.04212503079084591	0.03205773085611518	7	2020-10-29	2020-03-02	2020-03-20	2020-03-13	2020-03-14	2020-03-16	1.0	21	1.0	18	1.0	32	1.0	14.0	1.0	20.0	0.7559999999999999	-34.94361430286547	-31.105774333361456	-27.47991699258966
Switzerland	2020-04-04	1.0051403050496648	1.7525543336873737	0.21350545688957734	1.3618390597626735	0.6520797260139201	0.1563586844532947	0.0006039708275469291	0.04212503079084591	0.03205773085611518	7	2020-10-29	2020-03-02	2020-03-20	2020-03-13	2020-03-14	2020-03-16	1.0	22	1.0	19	1.0	33	1.0	15.0	1.0	21.0	0.621	-23.597526821210007	-53.036891980542286	-23.022445098291286
Switzerland	2020-04-05	0.9557372449431096	1.703330429481146	0.15116144744290494	1.3104629772012937	0.6028608381126316	0.1563586844532947	0.0006039708275469291	0.04212503079084591	0.03205773085611518	7	2020-10-29	2020-03-02	2020-03-20	2020-03-13	2020-03-14	2020-03-16	1.0	23	1.0	20	1.0	34	1.0	16.0	1.0	22.0	0.426	-71.81869416771917	-69.792128393445	-13.342817436557718
Switzerland	2020-04-06	0.9204437783846866	1.6692498684709633	0.13171958832854525	1.2752135285602044	0.5630231575391145	0.1563586844532947	0.0006039708275469291	0.04212503079084591	0.03205773085611518	7	2020-10-29	2020-03-02	2020-03-20	2020-03-13	2020-03-14	2020-03-16	1.0	24	1.0	21	1.0	35	1.0	17.0	1.0	23.0	0.45799999999999996	-58.125995574926925	-42.10332496318681	-20.364600570845283
Switzerland	2020-04-07	0.8948553829721957	1.6374531036969695	0.11002222844053232	1.2517758161268984	0.5438529568188939	0.1563586844532947	0.0006039708275469291	0.04212503079084591	0.03205773085611518	7	2020-10-29	2020-03-02	2020-03-20	2020-03-13	2020-03-14	2020-03-16	1.0	25	1.0	22	1.0	36	1.0	18.0	1.0	24.0	0.753	-33.87924817537263	-37.52306933271738	-7.389873480478912
Switzerland	2020-04-08	0.8746109636761932	1.6293341226721318	0.1051648197798094	1.2275164755390915	0.5218864552049632	0.1563586844532947	0.0006039708275469291	0.04212503079084591	0.03205773085611518	7	2020-10-29	2020-03-02	2020-03-20	2020-03-13	2020-03-14	2020-03-16	1.0	26	1.0	23	1.0	37	1.0	19.0	1.0	25.0	0.778	-31.31899187007568	-44.62119195679116	-11.601613353419948
Switzerland	2020-04-09	0.8349281168930598	1.5973784313672796	0.05251929677279532	1.192006191341649	0.4802417245184856	0.1563586844532947	0.0006039708275469291	0.04212503079084591	0.03205773085611518	7	2020-10-29	2020-03-02	2020-03-20	2020-03-13	2020-03-14	2020-03-16	1.0	27	1.0	24	1.0	38	1.0	20.0	1.0	26.0	0.7070000000000001	-31.717026602152167	-47.114723347328365	-7.207599627708261
Switzerland	2020-04-10	0.7899894944741765	1.5385075436215758	0.0018353977574283586	1.1514178587535349	0.4345335991143519	0.1563586844532947	0.0006039708275469291	0.04212503079084591	0.03205773085611518	7	2020-10-29	2020-03-02	2020-03-20	2020-03-13	2020-03-14	2020-03-16	1.0	28	1.0	25	1.0	39	1.0	21.0	1.0	27.0	0.48700000000000004	-27.47991699258966	-34.94361430286547	-51.12313224165331
Switzerland	2020-04-11	0.7530547412673319	1.4918759140470554	0.0	1.1127363273768558	0.3985832113999356	0.1563586844532947	0.0006039708275469291	0.04212503079084591	0.03205773085611518	7	2020-10-29	2020-03-02	2020-03-20	2020-03-13	2020-03-14	2020-03-16	1.0	29	1.0	26	1.0	40	1.0	22.0	1.0	28.0	0.332	-23.022445098291286	-23.597526821210007	-7.133563882745251
Switzerland	2020-04-12	0.7151692822376783	1.4597944889032974	0.0	1.0677456282579882	0.3641844148444465	0.1563586844532947	0.0006039708275469291	0.04212503079084591	0.03205773085611518	7	2020-10-29	2020-03-02	2020-03-20	2020-03-13	2020-03-14	2020-03-16	1.0	30	1.0	27	1.0	41	1.0	23.0	1.0	29.0	0.281	-13.342817436557718	-71.81869416771917	-18.906460963184813
Switzerland	2020-04-13	0.688960545186521	1.4386888432362106	0.0	1.04566595262664	0.3348817933234192	0.1563586844532947	0.0006039708275469291	0.04212503079084591	0.03205773085611518	7	2020-10-29	2020-03-02	2020-03-20	2020-03-13	2020-03-14	2020-03-16	1.0	31	1.0	28	1.0	42	1.0	24.0	1.0	30.0	0.256	-20.364600570845283	-58.125995574926925	-48.29286759490927
Switzerland	2020-04-14	0.6737289540393117	1.4240807810128018	0.0	1.0260326165864977	0.3192717937153167	0.1563586844532947	0.0006039708275469291	0.04212503079084591	0.03205773085611518	7	2020-10-29	2020-03-02	2020-03-20	2020-03-13	2020-03-14	2020-03-16	1.0	32	1.0	29	1.0	43	1.0	25.0	1.0	31.0	0.48	-7.389873480478912	-33.87924817537263	-23.204327833844918
Switzerland	2020-04-15	0.6670597391148961	1.4114976895723228	0.0	1.0206751465194774	0.3147014833442169	0.1563586844532947	0.0006039708275469291	0.04212503079084591	0.03205773085611518	7	2020-10-29	2020-03-02	2020-03-20	2020-03-13	2020-03-14	2020-03-16	1.0	33	1.0	30	1.0	44	1.0	26.0	1.0	32.0	0.637	-11.601613353419948	-31.31899187007568	-17.165453548372458
Switzerland	2020-04-16	0.6597662266522267	1.4117667173572093	0.0	1.0114619816751145	0.3063506849500892	0.1563586844532947	0.0006039708275469291	0.04212503079084591	0.03205773085611518	7	2020-10-29	2020-03-02	2020-03-20	2020-03-13	2020-03-14	2020-03-16	1.0	34	1.0	31	1.0	45	1.0	27.0	1.0	33.0	0.5920000000000001	-7.207599627708261	-31.717026602152167	-17.755130763210914
Switzerland	2020-04-17	0.6456813366967662	1.3938110893403317	0.0	0.9983898847160644	0.29102310189574976	0.1563586844532947	0.0006039708275469291	0.04212503079084591	0.03205773085611518	7	2020-10-29	2020-03-02	2020-03-20	2020-03-13	2020-03-14	2020-03-16	1.0	35	1.0	32	1.0	46	1.0	28.0	1.0	34.0	0.537	-51.12313224165331	-27.47991699258966	-11.844927846632112
Switzerland	2020-04-18	0.6334600182699888	1.3799939160914505	0.0	0.98576257013515	0.28127746860865743	0.1563586844532947	0.0006039708275469291	0.04212503079084591	0.03205773085611518	7	2020-10-29	2020-03-02	2020-03-20	2020-03-13	2020-03-14	2020-03-16	1.0	36	1.0	33	1.0	47	1.0	29.0	1.0	35.0	0.441	-7.133563882745251	-23.022445098291286	-10.285455696577191
Switzerland	2020-04-19	0.6178553080594569	1.363693024188975	0.0	0.9714240246865808	0.2617561193180994	0.1563586844532947	0.0006039708275469291	0.04212503079084591	0.03205773085611518	7	2020-10-29	2020-03-02	2020-03-20	2020-03-13	2020-03-14	2020-03-16	1.0	37	1.0	34	1.0	48	1.0	30.0	1.0	36.0	0.264	-18.906460963184813	-13.342817436557718	-9.756602597251907
Switzerland	2020-04-20	0.5992266653383729	1.3362579303182185	0.0	0.9526972597112122	0.2497236728341377	0.1563586844532947	0.0006039708275469291	0.04212503079084591	0.03205773085611518	7	2020-10-29	2020-03-02	2020-03-20	2020-03-13	2020-03-14	2020-03-16	1.0	38	1.0	35	1.0	49	1.0	31.0	1.0	37.0	0.379	-48.29286759490927	-20.364600570845283	-23.631966918085908
Switzerland	2020-04-21	0.5838366246586708	1.3245818021453832	0.0	0.9354149770033228	0.23280932988228198	0.1563586844532947	0.0006039708275469291	0.04212503079084591	0.03205773085611518	7	2020-10-29	2020-03-02	2020-03-20	2020-03-13	2020-03-14	2020-03-16	1.0	39	1.0	36	1.0	50	1.0	32.0	1.0	38.0	0.5670000000000001	-23.204327833844918	-7.389873480478912	-20.695337627816297
Switzerland	2020-04-22	0.5833603178083195	1.3317114959073075	0.0	0.936065505234504	0.2311619249758181	0.1563586844532947	0.0006039708275469291	0.04212503079084591	0.03205773085611518	7	2020-10-29	2020-03-02	2020-03-20	2020-03-13	2020-03-14	2020-03-16	1.0	40	1.0	37	1.0	51	1.0	33.0	1.0	39.0	0.5429999999999999	-17.165453548372458	-11.601613353419948	-5.81636092471602
Switzerland	2020-04-23	0.5815863285175382	1.3393096140919925	0.0	0.9338315699850904	0.22537020091533144	0.1563586844532947	0.0006039708275469291	0.04212503079084591	0.03205773085611518	7	2020-10-29	2020-03-02	2020-03-20	2020-03-13	2020-03-14	2020-03-16	1.0	41	1.0	38	1.0	52	1.0	34.0	1.0	40.0	0.525	-17.755130763210914	-7.207599627708261	-6.164858166594513
Switzerland	2020-04-24	0.5765962868157011	1.3203709603824954	0.0	0.926580765077572	0.2230446888289883	0.1563586844532947	0.0006039708275469291	0.04212503079084591	0.03205773085611518	7	2020-10-29	2020-03-02	2020-03-20	2020-03-13	2020-03-14	2020-03-16	1.0	42	1.0	39	1.0	53	1.0	35.0	1.0	41.0	0.56	-11.844927846632112	-51.12313224165331	-4.487239943029526
Switzerland	2020-04-25	0.5722215232334149	1.3092390552861202	0.0	0.922962471805286	0.2188906515252189	0.1563586844532947	0.0006039708275469291	0.04212503079084591	0.03205773085611518	7	2020-10-29	2020-03-02	2020-03-20	2020-03-13	2020-03-14	2020-03-16	1.0	43	1.0	40	1.0	54	1.0	36.0	1.0	42.0	0.47700000000000004	-10.285455696577191	-7.133563882745251	-8.393036322658471
Switzerland	2020-04-26	0.5640434012036539	1.3066917313073465	0.0	0.9167546924792164	0.2125954679790032	0.1563586844532947	0.0006039708275469291	0.04212503079084591	0.03205773085611518	7	2020-10-29	2020-03-02	2020-03-20	2020-03-13	2020-03-14	2020-03-16	1.0	44	1.0	41	1.0	55	1.0	37.0	1.0	43.0	0.278	-9.756602597251907	-18.906460963184813	-15.682338642560625
Switzerland	2020-04-27	0.5499113078932942	1.3038844591792051	0.0	0.9012179048394462	0.1983277068410012	0.1563586844532947	0.0006039708275469291	0.04212503079084591	0.03205773085611518	7	2020-10-29	2020-03-02	2020-03-20	2020-03-13	2020-03-14	2020-03-16	1.0	45	1.0	42	1.0	56	1.0	38.0	1.0	44.0	0.424	-23.631966918085908	-48.29286759490927	1.294716463477364
Switzerland	2020-04-28	0.5459026982801605	1.3112507243038585	0.0	0.9013510717479728	0.19128255071366085	0.1563586844532947	0.0006039708275469291	0.04212503079084591	0.03205773085611518	7	2020-10-29	2020-03-02	2020-03-20	2020-03-13	2020-03-14	2020-03-16	1.0	46	1.0	43	1.0	57	1.0	39.0	1.0	45.0	0.638	-20.695337627816297	-23.204327833844918	-28.49160252427674
Switzerland	2020-04-29	0.5480043704792605	1.3152154343330895	0.0	0.9076471080874504	0.1880632759034313	0.1563586844532947	0.0006039708275469291	0.04212503079084591	0.03205773085611518	7	2020-10-29	2020-03-02	2020-03-20	2020-03-13	2020-03-14	2020-03-16	1.0	47	1.0	44	1.0	58	1.0	40.0	1.0	46.0	0.675	-5.81636092471602	-17.165453548372458	-16.947684281992668
Switzerland	2020-04-30	0.5468921783630509	1.3282469492068687	0.0	0.9072145225798351	0.18527955479605066	0.1563586844532947	0.0006039708275469291	0.04212503079084591	0.03205773085611518	7	2020-10-29	2020-03-02	2020-03-20	2020-03-13	2020-03-14	2020-03-16	1.0	48	1.0	45	1.0	59	1.0	41.0	1.0	47.0	0.5589999999999999	-6.164858166594513	-17.755130763210914	-34.107296060902435
Switzerland	2020-05-01	0.5333995713345633	1.3190333783851615	0.0	0.9026253515223044	0.16404273925481214	0.1563586844532947	0.0006039708275469291	0.04212503079084591	0.03205773085611518	7	2020-10-29	2020-03-02	2020-03-20	2020-03-13	2020-03-14	2020-03-16	1.0	49	1.0	46	1.0	60	1.0	42.0	1.0	48.0	0.516	-4.487239943029526	-11.844927846632112	-53.72634848080935
Switzerland	2020-05-02	0.5147846419727975	1.3131851813810744	0.0	0.892272363383944	0.13616061353819994	0.1563586844532947	0.0006039708275469291	0.04212503079084591	0.03205773085611518	7	2020-10-29	2020-03-02	2020-03-20	2020-03-13	2020-03-14	2020-03-16	1.0	50	1.0	47	1.0	61	1.0	43.0	1.0	49.0	0.36700000000000005	-8.393036322658471	-10.285455696577191	-28.062874982887873
Switzerland	2020-05-03	0.4991506471592022	1.3371030148437628	0.0	0.8903063660495115	0.1064749217118226	0.1563586844532947	0.0006039708275469291	0.04212503079084591	0.03205773085611518	7	2020-10-29	2020-03-02	2020-03-20	2020-03-13	2020-03-14	2020-03-16	1.0	51	1.0	48	1.0	62	1.0	44.0	1.0	50.0	0.298	-15.682338642560625	-9.756602597251907
Switzerland	2020-05-04	0.4838410017342185	1.3643638278675323	0.0	0.8932485291641941	0.06854717512614282	0.1563586844532947	0.0006039708275469291	0.04212503079084591	0.03205773085611518	7	2020-10-29	2020-03-02	2020-03-20	2020-03-13	2020-03-14	2020-03-16	1.0	52	1.0	49	1.0	63	1.0	45.0	1.0	51.0	0.364	1.294716463477364	-23.631966918085908	10.048457411062705
Switzerland	2020-05-05	0.4675799862992223	1.4052106262434352	0.0	0.9019346385398852	0.03663429612973701	0.1563586844532947	0.0006039708275469291	0.04212503079084591	0.03205773085611518	7	2020-10-29	2020-03-02	2020-03-20	2020-03-13	2020-03-14	2020-03-16	1.0	53	1.0	50	1.0	64	1.0	46.0	1.0	52.0	0.153	-28.49160252427674	-20.695337627816297	-22.572683059530032
Switzerland	2020-05-06	0.4620650325606263	1.4782776905536876	0.0	0.9332486852093028	0.0	0.1563586844532947	0.0006039708275469291	0.04212503079084591	0.03205773085611518	7	2020-10-29	2020-03-02	2020-03-20	2020-03-13	2020-03-14	2020-03-16	1.0	54	1.0	51	1.0	65	1.0	47.0	1.0	53.0		-16.947684281992668	-5.81636092471602	-0.861752486961369
United Kingdom	2020-03-03	2.734525505536011	3.146025293376952	2.2737920612098605	2.934966631028656	2.5355506916777797	0.19703202865364589	0.00014189301636369223	3.3962024949008347	0.0012472291702005102	7	2020-10-29	2020-03-12	2020-03-24	2020-03-24	2020-03-21	2020-03-16	0.0	-21	0.0	-13	0.0	-9	0.0	-21.0	0.0	-18.0	0.006	62.23953727702588	62.92486472869363	65.7593387181557
United Kingdom	2020-03-04	2.3413668472851654	2.7238212562931494	1.9570124153493245	2.5177513006264	2.164576040622096	0.19703202865364589	0.00014189301636369223	3.3962024949008347	0.0012472291702005102	7	2020-10-29	2020-03-12	2020-03-24	2020-03-24	2020-03-21	2020-03-16	0.0	-20	0.0	-12	0.0	-8	0.0	-20.0	0.0	-17.0	0.04	62.11069109530153	56.368918085459356	61.31105653491572
United Kingdom	2020-03-05	1.9315176892453	2.3580887644131705	1.5511698980963138	2.114688065643776	1.7453682194465079	0.19703202865364589	0.00014189301636369223	3.3962024949008347	0.0012472291702005102	7	2020-10-29	2020-03-12	2020-03-24	2020-03-24	2020-03-21	2020-03-16	0.0	-19	0.0	-11	0.0	-7	0.0	-19.0	0.0	-16.0	0.021	63.865279621828	53.7028115161421	58.13282578169024
United Kingdom	2020-03-06	2.214046269227236	2.594314324750024	1.8116785233853832	2.3977492586398497	2.0313529580645504	0.19703202865364589	0.00014189301636369223	3.3962024949008347	0.0012472291702005102	7	2020-10-29	2020-03-12	2020-03-24	2020-03-24	2020-03-21	2020-03-16	0.0	-18	0.0	-10	0.0	-6	0.0	-18.0	0.0	-15.0	0.033	53.951066352934006	57.12724186535572	73.90115897439507
United Kingdom	2020-03-07	1.6743438454731927	2.162156422944986	1.2767938920329565	1.8708284704287048	1.4706391465965494	0.19703202865364589	0.00014189301636369223	3.3962024949008347	0.0012472291702005102	7	2020-10-29	2020-03-12	2020-03-24	2020-03-24	2020-03-21	2020-03-16	0.0	-17	0.0	-9	0.0	-5	0.0	-17.0	0.0	-14.0	0.017	53.1579153197635	51.52137677833681	62.734021632221726
United Kingdom	2020-03-08	1.7954436840768602	2.356140182952097	1.3582404869316276	2.022525176965188	1.5617995917719762	0.19703202865364589	0.00014189301636369223	3.3962024949008347	0.0012472291702005102	7	2020-10-29	2020-03-12	2020-03-24	2020-03-24	2020-03-21	2020-03-16	0.0	-16	0.0	-8	0.0	-4	0.0	-16.0	0.0	-13.0	0.03	72.27965585093577	56.91043592151062	69.73509942710447
United Kingdom	2020-03-09	3.258630563633945	3.6373595600022695	2.8453704561501025	3.4410565013783283	3.0763734257081468	0.19703202865364589	0.00014189301636369223	3.3962024949008347	0.0012472291702005102	7	2020-10-29	2020-03-12	2020-03-24	2020-03-24	2020-03-21	2020-03-16	0.0	-15	0.0	-7	0.0	-3	0.0	-15.0	0.0	-12.0	0.021	68.85502873696863	51.531439975207846	60.591461570489805
United Kingdom	2020-03-10	4.203331865906234	4.623585508294641	3.638288245600593	4.424664518956546	3.9903952783129446	0.19703202865364589	0.00014189301636369223	3.3962024949008347	0.0012472291702005102	7	2020-10-29	2020-03-12	2020-03-24	2020-03-24	2020-03-21	2020-03-16	0.0	-14	0.0	-6	0.0	-2	0.0	-14.0	0.0	-11.0	0.019	65.7593387181557	62.23953727702588	59.45627496716142
United Kingdom	2020-03-11	4.399246231378272	4.8315273937028245	3.8100337489752527	4.630747810146042	4.176541693304293	0.19703202865364589	0.00014189301636369223	3.3962024949008347	0.0012472291702005102	7	2020-10-29	2020-03-12	2020-03-24	2020-03-24	2020-03-21	2020-03-16	0.0	-13	0.0	-5	0.0	-1	0.0	-13.0	0.0	-10.0	0.018000000000000002	61.31105653491572	62.11069109530153	61.98987485853219
United Kingdom	2020-03-12	3.6086467088607512	3.9879606869671687	3.1854043285832105	3.792405912459561	3.42802663182763	0.19703202865364589	0.00014189301636369223	3.3962024949008347	0.0012472291702005102	7	2020-10-29	2020-03-12	2020-03-24	2020-03-24	2020-03-21	2020-03-16	0.0	-12	0.0	-4	1.0	0	0.0	-12.0	0.0	-9.0	0.034	58.13282578169024	63.865279621828	59.9140272334571
United Kingdom	2020-03-13	2.6738172226384846	3.066187235447288	2.300285372501349	2.849031089224116	2.496781997200537	0.19703202865364589	0.00014189301636369223	3.3962024949008347	0.0012472291702005102	7	2020-10-29	2020-03-12	2020-03-24	2020-03-24	2020-03-21	2020-03-16	0.0	-11	0.0	-3	1.0	1	0.0	-11.0	0.0	-8.0	0.044000000000000004	73.90115897439507	53.951066352934006	60.59229684397067
United Kingdom	2020-03-14	1.8994463653537017	2.3920659973901857	1.4976457871145157	2.100326963176653	1.6952745723112714	0.19703202865364589	0.00014189301636369223	3.3962024949008347	0.0012472291702005102	7	2020-10-29	2020-03-12	2020-03-24	2020-03-24	2020-03-21	2020-03-16	0.0	-10	0.0	-2	1.0	2	0.0	-10.0	0.0	-7.0	0.073	62.734021632221726	53.1579153197635	48.49616838302992
United Kingdom	2020-03-15	1.9133574100984216	2.3421696565780605	1.5325175248284566	2.096802083812272	1.7307023394997656	0.19703202865364589	0.00014189301636369223	3.3962024949008347	0.0012472291702005102	7	2020-10-29	2020-03-12	2020-03-24	2020-03-24	2020-03-21	2020-03-16	0.0	-9	0.0	-1	1.0	3	0.0	-9.0	0.0	-6.0	0.037000000000000005	69.73509942710447	72.27965585093577	45.82220458626842
United Kingdom	2020-03-16	2.2046207619304656	2.5884446520693345	1.8212997153627184	2.3802775381628867	2.027086642921544	0.19703202865364589	0.00014189301636369223	3.3962024949008347	0.0012472291702005102	7	2020-10-29	2020-03-12	2020-03-24	2020-03-24	2020-03-21	2020-03-16	0.0	-8	1.0	0	1.0	4	0.0	-8.0	0.0	-5.0	0.055999999999999994	60.591461570489805	68.85502873696863	64.47284064603399
United Kingdom	2020-03-17	2.36612342066394	2.7394644256322387	1.9850769101920016	2.540691966779103	2.1896702244304698	0.19703202865364589	0.00014189301636369223	3.3962024949008347	0.0012472291702005102	7	2020-10-29	2020-03-12	2020-03-24	2020-03-24	2020-03-21	2020-03-16	0.0	-7	1.0	1	1.0	5	0.0	-7.0	0.0	-4.0	0.09300000000000001	59.45627496716142	65.7593387181557	40.29617040738108
United Kingdom	2020-03-18	2.48652319710794	2.8617185295548166	2.08700078618242	2.6658333520951047	2.308248075572806	0.19703202865364589	0.00014189301636369223	3.3962024949008347	0.0012472291702005102	7	2020-10-29	2020-03-12	2020-03-24	2020-03-24	2020-03-21	2020-03-16	0.0	-6	1.0	2	1.0	6	0.0	-6.0	0.0	-3.0	0.085	61.98987485853219	61.31105653491572	26.941150687377895
United Kingdom	2020-03-19	2.2815491401223404	2.6551422181596136	1.9048442161472885	2.4559743272039745	2.1078869113669048	0.19703202865364589	0.00014189301636369223	3.3962024949008347	0.0012472291702005102	7	2020-10-29	2020-03-12	2020-03-24	2020-03-24	2020-03-21	2020-03-16	0.0	-5	1.0	3	1.0	7	0.0	-5.0	0.0	-2.0	0.124	59.9140272334571	58.13282578169024	26.394512862099234
United Kingdom	2020-03-20	2.1985930087049144	2.5711138942345686	1.8178983076515856	2.3734506526562416	2.022884853730864	0.19703202865364589	0.00014189301636369223	3.3962024949008347	0.0012472291702005102	7	2020-10-29	2020-03-12	2020-03-24	2020-03-24	2020-03-21	2020-03-16	0.0	-4	1.0	4	1.0	8	0.0	-4.0	0.0	-1.0	0.035	60.59229684397067	73.90115897439507	16.990077918684882
United Kingdom	2020-03-21	1.9573674512145005	2.3657685724141704	1.5821335591874424	2.139586334437709	1.7738296177163682	0.19703202865364589	0.00014189301636369223	3.3962024949008347	0.0012472291702005102	7	2020-10-29	2020-03-12	2020-03-24	2020-03-24	2020-03-21	2020-03-16	0.0	-3	1.0	5	1.0	9	0.0	-3.0	1.0	0.0	0.086	48.49616838302992	62.734021632221726	0.31419253660221164
United Kingdom	2020-03-22	2.0322278811527963	2.4276452971741334	1.6618510635987986	2.2094096895210384	1.8543483963327767	0.19703202865364589	0.00014189301636369223	3.3962024949008347	0.0012472291702005102	7	2020-10-29	2020-03-12	2020-03-24	2020-03-24	2020-03-21	2020-03-16	0.0	-2	1.0	6	1.0	10	0.0	-2.0	1.0	1.0	0.081	45.82220458626842	69.73509942710447	-2.1396379716285514
United Kingdom	2020-03-23	2.5572040062375843	2.938545686391356	2.1249216727142017	2.7476742180617704	2.3685472638079013	0.19703202865364589	0.00014189301636369223	3.3962024949008347	0.0012472291702005102	7	2020-10-29	2020-03-12	2020-03-24	2020-03-24	2020-03-21	2020-03-16	0.0	-1	1.0	7	1.0	11	0.0	-1.0	1.0	2.0	0.083	64.47284064603399	60.591461570489805	-13.767877778842974
United Kingdom	2020-03-24	2.309163554140218	2.6900359037778685	1.9181108877221136	2.4844050305056413	2.1351363403240438	0.19703202865364589	0.00014189301636369223	3.3962024949008347	0.0012472291702005102	7	2020-10-29	2020-03-12	2020-03-24	2020-03-24	2020-03-21	2020-03-16	1.0	0	1.0	8	1.0	12	1.0	0.0	1.0	3.0	0.096	40.29617040738108	59.45627496716142	-50.800271907138345
United Kingdom	2020-03-25	2.198592658746346	2.5734367304506014	1.8192067726805148	2.3742818655012736	2.0243667752510692	0.19703202865364589	0.00014189301636369223	3.3962024949008347	0.0012472291702005102	7	2020-10-29	2020-03-12	2020-03-24	2020-03-24	2020-03-21	2020-03-16	1.0	1	1.0	9	1.0	13	1.0	1.0	1.0	4.0	0.09699999999999999	26.941150687377895	61.98987485853219	-56.52511819445393
United Kingdom	2020-03-26	2.1108577008099343	2.486507207369714	1.7231778162602505	2.288268199732601	1.93363777429164	0.19703202865364589	0.00014189301636369223	3.3962024949008347	0.0012472291702005102	7	2020-10-29	2020-03-12	2020-03-24	2020-03-24	2020-03-21	2020-03-16	1.0	2	1.0	10	1.0	14	1.0	2.0	1.0	5.0	0.11599999999999999	26.394512862099234	59.9140272334571	-59.315063800570265
United Kingdom	2020-03-27	1.8927538426356336	2.2718465653227877	1.5088170574638011	2.069254349584741	1.7168920876741565	0.19703202865364589	0.00014189301636369223	3.3962024949008347	0.0012472291702005102	7	2020-10-29	2020-03-12	2020-03-24	2020-03-24	2020-03-21	2020-03-16	1.0	3	1.0	11	1.0	15	1.0	3.0	1.0	6.0	0.131	16.990077918684882	60.59229684397067	-67.62770357499352
United Kingdom	2020-03-28	1.5836810243929311	1.9841385804808882	1.2114337115774236	1.7619912452593174	1.4034380198621736	0.19703202865364589	0.00014189301636369223	3.3962024949008347	0.0012472291702005102	7	2020-10-29	2020-03-12	2020-03-24	2020-03-24	2020-03-21	2020-03-16	1.0	4	1.0	12	1.0	16	1.0	4.0	1.0	7.0	0.10300000000000001	0.31419253660221164	48.49616838302992	-82.56789651621517
United Kingdom	2020-03-29	1.5447138618164988	1.9542964054924088	1.1629374512976318	1.7246023086632354	1.3643000305571598	0.19703202865364589	0.00014189301636369223	3.3962024949008347	0.0012472291702005102	7	2020-10-29	2020-03-12	2020-03-24	2020-03-24	2020-03-21	2020-03-16	1.0	5	1.0	13	1.0	17	1.0	5.0	1.0	8.0	0.10300000000000001	-2.1396379716285514	45.82220458626842	-83.91138189147021
United Kingdom	2020-03-30	1.8702118739956208	2.2469875845483127	1.4713898835507804	2.049050412376044	1.6907799878966707	0.19703202865364589	0.00014189301636369223	3.3962024949008347	0.0012472291702005102	7	2020-10-29	2020-03-12	2020-03-24	2020-03-24	2020-03-21	2020-03-16	1.0	6	1.0	14	1.0	18	1.0	6.0	1.0	9.0	0.106	-13.767877778842974	64.47284064603399	-72.6884208290848
United Kingdom	2020-03-31	1.821577618363024	2.203093831099287	1.4368217491745143	1.9971961376841936	1.6435199077348157	0.19703202865364589	0.00014189301636369223	3.3962024949008347	0.0012472291702005102	7	2020-10-29	2020-03-12	2020-03-24	2020-03-24	2020-03-21	2020-03-16	1.0	7	1.0	15	1.0	19	1.0	7.0	1.0	10.0	0.121	-50.800271907138345	40.29617040738108	-66.8857908208216
United Kingdom	2020-04-01	1.7601698065437898	2.13571703244752	1.3769528783012353	1.9342029012692017	1.586232383648225	0.19703202865364589	0.00014189301636369223	3.3962024949008347	0.0012472291702005102	7	2020-10-29	2020-03-12	2020-03-24	2020-03-24	2020-03-21	2020-03-16	1.0	8	1.0	16	1.0	20	1.0	8.0	1.0	11.0	0.14400000000000002	-56.52511819445393	26.941150687377895	-71.69117891601583
United Kingdom	2020-04-02	1.6011958685830434	1.9862873436291395	1.2139094515268778	1.7787198897053311	1.4226057828477097	0.19703202865364589	0.00014189301636369223	3.3962024949008347	0.0012472291702005102	7	2020-10-29	2020-03-12	2020-03-24	2020-03-24	2020-03-21	2020-03-16	1.0	9	1.0	17	1.0	21	1.0	9.0	1.0	12.0	0.15	-59.315063800570265	26.394512862099234	-70.19973324335393
United Kingdom	2020-04-03	1.4539725437831514	1.8292834254431527	1.0782965481399345	1.6264818155047271	1.2813657904501352	0.19703202865364589	0.00014189301636369223	3.3962024949008347	0.0012472291702005102	7	2020-10-29	2020-03-12	2020-03-24	2020-03-24	2020-03-21	2020-03-16	1.0	10	1.0	18	1.0	22	1.0	10.0	1.0	13.0	0.156	-67.62770357499352	16.990077918684882	-69.50210115983268
United Kingdom	2020-04-04	1.2014308334172812	1.5918081111920477	0.8254623974684776	1.3782094292594336	1.026009248551246	0.19703202865364589	0.00014189301636369223	3.3962024949008347	0.0012472291702005102	7	2020-10-29	2020-03-12	2020-03-24	2020-03-24	2020-03-21	2020-03-16	1.0	11	1.0	19	1.0	23	1.0	11.0	1.0	14.0	0.139	-82.56789651621517	0.31419253660221164	-72.64390064605305
United Kingdom	2020-04-05	1.1165415329855972	1.5106053688604888	0.7457193231719943	1.2940633927150853	0.9382387607016104	0.19703202865364589	0.00014189301636369223	3.3962024949008347	0.0012472291702005102	7	2020-10-29	2020-03-12	2020-03-24	2020-03-24	2020-03-21	2020-03-16	1.0	12	1.0	20	1.0	24	1.0	12.0	1.0	15.0	0.182	-83.91138189147021	-2.1396379716285514	-68.14024752326691
United Kingdom	2020-04-06	1.3697317231707231	1.7439592467767382	0.9826837715982456	1.5461709958599543	1.1926231817656348	0.19703202865364589	0.00014189301636369223	3.3962024949008347	0.0012472291702005102	7	2020-10-29	2020-03-12	2020-03-24	2020-03-24	2020-03-21	2020-03-16	1.0	13	1.0	21	1.0	25	1.0	13.0	1.0	16.0	0.196	-72.6884208290848	-13.767877778842974	-66.3191095236872
United Kingdom	2020-04-07	1.3669400979551425	1.7448733563533856	0.9750191664803916	1.5434635484123649	1.190548147332292	0.19703202865364589	0.00014189301636369223	3.3962024949008347	0.0012472291702005102	7	2020-10-29	2020-03-12	2020-03-24	2020-03-24	2020-03-21	2020-03-16	1.0	14	1.0	22	1.0	26	1.0	14.0	1.0	17.0	0.064	-66.8857908208216	-50.800271907138345	-58.69372402544542
United Kingdom	2020-04-08	1.2511853768057657	1.6368560094773612	0.8712482170745759	1.427495038450304	1.0736058431986597	0.19703202865364589	0.00014189301636369223	3.3962024949008347	0.0012472291702005102	7	2020-10-29	2020-03-12	2020-03-24	2020-03-24	2020-03-21	2020-03-16	1.0	15	1.0	23	1.0	27	1.0	15.0	1.0	18.0	0.191	-71.69117891601583	-56.52511819445393	-61.418316321710954
United Kingdom	2020-04-09	1.1399660489851169	1.5195267751410333	0.7693697023396937	1.3146124137213515	0.9636579275966404	0.19703202865364589	0.00014189301636369223	3.3962024949008347	0.0012472291702005102	7	2020-10-29	2020-03-12	2020-03-24	2020-03-24	2020-03-21	2020-03-16	1.0	16	1.0	24	1.0	28	1.0	16.0	1.0	19.0	0.158	-70.19973324335393	-59.315063800570265	-57.54573202081916
United Kingdom	2020-04-10	1.0042351829859901	1.3777155138772803	0.6329965754625818	1.179406500651163	0.82942783303232	0.19703202865364589	0.00014189301636369223	3.3962024949008347	0.0012472291702005102	7	2020-10-29	2020-03-12	2020-03-24	2020-03-24	2020-03-21	2020-03-16	1.0	17	1.0	25	1.0	29	1.0	17.0	1.0	20.0	0.19899999999999998	-69.50210115983268	-67.62770357499352	-75.29037538317516
United Kingdom	2020-04-11	0.8755826925534544	1.2638395660789568	0.500552697449202	1.0516341602140231	0.6984748761628333	0.19703202865364589	0.00014189301636369223	3.3962024949008347	0.0012472291702005102	7	2020-10-29	2020-03-12	2020-03-24	2020-03-24	2020-03-21	2020-03-16	1.0	18	1.0	26	1.0	30	1.0	18.0	1.0	21.0	0.191	-72.64390064605305	-82.56789651621517	-69.84070870720002
United Kingdom	2020-04-12	0.8774733048311514	1.2596637130745356	0.5014774211494881	1.055049669820434	0.6984848307775988	0.19703202865364589	0.00014189301636369223	3.3962024949008347	0.0012472291702005102	7	2020-10-29	2020-03-12	2020-03-24	2020-03-24	2020-03-21	2020-03-16	1.0	19	1.0	27	1.0	31	1.0	19.0	1.0	22.0	0.188	-68.14024752326691	-83.91138189147021	-83.39301975569258
United Kingdom	2020-04-13	0.9965080088397222	1.373620496807168	0.619186234376301	1.1717852772327615	0.8221079102604829	0.19703202865364589	0.00014189301636369223	3.3962024949008347	0.0012472291702005102	7	2020-10-29	2020-03-12	2020-03-24	2020-03-24	2020-03-21	2020-03-16	1.0	20	1.0	28	1.0	32	1.0	20.0	1.0	23.0	0.158	-66.3191095236872	-72.6884208290848	-81.914026202928
United Kingdom	2020-04-14	1.0601959571177155	1.4370766165174431	0.6840735223456487	1.235179175974814	0.8844978443113112	0.19703202865364589	0.00014189301636369223	3.3962024949008347	0.0012472291702005102	7	2020-10-29	2020-03-12	2020-03-24	2020-03-24	2020-03-21	2020-03-16	1.0	21	1.0	29	1.0	33	1.0	21.0	1.0	24.0	0.175	-58.69372402544542	-66.8857908208216	-57.90310605027336
United Kingdom	2020-04-15	1.1803054042902017	1.5570105889639936	0.7904851963735898	1.3580372044285154	1.0007358205508596	0.19703202865364589	0.00014189301636369223	3.3962024949008347	0.0012472291702005102	7	2020-10-29	2020-03-12	2020-03-24	2020-03-24	2020-03-21	2020-03-16	1.0	22	1.0	30	1.0	34	1.0	22.0	1.0	25.0	0.165	-61.418316321710954	-71.69117891601583	-56.65067987554836
United Kingdom	2020-04-16	1.199206878982446	1.5692314532853815	0.8204191394935942	1.3733698113667745	1.0233838433936648	0.19703202865364589	0.00014189301636369223	3.3962024949008347	0.0012472291702005102	7	2020-10-29	2020-03-12	2020-03-24	2020-03-24	2020-03-21	2020-03-16	1.0	23	1.0	31	1.0	35	1.0	23.0	1.0	26.0	0.204	-57.54573202081916	-70.19973324335393	-58.240932411106215
United Kingdom	2020-04-17	1.116483775772488	1.4878297406726355	0.7345615500568106	1.2936700219421065	0.9404896529554322	0.19703202865364589	0.00014189301636369223	3.3962024949008347	0.0012472291702005102	7	2020-10-29	2020-03-12	2020-03-24	2020-03-24	2020-03-21	2020-03-16	1.0	24	1.0	32	1.0	36	1.0	24.0	1.0	27.0	0.205	-75.29037538317516	-69.50210115983268	-71.44678875566441
United Kingdom	2020-04-18	1.0360487006289063	1.4229333092580403	0.6488717102464227	1.2117053717803477	0.8601120885766248	0.19703202865364589	0.00014189301636369223	3.3962024949008347	0.0012472291702005102	7	2020-10-29	2020-03-12	2020-03-24	2020-03-24	2020-03-21	2020-03-16	1.0	25	1.0	33	1.0	37	1.0	25.0	1.0	28.0	0.228	-69.84070870720002	-72.64390064605305	-75.01031446393625
United Kingdom	2020-04-19	0.9262537859864798	1.3147366253108177	0.5457269969328825	1.1034204954543845	0.7471404236221091	0.19703202865364589	0.00014189301636369223	3.3962024949008347	0.0012472291702005102	7	2020-10-29	2020-03-12	2020-03-24	2020-03-24	2020-03-21	2020-03-16	1.0	26	1.0	34	1.0	38	1.0	26.0	1.0	29.0	0.235	-83.39301975569258	-68.14024752326691	-55.40164335534967
United Kingdom	2020-04-20	1.0548058348340297	1.4332394109102362	0.6713235314171441	1.2327020540900333	0.8780956824628897	0.19703202865364589	0.00014189301636369223	3.3962024949008347	0.0012472291702005102	7	2020-10-29	2020-03-12	2020-03-24	2020-03-24	2020-03-21	2020-03-16	1.0	27	1.0	35	1.0	39	1.0	27.0	1.0	30.0	0.20800000000000002	-81.914026202928	-66.3191095236872	-53.825176111724296
United Kingdom	2020-04-21	1.0764977911996176	1.4577564180909848	0.6945022294159375	1.2513898566378137	0.9000075145595998	0.19703202865364589	0.00014189301636369223	3.3962024949008347	0.0012472291702005102	7	2020-10-29	2020-03-12	2020-03-24	2020-03-24	2020-03-21	2020-03-16	1.0	28	1.0	36	1.0	40	1.0	28.0	1.0	31.0	0.171	-57.90310605027336	-58.69372402544542	-51.63609835554114
United Kingdom	2020-04-22	1.1555619614244177	1.5288917760033731	0.7721264268208089	1.3322312585362086	0.9790956484029274	0.19703202865364589	0.00014189301636369223	3.3962024949008347	0.0012472291702005102	7	2020-10-29	2020-03-12	2020-03-24	2020-03-24	2020-03-21	2020-03-16	1.0	29	1.0	37	1.0	41	1.0	29.0	1.0	32.0	0.19899999999999998	-56.65067987554836	-61.418316321710954	-51.814876465933594
United Kingdom	2020-04-23	1.0942387960075597	1.4728216057057724	0.7138625967851806	1.2713240886061292	0.919033882963302	0.19703202865364589	0.00014189301636369223	3.3962024949008347	0.0012472291702005102	7	2020-10-29	2020-03-12	2020-03-24	2020-03-24	2020-03-21	2020-03-16	1.0	30	1.0	38	1.0	42	1.0	30.0	1.0	33.0	0.215	-58.240932411106215	-57.54573202081916	-49.366303874005055
United Kingdom	2020-04-24	1.0153597905259781	1.3888533663855034	0.6365825643801772	1.1913935431487754	0.8418240919220228	0.19703202865364589	0.00014189301636369223	3.3962024949008347	0.0012472291702005102	7	2020-10-29	2020-03-12	2020-03-24	2020-03-24	2020-03-21	2020-03-16	1.0	31	1.0	39	1.0	43	1.0	31.0	1.0	34.0	0.271	-71.44678875566441	-75.29037538317516	-52.79532539291089
United Kingdom	2020-04-25	0.8395361419140768	1.2288896608338575	0.464428159244999	1.0142656257595908	0.6638572792321089	0.19703202865364589	0.00014189301636369223	3.3962024949008347	0.0012472291702005102	7	2020-10-29	2020-03-12	2020-03-24	2020-03-24	2020-03-21	2020-03-16	1.0	32	1.0	40	1.0	44	1.0	32.0	1.0	35.0	0.34	-75.01031446393625	-69.84070870720002	-57.3001622007966
United Kingdom	2020-04-26	0.8201239445652123	1.2078443796935128	0.4452240043168836	0.9983010290957254	0.6408075390085393	0.19703202865364589	0.00014189301636369223	3.3962024949008347	0.0012472291702005102	7	2020-10-29	2020-03-12	2020-03-24	2020-03-24	2020-03-21	2020-03-16	1.0	33	1.0	41	1.0	45	1.0	33.0	1.0	36.0	0.377	-55.40164335534967	-83.39301975569258	-51.110188879700424
United Kingdom	2020-04-27	1.0065044840618138	1.3802526908516504	0.626244742984437	1.1827421261151403	0.8293402918967541	0.19703202865364589	0.00014189301636369223	3.3962024949008347	0.0012472291702005102	7	2020-10-29	2020-03-12	2020-03-24	2020-03-24	2020-03-21	2020-03-16	1.0	34	1.0	42	1.0	46	1.0	34.0	1.0	37.0	0.38799999999999996	-53.825176111724296	-81.914026202928	-51.0707761852128
United Kingdom	2020-04-28	1.0551788250778176	1.4342186329033526	0.6766411882512283	1.2306972988731597	0.8789969368250925	0.19703202865364589	0.00014189301636369223	3.3962024949008347	0.0012472291702005102	7	2020-10-29	2020-03-12	2020-03-24	2020-03-24	2020-03-21	2020-03-16	1.0	35	1.0	43	1.0	47	1.0	35.0	1.0	38.0	0.436	-51.63609835554114	-57.90310605027336	-74.19952801323522
United Kingdom	2020-04-29	1.14015555369024	1.512483011174945	0.7544594630541072	1.3190260994777037	0.9626995426696134	0.19703202865364589	0.00014189301636369223	3.3962024949008347	0.0012472291702005102	7	2020-10-29	2020-03-12	2020-03-24	2020-03-24	2020-03-21	2020-03-16	1.0	36	1.0	44	1.0	48	1.0	36.0	1.0	39.0	0.493	-51.814876465933594	-56.65067987554836	-67.41938595185512
United Kingdom	2020-04-30	1.0564036016252354	1.4304918885127342	0.6719825184116346	1.2346427555720083	0.8799423342668043	0.19703202865364589	0.00014189301636369223	3.3962024949008347	0.0012472291702005102	7	2020-10-29	2020-03-12	2020-03-24	2020-03-24	2020-03-21	2020-03-16	1.0	37	1.0	45	1.0	49	1.0	37.0	1.0	40.0	0.804	-49.366303874005055	-58.240932411106215	-67.21557566755959
United Kingdom	2020-05-01	0.9637524963885292	1.3397885509544067	0.5875316577985913	1.1368475742930273	0.7899577639805767	0.19703202865364589	0.00014189301636369223	3.3962024949008347	0.0012472291702005102	7	2020-10-29	2020-03-12	2020-03-24	2020-03-24	2020-03-21	2020-03-16	1.0	38	1.0	46	1.0	50	1.0	38.0	1.0	41.0	1.078	-52.79532539291089	-71.44678875566441	-61.26223796143172
United Kingdom	2020-05-02	0.7485956864908279	1.1346660459929674	0.37824696031203375	0.923791657342538	0.5730298436840422	0.19703202865364589	0.00014189301636369223	3.3962024949008347	0.0012472291702005102	7	2020-10-29	2020-03-12	2020-03-24	2020-03-24	2020-03-21	2020-03-16	1.0	39	1.0	47	1.0	51	1.0	39.0	1.0	42.0	0.938	-57.3001622007966	-75.01031446393625	-52.49122745224744
United Kingdom	2020-05-03	0.7086456110224385	1.0914826086308462	0.3406246128681825	0.8825652947233911	0.5311783113266864	0.19703202865364589	0.00014189301636369223	3.3962024949008347	0.0012472291702005102	7	2020-10-29	2020-03-12	2020-03-24	2020-03-24	2020-03-21	2020-03-16	1.0	40	1.0	48	1.0	52	1.0	40.0	1.0	43.0	0.831	-51.110188879700424	-55.40164335534967	-55.37614629919305
United Kingdom	2020-05-04	0.7903621381758799	1.1651301477113858	0.4120676315503216	0.9646773140678502	0.616867723844527	0.19703202865364589	0.00014189301636369223	3.3962024949008347	0.0012472291702005102	7	2020-10-29	2020-03-12	2020-03-24	2020-03-24	2020-03-21	2020-03-16	1.0	41	1.0	49	1.0	53	1.0	41.0	1.0	44.0	0.927	-51.0707761852128	-53.825176111724296	-45.84624979776112
United Kingdom	2020-05-05	0.8747631412999866	1.2571625849186396	0.4886678060163361	1.0508258874919998	0.6978493565755125	0.19703202865364589	0.00014189301636369223	3.3962024949008347	0.0012472291702005102	7	2020-10-29	2020-03-12	2020-03-24	2020-03-24	2020-03-21	2020-03-16	1.0	42	1.0	50	1.0	54	1.0	42.0	1.0	45.0	1.0290000000000001	-74.19952801323522	-51.63609835554114	-45.82514623758015
United Kingdom	2020-05-06	0.9208995861755688	1.3399116630001926	0.4900516181851764	1.1173182160223654	0.7261549325153314	0.19703202865364589	0.00014189301636369223	3.3962024949008347	0.0012472291702005102	7	2020-10-29	2020-03-12	2020-03-24	2020-03-24	2020-03-21	2020-03-16	1.0	43	1.0	51	1.0	55	1.0	43.0	1.0	46.0	0.84	-67.41938595185512	-51.814876465933594	-37.836621608999494
