# Supplementary material for: Tracking ℛ of COVID-19: A new real-time estimation using the Kalman filter
Source: PLoS One. 2021 Jan 13;16(1):e0244474. doi: 10.1371/journal.pone.0244474 (PMC7806155; doi:10.1371/journal.pone.0244474)
Supplement: S1 File — Replication package for replicating all of the statistical analysis and simulation results provided in the paper. (ZIP) [file pone.0244474.s002.zip › code/python/regressions/input/mobility_graphs/mobility.csv]

Country	metro_area	iso_3166_2_code	census_fips_code	Date	retail_recreation	grocery_pharmacy	parks	transit	work	residential	mobility_PC1
United Arab Emirates				2020-02-15	0.0	4.0	5.0	0.0	2.0	1.0	63.32755911231858
United Arab Emirates				2020-02-16	1.0	4.0	4.0	1.0	2.0	1.0	63.89606441851281
United Arab Emirates				2020-02-17	-1.0	1.0	5.0	1.0	2.0	1.0	62.2664059380915
United Arab Emirates				2020-02-18	-2.0	1.0	5.0	0.0	2.0	1.0	61.27838037927285
United Arab Emirates				2020-02-19	-2.0	0.0	4.0	-1.0	2.0	1.0	60.017995612339284
United Arab Emirates				2020-02-20	-2.0	1.0	6.0	1.0	1.0	1.0	61.76434495105431
United Arab Emirates				2020-02-21	-3.0	2.0	6.0	0.0	-1.0	1.0	60.280392988347415
United Arab Emirates				2020-02-22	-2.0	2.0	4.0	-2.0	3.0	1.0	60.65349395079307
United Arab Emirates				2020-02-23	-1.0	3.0	3.0	-1.0	4.0	1.0	61.996419452139115
United Arab Emirates				2020-02-24	-3.0	0.0	5.0	-1.0	3.0	1.0	60.36283235799567
United Arab Emirates				2020-02-25	-3.0	2.0	3.0	-2.0	3.0	1.0	59.73584132485335
United Arab Emirates				2020-02-26	-2.0	1.0	-3.0	-2.0	3.0	1.0	57.36588085361524
United Arab Emirates				2020-02-27	1.0	5.0	-1.0	-1.0	3.0	1.0	61.59309697953444
United Arab Emirates				2020-02-28	1.0	5.0	-1.0	-1.0	1.0	1.0	60.7461992468409
United Arab Emirates				2020-02-29	2.0	7.0	-1.0	-1.0	5.0	0.0	63.82277646726822
United Arab Emirates				2020-03-01	3.0	10.0	2.0	-1.0	4.0	1.0	66.02622799441173
United Arab Emirates				2020-03-02	0.0	7.0	1.0	-2.0	4.0	1.0	62.56950344992245
United Arab Emirates				2020-03-03	0.0	6.0	0.0	-5.0	4.0	1.0	60.3293323119817
United Arab Emirates				2020-03-04	-1.0	7.0	-2.0	-5.0	3.0	2.0	58.7369751717613
United Arab Emirates				2020-03-05	-3.0	6.0	-2.0	-5.0	3.0	2.0	57.38973909632591
United Arab Emirates				2020-03-06	-7.0	5.0	-8.0	-9.0	0.0	3.0	49.11649069334323
United Arab Emirates				2020-03-07	-3.0	6.0	1.0	-8.0	4.0	2.0	57.602069164035825
United Arab Emirates				2020-03-08	1.0	8.0	6.0	-9.0	-1.0	3.0	59.604298336677786
United Arab Emirates				2020-03-09	-3.0	4.0	4.0	-10.0	-1.0	4.0	54.69624311332893
United Arab Emirates				2020-03-10	-4.0	6.0	3.0	-11.0	-2.0	4.0	53.56719109314947
United Arab Emirates				2020-03-11	-4.0	5.0	0.0	-12.0	-2.0	4.0	51.467765820966626
United Arab Emirates				2020-03-12	-8.0	6.0	-6.0	-15.0	-3.0	5.0	45.23325099379169
United Arab Emirates				2020-03-13	-16.0	3.0	-15.0	-20.0	-2.0	5.0	34.39357868606236
United Arab Emirates				2020-03-14	-12.0	4.0	-12.0	-17.0	2.0	4.0	41.341822012014255
United Arab Emirates				2020-03-15	-6.0	11.0	-11.0	-15.0	-4.0	5.0	45.463322254978245
United Arab Emirates				2020-03-16	-11.0	8.0	-14.0	-17.0	-6.0	6.0	38.651794816297844
United Arab Emirates				2020-03-17	-16.0	5.0	-18.0	-22.0	-9.0	7.0	29.527618702135232
United Arab Emirates				2020-03-18	-19.0	2.0	-19.0	-25.0	-11.0	9.0	23.87879660571605
United Arab Emirates				2020-03-19	-24.0	-1.0	-26.0	-31.0	-12.0	11.0	13.670357556754857
United Arab Emirates				2020-03-20	-37.0	-11.0	-45.0	-44.0	-12.0	11.0	-10.654572795808843
United Arab Emirates				2020-03-21	-32.0	-12.0	-37.0	-42.0	-8.0	10.0	-2.302431676532841
United Arab Emirates				2020-03-22	-30.0	-13.0	-36.0	-45.0	-17.0	13.0	-7.066457532058887
United Arab Emirates				2020-03-23	-27.0	14.0	-38.0	-46.0	-20.0	14.0	1.1221784517213935
United Arab Emirates				2020-03-24	-39.0	-6.0	-43.0	-53.0	-28.0	17.0	-21.337401268931426
United Arab Emirates				2020-03-25	-50.0	-18.0	-47.0	-60.0	-35.0	21.0	-39.83081559097
United Arab Emirates				2020-03-26	-55.0	-13.0	-54.0	-67.0	-40.0	25.0	-49.7805861086087
United Arab Emirates				2020-03-27	-80.0	-60.0	-80.0	-84.0	-52.0	25.0	-103.04664501329708
United Arab Emirates				2020-03-28	-72.0	-47.0	-68.0	-80.0	-56.0	28.0	-89.74705861652849
United Arab Emirates				2020-03-29	-55.0	-26.0	-53.0	-69.0	-45.0	26.0	-57.20343055730851
United Arab Emirates				2020-03-30	-57.0	-27.0	-53.0	-69.0	-46.0	25.0	-58.79140877497611
United Arab Emirates				2020-03-31	-56.0	-26.0	-53.0	-69.0	-46.0	25.0	-57.94230507285577
United Arab Emirates				2020-04-01	-56.0	-24.0	-53.0	-70.0	-46.0	25.0	-57.73025560074878
United Arab Emirates				2020-04-02	-58.0	-25.0	-56.0	-71.0	-47.0	28.0	-61.79751465825221
United Arab Emirates				2020-04-03	-69.0	-39.0	-75.0	-79.0	-44.0	22.0	-81.71401270816119
United Arab Emirates				2020-04-04	-58.0	-27.0	-58.0	-72.0	-37.0	21.0	-58.31495527434593
United Arab Emirates				2020-04-05	-61.0	-30.0	-58.0	-79.0	-57.0	31.0	-74.58756324731341
United Arab Emirates				2020-04-06	-63.0	-32.0	-58.0	-78.0	-56.0	30.0	-75.18972187558913
United Arab Emirates				2020-04-07	-63.0	-30.0	-73.0	-78.0	-55.0	30.0	-80.35713414100148
United Arab Emirates				2020-04-08	-63.0	-30.0	-74.0	-78.0	-55.0	30.0	-80.77665439362612
United Arab Emirates				2020-04-09	-64.0	-31.0	-76.0	-79.0	-55.0	33.0	-83.50281195884308
United Arab Emirates				2020-04-10	-74.0	-46.0	-86.0	-84.0	-49.0	23.0	-96.02561363861106
United Arab Emirates				2020-04-11	-64.0	-32.0	-77.0	-79.0	-45.0	24.0	-78.3944543597741
United Arab Emirates				2020-04-12	-60.0	-28.0	-74.0	-79.0	-55.0	30.0	-79.07020780157399
United Arab Emirates				2020-04-13	-62.0	-30.0	-73.0	-78.0	-55.0	30.0	-79.85900176768644
United Arab Emirates				2020-04-14	-62.0	-31.0	-74.0	-78.0	-55.0	30.0	-80.62949334911637
United Arab Emirates				2020-04-15	-63.0	-32.0	-74.0	-78.0	-56.0	31.0	-82.08475264169805
United Arab Emirates				2020-04-16	-63.0	-32.0	-74.0	-79.0	-55.0	34.0	-82.6993171331986
United Arab Emirates				2020-04-17	-73.0	-45.0	-85.0	-84.0	-48.0	23.0	-94.33354081751929
United Arab Emirates				2020-04-18	-66.0	-39.0	-78.0	-78.0	-45.0	24.0	-81.77714547516231
United Arab Emirates				2020-04-19	-62.0	-35.0	-74.0	-78.0	-54.0	30.0	-81.60992979799074
United Arab Emirates				2020-04-20	-63.0	-37.0	-74.0	-78.0	-55.0	30.0	-83.2334536952632
United Arab Emirates				2020-04-21	-63.0	-35.0	-74.0	-78.0	-55.0	30.0	-82.53151103765256
United Arab Emirates				2020-04-22	-62.0	-33.0	-75.0	-77.0	-55.0	30.0	-81.26106307384798
United Arab Emirates				2020-04-23	-62.0	-29.0	-76.0	-77.0	-55.0	32.0	-80.64211145948063
United Arab Emirates				2020-04-24	-72.0	-40.0	-86.0	-80.0	-47.0	24.0	-90.29975716855583
United Arab Emirates				2020-04-25	-62.0	-32.0	-77.0	-74.0	-41.0	25.0	-73.43763494435348
United Arab Emirates				2020-04-26	-56.0	-26.0	-73.0	-69.0	-49.0	30.0	-68.5165903449619
United Arab Emirates				2020-04-27	-57.0	-28.0	-73.0	-68.0	-48.0	30.0	-68.80332332403717
United Arab Emirates				2020-04-28	-56.0	-26.0	-72.0	-67.0	-48.0	28.0	-66.3284214067541
United Arab Emirates				2020-04-29	-55.0	-24.0	-72.0	-67.0	-47.0	29.0	-64.88760423359628
United Arab Emirates				2020-04-30	-57.0	-26.0	-71.0	-66.0	-47.0	31.0	-66.04181164793789
United Arab Emirates				2020-05-01	-66.0	-36.0	-83.0	-73.0	-41.0	22.0	-78.3131579107354
United Arab Emirates				2020-05-02	-56.0	-26.0	-72.0	-66.0	-34.0	22.0	-58.81400374770821
United Arab Emirates				2020-05-03	-51.0	-22.0	-68.0	-65.0	-45.0	27.0	-58.322953520297034
United Arab Emirates				2020-05-04	-52.0	-24.0	-68.0	-65.0	-45.0	28.0	-59.705735275337226
United Arab Emirates				2020-05-05	-53.0	-23.0	-68.0	-64.0	-45.0	27.0	-59.180296410228806
United Arab Emirates				2020-05-06	-51.0	-20.0	-67.0	-62.0	-44.0	28.0	-55.49106891131877
Afghanistan				2020-02-15	-9.0	-10.0	0.0	-2.0	-28.0	5.0	37.419088628217324
Afghanistan				2020-02-16	3.0	11.0	1.0	10.0	4.0	0.0	71.52921083524659
Afghanistan				2020-02-17	6.0	11.0	2.0	9.0	5.0	-1.0	73.55939061277411
Afghanistan				2020-02-18	3.0	5.0	3.0	9.0	6.0	-1.0	70.80213463896862
Afghanistan				2020-02-19	-1.0	3.0	1.0	0.0	5.0	1.0	62.070720998740185
Afghanistan				2020-02-20	-2.0	3.0	-1.0	4.0	6.0	1.0	63.116569728537044
Afghanistan				2020-02-21	0.0	9.0	4.0	7.0	6.0	0.0	69.96864999174753
Afghanistan				2020-02-22	2.0	5.0	6.0	7.0	6.0	0.0	70.40006992840573
Afghanistan				2020-02-23	2.0	6.0	2.0	7.0	6.0	1.0	68.89025352259789
Afghanistan				2020-02-24	3.0	13.0	4.0	9.0	7.0	0.0	74.27016766426782
Afghanistan				2020-02-25	2.0	5.0	1.0	9.0	7.0	0.0	69.70570390263647
Afghanistan				2020-02-26	-1.0	5.0	2.0	3.0	5.0	1.0	64.66186346548625
Afghanistan				2020-02-27	-1.0	0.0	1.0	3.0	7.0	2.0	63.151677577414105
Afghanistan				2020-02-28	-2.0	5.0	1.0	4.0	5.0	2.0	64.05139730093559
Afghanistan				2020-02-29	-1.0	1.0	0.0	4.0	6.0	1.0	63.332279696866166
Afghanistan				2020-03-01	3.0	10.0	2.0	10.0	9.0	0.0	73.7150040907998
Afghanistan				2020-03-02	5.0	7.0	3.0	8.0	8.0	-1.0	72.85734659039926
Afghanistan				2020-03-03	3.0	6.0	2.0	7.0	8.0	0.0	70.41799035272105
Afghanistan				2020-03-04	-2.0	4.0	1.0	-1.0	7.0	1.0	62.28056450142039
Afghanistan				2020-03-05	3.0	5.0	2.0	4.0	10.0	1.0	69.2615304759839
Afghanistan				2020-03-06	3.0	9.0	8.0	4.0	8.0	1.0	72.33563957425943
Afghanistan				2020-03-07	0.0	5.0	4.0	4.0	7.0	1.0	67.33582726224773
Afghanistan				2020-03-08	5.0	8.0	4.0	7.0	7.0	0.0	72.53178939586422
Afghanistan				2020-03-09	-15.0	-10.0	-4.0	-9.0	-22.0	6.0	31.680947553269295
Afghanistan				2020-03-10	0.0	0.0	1.0	6.0	6.0	1.0	64.87874736500777
Afghanistan				2020-03-11	2.0	-1.0	2.0	0.0	3.0	1.0	61.73385532339527
Afghanistan				2020-03-12	1.0	-4.0	1.0	-2.0	6.0	1.0	60.053848939072815
Afghanistan				2020-03-13	3.0	9.0	6.0	4.0	5.0	0.0	70.40895919408437
Afghanistan				2020-03-14	6.0	2.0	5.0	5.0	3.0	0.0	68.67003221257788
Afghanistan				2020-03-15	1.0	12.0	5.0	6.0	3.0	0.0	70.1789768195592
Afghanistan				2020-03-16	1.0	14.0	2.0	4.0	1.0	1.0	67.61296789148051
Afghanistan				2020-03-17	0.0	6.0	3.0	-3.0	1.0	0.0	61.4800395659371
Afghanistan				2020-03-18	0.0	7.0	5.0	-6.0	-1.0	1.0	60.170767386672765
Afghanistan				2020-03-19	-3.0	3.0	5.0	-6.0	-2.0	2.0	56.66632936104509
Afghanistan				2020-03-20	-15.0	1.0	7.0	-19.0	-7.0	1.0	42.52268970973709
Afghanistan				2020-03-21	-23.0	-13.0	1.0	-24.0	-36.0	6.0	15.463893932047391
Afghanistan				2020-03-22	-12.0	9.0	-2.0	-14.0	-6.0	1.0	45.92208998036755
Afghanistan				2020-03-23	-11.0	7.0	0.0	-17.0	-3.0	2.0	46.17528051973623
Afghanistan				2020-03-24	-15.0	0.0	-1.0	-18.0	-5.0	3.0	39.78693382990261
Afghanistan				2020-03-25	-18.0	-1.0	-3.0	-23.0	-10.0	6.0	31.98769444430728
Afghanistan				2020-03-26	-18.0	0.0	-4.0	-23.0	-10.0	7.0	31.736438796373346
Afghanistan				2020-03-27	-20.0	5.0	-2.0	-16.0	-2.0	5.0	40.51632787654758
Afghanistan				2020-03-28	-36.0	-20.0	-7.0	-32.0	-27.0	11.0	2.1535724488367936
Afghanistan				2020-03-29	-38.0	-21.0	-13.0	-34.0	-33.0	10.0	-5.04855798731975
Afghanistan				2020-03-30	-41.0	-25.0	-15.0	-39.0	-37.0	11.0	-13.11184904475505
Afghanistan				2020-03-31	-43.0	-29.0	-14.0	-42.0	-38.0	12.0	-17.168314000953828
Afghanistan				2020-04-01	-44.0	-24.0	-9.0	-38.0	-37.0	11.0	-11.248260134643411
Afghanistan				2020-04-02	-44.0	-25.0	-10.0	-35.0	-35.0	13.0	-10.067587875098148
Afghanistan				2020-04-03	-38.0	-13.0	-8.0	-32.0	-12.0	6.0	10.45985336699358
Afghanistan				2020-04-04	-43.0	-20.0	-11.0	-38.0	-34.0	10.0	-8.732229628201589
Afghanistan				2020-04-05	-45.0	-22.0	-13.0	-36.0	-38.0	12.0	-12.348900080300604
Afghanistan				2020-04-06	-45.0	-20.0	-11.0	-40.0	-40.0	11.0	-13.431680668034106
Afghanistan				2020-04-07	-41.0	-24.0	-11.0	-46.0	-39.0	10.0	-15.17624001255536
Afghanistan				2020-04-08	-47.0	-30.0	-12.0	-52.0	-42.0	14.0	-25.630915086422295
Afghanistan				2020-04-09	-49.0	-35.0	-13.0	-51.0	-40.0	17.0	-28.01288598385009
Afghanistan				2020-04-10	-41.0	-22.0	-10.0	-48.0	-16.0	11.0	-5.47794627146612
Afghanistan				2020-04-11	-46.0	-32.0	-12.0	-50.0	-38.0	16.0	-23.526556982552687
Afghanistan				2020-04-12	-48.0	-29.0	-18.0	-49.0	-41.0	15.0	-26.584775947936926
Afghanistan				2020-04-13	-46.0	-27.0	-13.0	-51.0	-41.0	14.0	-23.586046927465635
Afghanistan				2020-04-14	-48.0	-32.0	-14.0	-52.0	-42.0	15.0	-27.852737346711802
Afghanistan				2020-04-15	-42.0	-31.0	-10.0	-51.0	-42.0	14.0	-22.162290857899446
Afghanistan				2020-04-16	-46.0	-34.0	-13.0	-51.0	-39.0	16.0	-25.561361944638307
Afghanistan				2020-04-17	-41.0	-21.0	-12.0	-51.0	-13.0	11.0	-6.165348405380612
Afghanistan				2020-04-18	-43.0	-25.0	-15.0	-50.0	-36.0	14.0	-19.62161013792173
Afghanistan				2020-04-19	-43.0	-26.0	-16.0	-49.0	-40.0	13.0	-21.413297275120588
Afghanistan				2020-04-20	-42.0	-17.0	-13.0	-50.0	-38.0	12.0	-15.958150913379443
Afghanistan				2020-04-21	-41.0	-21.0	-13.0	-48.0	-40.0	11.0	-16.548308492857327
Afghanistan				2020-04-22	-42.0	-18.0	-14.0	-49.0	-38.0	11.0	-16.056042585191204
Afghanistan				2020-04-23	-43.0	-23.0	-16.0	-45.0	-37.0	13.0	-17.13046394764997
Afghanistan				2020-04-24	-45.0	-19.0	-25.0	-50.0	-9.0	14.0	-11.274130046603657
Afghanistan				2020-04-25	-48.0	-27.0	-23.0	-49.0	-33.0	18.0	-25.14096379501911
Afghanistan				2020-04-26	-47.0	-27.0	-23.0	-48.0	-37.0	17.0	-25.664026977472986
Afghanistan				2020-04-27	-49.0	-28.0	-22.0	-53.0	-47.0	16.0	-33.0929906671549
Afghanistan				2020-04-28	-45.0	-27.0	-19.0	-47.0	-35.0	13.0	-20.922063405688846
Afghanistan				2020-04-29	-42.0	-20.0	-16.0	-46.0	-34.0	14.0	-14.9816708984969
Afghanistan				2020-04-30	-47.0	-30.0	-19.0	-48.0	-33.0	17.0	-23.34506448800318
Afghanistan				2020-05-01	-45.0	-21.0	-23.0	-50.0	-8.0	13.0	-10.5308766085036
Afghanistan				2020-05-02	-47.0	-27.0	-22.0	-49.0	-33.0	16.0	-23.857897720850268
Afghanistan				2020-05-03	-49.0	-30.0	-27.0	-49.0	-38.0	16.0	-30.12192204875334
Afghanistan				2020-05-04	-45.0	-23.0	-22.0	-49.0	-35.0	14.0	-21.93923194346339
Afghanistan				2020-05-05	-45.0	-28.0	-21.0	-48.0	-36.0	15.0	-23.39083073982296
Afghanistan				2020-05-06	-44.0	-23.0	-20.0	-47.0	-34.0	15.0	-19.381530551659647
Antigua and Barbuda				2020-02-15	-6.0	-1.0	-6.0	-1.0	0.0	3.0	52.266981083104625
Antigua and Barbuda				2020-02-16	-7.0	-2.0	0.0	3.0	3.0
Antigua and Barbuda				2020-02-17	0.0	-3.0	3.0	-3.0	0.0	3.0	57.34972856799896
Antigua and Barbuda				2020-02-18	-1.0	-6.0	3.0	5.0	5.0	1.0	62.20048547225988
Antigua and Barbuda				2020-02-19	-2.0	-1.0	1.0	0.0	2.0	1.0	58.89835671116368
Antigua and Barbuda				2020-02-20	1.0	-2.0	0.0	-2.0	-1.0	1.0	57.37212927963136
Antigua and Barbuda				2020-02-21	-2.0	1.0	2.0	-2.0	-9.0	3.0	54.01668227234803
Antigua and Barbuda				2020-02-22	-5.0	0.0	7.0	-4.0	5.0	0.0	59.765533016912165
Antigua and Barbuda				2020-02-23	1.0	3.0	14.0	-7.0	-1.0
Antigua and Barbuda				2020-02-24	-6.0	1.0	-1.0	-5.0	1.0	1.0	53.895814576399985
Antigua and Barbuda				2020-02-25	1.0	0.0	1.0	-3.0	2.0	1.0	59.27404560340329
Antigua and Barbuda				2020-02-26	-5.0	1.0	-3.0	-10.0	2.0	2.0	51.3461826591799
Antigua and Barbuda				2020-02-27	2.0	1.0	0.0	2.0	0.0	1.0	61.30619724772344
Antigua and Barbuda				2020-02-28	4.0	4.0	5.0	13.0	3.0	0.0	72.2948556075872
Antigua and Barbuda				2020-02-29	5.0	7.0	7.0	8.0	6.0	-1.0	73.68852986820427
Antigua and Barbuda				2020-03-01	3.0	9.0	12.0	9.0	2.0
Antigua and Barbuda				2020-03-02	8.0	8.0	8.0	11.0	2.0	0.0	75.54659593658853
Antigua and Barbuda				2020-03-03	6.0	5.0	3.0	-1.0	3.0	1.0	65.76183985660828
Antigua and Barbuda				2020-03-04	3.0	4.0	4.0	1.0	2.0	0.0	65.07503588925749
Antigua and Barbuda				2020-03-05	5.0	4.0	3.0	0.0	2.0	2.0	64.79647374953018
Antigua and Barbuda				2020-03-06	0.0	8.0	-1.0	5.0	5.0	0.0	66.11684216246503
Antigua and Barbuda				2020-03-07	1.0	6.0	5.0	6.0	7.0	0.0	69.76694431211452
Antigua and Barbuda				2020-03-08	3.0	2.0	13.0	3.0	1.0
Antigua and Barbuda				2020-03-09	-4.0	4.0	1.0	-3.0	2.0	1.0	58.187269052049224
Antigua and Barbuda				2020-03-10	5.0	4.0	1.0	0.0	4.0	1.0	64.987037701089
Antigua and Barbuda				2020-03-11	-2.0	9.0	2.0	-7.0	5.0	0.0	60.85139127647091
Antigua and Barbuda				2020-03-12	7.0	14.0	6.0	-5.0	2.0	1.0	68.29425333868372
Antigua and Barbuda				2020-03-13	0.0	19.0	0.0	4.0	5.0	0.0	69.9071538464443
Antigua and Barbuda				2020-03-14	-11.0	2.0	-4.0	-10.0	1.0	4.0	47.49997718089434
Antigua and Barbuda				2020-03-15	-12.0	-2.0	-10.0	-10.0	-7.0
Antigua and Barbuda				2020-03-16	-15.0	-5.0	-8.0	-10.0	-15.0	9.0	33.68385189337726
Antigua and Barbuda				2020-03-17	-19.0	-7.0	-16.0	-18.0	-15.0	11.0	23.348658789251328
Antigua and Barbuda				2020-03-18	-20.0	-9.0	-14.0	-19.0	-19.0	10.0	20.98664233679886
Antigua and Barbuda				2020-03-19	-18.0	-3.0	-15.0	-20.0	-21.0	12.0	21.96701043720978
Antigua and Barbuda				2020-03-20	-19.0	-2.0	-18.0	-18.0	-20.0	13.0	21.781817148065485
Antigua and Barbuda				2020-03-21	-24.0	0.0	-17.0	-26.0	-13.0
Antigua and Barbuda				2020-03-22	-38.0	-18.0	-29.0	-39.0	-22.0
Antigua and Barbuda				2020-03-23	-24.0	-14.0	-22.0	-27.0	-26.0	14.0	6.2689797336004895
Antigua and Barbuda				2020-03-24	-29.0	-9.0	-31.0	-30.0	-28.0	17.0	-1.107205224118187
Antigua and Barbuda				2020-03-25	-23.0	-5.0	-24.0	-35.0	-27.0	14.0	4.744219210538287
Antigua and Barbuda				2020-03-26	-25.0	-8.0	-25.0	-31.0	-31.0	17.0	1.9931773291512573
Antigua and Barbuda				2020-03-27	-22.0	2.0	-22.0	-36.0	-29.0	17.0	6.653280300198811
Antigua and Barbuda				2020-03-28	-35.0	-7.0	-29.0	-54.0	-37.0
Antigua and Barbuda				2020-03-29	-46.0	-21.0	-30.0	-67.0	-48.0
Antigua and Barbuda				2020-03-30	-39.0	-15.0	-29.0	-47.0	-44.0	23.0	-23.554922784648213
Antigua and Barbuda				2020-03-31	-32.0	3.0	-27.0	-51.0	-48.0	22.0	-16.382133230985232
Antigua and Barbuda				2020-04-01	-25.0	15.0	-19.0	-49.0	-53.0	16.0	-5.368606267158403
Antigua and Barbuda				2020-04-02	-87.0	-75.0	-75.0	-89.0	-82.0
Antigua and Barbuda				2020-04-03	-86.0	-68.0	-70.0	-86.0	-81.0
Antigua and Barbuda				2020-04-04	-82.0	-63.0	-67.0	-86.0	-73.0
Antigua and Barbuda				2020-04-05	-78.0	-55.0	-65.0	-83.0	-66.0
Antigua and Barbuda				2020-04-06	-80.0	-59.0	-61.0	-84.0	-80.0
Antigua and Barbuda				2020-04-07	-78.0	-53.0	-61.0	-84.0	-79.0
Antigua and Barbuda				2020-04-08	-78.0	-50.0	-61.0	-82.0	-79.0
Antigua and Barbuda				2020-04-09	-66.0	-34.0	-57.0	-74.0	-76.0
Antigua and Barbuda				2020-04-10	-95.0	-95.0	-80.0	-94.0	-91.0
Antigua and Barbuda				2020-04-11	-70.0	-45.0	-56.0	-83.0	-68.0
Antigua and Barbuda				2020-04-12	-74.0	-52.0	-60.0	-83.0	-65.0
Antigua and Barbuda				2020-04-13	-85.0	-69.0	-62.0	-90.0	-86.0
Antigua and Barbuda				2020-04-14	-74.0	-52.0	-59.0	-81.0	-75.0
Antigua and Barbuda				2020-04-15	-68.0	-46.0	-59.0	-77.0	-73.0
Antigua and Barbuda				2020-04-16	-67.0	-48.0	-55.0	-78.0	-73.0
Antigua and Barbuda				2020-04-17	-67.0	-47.0	-55.0	-74.0	-69.0
Antigua and Barbuda				2020-04-18	-72.0	-50.0	-54.0	-65.0	-63.0
Antigua and Barbuda				2020-04-19	-69.0	-50.0	-55.0	-79.0	-59.0
Antigua and Barbuda				2020-04-20	-68.0	-50.0	-49.0	-74.0	-68.0
Antigua and Barbuda				2020-04-21	-66.0	-50.0	-53.0	-73.0	-69.0
Antigua and Barbuda				2020-04-22	-65.0	-49.0	-53.0	-73.0	-66.0
Antigua and Barbuda				2020-04-23	-55.0	-33.0	-39.0	-72.0	-63.0
Antigua and Barbuda				2020-04-24	-55.0	-36.0	-40.0	-64.0	-59.0
Antigua and Barbuda				2020-04-25	-57.0	-40.0	-38.0	-63.0	-54.0
Antigua and Barbuda				2020-04-26	-62.0	-43.0	-42.0	-77.0	-53.0
Antigua and Barbuda				2020-04-27	-51.0	-39.0	-39.0	-66.0	-56.0	31.0	-58.00203639564866
Antigua and Barbuda				2020-04-28	-53.0	-36.0	-40.0	-67.0	-56.0	27.0	-58.12397369753282
Antigua and Barbuda				2020-04-29	-49.0	-31.0	-38.0	-68.0	-55.0	29.0	-53.96940482238285
Antigua and Barbuda				2020-04-30	-42.0	-28.0	-39.0	-70.0	-55.0	29.0	-50.82887084639348
Antigua and Barbuda				2020-05-01	-45.0	-30.0	-35.0	-61.0	-52.0	29.0	-45.66774434487787
Antigua and Barbuda				2020-05-02	-49.0	-32.0	-32.0	-63.0	-47.0
Antigua and Barbuda				2020-05-03	-56.0	-32.0	-41.0	-78.0	-50.0
Antigua and Barbuda				2020-05-04	-71.0	-56.0	-40.0	-88.0	-82.0
Antigua and Barbuda				2020-05-05	-42.0	-27.0	-34.0	-65.0	-51.0	28.0	-44.054330137445255
Antigua and Barbuda				2020-05-06	-40.0	-20.0	-27.0	-61.0	-49.0	29.0	-35.040860570212196
Angola				2020-02-15	3.0	-2.0	7.0	3.0	2.0	1.0	65.0248483211923
Angola				2020-02-16	-4.0	0.0	-11.0	1.0	-5.0	2.0	50.561864658804716
Angola				2020-02-17	-6.0	-4.0	2.0	-3.0	5.0	0.0	56.25580725075631
Angola				2020-02-18	-3.0	-4.0	-4.0	-1.0	5.0	-1.0	56.39557595007536
Angola				2020-02-19	-10.0	-12.0	-3.0	-7.0	4.0	1.0	46.79217753145478
Angola				2020-02-20	-4.0	-5.0	0.0	-3.0	4.0	-1.0	55.821318021099636
Angola				2020-02-21	-2.0	-1.0	3.0	0.0	5.0	0.0	61.19045053956785
Angola				2020-02-22	0.0	2.0	14.0	4.0	-1.0	0.0	67.27323159541872
Angola				2020-02-23	-1.0	2.0	5.0	-8.0	-6.0	1.0	54.820747666590165
Angola				2020-02-24	-9.0	-8.0	3.0	-25.0	-63.0	12.0	12.012391386179893
Angola				2020-02-25	-17.0	-20.0	-12.0	-28.0	-69.0	13.0	-6.670206814079748
Angola				2020-02-26	-3.0	-3.0	-2.0	-7.0	2.0	-1.0	53.375882072068016
Angola				2020-02-27	2.0	3.0	5.0	-3.0	4.0	-1.0	63.715484154555504
Angola				2020-02-28	6.0	7.0	8.0	0.0	4.0	0.0	69.65743255330706
Angola				2020-02-29	7.0	10.0	9.0	4.0	5.0	0.0	74.01102077402382
Angola				2020-03-01	5.0	16.0	-1.0	6.0	5.0	0.0	71.90516784498622
Angola				2020-03-02	6.0	9.0	8.0	3.0	8.0	-1.0	73.70555695693012
Angola				2020-03-03	4.0	7.0	8.0	0.0	8.0	-2.0	70.72037672029319
Angola				2020-03-04	7.0	6.0	12.0	-3.0	8.0	-1.0	71.88949724130626
Angola				2020-03-05	5.0	8.0	17.0	0.0	9.0	-2.0	75.7686115623821
Angola				2020-03-06	6.0	6.0	10.0	-3.0	8.0	-1.0	70.5523243627419
Angola				2020-03-07	7.0	7.0	18.0	4.0	3.0	-1.0	76.06959805265078
Angola				2020-03-08	5.0	8.0	4.0	-3.0	0.0	0.0	64.66871547640082
Angola				2020-03-09	0.0	3.0	7.0	-5.0	8.0	-1.0	64.27226900755458
Angola				2020-03-10	1.0	3.0	3.0	-6.0	8.0	-2.0	62.785133908982026
Angola				2020-03-11	1.0	0.0	5.0	-11.0	8.0	-1.0	59.939087776182824
Angola				2020-03-12	1.0	2.0	10.0	-4.0	8.0	-2.0	66.35059071955646
Angola				2020-03-13	2.0	1.0	5.0	-10.0	8.0	-1.0	61.27808466380678
Angola				2020-03-14	2.0	2.0	8.0	-4.0	2.0	1.0	62.920869217197854
Angola				2020-03-15	-5.0	2.0	-4.0	-8.0	-4.0	2.0	49.71672690828713
Angola				2020-03-16	-4.0	0.0	1.0	-12.0	7.0	-1.0	54.857002847258634
Angola				2020-03-17	-6.0	-3.0	0.0	-17.0	6.0	0.0	49.33268234360865
Angola				2020-03-18	-4.0	1.0	-1.0	-12.0	5.0	0.0	53.339329214006526
Angola				2020-03-19	-4.0	11.0	5.0	-5.0	5.0	0.0	62.79541631633254
Angola				2020-03-20	-5.0	13.0	-5.0	-21.0	3.0	2.0	49.753421925401284
Angola				2020-03-21	-10.0	16.0	-8.0	-8.0	-1.0	5.0	51.18380906118398
Angola				2020-03-22	-33.0	-4.0	-29.0	-41.0	-10.0	13.0	2.458243882057967
Angola				2020-03-23	-43.0	-25.0	-31.0	-52.0	-68.0	26.0	-43.05656496339494
Angola				2020-03-24	-26.0	-8.0	-21.0	-36.0	-14.0	12.0	8.835824387284806
Angola				2020-03-25	-22.0	1.0	-24.0	-41.0	-22.0	15.0	6.34335805128277
Angola				2020-03-26	-10.0	23.0	-9.0	-25.0	-27.0	11.0	32.7869930869316
Angola				2020-03-27	-48.0	-22.0	-32.0	-52.0	-47.0	26.0	-36.0214069028967
Angola				2020-03-28	-51.0	-33.0	-28.0	-41.0	-22.0	20.0	-22.62712058530507
Angola				2020-03-29	-61.0	-40.0	-39.0	-57.0	-11.0	22.0	-38.22573328543602
Angola				2020-03-30	-55.0	-36.0	-35.0	-59.0	-54.0	30.0	-52.80471413666102
Angola				2020-03-31	-55.0	-37.0	-37.0	-62.0	-55.0	29.0	-55.705147669458654
Angola				2020-04-01	-55.0	-36.0	-40.0	-61.0	-55.0	28.0	-55.9401371889091
Angola				2020-04-02	-55.0	-35.0	-34.0	-60.0	-55.0	28.0	-52.582151158852334
Angola				2020-04-03	-58.0	-35.0	-41.0	-63.0	-53.0	32.0	-58.36679876744556
Angola				2020-04-04	-58.0	-40.0	-37.0	-56.0	-36.0	24.0	-46.35403758163646
Angola				2020-04-05	-62.0	-37.0	-48.0	-63.0	-17.0	22.0	-46.92668625705927
Angola				2020-04-06	-52.0	-33.0	-37.0	-59.0	-52.0	28.0	-49.8841323546266
Angola				2020-04-07	-53.0	-33.0	-41.0	-61.0	-54.0	28.0	-53.88702984214099
Angola				2020-04-08	-54.0	-36.0	-41.0	-62.0	-53.0	28.0	-55.504520521028745
Angola				2020-04-09	-51.0	-30.0	-34.0	-58.0	-53.0	27.0	-46.825374193750335
Angola				2020-04-10	-60.0	-37.0	-49.0	-65.0	-69.0	36.0	-71.90696332169728
Angola				2020-04-11	-53.0	-32.0	-37.0	-44.0	-31.0	22.0	-32.69422907861263
Angola				2020-04-12	-60.0	-36.0	-45.0	-56.0	-18.0	21.0	-41.13237926745692
Angola				2020-04-13	-55.0	-40.0	-39.0	-60.0	-51.0	29.0	-54.9235203247295
Angola				2020-04-14	-52.0	-35.0	-40.0	-57.0	-51.0	27.0	-50.2586938086426
Angola				2020-04-15	-54.0	-40.0	-41.0	-64.0	-52.0	29.0	-57.64745006502493
Angola				2020-04-16	-52.0	-34.0	-36.0	-59.0	-51.0	25.0	-48.84401439211675
Angola				2020-04-17	-56.0	-37.0	-43.0	-63.0	-50.0	31.0	-57.45846386052044
Angola				2020-04-18	-60.0	-41.0	-39.0	-61.0	-35.0	23.0	-50.38362449937781
Angola				2020-04-19	-63.0	-41.0	-47.0	-68.0	-18.0	21.0	-51.099391762721055
Angola				2020-04-20	-55.0	-39.0	-38.0	-67.0	-49.0	28.0	-56.552676585016656
Angola				2020-04-21	-53.0	-34.0	-37.0	-64.0	-49.0	27.0	-51.72964866111006
Angola				2020-04-22	-55.0	-40.0	-41.0	-68.0	-50.0	28.0	-59.07555072354626
Angola				2020-04-23	-51.0	-31.0	-36.0	-63.0	-49.0	26.0	-48.588349765821256
Angola				2020-04-24	-55.0	-34.0	-39.0	-65.0	-47.0	29.0	-53.57336281402865
Angola				2020-04-25	-47.0	-24.0	-27.0	-53.0	-24.0	18.0	-23.416531390680223
Angola				2020-04-26	-51.0	-23.0	-41.0	-63.0	-9.0	19.0	-29.661278675829195
Angola				2020-04-27	-37.0	-21.0	-26.0	-55.0	-33.0	21.0	-22.301719758961106
Angola				2020-04-28	-32.0	-11.0	-19.0	-45.0	-33.0	17.0	-7.734944084466068
Angola				2020-04-29	-31.0	-12.0	-22.0	-49.0	-32.0	20.0	-10.93058784584162
Angola				2020-04-30	-28.0	-6.0	-13.0	-39.0	-31.0	18.0	2.1331136901690657
Angola				2020-05-01	-51.0	-31.0	-38.0	-62.0	-64.0	31.0	-56.20276370134144
Angola				2020-05-02	-36.0	-15.0	-21.0	-41.0	-9.0	16.0	0.3346528602548182
Angola				2020-05-03	-53.0	-27.0	-40.0	-63.0	-4.0	19.0	-29.52466415332195
Angola				2020-05-04	-37.0	-25.0	-24.0	-54.0	-30.0	22.0	-21.28903150850364
Angola				2020-05-05	-33.0	-16.0	-26.0	-47.0	-32.0	19.0	-13.846325823069698
Angola				2020-05-06	-34.0	-22.0	-26.0	-51.0	-31.0	22.0	-18.53453021722787
Argentina				2020-02-15	1.0	-3.0	-3.0	4.0	-1.0	0.0	58.8846630300883
Argentina				2020-02-16	-6.0	-6.0	-14.0	-2.0	-4.0	2.0	45.15498049130487
Argentina				2020-02-17	-10.0	-8.0	-23.0	-2.0	7.0	1.0	43.52547032074135
Argentina				2020-02-18	3.0	3.0	-2.0	9.0	9.0	-1.0	69.27293731727511
Argentina				2020-02-19	1.0	0.0	10.0	8.0	11.0	-2.0	72.79771288702943
Argentina				2020-02-20	0.0	0.0	-8.0	7.0	9.0	-1.0	63.228718324159004
Argentina				2020-02-21	3.0	4.0	-9.0	9.0	9.0	-1.0	66.68726687770788
Argentina				2020-02-22	6.0	5.0	4.0	7.0	-1.0	0.0	68.58941685198924
Argentina				2020-02-23	14.0	8.0	18.0	5.0	-2.0	0.0	78.09743812431655
Argentina				2020-02-24	-10.0	-16.0	26.0	-27.0	-54.0	6.0	22.28294796359058
Argentina				2020-02-25	-20.0	-17.0	1.0	-28.0	-50.0	7.0	7.483842141787547
Argentina				2020-02-26	1.0	2.0	5.0	9.0	13.0	-2.0	72.73884519971394
Argentina				2020-02-27	-1.0	0.0	-5.0	8.0	12.0	0.0	65.56667976914726
Argentina				2020-02-28	3.0	2.0	-8.0	8.0	13.0	-1.0	67.60874675260544
Argentina				2020-02-29	5.0	5.0	-8.0	6.0	2.0	1.0	63.65478813660057
Argentina				2020-03-01	-3.0	3.0	-11.0	1.0	-2.0	2.0	53.383257617575964
Argentina				2020-03-02	1.0	4.0	-8.0	7.0	16.0	-1.0	68.09487807712264
Argentina				2020-03-03	0.0	5.0	-6.0	8.0	16.0	-1.0	69.2766507233658
Argentina				2020-03-04	-1.0	3.0	-1.0	8.0	18.0	-2.0	71.20378141237153
Argentina				2020-03-05	1.0	4.0	-9.0	10.0	18.0	-1.0	69.99193511370235
Argentina				2020-03-06	6.0	8.0	-7.0	12.0	18.0	-2.0	75.88801589586984
Argentina				2020-03-07	5.0	7.0	-10.0	8.0	3.0	1.0	64.92092552631584
Argentina				2020-03-08	3.0	4.0	-12.0	3.0	-2.0	2.0	57.28328930465409
Argentina				2020-03-09	1.0	5.0	-9.0	13.0	15.0	-1.0	70.54223939997813
Argentina				2020-03-10	3.0	8.0	-9.0	14.0	18.0	-2.0	74.53436464168266
Argentina				2020-03-11	-16.0	-7.0	-24.0	-6.0	15.0	0.0	42.07885206990606
Argentina				2020-03-12	-4.0	8.0	-16.0	10.0	18.0	-1.0	65.96851679397574
Argentina				2020-03-13	-5.0	10.0	-17.0	7.0	18.0	-1.0	64.28312726913583
Argentina				2020-03-14	-19.0	5.0	-40.0	-19.0	-4.0	7.0	22.390699912692522
Argentina				2020-03-15	-29.0	17.0	-44.0	-17.0	-10.0	9.0	18.016630839404396
Argentina				2020-03-16	-27.0	8.0	-39.0	-17.0	1.0	6.0	23.157812592068318
Argentina				2020-03-17	-41.0	-11.0	-54.0	-32.0	-12.0	11.0	-10.54406633664762
Argentina				2020-03-18	-43.0	-11.0	-49.0	-35.0	-19.0	12.0	-14.059258165207272
Argentina				2020-03-19	-42.0	5.0	-55.0	-35.0	-24.0	13.0	-12.762657102603855
Argentina				2020-03-20	-78.0	-40.0	-80.0	-72.0	-61.0	29.0	-93.6941021580971
Argentina				2020-03-21	-83.0	-49.0	-85.0	-75.0	-57.0	28.0	-101.03428461405241
Argentina				2020-03-22	-87.0	-61.0	-90.0	-81.0	-58.0	27.0	-112.51617257135314
Argentina				2020-03-23	-88.0	-64.0	-88.0	-85.0	-79.0	32.0	-124.99371098170427
Argentina				2020-03-24	-88.0	-64.0	-88.0	-85.0	-79.0	31.0	-124.81100425758973
Argentina				2020-03-25	-82.0	-50.0	-82.0	-77.0	-68.0	28.0	-105.26628671249038
Argentina				2020-03-26	-83.0	-52.0	-84.0	-77.0	-68.0	30.0	-107.6708156968945
Argentina				2020-03-27	-81.0	-49.0	-82.0	-75.0	-67.0	32.0	-103.74477466947435
Argentina				2020-03-28	-82.0	-48.0	-84.0	-75.0	-59.0	29.0	-100.7952651161155
Argentina				2020-03-29	-86.0	-61.0	-89.0	-80.0	-57.0	27.0	-110.68517789356306
Argentina				2020-03-30	-81.0	-51.0	-83.0	-77.0	-68.0	28.0	-105.53864592060529
Argentina				2020-03-31	-85.0	-59.0	-85.0	-82.0	-76.0	30.0	-117.38045685607841
Argentina				2020-04-01	-79.0	-46.0	-79.0	-75.0	-64.0	27.0	-98.25315495894122
Argentina				2020-04-02	-79.0	-47.0	-81.0	-74.0	-64.0	29.0	-99.31868705572137
Argentina				2020-04-03	-77.0	-41.0	-78.0	-71.0	-62.0	31.0	-93.0068697374104
Argentina				2020-04-04	-77.0	-41.0	-81.0	-71.0	-54.0	27.0	-90.14701266805181
Argentina				2020-04-05	-83.0	-54.0	-87.0	-76.0	-52.0	26.0	-101.63541716886874
Argentina				2020-04-06	-75.0	-41.0	-77.0	-70.0	-60.0	26.0	-89.34076019938566
Argentina				2020-04-07	-82.0	-30.0	-72.0	-64.0	-59.0	25.0	-83.32388622912651
Argentina				2020-04-08	-82.0	-28.0	-69.0	-63.0	-58.0	24.0	-80.26733403767705
Argentina				2020-04-09	-83.0	-30.0	-75.0	-67.0	-63.0	27.0	-88.60946783044255
Argentina				2020-04-10	-90.0	-58.0	-85.0	-79.0	-76.0	35.0	-118.96400145791046
Argentina				2020-04-11	-84.0	-34.0	-80.0	-67.0	-52.0	27.0	-87.95114925228752
Argentina				2020-04-12	-87.0	-51.0	-86.0	-74.0	-49.0	25.0	-99.72267272892626
Argentina				2020-04-13	-83.0	-40.0	-74.0	-67.0	-55.0	25.0	-87.94665648686751
Argentina				2020-04-14	-81.0	-31.0	-70.0	-63.0	-54.0	24.0	-79.54784043801541
Argentina				2020-04-15	-81.0	-31.0	-70.0	-62.0	-53.0	24.0	-78.63449838616502
Argentina				2020-04-16	-83.0	-31.0	-92.0	-61.0	-53.0	26.0	-88.73572895326295
Argentina				2020-04-17	-83.0	-29.0	-92.0	-61.0	-52.0	28.0	-87.97575087753472
Argentina				2020-04-18	-85.0	-36.0	-94.0	-65.0	-45.0	26.0	-90.89787266040899
Argentina				2020-04-19	-89.0	-53.0	-95.0	-73.0	-48.0	25.0	-104.28322035493841
Argentina				2020-04-20	-83.0	-37.0	-92.0	-62.0	-49.0	24.0	-89.27224119798204
Argentina				2020-04-21	-82.0	-34.0	-92.0	-61.0	-50.0	23.0	-87.47204379497971
Argentina				2020-04-22	-83.0	-34.0	-91.0	-61.0	-49.0	23.0	-87.12720704932333
Argentina				2020-04-23	-83.0	-35.0	-92.0	-62.0	-49.0	24.0	-88.57029854037145
Argentina				2020-04-24	-83.0	-34.0	-92.0	-63.0	-48.0	27.0	-88.83389170306673
Argentina				2020-04-25	-86.0	-39.0	-94.0	-68.0	-44.0	26.0	-93.49514971030398
Argentina				2020-04-26	-88.0	-52.0	-95.0	-72.0	-47.0	25.0	-102.52077460096768
Argentina				2020-04-27	-84.0	-40.0	-93.0	-64.0	-47.0	24.0	-91.37569644865128
Argentina				2020-04-28	-84.0	-41.0	-92.0	-68.0	-49.0	20.0	-93.38279110308156
Argentina				2020-04-29	-80.0	-27.0	-90.0	-57.0	-44.0	21.0	-78.31425985313906
Argentina				2020-04-30	-75.0	-20.0	-90.0	-56.0	-44.0	22.0	-73.05961222353774
Argentina				2020-05-01	-90.0	-71.0	-94.0	-78.0	-73.0	33.0	-125.17665777322806
Argentina				2020-05-02	-79.0	-26.0	-93.0	-60.0	-39.0	24.0	-78.62427230601332
Argentina				2020-05-03	-86.0	-48.0	-95.0	-71.0	-42.0	24.0	-97.33078029776438
Argentina				2020-05-04	-77.0	-32.0	-91.0	-61.0	-42.0	21.0	-80.10691463916592
Argentina				2020-05-05	-76.0	-28.0	-90.0	-58.0	-43.0	21.0	-76.739146007841
Argentina				2020-05-06	-75.0	-25.0	-89.0	-55.0	-40.0	20.0	-71.84584651581972
Austria				2020-02-15	9.0	1.0	42.0	13.0	0.0	-2.0	88.34991968404734
Austria				2020-02-16	15.0	21.0	42.0	12.0	1.0	-2.0	98.29169618088662
Austria				2020-02-17	9.0	5.0	35.0	3.0	-4.0	0.0	79.85902246224369
Austria				2020-02-18	8.0	5.0	40.0	2.0	-4.0	0.0	80.96859816654826
Austria				2020-02-19	4.0	2.0	10.0	-1.0	-5.0	1.0	63.26171196116065
Austria				2020-02-20	4.0	1.0	13.0	2.0	-5.0	0.0	65.82168767085467
Austria				2020-02-21	1.0	4.0	7.0	-2.0	-5.0	1.0	60.72080355544855
Austria				2020-02-22	9.0	3.0	52.0	14.0	2.0	-2.0	94.58385578610154
Austria				2020-02-23	4.0	23.0	4.0	5.0	2.0	0.0	74.20119625188752
Austria				2020-02-24	9.0	10.0	25.0	3.0	2.0	-1.0	80.14207650221893
Austria				2020-02-25	13.0	10.0	60.0	7.0	0.0	0.0	97.74778312254801
Austria				2020-02-26	-3.0	10.0	8.0	-2.0	0.0	1.0	63.370866619378624
Austria				2020-02-27	1.0	7.0	9.0	0.0	1.0	1.0	66.13323761620155
Austria				2020-02-28	-1.0	9.0	-1.0	-2.0	1.0	1.0	60.66392662992837
Austria				2020-02-29	2.0	3.0	9.0	0.0	1.0	0.0	65.41019139841
Austria				2020-03-01	0.0	8.0	6.0	1.0	2.0	0.0	65.82356458978282
Austria				2020-03-02	2.0	6.0	16.0	1.0	3.0	-1.0	70.91924479551015
Austria				2020-03-03	-1.0	4.0	-1.0	-3.0	2.0	1.0	58.842625666745086
Austria				2020-03-04	2.0	5.0	12.0	0.0	2.0	0.0	67.79414368024132
Austria				2020-03-05	1.0	3.0	4.0	0.0	1.0	0.0	62.814457761971724
Austria				2020-03-06	-1.0	3.0	-7.0	-2.0	1.0	0.0	56.22368386546331
Austria				2020-03-07	4.0	0.0	-2.0	-3.0	0.0	0.0	58.84569095689552
Austria				2020-03-08	14.0	14.0	42.0	5.0	1.0	-2.0	91.90751220740931
Austria				2020-03-09	-1.0	4.0	2.0	-3.0	1.0	0.0	59.860444282386815
Austria				2020-03-10	-3.0	10.0	9.0	-3.0	1.0	0.0	63.906649276961026
Austria				2020-03-11	-6.0	17.0	12.0	-8.0	-1.0	1.0	62.648541832200706
Austria				2020-03-12	-10.0	24.0	18.0	-9.0	-3.0	2.0	64.11043551401377
Austria				2020-03-13	-20.0	46.0	-20.0	-20.0	-6.0	5.0	43.70141960291945
Austria				2020-03-14	-35.0	-7.0	-17.0	-34.0	-9.0	8.0	10.209542965952627
Austria				2020-03-15	-59.0	-32.0	-13.0	-43.0	-18.0	8.0	-17.06191466989567
Austria				2020-03-16	-71.0	-14.0	-37.0	-56.0	-43.0	19.0	-45.75511232964899
Austria				2020-03-17	-79.0	-32.0	-43.0	-66.0	-55.0	24.0	-69.4686286221827
Austria				2020-03-18	-79.0	-30.0	-24.0	-65.0	-58.0	24.0	-61.57625457824056
Austria				2020-03-19	-80.0	-29.0	-32.0	-67.0	-60.0	25.0	-67.08896847156282
Austria				2020-03-20	-81.0	-28.0	-32.0	-68.0	-59.0	26.0	-67.48528055934399
Austria				2020-03-21	-88.0	-39.0	-73.0	-75.0	-54.0	20.0	-92.24898976912198
Austria				2020-03-22	-90.0	-69.0	-60.0	-76.0	-54.0	15.0	-97.89699066072122
Austria				2020-03-23	-79.0	-31.0	-57.0	-71.0	-60.0	25.0	-79.74035781348896
Austria				2020-03-24	-80.0	-32.0	-44.0	-71.0	-61.0	26.0	-75.74185382195023
Austria				2020-03-25	-81.0	-34.0	-58.0	-73.0	-62.0	27.0	-84.40115435108947
Austria				2020-03-26	-81.0	-31.0	-59.0	-72.0	-62.0	27.0	-83.27786743179466
Austria				2020-03-27	-80.0	-26.0	-39.0	-70.0	-60.0	27.0	-70.80778925825942
Austria				2020-03-28	-83.0	-31.0	-21.0	-66.0	-49.0	17.0	-58.06110096201272
Austria				2020-03-29	-87.0	-64.0	-43.0	-71.0	-51.0	14.0	-83.6133733514577
Austria				2020-03-30	-78.0	-31.0	-57.0	-71.0	-59.0	25.0	-78.81877657382714
Austria				2020-03-31	-77.0	-24.0	-47.0	-69.0	-59.0	25.0	-70.68885600162135
Austria				2020-04-01	-77.0	-30.0	-34.0	-67.0	-59.0	24.0	-66.17842759521092
Austria				2020-04-02	-77.0	-29.0	-36.0	-68.0	-59.0	25.0	-67.33909668127309
Austria				2020-04-03	-79.0	-25.0	-46.0	-69.0	-59.0	26.0	-71.79927854854667
Austria				2020-04-04	-82.0	-30.0	-36.0	-67.0	-48.0	17.0	-63.57124536841893
Austria				2020-04-05	-82.0	-55.0	-11.0	-64.0	-46.0	12.0	-58.62741136315787
Austria				2020-04-06	-73.0	-26.0	-22.0	-64.0	-58.0	22.0	-55.48922788414704
Austria				2020-04-07	-74.0	-24.0	-6.0	-63.0	-58.0	22.0	-48.083200372353545
Austria				2020-04-08	-74.0	-21.0	-10.0	-63.0	-58.0	22.0	-48.70836739643627
Austria				2020-04-09	-74.0	-15.0	-20.0	-63.0	-59.0	22.0	-51.22119081619776
Austria				2020-04-10	-76.0	-16.0	-22.0	-66.0	-63.0	24.0	-56.936355867009475
Austria				2020-04-11	-81.0	-27.0	-20.0	-62.0	-45.0	15.0	-51.22264899190614
Austria				2020-04-12	-83.0	-54.0	-6.0	-63.0	-45.0	11.0	-55.58092236857943
Austria				2020-04-13	-90.0	-94.0	-15.0	-78.0	-88.0	31.0	-106.0932179253751
Austria				2020-04-14	-62.0	-16.0	-41.0	-62.0	-53.0	21.0	-51.191205862641226
Austria				2020-04-15	-62.0	-20.0	-12.0	-58.0	-52.0	20.0	-37.86327551927189
Austria				2020-04-16	-63.0	-18.0	-9.0	-57.0	-52.0	20.0	-35.9110112915988
Austria				2020-04-17	-65.0	-16.0	-10.0	-58.0	-52.0	20.0	-37.11474681874655
Austria				2020-04-18	-70.0	-21.0	-8.0	-54.0	-36.0	13.0	-30.50752315173416
Austria				2020-04-19	-84.0	-53.0	-37.0	-66.0	-43.0	12.0	-69.53869979238507
Austria				2020-04-20	-58.0	-24.0	-14.0	-56.0	-48.0	18.0	-35.074676561858716
Austria				2020-04-21	-60.0	-21.0	2.0	-54.0	-48.0	18.0	-27.325916909071374
Austria				2020-04-22	-61.0	-21.0	7.0	-54.0	-48.0	18.0	-25.726448019263177
Austria				2020-04-23	-62.0	-18.0	-3.0	-54.0	-48.0	18.0	-29.36686893240882
Austria				2020-04-24	-64.0	-17.0	-10.0	-56.0	-49.0	19.0	-34.53474608007469
Austria				2020-04-25	-68.0	-19.0	-7.0	-52.0	-33.0	12.0	-25.95695580070673
Austria				2020-04-26	-73.0	-36.0	23.0	-50.0	-34.0	8.0	-20.54135827711382
Austria				2020-04-27	-57.0	-22.0	-12.0	-52.0	-45.0	16.0	-29.440228236399893
Austria				2020-04-28	-58.0	-18.0	14.0	-50.0	-45.0	15.0	-16.464455631131163
Austria				2020-04-29	-61.0	-12.0	-40.0	-55.0	-46.0	18.0	-41.92815338618401
Austria				2020-04-30	-49.0	13.0	-10.0	-49.0	-45.0	14.0	-10.49703923170498
Austria				2020-05-01	-83.0	-90.0	5.0	-66.0	-82.0	26.0	-83.47905589975893
Austria				2020-05-02	-43.0	4.0	-12.0	-44.0	-24.0	8.0	0.9321050091760753
Austria				2020-05-03	-72.0	-32.0	-1.0	-49.0	-31.0	7.0	-26.764880142910627
Austria				2020-05-04	-32.0	-8.0	-2.0	-43.0	-38.0	12.0	0.22588985641502757
Austria				2020-05-05	-39.0	-8.0	-18.0	-46.0	-39.0	14.0	-12.231902669871396
Austria				2020-05-06	-38.0	-5.0	1.0	-43.0	-38.0	12.0	-0.4514296391854388
Australia				2020-02-15	4.0	3.0	-2.0	3.0	3.0	0.0	64.10831065537336
Australia				2020-02-16	3.0	5.0	9.0	3.0	-1.0	0.0	67.23304825315292
Australia				2020-02-17	-1.0	0.0	-6.0	7.0	17.0	-2.0	67.13992411098204
Australia				2020-02-18	-3.0	-2.0	-13.0	7.0	14.0	-1.0	61.052021615213896
Australia				2020-02-19	-1.0	-1.0	-6.0	8.0	13.0	-1.0	65.40234377817865
Australia				2020-02-20	0.0	1.0	5.0	9.0	13.0	-2.0	71.8897414975936
Australia				2020-02-21	3.0	4.0	-1.0	12.0	16.0	-3.0	74.84266396787244
Australia				2020-02-22	5.0	4.0	10.0	8.0	3.0	-1.0	72.62383004062204
Australia				2020-02-23	3.0	4.0	9.0	4.0	-2.0	0.0	66.94852124350443
Australia				2020-02-24	-1.0	1.0	-10.0	8.0	17.0	-1.0	66.12000089067774
Australia				2020-02-25	-3.0	-1.0	-8.0	10.0	15.0	-1.0	65.39372263000004
Australia				2020-02-26	-1.0	0.0	-5.0	10.0	14.0	-1.0	67.57607059696258
Australia				2020-02-27	0.0	1.0	-2.0	10.0	14.0	-1.0	69.68373505695688
Australia				2020-02-28	4.0	6.0	0.0	14.0	17.0	-3.0	77.8654944887767
Australia				2020-02-29	6.0	6.0	18.0	11.0	4.0	-1.0	79.07319551540243
Australia				2020-03-01	4.0	7.0	20.0	6.0	-1.0	0.0	74.51752561946046
Australia				2020-03-02	0.0	5.0	-1.0	6.0	10.0	0.0	67.67106569328661
Australia				2020-03-03	-2.0	7.0	-14.0	9.0	15.0	-1.0	65.69261093250594
Australia				2020-03-04	0.0	12.0	-15.0	7.0	14.0	-1.0	66.62097683318387
Australia				2020-03-05	-2.0	9.0	-19.0	6.0	13.0	0.0	61.79766831367437
Australia				2020-03-06	3.0	14.0	-6.0	9.0	16.0	-2.0	74.60238971217677
Australia				2020-03-07	3.0	12.0	10.0	3.0	2.0	0.0	71.37971440645492
Australia				2020-03-08	3.0	8.0	14.0	0.0	-2.0	0.0	68.49043507983444
Australia				2020-03-09	-3.0	3.0	5.0	-9.0	-14.0	4.0	49.749849960143855
Australia				2020-03-10	-2.0	9.0	-11.0	6.0	13.0	-1.0	65.33653705878612
Australia				2020-03-11	-1.0	8.0	-2.0	6.0	14.0	-1.0	69.68282924326445
Australia				2020-03-12	-1.0	11.0	2.0	6.0	13.0	-1.0	71.99037537383215
Australia				2020-03-13	1.0	17.0	-8.0	5.0	14.0	-1.0	70.83082124789071
Australia				2020-03-14	-1.0	20.0	-15.0	-10.0	3.0	2.0	55.39637323459171
Australia				2020-03-15	-2.0	24.0	-8.0	-13.0	-1.0	2.0	56.075292922972444
Australia				2020-03-16	-1.0	33.0	-18.0	-7.0	12.0	1.0	64.16386582893291
Australia				2020-03-17	-5.0	35.0	-21.0	-14.0	5.0	3.0	54.855910424227574
Australia				2020-03-18	-7.0	32.0	-15.0	-18.0	2.0	5.0	51.72852041764561
Australia				2020-03-19	-10.0	25.0	-9.0	-22.0	0.0	5.0	47.48797503710333
Australia				2020-03-20	-12.0	20.0	-12.0	-22.0	0.0	6.0	43.29558616445824
Australia				2020-03-21	-17.0	11.0	-9.0	-28.0	-4.0	7.0	34.088881793986005
Australia				2020-03-22	-18.0	10.0	-11.0	-34.0	-12.0	6.0	26.25649426693515
Australia				2020-03-23	-17.0	17.0	-27.0	-36.0	-6.0	8.0	23.694595278737175
Australia				2020-03-24	-30.0	4.0	-30.0	-45.0	-19.0	12.0	0.752985564800015
Australia				2020-03-25	-31.0	2.0	-33.0	-50.0	-23.0	14.0	-6.214325065133819
Australia				2020-03-26	-34.0	2.0	-23.0	-53.0	-27.0	16.0	-7.042408128959548
Australia				2020-03-27	-35.0	2.0	-30.0	-53.0	-26.0	17.0	-10.236440128414925
Australia				2020-03-28	-41.0	-9.0	-34.0	-53.0	-27.0	15.0	-18.82203541377966
Australia				2020-03-29	-45.0	-19.0	-35.0	-58.0	-33.0	13.0	-29.368544125086938
Australia				2020-03-30	-39.0	-13.0	-35.0	-59.0	-32.0	16.0	-24.888486403865446
Australia				2020-03-31	-41.0	-13.0	-35.0	-59.0	-36.0	18.0	-27.943960064111778
Australia				2020-04-01	-40.0	-13.0	-36.0	-60.0	-37.0	19.0	-28.96139671938633
Australia				2020-04-02	-42.0	-13.0	-42.0	-63.0	-38.0	20.0	-34.55061812873647
Australia				2020-04-03	-40.0	-7.0	-41.0	-61.0	-36.0	20.0	-29.202321052949213
Australia				2020-04-04	-44.0	-14.0	-52.0	-61.0	-33.0	17.0	-36.44790585533353
Australia				2020-04-05	-44.0	-18.0	-43.0	-62.0	-36.0	14.0	-35.28822850913308
Australia				2020-04-06	-37.0	-12.0	-35.0	-61.0	-37.0	17.0	-26.82098775528571
Australia				2020-04-07	-38.0	-10.0	-39.0	-61.0	-39.0	19.0	-29.507569662411445
Australia				2020-04-08	-35.0	-6.0	-38.0	-61.0	-39.0	19.0	-26.18976697462048
Australia				2020-04-09	-28.0	15.0	-31.0	-59.0	-40.0	18.0	-11.656756459356439
Australia				2020-04-10	-76.0	-55.0	-43.0	-77.0	-82.0	33.0	-94.51287701369303
Australia				2020-04-11	-40.0	-2.0	-51.0	-63.0	-41.0	18.0	-34.374284189681134
Australia				2020-04-12	-58.0	-38.0	-42.0	-64.0	-43.0	15.0	-52.98862321857416
Australia				2020-04-13	-45.0	-23.0	-18.0	-73.0	-78.0	27.0	-52.602076051452016
Australia				2020-04-14	-37.0	-7.0	-35.0	-61.0	-42.0	19.0	-27.548788891222245
Australia				2020-04-15	-37.0	-10.0	-31.0	-60.0	-41.0	20.0	-26.192986539403748
Australia				2020-04-16	-39.0	-8.0	-27.0	-60.0	-41.0	20.0	-24.809227617924655
Australia				2020-04-17	-37.0	-4.0	-33.0	-59.0	-39.0	20.0	-23.589408153624124
Australia				2020-04-18	-43.0	-11.0	-42.0	-55.0	-30.0	16.0	-26.309244533179626
Australia				2020-04-19	-45.0	-17.0	-35.0	-58.0	-34.0	14.0	-29.2727570579377
Australia				2020-04-20	-39.0	-14.0	-35.0	-60.0	-35.0	17.0	-27.18240424132923
Australia				2020-04-21	-39.0	-13.0	-31.0	-58.0	-37.0	18.0	-25.203169987826268
Australia				2020-04-22	-38.0	-12.0	-28.0	-58.0	-37.0	18.0	-23.095505527831985
Australia				2020-04-23	-39.0	-9.0	-26.0	-58.0	-37.0	19.0	-21.884390133596433
Australia				2020-04-24	-36.0	-2.0	-27.0	-56.0	-35.0	18.0	-16.34332313682355
Australia				2020-04-25	-52.0	-28.0	-30.0	-56.0	-43.0	17.0	-37.90214062333551
Australia				2020-04-26	-36.0	-3.0	-34.0	-55.0	-32.0	13.0	-16.957162828884574
Australia				2020-04-27	-36.0	-10.0	-27.0	-60.0	-39.0	17.0	-22.621755250552837
Australia				2020-04-28	-36.0	-10.0	-37.0	-57.0	-34.0	16.0	-23.04732716444006
Australia				2020-04-29	-38.0	-13.0	-41.0	-58.0	-34.0	11.0	-26.350946472915346
Australia				2020-04-30	-39.0	-8.0	-43.0	-60.0	-34.0	18.0	-28.191996147262447
Australia				2020-05-01	-35.0	-3.0	-42.0	-56.0	-31.0	18.0	-20.795170416296408
Australia				2020-05-02	-33.0	-1.0	-38.0	-51.0	-27.0	13.0	-12.362086988079156
Australia				2020-05-03	-34.0	-6.0	-20.0	-52.0	-29.0	11.0	-8.03508892814502
Australia				2020-05-04	-39.0	-17.0	-24.0	-58.0	-41.0	17.0	-25.181502275947427
Australia				2020-05-05	-32.0	-3.0	-33.0	-55.0	-31.0	16.0	-14.66978438899669
Australia				2020-05-06	-33.0	-6.0	-30.0	-55.0	-31.0	16.0	-14.962269990853677
Aruba				2020-02-15	2.0	3.0	12.0	26.0	-2.0	-2.0	78.50104182856646
Aruba				2020-02-16	-1.0	-9.0	4.0	1.0	-1.0	0.0	57.24953252248815
Aruba				2020-02-17	-1.0	-1.0	16.0	-4.0	-20.0	6.0	53.5003114516321
Aruba				2020-02-18	-2.0	-5.0	8.0	2.0	-13.0	4.0	54.5110463677769
Aruba				2020-02-19	1.0	-8.0	3.0	4.0	-14.0	4.0	53.411265742843355
Aruba				2020-02-20	4.0	-1.0	0.0	29.0	-13.0	1.0	69.32280008283222
Aruba				2020-02-21	7.0	9.0	9.0	1.0	-15.0	1.0	63.53868583765767
Aruba				2020-02-22	-2.0	10.0	-4.0	13.0	-6.0	0.0	63.82516726978589
Aruba				2020-02-23	14.0	-15.0	21.0	16.0	-8.0	-5.0	75.04532378270065
Aruba				2020-02-24	-23.0	-30.0	24.0	-18.0	-62.0	18.0	8.883555051354893
Aruba				2020-02-25	6.0	3.0	8.0	13.0	-1.0	0.0	72.50491431789884
Aruba				2020-02-26	-1.0	-1.0	4.0	0.0	0.0	1.0	59.808152109659105
Aruba				2020-02-27	-1.0	2.0	-1.0	5.0	1.0	0.0	61.819086350931116
Aruba				2020-02-28	7.0	6.0	7.0	5.0	6.0	-3.0	73.22955717774744
Aruba				2020-02-29	5.0	13.0	10.0	2.0	4.0	0.0	73.08395502908026
Aruba				2020-03-01	8.0	6.0	5.0	3.0	4.0	0.0	70.51384476976872
Aruba				2020-03-02	1.0	6.0	2.0	5.0	1.0	1.0	65.29509044654176
Aruba				2020-03-03	5.0	2.0	20.0	10.0	1.0	0.0	76.06727182345699
Aruba				2020-03-04	3.0	3.0	9.0	5.0	1.0	1.0	68.1750829751285
Aruba				2020-03-05	-1.0	1.0	-1.0	4.0	2.0	0.0	61.401670702968985
Aruba				2020-03-06	3.0	5.0	6.0	6.0	6.0	-2.0	70.77372256444635
Aruba				2020-03-07	3.0	8.0	16.0	0.0	2.0	1.0	70.84056432635624
Aruba				2020-03-08	2.0	0.0	4.0	1.0	-2.0	1.0	61.296516011219595
Aruba				2020-03-09	-1.0	3.0	12.0	0.0	1.0	1.0	64.99164831222421
Aruba				2020-03-10	-2.0	-1.0	10.0	-1.0	1.0	1.0	61.760696932935126
Aruba				2020-03-11	-4.0	-1.0	1.0	1.0	1.0	2.0	57.78582955957583
Aruba				2020-03-12	-10.0	3.0	4.0	1.0	1.0	2.0	57.45948139278066
Aruba				2020-03-13	-10.0	40.0	-4.0	-5.0	3.0	1.0	65.17950388136583
Aruba				2020-03-14	-23.0	15.0	-7.0	-19.0	-3.0	7.0	38.1755009104454
Aruba				2020-03-15	-28.0	-13.0	-6.0	-18.0	-5.0	6.0	26.102864266871208
Aruba				2020-03-16	-28.0	1.0	-5.0	-18.0	-21.0	12.0	23.564560916534145
Aruba				2020-03-17	-38.0	8.0	-18.0	-27.0	-29.0	15.0	7.241523428249969
Aruba				2020-03-18	-65.0	-59.0	-24.0	-49.0	-74.0	32.0	-65.17911457359072
Aruba				2020-03-19	-52.0	-5.0	-41.0	-40.0	-40.0	21.0	-26.066712169045193
Aruba				2020-03-20	-53.0	-7.0	-41.0	-45.0	-41.0	22.0	-30.3224087179502
Aruba				2020-03-21	-62.0	-19.0	-52.0	-54.0	-40.0	21.0	-47.43486188139136
Aruba				2020-03-22	-70.0	-36.0	-52.0	-62.0	-46.0
Aruba				2020-03-23	-53.0	-19.0	-48.0	-60.0	-48.0	24.0	-48.148659727196865
Aruba				2020-03-24	-55.0	-21.0	-49.0	-57.0	-51.0	26.0	-50.43246787482085
Aruba				2020-03-25	-57.0	-20.0	-56.0	-60.0	-53.0	27.0	-56.51368707433712
Aruba				2020-03-26	-57.0	-15.0	-54.0	-61.0	-55.0	27.0	-55.25658084325853
Aruba				2020-03-27	-50.0	-3.0	-50.0	-55.0	-52.0	25.0	-41.30479811359997
Aruba				2020-03-28	-49.0	-3.0	-50.0	-60.0	-51.0	20.0	-41.91914918088329
Aruba				2020-03-29	-88.0	-66.0	-80.0	-88.0	-72.0
Aruba				2020-03-30	-74.0	-43.0	-63.0	-77.0	-71.0	35.0	-93.40283729230697
Aruba				2020-03-31	-71.0	-38.0	-61.0	-73.0	-70.0	34.0	-86.74881469061032
Aruba				2020-04-01	-70.0	-36.0	-62.0	-71.0	-69.0	34.0	-84.56502467495535
Aruba				2020-04-02	-70.0	-36.0	-59.0	-72.0	-69.0	35.0	-83.97906382669959
Aruba				2020-04-03	-69.0	-31.0	-55.0	-72.0	-66.0	34.0	-78.5949404757046
Aruba				2020-04-04	-71.0	-32.0	-57.0	-78.0	-64.0
Aruba				2020-04-05	-76.0	-50.0	-51.0	-77.0	-64.0
Aruba				2020-04-06	-66.0	-31.0	-47.0	-72.0	-66.0	32.0	-73.37896788653313
Aruba				2020-04-07	-65.0	-29.0	-48.0	-70.0	-67.0	31.0	-71.85936887945712
Aruba				2020-04-08	-63.0	-21.0	-53.0	-68.0	-66.0	31.0	-68.74969952815393
Aruba				2020-04-09	-62.0	-11.0	-48.0	-66.0	-66.0	30.0	-61.48175950854094
Aruba				2020-04-10	-96.0	-96.0	-88.0	-92.0	-91.0
Aruba				2020-04-11	-71.0	-18.0	-52.0	-76.0	-64.0
Aruba				2020-04-12	-90.0	-92.0	-82.0	-88.0	-75.0
Aruba				2020-04-13	-88.0	-90.0	-69.0	-86.0	-89.0
Aruba				2020-04-14	-61.0	-20.0	-45.0	-66.0	-64.0	29.0	-61.85420387979148
Aruba				2020-04-15	-65.0	-29.0	-52.0	-67.0	-64.0	32.0	-70.98013045851917
Aruba				2020-04-16	-66.0	-31.0	-48.0	-68.0	-63.0	32.0	-70.56856879810307
Aruba				2020-04-17	-66.0	-27.0	-44.0	-69.0	-61.0	32.0	-67.12959792519334
Aruba				2020-04-18	-73.0	-33.0	-54.0	-74.0	-58.0
Aruba				2020-04-19	-77.0	-55.0	-53.0	-77.0	-60.0
Aruba				2020-04-20	-66.0	-31.0	-45.0	-69.0	-60.0	30.0	-68.16414117846323
Aruba				2020-04-21	-68.0	-36.0	-47.0	-67.0	-61.0	30.0	-71.19796556970866
Aruba				2020-04-22	-65.0	-31.0	-52.0	-67.0	-59.0	30.0	-69.19941533616674
Aruba				2020-04-23	-64.0	-29.0	-45.0	-65.0	-60.0	30.0	-64.50636103220815
Aruba				2020-04-24	-61.0	-19.0	-44.0	-64.0	-57.0	29.0	-57.1397838629269
Aruba				2020-04-25	-64.0	-19.0	-44.0	-69.0	-55.0	23.0	-59.140508833009086
Aruba				2020-04-26	-71.0	-29.0	-40.0	-71.0	-57.0
Aruba				2020-04-27	-77.0	-82.0	-31.0	-76.0	-84.0
Aruba				2020-04-28	-54.0	-14.0	-37.0	-55.0	-56.0	21.0	-42.66721750852677
Aruba				2020-04-29	-54.0	-17.0	-42.0	-54.0	-56.0	27.0	-46.424079917249735
Aruba				2020-04-30	-51.0	-2.0	-38.0	-51.0	-55.0	25.0	-35.72848998363987
Aruba				2020-05-01	-75.0	-79.0	-35.0	-72.0	-81.0
Aruba				2020-05-02	-56.0	-7.0	-39.0	-65.0	-51.0	21.0	-44.827410982071264
Aruba				2020-05-03	-65.0	-33.0	-35.0	-68.0	-50.0
Aruba				2020-05-04	-46.0	-15.0	-29.0	-57.0	-49.0	24.0	-34.240732308738025
Aruba				2020-05-05	-47.0	-16.0	-28.0	-51.0	-47.0	24.0	-30.884058912518555
Aruba				2020-05-06	-47.0	-16.0	-36.0	-53.0	-47.0	24.0	-35.22000730452294
Bosnia and Herzegovina				2020-02-15	8.0	6.0	16.0	3.0	1.0	-1.0	74.04092767371408
Bosnia and Herzegovina				2020-02-16	7.0	10.0	28.0	8.0	-1.0	-1.0	81.58349184194046
Bosnia and Herzegovina				2020-02-17	3.0	2.0	11.0	10.0	12.0	-1.0	76.13596905713416
Bosnia and Herzegovina				2020-02-18	4.0	7.0	0.0	7.0	11.0	-1.0	71.88110687274697
Bosnia and Herzegovina				2020-02-19	3.0	2.0	9.0	5.0	9.0	-1.0	71.57711602532655
Bosnia and Herzegovina				2020-02-20	1.0	2.0	4.0	6.0	7.0	-1.0	68.12624546838326
Bosnia and Herzegovina				2020-02-21	2.0	4.0	8.0	7.0	13.0	-2.0	74.21769461750631
Bosnia and Herzegovina				2020-02-22	5.0	4.0	28.0	5.0	0.0	-1.0	77.43516843231457
Bosnia and Herzegovina				2020-02-23	3.0	7.0	21.0	9.0	-1.0	-1.0	76.09129977939548
Bosnia and Herzegovina				2020-02-24	-1.0	1.0	3.0	5.0	14.0	-1.0	68.83373801924705
Bosnia and Herzegovina				2020-02-25	5.0	12.0	8.0	8.0	12.0	-1.0	78.40359996293606
Bosnia and Herzegovina				2020-02-26	-4.0	1.0	0.0	2.0	8.0	0.0	61.88770066272192
Bosnia and Herzegovina				2020-02-27	-3.0	0.0	-4.0	2.0	7.0	-1.0	60.11603855450089
Bosnia and Herzegovina				2020-02-28	-3.0	0.0	-4.0	1.0	12.0	0.0	61.56068297661658
Bosnia and Herzegovina				2020-02-29	4.0	4.0	14.0	-2.0	2.0	-1.0	68.48139795642278
Bosnia and Herzegovina				2020-03-01	-6.0	0.0	-2.0	-6.0	-3.0	1.0	50.94163434407933
Bosnia and Herzegovina				2020-03-02	-8.0	-6.0	7.0	-14.0	-28.0	6.0	36.196323134968274
Bosnia and Herzegovina				2020-03-03	1.0	7.0	-8.0	5.0	12.0	-1.0	66.47421022714423
Bosnia and Herzegovina				2020-03-04	1.0	3.0	-3.0	4.0	9.0	0.0	65.2249796663878
Bosnia and Herzegovina				2020-03-05	7.0	12.0	12.0	13.0	9.0	-2.0	82.43977177265701
Bosnia and Herzegovina				2020-03-06	3.0	6.0	-3.0	4.0	14.0	-1.0	69.5741094552822
Bosnia and Herzegovina				2020-03-07	8.0	11.0	-2.0	-3.0	3.0	0.0	65.96925166605428
Bosnia and Herzegovina				2020-03-08	17.0	17.0	0.0	5.0	7.0	-1.0	79.19295917750124
Bosnia and Herzegovina				2020-03-09	-1.0	1.0	-2.0	3.0	13.0	-1.0	65.33290151876982
Bosnia and Herzegovina				2020-03-10	4.0	14.0	1.0	6.0	12.0	-1.0	74.69098210785184
Bosnia and Herzegovina				2020-03-11	1.0	12.0	12.0	5.0	5.0	-1.0	73.65532985923623
Bosnia and Herzegovina				2020-03-12	-2.0	16.0	22.0	3.0	-4.0	0.0	72.78648768851596
Bosnia and Herzegovina				2020-03-13	-12.0	11.0	6.0	-11.0	-5.0	3.0	51.50790963360374
Bosnia and Herzegovina				2020-03-14	-22.0	5.0	-3.0	-15.0	-8.0	4.0	37.23244958883037
Bosnia and Herzegovina				2020-03-15	-24.0	3.0	3.0	-18.0	-10.0	3.0	35.91749313524778
Bosnia and Herzegovina				2020-03-16	-23.0	10.0	4.0	-20.0	-13.0	6.0	36.493691920433285
Bosnia and Herzegovina				2020-03-17	-36.0	1.0	9.0	-26.0	-24.0	8.0	20.994120280147975
Bosnia and Herzegovina				2020-03-18	-52.0	-5.0	7.0	-34.0	-34.0	11.0	1.3773795091858683
Bosnia and Herzegovina				2020-03-19	-58.0	-15.0	8.0	-36.0	-39.0	12.0	-7.981345192988358
Bosnia and Herzegovina				2020-03-20	-62.0	-20.0	-1.0	-45.0	-39.0	14.0	-20.27886572165842
Bosnia and Herzegovina				2020-03-21	-69.0	-33.0	-14.0	-54.0	-45.0	12.0	-40.36650131283691
Bosnia and Herzegovina				2020-03-22	-78.0	-41.0	-48.0	-68.0	-52.0	15.0	-72.29191872617426
Bosnia and Herzegovina				2020-03-23	-70.0	-35.0	-41.0	-64.0	-48.0	20.0	-60.52455541162098
Bosnia and Herzegovina				2020-03-24	-73.0	-40.0	-46.0	-68.0	-53.0	22.0	-70.31364096069325
Bosnia and Herzegovina				2020-03-25	-73.0	-41.0	-42.0	-67.0	-55.0	23.0	-69.52624255030446
Bosnia and Herzegovina				2020-03-26	-73.0	-41.0	-40.0	-67.0	-55.0	22.0	-68.50449532094059
Bosnia and Herzegovina				2020-03-27	-72.0	-42.0	-38.0	-66.0	-52.0	23.0	-65.9407607107522
Bosnia and Herzegovina				2020-03-28	-74.0	-47.0	-28.0	-63.0	-51.0	17.0	-61.507310807617245
Bosnia and Herzegovina				2020-03-29	-76.0	-50.0	-22.0	-59.0	-50.0	13.0	-57.92551952009587
Bosnia and Herzegovina				2020-03-30	-69.0	-42.0	-29.0	-61.0	-50.0	20.0	-56.82619748462995
Bosnia and Herzegovina				2020-03-31	-70.0	-39.0	-38.0	-65.0	-52.0	21.0	-63.03627534397345
Bosnia and Herzegovina				2020-04-01	-70.0	-40.0	-30.0	-63.0	-53.0	20.0	-59.292040423006576
Bosnia and Herzegovina				2020-04-02	-67.0	-36.0	-14.0	-56.0	-52.0	19.0	-45.646026056859334
Bosnia and Herzegovina				2020-04-03	-67.0	-33.0	-16.0	-58.0	-49.0	19.0	-45.14159234765964
Bosnia and Herzegovina				2020-04-04	-71.0	-41.0	-15.0	-55.0	-48.0	14.0	-46.715710175307066
Bosnia and Herzegovina				2020-04-05	-74.0	-45.0	-17.0	-56.0	-49.0	12.0	-51.00096171934391
Bosnia and Herzegovina				2020-04-06	-62.0	-30.0	-8.0	-53.0	-47.0	17.0	-34.58007736523063
Bosnia and Herzegovina				2020-04-07	-59.0	-21.0	-1.0	-51.0	-48.0	16.0	-26.2512522888903
Bosnia and Herzegovina				2020-04-08	-62.0	-28.0	1.0	-51.0	-49.0	16.0	-29.78685707156998
Bosnia and Herzegovina				2020-04-09	-62.0	-27.0	3.0	-50.0	-50.0	15.0	-28.347694194243985
Bosnia and Herzegovina				2020-04-10	-62.0	-24.0	-2.0	-52.0	-48.0	17.0	-29.890683557494143
Bosnia and Herzegovina				2020-04-11	-67.0	-34.0	-5.0	-52.0	-47.0	12.0	-35.81263698307661
Bosnia and Herzegovina				2020-04-12	-70.0	-38.0	-2.0	-48.0	-45.0	9.0	-34.097768013317314
Bosnia and Herzegovina				2020-04-13	-63.0	-33.0	-1.0	-52.0	-50.0	16.0	-33.79222864601117
Bosnia and Herzegovina				2020-04-14	-65.0	-30.0	-32.0	-61.0	-48.0	18.0	-50.66826162265747
Bosnia and Herzegovina				2020-04-15	-59.0	-23.0	-4.0	-52.0	-47.0	17.0	-28.460906747646238
Bosnia and Herzegovina				2020-04-16	-56.0	-15.0	12.0	-46.0	-46.0	14.0	-13.535486803552269
Bosnia and Herzegovina				2020-04-17	-65.0	-29.0	-3.0	-56.0	-54.0	19.0	-38.425136962414605
Bosnia and Herzegovina				2020-04-18	-66.0	-36.0	-1.0	-48.0	-46.0	11.0	-31.77263792439781
Bosnia and Herzegovina				2020-04-19	-76.0	-55.0	-18.0	-54.0	-52.0	11.0	-56.034313510570115
Bosnia and Herzegovina				2020-04-20	-62.0	-35.0	-3.0	-54.0	-51.0	15.0	-36.0556079487954
Bosnia and Herzegovina				2020-04-21	-60.0	-27.0	-19.0	-55.0	-44.0	15.0	-36.4896477347935
Bosnia and Herzegovina				2020-04-22	-58.0	-28.0	4.0	-48.0	-44.0	14.0	-22.58342948396202
Bosnia and Herzegovina				2020-04-23	-56.0	-24.0	11.0	-43.0	-44.0	13.0	-14.614465002105625
Bosnia and Herzegovina				2020-04-24	-58.0	-26.0	-1.0	-49.0	-41.0	15.0	-23.381341400052527
Bosnia and Herzegovina				2020-04-25	-60.0	-31.0	4.0	-43.0	-38.0	10.0	-18.911622194951036
Bosnia and Herzegovina				2020-04-26	-66.0	-34.0	-10.0	-49.0	-40.0	9.0	-32.43016407960286
Bosnia and Herzegovina				2020-04-27	-53.0	-24.0	3.0	-44.0	-38.0	13.0	-14.42542989058062
Bosnia and Herzegovina				2020-04-28	-50.0	-17.0	11.0	-41.0	-38.0	11.0	-5.282978443261286
Bosnia and Herzegovina				2020-04-29	-52.0	-18.0	-2.0	-43.0	-40.0	13.0	-14.276075354746995
Bosnia and Herzegovina				2020-04-30	-44.0	0.0	22.0	-32.0	-39.0	10.0	12.455347692490339
Bosnia and Herzegovina				2020-05-01	-81.0	-64.0	-13.0	-67.0	-79.0	22.0	-79.39762084143982
Bosnia and Herzegovina				2020-05-02	-69.0	-43.0	-21.0	-58.0	-53.0	15.0	-52.70814021439469
Bosnia and Herzegovina				2020-05-03	-69.0	-41.0	-25.0	-54.0	-42.0	11.0	-46.33594139899547
Bosnia and Herzegovina				2020-05-04	-44.0	-11.0	11.0	-38.0	-31.0	10.0	4.4281721145135595
Bosnia and Herzegovina				2020-05-05	-44.0	-8.0	13.0	-36.0	-33.0	10.0	6.453015244492395
Bosnia and Herzegovina				2020-05-06	-52.0	-17.0	-3.0	-44.0	-39.0	14.0	-14.59377532183775
Barbados				2020-02-15	1.0	0.0	4.0	2.0	0.0	0.0	62.317881280216284
Barbados				2020-02-16	4.0	4.0	5.0	0.0	1.0	0.0	65.07934646334681
Barbados				2020-02-17	-4.0	-5.0	0.0	4.0	1.0	1.0	57.61481027235537
Barbados				2020-02-18	-2.0	-3.0	-5.0	1.0	2.0	1.0	56.1691857233088
Barbados				2020-02-19	-7.0	-5.0	-18.0	-3.0	1.0	2.0	44.957089582526784
Barbados				2020-02-20	2.0	2.0	3.0	4.0	1.0	0.0	64.50167129587123
Barbados				2020-02-21	2.0	0.0	4.0	2.0	2.0	0.0	63.662911386224856
Barbados				2020-02-22	3.0	2.0	2.0	-3.0	-1.0	0.0	60.30413338534287
Barbados				2020-02-23	9.0	4.0	5.0	-4.0	0.0	0.0	65.18698672156087
Barbados				2020-02-24	-3.0	-5.0	-1.0	0.0	2.0	1.0	56.157298517378166
Barbados				2020-02-25	8.0	6.0	2.0	4.0	3.0	-1.0	69.50443505516618
Barbados				2020-02-26	7.0	6.0	9.0	3.0	3.0	-1.0	71.45305126472005
Barbados				2020-02-27	11.0	8.0	14.0	7.0	1.0	-1.0	77.35779968803493
Barbados				2020-02-28	7.0	5.0	26.0	6.0	1.0	-1.0	78.85670605435102
Barbados				2020-02-29	10.0	2.0	34.0	3.0	0.0	-1.0	80.7612227860199
Barbados				2020-03-01	19.0	2.0	58.0	6.0	1.0	-1.0	97.20602863170443
Barbados				2020-03-02	-4.0	0.0	4.0	0.0	3.0	1.0	59.93507291755959
Barbados				2020-03-03	1.0	2.0	-1.0	0.0	5.0	0.0	62.05968063543029
Barbados				2020-03-04	1.0	3.0	4.0	-1.0	4.0	-1.0	63.77761789962301
Barbados				2020-03-05	3.0	4.0	5.0	-1.0	1.0	0.0	64.09132090452816
Barbados				2020-03-06	2.0	3.0	10.0	-1.0	2.0	0.0	65.76326733187783
Barbados				2020-03-07	0.0	-1.0	5.0	-6.0	-3.0	0.0	56.69880574765144
Barbados				2020-03-08	5.0	1.0	6.0	-3.0	0.0	0.0	63.05095668001303
Barbados				2020-03-09	-7.0	-5.0	1.0	-7.0	3.0	1.0	51.9980060971888
Barbados				2020-03-10	-1.0	-1.0	2.0	-6.0	5.0	0.0	58.329703547236626
Barbados				2020-03-11	1.0	2.0	5.0	-7.0	3.0	0.0	60.30065211995941
Barbados				2020-03-12	2.0	12.0	0.0	-3.0	1.0	0.0	63.32357152752501
Barbados				2020-03-13	1.0	12.0	2.0	-7.0	1.0	1.0	61.522200193330285
Barbados				2020-03-14	-3.0	4.0	5.0	-6.0	-1.0	2.0	57.44074955619716
Barbados				2020-03-15	-1.0	0.0	0.0	-3.0	-1.0	2.0	56.405207280993636
Barbados				2020-03-16	-8.0	2.0	-7.0	1.0	1.0	2.0	53.49005203173433
Barbados				2020-03-17	-5.0	18.0	-11.0	1.0	1.0	2.0	58.92190940206559
Barbados				2020-03-18	-14.0	9.0	-12.0	-13.0	-9.0	6.0	39.03663567338138
Barbados				2020-03-19	-15.0	8.0	-17.0	-25.0	-14.0	8.0	27.72855470213155
Barbados				2020-03-20	-21.0	-1.0	-23.0	-21.0	-16.0	10.0	19.811158548337453
Barbados				2020-03-21	-27.0	-4.0	-28.0	-19.0	-12.0	9.0	16.528137619416928
Barbados				2020-03-22	-37.0	-10.0	-38.0	-36.0	-21.0	8.0	-6.710733839379425
Barbados				2020-03-23	-29.0	-7.0	-32.0	-33.0	-25.0	13.0	-0.29328888014443677
Barbados				2020-03-24	-26.0	-6.0	-33.0	-35.0	-29.0	14.0	-1.7237292445275205
Barbados				2020-03-25	-30.0	-6.0	-25.0	-42.0	-33.0	14.0	-5.483144480702852
Barbados				2020-03-26	-27.0	-6.0	-29.0	-43.0	-34.0	15.0	-6.762877147221248
Barbados				2020-03-27	-25.0	-6.0	-28.0	-42.0	-33.0	16.0	-4.616456820230702
Barbados				2020-03-28	-39.0	-27.0	-41.0	-54.0	-33.0	15.0	-30.11048273760161
Barbados				2020-03-29	-70.0	-47.0	-60.0	-77.0	-52.0	15.0	-79.85596941351385
Barbados				2020-03-30	-67.0	-46.0	-57.0	-70.0	-63.0	28.0	-80.35591285166821
Barbados				2020-03-31	-66.0	-41.0	-55.0	-68.0	-65.0	28.0	-77.13099469076374
Barbados				2020-04-01	-64.0	-34.0	-53.0	-72.0	-67.0	28.0	-75.64536061195528
Barbados				2020-04-02	-60.0	-29.0	-56.0	-74.0	-69.0	29.0	-75.16592606035786
Barbados				2020-04-03	-65.0	-26.0	-54.0	-74.0	-71.0	27.0	-76.24611771973235
Barbados				2020-04-04	-95.0	-95.0	-89.0	-92.0	-82.0
Barbados				2020-04-05	-88.0	-92.0	-88.0	-90.0	-75.0
Barbados				2020-04-06	-90.0	-89.0	-81.0	-89.0	-84.0	39.0	-137.1833813226445
Barbados				2020-04-07	-87.0	-86.0	-81.0	-83.0	-82.0	37.0	-130.48439992233915
Barbados				2020-04-08	-82.0	-70.0	-75.0	-84.0	-80.0	35.0	-119.13865728371222
Barbados				2020-04-09	-77.0	-59.0	-69.0	-80.0	-79.0	33.0	-107.52175422794056
Barbados				2020-04-10	-93.0	-94.0	-84.0	-95.0	-90.0
Barbados				2020-04-11	-77.0	-62.0	-67.0	-81.0	-67.0	25.0	-101.68248070553291
Barbados				2020-04-12	-82.0	-88.0	-78.0	-89.0	-70.0
Barbados				2020-04-13	-89.0	-91.0	-81.0	-93.0	-89.0	40.0	-141.64671540480293
Barbados				2020-04-14	-81.0	-76.0	-70.0	-84.0	-76.0	34.0	-116.77224943060405
Barbados				2020-04-15	-68.0	-43.0	-64.0	-80.0	-72.0	30.0	-91.81315810732606
Barbados				2020-04-16	-71.0	-46.0	-64.0	-79.0	-73.0	32.0	-94.6594383427594
Barbados				2020-04-17	-70.0	-45.0	-63.0	-80.0	-71.0	35.0	-93.58193001316819
Barbados				2020-04-18	-74.0	-54.0	-66.0	-76.0	-60.0	23.0	-91.18177126234615
Barbados				2020-04-19	-76.0	-57.0	-76.0	-84.0	-60.0	17.0	-100.24905766097996
Barbados				2020-04-20	-73.0	-54.0	-66.0	-80.0	-71.0	31.0	-98.76280295377666
Barbados				2020-04-21	-75.0	-56.0	-65.0	-79.0	-70.0	31.0	-99.12814805354229
Barbados				2020-04-22	-70.0	-45.0	-60.0	-79.0	-70.0	30.0	-90.49649358287098
Barbados				2020-04-23	-75.0	-51.0	-68.0	-81.0	-72.0	32.0	-100.6412429952051
Barbados				2020-04-24	-72.0	-47.0	-62.0	-78.0	-70.0	34.0	-93.2746752033157
Barbados				2020-04-25	-74.0	-53.0	-65.0	-79.0	-59.0	23.0	-91.45751037108023
Barbados				2020-04-26	-76.0	-57.0	-73.0	-85.0	-59.0	17.0	-99.05694122226284
Barbados				2020-04-27	-69.0	-47.0	-62.0	-77.0	-68.0	31.0	-89.89536699282966
Barbados				2020-04-28	-91.0	-89.0	-80.0	-91.0	-87.0	37.0	-139.1467129651533
Barbados				2020-04-29	-66.0	-38.0	-59.0	-75.0	-68.0	29.0	-82.63846733652659
Barbados				2020-04-30	-63.0	-29.0	-58.0	-72.0	-68.0	28.0	-75.91342172408376
Barbados				2020-05-01	-91.0	-88.0	-76.0	-91.0	-87.0	43.0	-138.21390097053688
Barbados				2020-05-02	-71.0	-46.0	-64.0	-72.0	-55.0	22.0	-81.78103920884651
Barbados				2020-05-03	-76.0	-58.0	-72.0	-84.0	-56.0	17.0	-97.22815251389957
Barbados				2020-05-04	-59.0	-41.0	-50.0	-72.0	-55.0	26.0	-68.9061374447527
Barbados				2020-05-05	-60.0	-42.0	-53.0	-70.0	-55.0	25.0	-69.85130880962522
Barbados				2020-05-06	-54.0	-33.0	-44.0	-63.0	-55.0	24.0	-56.316131314225665
Bangladesh				2020-02-15	4.0	6.0	10.0	7.0	8.0	1.0	74.08957802291872
Bangladesh				2020-02-16	3.0	3.0	5.0	4.0	8.0	0.0	69.1539575676683
Bangladesh				2020-02-17	1.0	4.0	3.0	2.0	5.0	1.0	65.23678395043211
Bangladesh				2020-02-18	2.0	3.0	2.0	3.0	5.0	1.0	65.45431792782081
Bangladesh				2020-02-19	1.0	1.0	3.0	2.0	5.0	1.0	64.18386996401622
Bangladesh				2020-02-20	2.0	4.0	4.0	4.0	7.0	1.0	67.98112068007254
Bangladesh				2020-02-21	2.0	6.0	18.0	5.0	0.0	2.0	71.89939127138977
Bangladesh				2020-02-22	2.0	4.0	10.0	6.0	8.0	1.0	71.90147743317439
Bangladesh				2020-02-23	4.0	4.0	8.0	4.0	11.0	0.0	72.53196862670289
Bangladesh				2020-02-24	1.0	3.0	5.0	1.0	7.0	1.0	66.08185767406604
Bangladesh				2020-02-25	-1.0	0.0	1.0	2.0	6.0	1.0	62.42104224967833
Bangladesh				2020-02-26	0.0	1.0	5.0	1.0	7.0	1.0	64.8817826431404
Bangladesh				2020-02-27	4.0	6.0	8.0	5.0	8.0	1.0	72.2707511466622
Bangladesh				2020-02-28	7.0	6.0	16.0	9.0	6.0	0.0	78.41669202103996
Bangladesh				2020-02-29	6.0	6.0	14.0	8.0	11.0	0.0	78.70687028870587
Bangladesh				2020-03-01	5.0	6.0	5.0	5.0	12.0	0.0	73.38682495160498
Bangladesh				2020-03-02	3.0	6.0	3.0	3.0	8.0	1.0	68.69523113921669
Bangladesh				2020-03-03	2.0	3.0	2.0	3.0	7.0	1.0	66.30121566051436
Bangladesh				2020-03-04	4.0	5.0	5.0	5.0	8.0	1.0	70.66121905998295
Bangladesh				2020-03-05	7.0	9.0	6.0	9.0	11.0	0.0	77.39164781294323
Bangladesh				2020-03-06	-10.0	-8.0	-9.0	-7.0	-4.0	2.0	42.108643676039314
Bangladesh				2020-03-07	8.0	8.0	11.0	10.0	13.0	-1.0	81.15590776288795
Bangladesh				2020-03-08	9.0	9.0	10.0	9.0	13.0	-1.0	81.09559802688003
Bangladesh				2020-03-09	5.0	8.0	6.0	4.0	6.0	1.0	71.2949947541414
Bangladesh				2020-03-10	5.0	7.0	5.0	6.0	8.0	1.0	72.3511872764122
Bangladesh				2020-03-11	4.0	6.0	5.0	5.0	9.0	1.0	71.43563925513503
Bangladesh				2020-03-12	4.0	7.0	4.0	5.0	11.0	1.0	72.21398806400923
Bangladesh				2020-03-13	5.0	7.0	6.0	5.0	7.0	2.0	71.67465875307188
Bangladesh				2020-03-14	0.0	3.0	3.0	2.0	11.0	1.0	66.9283734463924
Bangladesh				2020-03-15	5.0	6.0	5.0	4.0	13.0	0.0	73.32038063244812
Bangladesh				2020-03-16	4.0	9.0	4.0	5.0	9.0	1.0	72.06903298892627
Bangladesh				2020-03-17	-6.0	3.0	7.0	-5.0	-33.0	10.0	41.91229728218628
Bangladesh				2020-03-18	-6.0	5.0	-2.0	-2.0	0.0	3.0	55.5609968809314
Bangladesh				2020-03-19	-12.0	3.0	-9.0	-9.0	1.0	5.0	45.56240133465038
Bangladesh				2020-03-20	-24.0	-2.0	-18.0	-17.0	4.0	7.0	31.04006160400387
Bangladesh				2020-03-21	-25.0	-5.0	-14.0	-19.0	0.0	8.0	28.310807694262643
Bangladesh				2020-03-22	-25.0	-8.0	-13.0	-22.0	-5.0	7.0	24.273196796341303
Bangladesh				2020-03-23	-31.0	-7.0	-16.0	-26.0	-14.0	10.0	14.058080415903275
Bangladesh				2020-03-24	-35.0	-9.0	-15.0	-22.0	-20.0	10.0	11.202008061590915
Bangladesh				2020-03-25	-53.0	-26.0	-17.0	-37.0	-36.0	13.0	-19.24162756946538
Bangladesh				2020-03-26	-73.0	-51.0	-31.0	-70.0	-66.0	27.0	-75.2796770422699
Bangladesh				2020-03-27	-71.0	-47.0	-35.0	-67.0	-38.0	19.0	-59.76970638378015
Bangladesh				2020-03-28	-71.0	-48.0	-28.0	-66.0	-54.0	24.0	-64.38285824083056
Bangladesh				2020-03-29	-68.0	-46.0	-26.0	-66.0	-60.0	24.0	-63.88817115610619
Bangladesh				2020-03-30	-69.0	-45.0	-26.0	-66.0	-61.0	24.0	-64.45878106696271
Bangladesh				2020-03-31	-67.0	-43.0	-25.0	-65.0	-60.0	23.0	-61.24500463413243
Bangladesh				2020-04-01	-67.0	-44.0	-25.0	-64.0	-59.0	23.0	-60.68263391108735
Bangladesh				2020-04-02	-70.0	-49.0	-31.0	-68.0	-59.0	25.0	-68.7739953810504
Bangladesh				2020-04-03	-70.0	-46.0	-34.0	-66.0	-35.0	17.0	-56.3754291962621
Bangladesh				2020-04-04	-69.0	-46.0	-29.0	-64.0	-51.0	22.0	-60.488624670937845
Bangladesh				2020-04-05	-67.0	-44.0	-29.0	-64.0	-54.0	22.0	-60.0607638657375
Bangladesh				2020-04-06	-71.0	-49.0	-31.0	-68.0	-60.0	24.0	-69.51286989659764
Bangladesh				2020-04-07	-72.0	-50.0	-31.0	-70.0	-63.0	25.0	-72.7948132928801
Bangladesh				2020-04-08	-73.0	-51.0	-31.0	-70.0	-63.0	26.0	-73.826623719115
Bangladesh				2020-04-09	-75.0	-54.0	-36.0	-73.0	-63.0	28.0	-79.80849672002417
Bangladesh				2020-04-10	-77.0	-56.0	-40.0	-73.0	-43.0	21.0	-73.43686073902595
Bangladesh				2020-04-11	-76.0	-55.0	-34.0	-72.0	-58.0	25.0	-76.66330222731403
Bangladesh				2020-04-12	-73.0	-54.0	-32.0	-71.0	-61.0	24.0	-74.57663996273644
Bangladesh				2020-04-13	-74.0	-53.0	-31.0	-71.0	-63.0	26.0	-75.51659193554424
Bangladesh				2020-04-14	-75.0	-55.0	-32.0	-73.0	-66.0	27.0	-79.56902691325665
Bangladesh				2020-04-15	-75.0	-56.0	-32.0	-72.0	-62.0	26.0	-77.55360286705664
Bangladesh				2020-04-16	-74.0	-54.0	-32.0	-72.0	-59.0	27.0	-75.26588796120528
Bangladesh				2020-04-17	-75.0	-54.0	-36.0	-72.0	-38.0	20.0	-67.27072808293467
Bangladesh				2020-04-18	-75.0	-55.0	-35.0	-71.0	-55.0	25.0	-74.82445032207968
Bangladesh				2020-04-19	-72.0	-53.0	-34.0	-70.0	-59.0	24.0	-73.22978584766825
Bangladesh				2020-04-20	-74.0	-54.0	-33.0	-71.0	-61.0	25.0	-75.67699931279073
Bangladesh				2020-04-21	-73.0	-53.0	-32.0	-70.0	-61.0	25.0	-73.91848217254213
Bangladesh				2020-04-22	-73.0	-53.0	-33.0	-70.0	-60.0	25.0	-73.91455355882
Bangladesh				2020-04-23	-73.0	-53.0	-36.0	-71.0	-58.0	26.0	-74.99881649361856
Bangladesh				2020-04-24	-73.0	-50.0	-41.0	-69.0	-35.0	18.0	-63.86273968042633
Bangladesh				2020-04-25	-75.0	-54.0	-38.0	-70.0	-54.0	26.0	-75.00140442341255
Bangladesh				2020-04-26	-73.0	-56.0	-39.0	-71.0	-56.0	25.0	-76.28068678110027
Bangladesh				2020-04-27	-73.0	-53.0	-36.0	-70.0	-56.0	25.0	-73.47931885130684
Bangladesh				2020-04-28	-72.0	-54.0	-36.0	-69.0	-55.0	24.0	-72.23610903083213
Bangladesh				2020-04-29	-71.0	-51.0	-33.0	-67.0	-53.0	24.0	-67.59981780952651
Bangladesh				2020-04-30	-71.0	-51.0	-36.0	-69.0	-50.0	26.0	-68.93323178759648
Bangladesh				2020-05-01	-74.0	-53.0	-42.0	-69.0	-33.0	19.0	-65.16911528420292
Bangladesh				2020-05-02	-72.0	-52.0	-36.0	-67.0	-42.0	23.0	-64.86683801559172
Bangladesh				2020-05-03	-67.0	-48.0	-35.0	-65.0	-47.0	22.0	-61.50752181778274
Bangladesh				2020-05-04	-68.0	-48.0	-34.0	-65.0	-49.0	22.0	-62.433031671166674
Bangladesh				2020-05-05	-68.0	-48.0	-35.0	-64.0	-48.0	22.0	-61.93920987194096
Bangladesh				2020-05-06	-68.0	-48.0	-33.0	-64.0	-52.0	22.0	-62.79396483207876
Belgium				2020-02-15	3.0	2.0	29.0	9.0	1.0	-1.0	78.53950288905972
Belgium				2020-02-16	-7.0	-3.0	-30.0	-3.0	-3.0	1.0	39.11370046736909
Belgium				2020-02-17	1.0	2.0	8.0	4.0	4.0	0.0	67.37148678471976
Belgium				2020-02-18	3.0	3.0	18.0	6.0	4.0	0.0	73.89371175740884
Belgium				2020-02-19	3.0	1.0	13.0	5.0	4.0	0.0	70.60427465117141
Belgium				2020-02-20	-2.0	-1.0	4.0	3.0	3.0	0.0	62.23275261600976
Belgium				2020-02-21	0.0	3.0	15.0	7.0	2.0	0.0	70.78374933239981
Belgium				2020-02-22	-4.0	0.0	0.0	2.0	-2.0	0.0	57.30224067044891
Belgium				2020-02-23	-7.0	-7.0	-27.0	-2.0	-4.0	0.0	39.217526953293266
Belgium				2020-02-24	7.0	0.0	7.0	-11.0	-24.0	4.0	49.30302517765279
Belgium				2020-02-25	10.0	2.0	29.0	-8.0	-23.0	4.0	62.621938935808345
Belgium				2020-02-26	-1.0	-5.0	-4.0	-11.0	-21.0	3.0	40.40144009138973
Belgium				2020-02-27	-2.0	-2.0	-15.0	-15.0	-23.0	6.0	32.98690827856776
Belgium				2020-02-28	-1.0	3.0	3.0	-10.0	-23.0	5.0	45.423434494785525
Belgium				2020-02-29	-4.0	2.0	-7.0	-2.0	-5.0	1.0	51.65491549451764
Belgium				2020-03-01	0.0	6.0	-2.0	5.0	-1.0	0.0	62.45468605414914
Belgium				2020-03-02	-4.0	7.0	-12.0	0.0	3.0	0.0	55.86225490131686
Belgium				2020-03-03	2.0	6.0	11.0	1.0	4.0	0.0	69.06238567461911
Belgium				2020-03-04	1.0	4.0	7.0	1.0	4.0	0.0	66.18422963319487
Belgium				2020-03-05	-4.0	1.0	-16.0	-2.0	2.0	2.0	50.30969723240337
Belgium				2020-03-06	-1.0	5.0	2.0	3.0	2.0	1.0	63.39151686644595
Belgium				2020-03-07	5.0	3.0	33.0	8.0	2.0	0.0	81.31566893172229
Belgium				2020-03-08	-1.0	1.0	-21.0	-2.0	-1.0	0.0	48.8015599384141
Belgium				2020-03-09	-1.0	4.0	6.0	-1.0	2.0	0.0	62.94176053023939
Belgium				2020-03-10	-4.0	4.0	-5.0	-4.0	1.0	2.0	54.57409876033637
Belgium				2020-03-11	-4.0	4.0	-3.0	-4.0	1.0	2.0	55.41313926558568
Belgium				2020-03-12	-7.0	23.0	4.0	-7.0	-1.0	3.0	61.024555147994725
Belgium				2020-03-13	-8.0	40.0	-5.0	-16.0	-7.0	5.0	55.40210777490562
Belgium				2020-03-14	-70.0	-8.0	0.0	-34.0	-27.0	12.0	-8.797123624960568
Belgium				2020-03-15	-66.0	-18.0	20.0	-34.0	-29.0	8.0	-2.0399732034956206
Belgium				2020-03-16	-32.0	16.0	7.0	-43.0	-36.0	14.0	12.906368305828293
Belgium				2020-03-17	-36.0	30.0	31.0	-46.0	-45.0	16.0	20.249790676972825
Belgium				2020-03-18	-61.0	-12.0	7.0	-56.0	-52.0	20.0	-25.606701344638992
Belgium				2020-03-19	-75.0	-23.0	-19.0	-67.0	-61.0	27.0	-57.82757766261134
Belgium				2020-03-20	-79.0	-22.0	-50.0	-71.0	-62.0	31.0	-75.58811216324978
Belgium				2020-03-21	-84.0	-39.0	-34.0	-67.0	-51.0	22.0	-69.07109178866058
Belgium				2020-03-22	-79.0	-45.0	-20.0	-63.0	-48.0	15.0	-58.30410794831524
Belgium				2020-03-23	-74.0	-25.0	-20.0	-70.0	-65.0	26.0	-61.43167649731486
Belgium				2020-03-24	-74.0	-21.0	-8.0	-69.0	-66.0	27.0	-55.109810555555654
Belgium				2020-03-25	-76.0	-29.0	-19.0	-69.0	-65.0	26.0	-62.92241312103786
Belgium				2020-03-26	-77.0	-25.0	-25.0	-72.0	-66.0	29.0	-66.97503029008092
Belgium				2020-03-27	-78.0	-21.0	-27.0	-70.0	-65.0	31.0	-65.87049606429929
Belgium				2020-03-28	-83.0	-36.0	-38.0	-67.0	-51.0	22.0	-69.19812643942822
Belgium				2020-03-29	-84.0	-53.0	-66.0	-76.0	-52.0	17.0	-91.32829239122971
Belgium				2020-03-30	-76.0	-30.0	-35.0	-72.0	-66.0	27.0	-72.06154363880968
Belgium				2020-03-31	-75.0	-25.0	-18.0	-71.0	-66.0	28.0	-62.369523865460124
Belgium				2020-04-01	-76.0	-31.0	-18.0	-69.0	-64.0	26.0	-62.78138665967704
Belgium				2020-04-02	-77.0	-27.0	-38.0	-73.0	-66.0	30.0	-73.80333614143011
Belgium				2020-04-03	-79.0	-21.0	-38.0	-72.0	-65.0	32.0	-72.1458443116072
Belgium				2020-04-04	-82.0	-32.0	-30.0	-64.0	-50.0	22.0	-62.046818307037235
Belgium				2020-04-05	-76.0	-36.0	-13.0	-60.0	-46.0	15.0	-48.39774981154559
Belgium				2020-04-06	-74.0	-27.0	-19.0	-69.0	-66.0	26.0	-61.64765458314395
Belgium				2020-04-07	-72.0	-19.0	4.0	-67.0	-66.0	26.0	-47.21486702469742
Belgium				2020-04-08	-73.0	-25.0	-3.0	-66.0	-64.0	24.0	-51.053264772790456
Belgium				2020-04-09	-73.0	-18.0	-7.0	-67.0	-66.0	27.0	-52.15945757219289
Belgium				2020-04-10	-75.0	-14.0	-12.0	-67.0	-66.0	30.0	-54.39755843906875
Belgium				2020-04-11	-79.0	-25.0	-20.0	-60.0	-47.0	20.0	-50.30508656992468
Belgium				2020-04-12	-75.0	-40.0	-24.0	-61.0	-45.0	15.0	-53.984669851479666
Belgium				2020-04-13	-86.0	-76.0	-31.0	-80.0	-88.0	35.0	-106.20614182307949
Belgium				2020-04-14	-73.0	-11.0	-26.0	-70.0	-66.0	27.0	-59.14322262693493
Belgium				2020-04-15	-74.0	-24.0	-12.0	-66.0	-64.0	25.0	-55.15881481503663
Belgium				2020-04-16	-73.0	-20.0	-4.0	-67.0	-65.0	27.0	-51.17939060558275
Belgium				2020-04-17	-75.0	-19.0	-14.0	-66.0	-63.0	30.0	-55.231215803800595
Belgium				2020-04-18	-80.0	-35.0	-54.0	-67.0	-45.0	22.0	-71.52438883459149
Belgium				2020-04-19	-76.0	-43.0	-29.0	-63.0	-41.0	15.0	-56.91930837995395
Belgium				2020-04-20	-66.0	-28.0	-9.0	-65.0	-60.0	24.0	-48.9526850108582
Belgium				2020-04-21	-66.0	-22.0	0.0	-64.0	-60.0	25.0	-42.76398830301557
Belgium				2020-04-22	-68.0	-25.0	-1.0	-63.0	-58.0	23.0	-43.53048292225991
Belgium				2020-04-23	-67.0	-19.0	2.0	-63.0	-60.0	25.0	-40.880272999161846
Belgium				2020-04-24	-71.0	-19.0	-17.0	-64.0	-59.0	28.0	-51.4582517837909
Belgium				2020-04-25	-75.0	-28.0	-25.0	-58.0	-39.0	19.0	-46.91298830030764
Belgium				2020-04-26	-70.0	-33.0	-3.0	-54.0	-36.0	13.0	-32.621577834274454
Belgium				2020-04-27	-63.0	-26.0	4.0	-62.0	-58.0	23.0	-38.80329793586312
Belgium				2020-04-28	-68.0	-23.0	-38.0	-68.0	-58.0	24.0	-60.98296226339385
Belgium				2020-04-29	-68.0	-21.0	-31.0	-64.0	-56.0	23.0	-54.355200638588194
Belgium				2020-04-30	-60.0	-1.0	-28.0	-64.0	-57.0	25.0	-42.881016632663915
Belgium				2020-05-01	-83.0	-69.0	-37.0	-76.0	-83.0	37.0	-101.06066329172604
Belgium				2020-05-02	-71.0	-19.0	-36.0	-60.0	-37.0	19.0	-46.50932826498458
Belgium				2020-05-03	-69.0	-36.0	-13.0	-55.0	-33.0	13.0	-36.59110856008503
Belgium				2020-05-04	-57.0	-19.0	-4.0	-59.0	-53.0	21.0	-32.761529078859134
Belgium				2020-05-05	-56.0	-16.0	17.0	-58.0	-53.0	21.0	-21.91066422850701
Belgium				2020-05-06	-57.0	-19.0	21.0	-55.0	-51.0	19.0	-19.101638840305842
Burkina Faso				2020-02-15	3.0	1.0	2.0	0.0	6.0	-1.0	64.56969040159038
Burkina Faso				2020-02-16	4.0	2.0	-8.0	-2.0	3.0	-1.0	58.973458607416724
Burkina Faso				2020-02-17	2.0	-1.0	-2.0	-1.0	5.0	0.0	60.5954855842012
Burkina Faso				2020-02-18	1.0	1.0	1.0	-4.0	5.0	0.0	60.58817706985987
Burkina Faso				2020-02-19	0.0	-1.0	-5.0	-4.0	3.0	0.0	56.02408279049282
Burkina Faso				2020-02-20	-2.0	-2.0	-9.0	-2.0	3.0	0.0	53.97855207556604
Burkina Faso				2020-02-21	1.0	-1.0	-10.0	1.0	4.0	-1.0	57.480235418663995
Burkina Faso				2020-02-22	1.0	-1.0	-7.0	-6.0	3.0	-1.0	54.88609501166594
Burkina Faso				2020-02-23	3.0	-1.0	-12.0	-2.0	0.0	-2.0	54.656691362261476
Burkina Faso				2020-02-24	2.0	-1.0	-5.0	1.0	3.0	-1.0	59.65252018875551
Burkina Faso				2020-02-25	4.0	3.0	-4.0	-1.0	3.0	-1.0	61.492404132224216
Burkina Faso				2020-02-26	-1.0	3.0	-5.0	-1.0	3.0	-1.0	58.58222201302433
Burkina Faso				2020-02-27	0.0	0.0	-3.0	2.0	3.0	-1.0	60.336160461683605
Burkina Faso				2020-02-28	1.0	-1.0	-1.0	2.0	4.0	-3.0	62.111224326018565
Burkina Faso				2020-02-29	2.0	1.0	0.0	2.0	5.0	-2.0	63.971561751801055
Burkina Faso				2020-03-01	6.0	4.0	1.0	5.0	6.0	-4.0	69.6950673551885
Burkina Faso				2020-03-02	2.0	1.0	-1.0	1.0	4.0	-2.0	62.63869944732605
Burkina Faso				2020-03-03	3.0	3.0	2.0	0.0	5.0	-2.0	65.03089091696879
Burkina Faso				2020-03-04	3.0	3.0	1.0	6.0	5.0	-1.0	67.36802305325116
Burkina Faso				2020-03-05	1.0	0.0	-3.0	7.0	3.0	-1.0	63.28375876251665
Burkina Faso				2020-03-06	4.0	0.0	-8.0	7.0	5.0	-2.0	63.71015907614669
Burkina Faso				2020-03-07	5.0	1.0	0.0	9.0	4.0	-2.0	68.47176230392463
Burkina Faso				2020-03-08	16.0	4.0	-8.0	3.0	2.0	-3.0	68.04442025420828
Burkina Faso				2020-03-09	0.0	-5.0	-10.0	0.0	-41.0	10.0	34.02335159375904
Burkina Faso				2020-03-10	0.0	2.0	1.0	1.0	6.0	0.0	63.313930819214896
Burkina Faso				2020-03-11	-1.0	1.0	-4.0	-6.0	5.0	0.0	56.514524689099325
Burkina Faso				2020-03-12	-3.0	-2.0	-6.0	-2.0	4.0	1.0	54.97972260235714
Burkina Faso				2020-03-13	-2.0	-4.0	-5.0	-4.0	6.0	0.0	55.24525065648715
Burkina Faso				2020-03-14	-4.0	-4.0	-2.0	-6.0	7.0	1.0	54.76850243895599
Burkina Faso				2020-03-15	0.0	-1.0	-6.0	-9.0	4.0	1.0	53.39583875258236
Burkina Faso				2020-03-16	-3.0	-2.0	-6.0	0.0	-7.0	5.0	50.570744547091536
Burkina Faso				2020-03-17	-4.0	0.0	-5.0	-3.0	-8.0	6.0	49.118239937039554
Burkina Faso				2020-03-18	-7.0	0.0	-5.0	-7.0	-10.0	7.0	44.63466561827188
Burkina Faso				2020-03-19	-10.0	-4.0	-11.0	-8.0	-10.0	8.0	38.54666175773949
Burkina Faso				2020-03-20	-12.0	-7.0	-15.0	-15.0	-10.0	9.0	31.207442991555133
Burkina Faso				2020-03-21	-30.0	-18.0	-15.0	-28.0	-8.0	14.0	11.945128355599875
Burkina Faso				2020-03-22	-30.0	-19.0	-21.0	-34.0	-2.0	13.0	8.861076320220292
Burkina Faso				2020-03-23	-23.0	-14.0	-12.0	-33.0	-14.0	17.0	12.556221743957945
Burkina Faso				2020-03-24	-25.0	-10.0	-14.0	-35.0	-19.0	18.0	8.84506438044408
Burkina Faso				2020-03-25	-27.0	-14.0	-12.0	-37.0	-20.0	19.0	5.698012862373548
Burkina Faso				2020-03-26	-28.0	-18.0	-20.0	-40.0	-22.0	19.0	-1.8767441363642066
Burkina Faso				2020-03-27	-31.0	-24.0	-16.0	-47.0	-23.0	21.0	-8.017002831743671
Burkina Faso				2020-03-28	-37.0	-27.0	-17.0	-49.0	-14.0	19.0	-9.281564436331584
Burkina Faso				2020-03-29	-34.0	-25.0	-22.0	-53.0	-3.0	15.0	-5.753634237640694
Burkina Faso				2020-03-30	-27.0	-24.0	-19.0	-44.0	-23.0	20.0	-5.6306478157320345
Burkina Faso				2020-03-31	-27.0	-21.0	-12.0	-42.0	-23.0	20.0	-0.6613056899364178
Burkina Faso				2020-04-01	-29.0	-22.0	-11.0	-42.0	-24.0	21.0	-2.195177103208509
Burkina Faso				2020-04-02	-30.0	-22.0	-19.0	-42.0	-23.0	22.0	-5.808729355288533
Burkina Faso				2020-04-03	-30.0	-25.0	-14.0	-46.0	-21.0	21.0	-5.694010363787473
Burkina Faso				2020-04-04	-34.0	-26.0	-12.0	-46.0	-11.0	17.0	-2.2331551206776306
Burkina Faso				2020-04-05	-31.0	-25.0	-19.0	-51.0	-3.0	14.0	-1.8381832646998253
Burkina Faso				2020-04-06	-25.0	-23.0	-14.0	-42.0	-20.0	19.0	0.247029216988692
Burkina Faso				2020-04-07	-26.0	-20.0	-18.0	-43.0	-21.0	19.0	-1.789612232259441
Burkina Faso				2020-04-08	-27.0	-22.0	-17.0	-45.0	-23.0	19.0	-4.396851114261181
Burkina Faso				2020-04-09	-27.0	-21.0	-20.0	-42.0	-22.0	21.0	-3.7767255687013956
Burkina Faso				2020-04-10	-28.0	-23.0	-21.0	-46.0	-19.0	20.0	-5.902840271111197
Burkina Faso				2020-04-11	-32.0	-22.0	-15.0	-45.0	-9.0	17.0	0.24522510149685006
Burkina Faso				2020-04-12	-32.0	-24.0	-18.0	-53.0	-5.0	14.0	-3.392508160285686
Burkina Faso				2020-04-13	-32.0	-30.0	-21.0	-51.0	-47.0	26.0	-25.75444359592356
Burkina Faso				2020-04-14	-26.0	-20.0	-15.0	-43.0	-17.0	18.0	1.3454507151161692
Burkina Faso				2020-04-15	-31.0	-24.0	-14.0	-45.0	-20.0	21.0	-4.927829356446849
Burkina Faso				2020-04-16	-28.0	-22.0	-18.0	-43.0	-18.0	20.0	-2.4001797615743787
Burkina Faso				2020-04-17	-27.0	-24.0	-17.0	-43.0	-16.0	19.0	-1.1548653364371493
Burkina Faso				2020-04-18	-34.0	-26.0	-18.0	-45.0	-6.0	16.0	-1.9604323950734692
Burkina Faso				2020-04-19	-30.0	-23.0	-22.0	-49.0	3.0	12.0	1.9892240256688645
Burkina Faso				2020-04-20	-20.0	-17.0	-15.0	-40.0	-15.0	16.0	8.069149678855844
Burkina Faso				2020-04-21	-19.0	-12.0	-7.0	-36.0	-14.0	15.0	16.244029049670296
Burkina Faso				2020-04-22	-20.0	-12.0	-10.0	-37.0	-14.0	15.0	13.997442732977708
Burkina Faso				2020-04-23	-19.0	-10.0	-13.0	-35.0	-12.0	13.0	16.131054557959306
Burkina Faso				2020-04-24	-26.0	-18.0	-14.0	-41.0	-11.0	16.0	6.3528066426684
Burkina Faso				2020-04-25	-30.0	-19.0	-15.0	-43.0	0.0	14.0	7.633350175014718
Burkina Faso				2020-04-26	-29.0	-18.0	-17.0	-47.0	10.0	11.0	10.46644946568281
Burkina Faso				2020-04-27	-19.0	-14.0	-12.0	-37.0	-10.0	15.0	14.648387408819964
Burkina Faso				2020-04-28	-19.0	-12.0	-11.0	-34.0	-11.0	14.0	16.998787733333813
Burkina Faso				2020-04-29	-21.0	-13.0	-13.0	-38.0	-11.0	15.0	12.670231686520141
Burkina Faso				2020-04-30	-20.0	-11.0	-12.0	-36.0	-10.0	13.0	16.05847565565356
Burkina Faso				2020-05-01	-30.0	-23.0	-19.0	-49.0	-38.0	21.0	-15.757979253706075
Burkina Faso				2020-05-02	-28.0	-19.0	-11.0	-44.0	2.0	12.0	11.030113927562498
Burkina Faso				2020-05-03	-27.0	-21.0	-18.0	-48.0	12.0	10.0	10.529991244576896
Burkina Faso				2020-05-04	-21.0	-16.0	-11.0	-36.0	-8.0	13.0	15.071904623630232
Burkina Faso				2020-05-05	-17.0	-12.0	-11.0	-30.0	-9.0	11.0	21.349643127015597
Burkina Faso				2020-05-06	-17.0	-9.0	-10.0	-28.0	-8.0	12.0	24.042605879295532
Bulgaria				2020-02-15	-1.0	0.0	-7.0	2.0	-1.0	0.0	56.2834448883683
Bulgaria				2020-02-16	17.0	7.0	68.0	16.0	4.0	-3.0	108.69451495765277
Bulgaria				2020-02-17	4.0	5.0	22.0	8.0	3.0	-2.0	77.69361875172262
Bulgaria				2020-02-18	4.0	4.0	26.0	8.0	3.0	-2.0	79.02072843341593
Bulgaria				2020-02-19	1.0	2.0	15.0	5.0	3.0	-1.0	70.5572795963637
Bulgaria				2020-02-20	-3.0	-1.0	-10.0	3.0	2.0	0.0	55.43788783960289
Bulgaria				2020-02-21	0.0	4.0	-1.0	6.0	3.0	-1.0	64.53865902416847
Bulgaria				2020-02-22	1.0	-1.0	-7.0	3.0	-1.0	0.0	57.41863149169669
Bulgaria				2020-02-23	13.0	3.0	61.0	14.0	4.0	-3.0	101.38167200979169
Bulgaria				2020-02-24	-2.0	0.0	4.0	5.0	3.0	-1.0	63.74621703993683
Bulgaria				2020-02-25	3.0	4.0	24.0	8.0	3.0	-1.0	77.50084883073698
Bulgaria				2020-02-26	5.0	7.0	29.0	11.0	3.0	-2.0	83.30001510753156
Bulgaria				2020-02-27	-2.0	4.0	-3.0	9.0	3.0	-1.0	64.1730333287999
Bulgaria				2020-02-28	-3.0	5.0	-2.0	10.0	2.0	-1.0	64.51183685607162
Bulgaria				2020-02-29	0.0	9.0	-3.0	9.0	3.0	0.0	66.7414479953419
Bulgaria				2020-03-01	14.0	8.0	71.0	16.0	8.0	-4.0	110.68615211388853
Bulgaria				2020-03-02	7.0	7.0	40.0	5.0	-9.0	0.0	80.52484367562076
Bulgaria				2020-03-03	3.0	-2.0	86.0	-18.0	-60.0	12.0	59.61558770420349
Bulgaria				2020-03-04	-3.0	0.0	3.0	7.0	0.0	0.0	62.35529746184945
Bulgaria				2020-03-05	1.0	5.0	2.0	8.0	-2.0	0.0	65.32615879932153
Bulgaria				2020-03-06	2.0	5.0	14.0	5.0	-9.0	1.0	66.24200585907953
Bulgaria				2020-03-07	5.0	7.0	13.0	4.0	4.0	-1.0	73.39918090924424
Bulgaria				2020-03-08	13.0	13.0	12.0	0.0	5.0	-2.0	77.71713046441866
Bulgaria				2020-03-09	-9.0	5.0	-6.0	-8.0	-14.0	4.0	43.33816878449663
Bulgaria				2020-03-10	-12.0	3.0	-15.0	-10.0	-15.0	5.0	35.780204771850514
Bulgaria				2020-03-11	-5.0	9.0	18.0	-6.0	-14.0	3.0	57.96556275109131
Bulgaria				2020-03-12	-2.0	11.0	46.0	-2.0	-9.0	1.0	76.35070012411457
Bulgaria				2020-03-13	-14.0	24.0	21.0	-9.0	-13.0	3.0	58.95927139104519
Bulgaria				2020-03-14	-52.0	-1.0	-19.0	-28.0	-17.0	7.0	2.7425549935412845
Bulgaria				2020-03-15	-68.0	-25.0	-49.0	-47.0	-27.0	9.0	-40.144355085831286
Bulgaria				2020-03-16	-50.0	-18.0	-22.0	-42.0	-35.0	14.0	-19.24578486748694
Bulgaria				2020-03-17	-54.0	-24.0	-21.0	-48.0	-41.0	16.0	-28.770087840285658
Bulgaria				2020-03-18	-55.0	-25.0	-25.0	-51.0	-43.0	17.0	-33.79655656622353
Bulgaria				2020-03-19	-54.0	-26.0	-13.0	-50.0	-43.0	17.0	-28.125259304714405
Bulgaria				2020-03-20	-56.0	-25.0	-20.0	-50.0	-43.0	17.0	-31.707194490911732
Bulgaria				2020-03-21	-66.0	-34.0	-46.0	-54.0	-32.0	13.0	-47.325595067292284
Bulgaria				2020-03-22	-71.0	-40.0	-46.0	-62.0	-32.0	12.0	-55.658523666613526
Bulgaria				2020-03-23	-65.0	-37.0	-56.0	-62.0	-48.0	22.0	-64.41426706924796
Bulgaria				2020-03-24	-67.0	-39.0	-59.0	-65.0	-51.0	23.0	-70.2937681110283
Bulgaria				2020-03-25	-64.0	-33.0	-53.0	-63.0	-49.0	23.0	-62.34973739880276
Bulgaria				2020-03-26	-62.0	-32.0	-48.0	-61.0	-49.0	22.0	-57.74240696512232
Bulgaria				2020-03-27	-60.0	-29.0	-45.0	-59.0	-46.0	22.0	-52.1845345041549
Bulgaria				2020-03-28	-65.0	-32.0	-47.0	-57.0	-33.0	14.0	-48.62087543596345
Bulgaria				2020-03-29	-66.0	-36.0	-32.0	-58.0	-29.0	11.0	-42.47806688290276
Bulgaria				2020-03-30	-54.0	-28.0	-36.0	-55.0	-44.0	18.0	-41.53178929067124
Bulgaria				2020-03-31	-59.0	-30.0	-50.0	-59.0	-46.0	20.0	-53.76956127453924
Bulgaria				2020-04-01	-63.0	-34.0	-55.0	-64.0	-47.0	21.0	-62.31919886412317
Bulgaria				2020-04-02	-61.0	-30.0	-50.0	-60.0	-47.0	21.0	-55.861874797134284
Bulgaria				2020-04-03	-57.0	-25.0	-44.0	-56.0	-45.0	20.0	-46.6081899452772
Bulgaria				2020-04-04	-69.0	-35.0	-64.0	-64.0	-36.0	15.0	-63.68046883193866
Bulgaria				2020-04-05	-70.0	-37.0	-53.0	-65.0	-35.0	13.0	-59.96685195492085
Bulgaria				2020-04-06	-54.0	-25.0	-41.0	-56.0	-44.0	18.0	-43.06636975288219
Bulgaria				2020-04-07	-51.0	-19.0	-36.0	-53.0	-45.0	18.0	-36.32231270681801
Bulgaria				2020-04-08	-50.0	-19.0	-30.0	-51.0	-44.0	17.0	-31.721116856286525
Bulgaria				2020-04-09	-48.0	-17.0	-22.0	-48.0	-43.0	16.0	-24.590912284076506
Bulgaria				2020-04-10	-49.0	-15.0	-28.0	-48.0	-42.0	16.0	-26.48077464918208
Bulgaria				2020-04-11	-55.0	-19.0	-38.0	-46.0	-28.0	9.0	-26.88163916187596
Bulgaria				2020-04-12	-58.0	-25.0	-24.0	-51.0	-25.0	7.0	-25.422286598156347
Bulgaria				2020-04-13	-46.0	-17.0	-28.0	-49.0	-42.0	15.0	-25.995506648236557
Bulgaria				2020-04-14	-49.0	-16.0	-35.0	-52.0	-43.0	16.0	-32.15140935472109
Bulgaria				2020-04-15	-49.0	-10.0	-40.0	-53.0	-44.0	17.0	-33.23923142097752
Bulgaria				2020-04-16	-41.0	-2.0	-21.0	-43.0	-43.0	13.0	-12.422309386305379
Bulgaria				2020-04-17	-58.0	-19.0	-35.0	-62.0	-73.0	26.0	-57.11697978755738
Bulgaria				2020-04-18	-67.0	-35.0	-47.0	-59.0	-43.0	14.0	-55.884329203484384
Bulgaria				2020-04-19	-71.0	-51.0	-26.0	-60.0	-36.0	9.0	-51.29469215301499
Bulgaria				2020-04-20	-71.0	-44.0	-50.0	-73.0	-78.0	27.0	-86.3485637465431
Bulgaria				2020-04-21	-55.0	-28.0	-50.0	-59.0	-44.0	18.0	-49.86277794274576
Bulgaria				2020-04-22	-48.0	-20.0	-33.0	-52.0	-41.0	16.0	-31.37122405868438
Bulgaria				2020-04-23	-46.0	-18.0	-24.0	-48.0	-40.0	15.0	-23.331606048346103
Bulgaria				2020-04-24	-48.0	-18.0	-31.0	-48.0	-39.0	16.0	-27.023770421116534
Bulgaria				2020-04-25	-53.0	-20.0	-34.0	-42.0	-21.0	8.0	-19.451843202996162
Bulgaria				2020-04-26	-56.0	-25.0	-20.0	-51.0	-22.0	7.0	-21.477594241987344
Bulgaria				2020-04-27	-42.0	-16.0	-13.0	-46.0	-38.0	14.0	-14.013020290788885
Bulgaria				2020-04-28	-43.0	-16.0	-12.0	-46.0	-38.0	13.0	-13.908925687364711
Bulgaria				2020-04-29	-43.0	-15.0	-15.0	-46.0	-38.0	14.0	-14.99922184054793
Bulgaria				2020-04-30	-39.0	-8.0	-9.0	-41.0	-37.0	12.0	-4.794443287808859
Bulgaria				2020-05-01	-51.0	-18.0	-9.0	-54.0	-66.0	21.0	-34.57473410827681
Bulgaria				2020-05-02	-53.0	-24.0	-20.0	-46.0	-28.0	9.0	-20.08886651202868
Bulgaria				2020-05-03	-58.0	-27.0	-27.0	-55.0	-24.0	8.0	-29.10162061342309
Bulgaria				2020-05-04	-43.0	-14.0	-28.0	-48.0	-38.0	15.0	-21.264506890984826
Bulgaria				2020-05-05	-33.0	-2.0	12.0	-38.0	-37.0	11.0	10.762490510656166
Bulgaria				2020-05-06	-54.0	-22.0	-26.0	-63.0	-70.0	22.0	-50.89040169709623
Bahrain				2020-02-15	-3.0	3.0	-11.0	-1.0	3.0	1.0	54.703422302417195
Bahrain				2020-02-16	-2.0	-1.0	-7.0	-3.0	7.0	0.0	56.372466189504124
Bahrain				2020-02-17	-5.0	-1.0	-11.0	-3.0	5.0	0.0	52.353090326366825
Bahrain				2020-02-18	-5.0	-4.0	-6.0	-3.0	5.0	1.0	53.21507087895963
Bahrain				2020-02-19	-5.0	-4.0	-10.0	-3.0	5.0	0.0	51.71969659257558
Bahrain				2020-02-20	-3.0	-2.0	-11.0	0.0	5.0	0.0	54.468063300702454
Bahrain				2020-02-21	-4.0	2.0	-1.0	-3.0	3.0	1.0	57.06973475553612
Bahrain				2020-02-22	-4.0	2.0	-2.0	-3.0	3.0	1.0	56.65021450291146
Bahrain				2020-02-23	-4.0	-2.0	-1.0	-5.0	7.0	0.0	56.56256525880941
Bahrain				2020-02-24	-7.0	0.0	-10.0	-3.0	5.0	1.0	51.9446104370521
Bahrain				2020-02-25	-9.0	4.0	-11.0	-8.0	4.0	1.0	49.059795959153746
Bahrain				2020-02-26	-12.0	2.0	-24.0	-10.0	-3.0	5.0	36.734937565584694
Bahrain				2020-02-27	-12.0	0.0	-22.0	-11.0	-4.0	6.0	35.77598663725845
Bahrain				2020-02-28	-19.0	-5.0	-26.0	-14.0	1.0	5.0	29.68639386886569
Bahrain				2020-02-29	-12.0	-1.0	-15.0	-9.0	3.0	3.0	42.85370568460403
Bahrain				2020-03-01	-7.0	-1.0	-7.0	-8.0	-2.0	3.0	47.073178425946196
Bahrain				2020-03-02	-10.0	-1.0	-16.0	-6.0	-3.0	4.0	42.176729812925075
Bahrain				2020-03-03	-9.0	-3.0	-12.0	-9.0	-4.0	4.0	41.75787211627053
Bahrain				2020-03-04	-10.0	-3.0	-15.0	-8.0	-3.0	4.0	40.914521036931916
Bahrain				2020-03-05	-10.0	-2.0	-15.0	-9.0	-4.0	5.0	40.16944358977226
Bahrain				2020-03-06	-16.0	-3.0	-16.0	-12.0	0.0	4.0	36.81698040144289
Bahrain				2020-03-07	-13.0	-3.0	-12.0	-10.0	3.0	3.0	42.42229822604873
Bahrain				2020-03-08	-11.0	-5.0	-11.0	-11.0	3.0	4.0	42.463540658074706
Bahrain				2020-03-09	-14.0	-5.0	-16.0	-11.0	1.0	4.0	38.02464454231278
Bahrain				2020-03-10	-14.0	-5.0	-10.0	-11.0	0.0	4.0	40.11831719171389
Bahrain				2020-03-11	-15.0	-6.0	-16.0	-12.0	0.0	5.0	36.07949206422749
Bahrain				2020-03-12	-17.0	-1.0	-21.0	-15.0	0.0	6.0	33.088096417875235
Bahrain				2020-03-13	-26.0	-5.0	-25.0	-21.0	-2.0	7.0	21.5539751624903
Bahrain				2020-03-14	-24.0	-6.0	-23.0	-20.0	-1.0	6.0	24.134357861529352
Bahrain				2020-03-15	-16.0	0.0	-14.0	-16.0	0.0	5.0	36.56665542697908
Bahrain				2020-03-16	-20.0	-4.0	-18.0	-16.0	-2.0	6.0	30.462555151191
Bahrain				2020-03-17	-21.0	-8.0	-16.0	-17.0	-3.0	6.0	28.48623591605369
Bahrain				2020-03-18	-29.0	-10.0	-28.0	-23.0	-7.0	8.0	13.766423213789096
Bahrain				2020-03-19	-33.0	-10.0	-30.0	-28.0	-10.0	11.0	6.66692051637755
Bahrain				2020-03-20	-44.0	-17.0	-41.0	-39.0	-18.0	13.0	-15.025887090139124
Bahrain				2020-03-21	-35.0	-14.0	-32.0	-29.0	-12.0	11.0	2.090939031079836
Bahrain				2020-03-22	-33.0	-12.0	-30.0	-30.0	-11.0	11.0	4.561742621412983
Bahrain				2020-03-23	-33.0	-7.0	-37.0	-31.0	-16.0	12.0	0.590113255714877
Bahrain				2020-03-24	-34.0	-8.0	-38.0	-33.0	-19.0	13.0	-3.111350393192214
Bahrain				2020-03-25	-32.0	-7.0	-43.0	-32.0	-20.0	13.0	-3.7952712617232294
Bahrain				2020-03-26	-42.0	-16.0	-49.0	-40.0	-24.0	18.0	-20.97893303985803
Bahrain				2020-03-27	-61.0	-32.0	-66.0	-56.0	-36.0	20.0	-56.47592450079573
Bahrain				2020-03-28	-51.0	-25.0	-49.0	-44.0	-26.0	16.0	-31.06192338541992
Bahrain				2020-03-29	-45.0	-22.0	-40.0	-38.0	-25.0	16.0	-19.88172490612353
Bahrain				2020-03-30	-45.0	-20.0	-42.0	-37.0	-26.0	15.0	-19.76967171049083
Bahrain				2020-03-31	-43.0	-18.0	-37.0	-33.0	-26.0	15.0	-14.0142903011125
Bahrain				2020-04-01	-44.0	-18.0	-40.0	-34.0	-26.0	15.0	-16.260876617805092
Bahrain				2020-04-02	-44.0	-16.0	-43.0	-36.0	-26.0	18.0	-18.345401261419372
Bahrain				2020-04-03	-55.0	-25.0	-56.0	-48.0	-33.0	17.0	-41.09751617760903
Bahrain				2020-04-04	-46.0	-19.0	-40.0	-38.0	-22.0	15.0	-17.8738899698678
Bahrain				2020-04-05	-39.0	-16.0	-31.0	-32.0	-24.0	15.0	-7.465905716296685
Bahrain				2020-04-06	-42.0	-16.0	-37.0	-31.0	-26.0	15.0	-11.834428899179656
Bahrain				2020-04-07	-43.0	-17.0	-35.0	-33.0	-26.0	16.0	-13.006985191172488
Bahrain				2020-04-08	-44.0	-17.0	-41.0	-34.0	-26.0	16.0	-16.51213226573902
Bahrain				2020-04-09	-43.0	-13.0	-45.0	-37.0	-26.0	19.0	-18.305995316555915
Bahrain				2020-04-10	-50.0	-24.0	-60.0	-48.0	-29.0	18.0	-38.422875251454585
Bahrain				2020-04-11	-38.0	-15.0	-44.0	-37.0	-20.0	15.0	-12.826235760427677
Bahrain				2020-04-12	-33.0	-13.0	-35.0	-34.0	-22.0	15.0	-5.235167138802766
Bahrain				2020-04-13	-36.0	-14.0	-39.0	-33.0	-23.0	16.0	-8.874879003009537
Bahrain				2020-04-14	-35.0	-15.0	-35.0	-33.0	-24.0	16.0	-7.473085814347969
Bahrain				2020-04-15	-34.0	-14.0	-40.0	-33.0	-24.0	16.0	-8.72158337535086
Bahrain				2020-04-16	-36.0	-11.0	-40.0	-36.0	-23.0	18.0	-10.076578273958264
Bahrain				2020-04-17	-48.0	-22.0	-54.0	-47.0	-25.0	17.0	-31.841150956460744
Bahrain				2020-04-18	-37.0	-17.0	-37.0	-35.0	-17.0	14.0	-7.660564582188585
Bahrain				2020-04-19	-32.0	-16.0	-30.0	-32.0	-20.0	15.0	-1.8656633850796092
Bahrain				2020-04-20	-31.0	-10.0	-33.0	-30.0	-22.0	14.0	-0.20466843437850618
Bahrain				2020-04-21	-30.0	-10.0	-29.0	-29.0	-22.0	14.0	2.4614381349387333
Bahrain				2020-04-22	-27.0	-6.0	-35.0	-28.0	-22.0	14.0	3.3324922398607737
Bahrain				2020-04-23	-32.0	-2.0	-40.0	-31.0	-23.0	17.0	-2.2931341698178356
Bahrain				2020-04-24	-60.0	-27.0	-64.0	-53.0	-31.0	19.0	-49.61426436584566
Bahrain				2020-04-25	-52.0	-23.0	-47.0	-42.0	-21.0	18.0	-27.287455341363152
Bahrain				2020-04-26	-44.0	-16.0	-35.0	-34.0	-24.0	19.0	-13.34526186083602
Bahrain				2020-04-27	-45.0	-15.0	-40.0	-34.0	-25.0	19.0	-16.013473034815785
Bahrain				2020-04-28	-44.0	-16.0	-35.0	-34.0	-26.0	17.0	-13.826746145300419
Bahrain				2020-04-29	-45.0	-17.0	-40.0	-35.0	-27.0	19.0	-18.052206610623518
Bahrain				2020-04-30	-46.0	-15.0	-42.0	-35.0	-27.0	22.0	-19.235557003921002
Bahrain				2020-05-01	-55.0	-25.0	-57.0	-46.0	-30.0	19.0	-39.632316908415305
Bahrain				2020-05-02	-49.0	-20.0	-42.0	-39.0	-38.0	20.0	-28.736907591492383
Bahrain				2020-05-03	-42.0	-17.0	-31.0	-37.0	-41.0	22.0	-20.238317889262312
Bahrain				2020-05-04	-43.0	-16.0	-36.0	-32.0	-25.0	18.0	-12.527605511370611
Bahrain				2020-05-05	-43.0	-17.0	-33.0	-31.0	-25.0	19.0	-11.312829620912936
Bahrain				2020-05-06	-44.0	-17.0	-36.0	-33.0	-26.0	19.0	-14.472757989455902
Benin				2020-02-15	4.0	4.0	-1.0	1.0	2.0	-1.0	63.65827372356388
Benin				2020-02-16	-1.0	2.0	-2.0	-4.0	0.0	0.0	56.56707856242726
Benin				2020-02-17	-2.0	1.0	-2.0	-2.0	1.0	1.0	56.938503373546325
Benin				2020-02-18	-2.0	0.0	-12.0	-1.0	1.0	0.0	53.06492942811275
Benin				2020-02-19	-4.0	0.0	-2.0	-9.0	2.0	1.0	52.585463865932475
Benin				2020-02-20	-3.0	2.0	-2.0	-6.0	1.0	0.0	55.01447631113674
Benin				2020-02-21	1.0	6.0	0.0	-2.0	1.0	0.0	61.2095043668818
Benin				2020-02-22	1.0	6.0	5.0	-1.0	0.0	0.0	63.37354994916188
Benin				2020-02-23	0.0	4.0	2.0	4.0	-1.0	-1.0	63.12363794564811
Benin				2020-02-24	0.0	5.0	-3.0	0.0	-3.0	1.0	58.20512408839308
Benin				2020-02-25	1.0	6.0	-12.0	0.0	-3.0	0.0	55.46125224100616
Benin				2020-02-26	-1.0	4.0	-3.0	1.0	-3.0	1.0	57.845913571776336
Benin				2020-02-27	-2.0	5.0	2.0	1.0	-4.0	1.0	59.37290492404303
Benin				2020-02-28	-1.0	6.0	0.0	1.0	-3.0	2.0	59.62371026314628
Benin				2020-02-29	0.0	4.0	2.0	9.0	-2.0	0.0	64.96694828270478
Benin				2020-03-01	-1.0	4.0	0.0	7.0	1.0	-1.0	64.10304235628814
Benin				2020-03-02	-3.0	3.0	6.0	6.0	1.0	0.0	64.60032788698244
Benin				2020-03-03	1.0	2.0	-1.0	3.0	1.0	0.0	61.83556472655401
Benin				2020-03-04	1.0	4.0	5.0	6.0	3.0	0.0	67.37120618911682
Benin				2020-03-05	1.0	4.0	4.0	4.0	2.0	0.0	65.54845069913819
Benin				2020-03-06	-7.0	-2.0	-2.0	-2.0	2.0	1.0	53.818376386902
Benin				2020-03-07	1.0	6.0	8.0	7.0	2.0	-1.0	69.58086064787277
Benin				2020-03-08	3.0	2.0	7.0	10.0	3.0	-1.0	70.64684824951463
Benin				2020-03-09	-3.0	3.0	-2.0	5.0	3.0	0.0	61.60117041317522
Benin				2020-03-10	-3.0	3.0	1.0	8.0	4.0	-1.0	64.93556631802132
Benin				2020-03-11	-2.0	3.0	1.0	4.0	4.0	-1.0	63.474125949321945
Benin				2020-03-12	-2.0	2.0	4.0	3.0	4.0	-1.0	63.89182219288699
Benin				2020-03-13	1.0	2.0	-1.0	4.0	5.0	-1.0	64.20196010155927
Benin				2020-03-14	-2.0	1.0	0.0	7.0	1.0	0.0	62.369289272442636
Benin				2020-03-15	-3.0	0.0	1.0	2.0	2.0	0.0	59.9136887617757
Benin				2020-03-16	-6.0	1.0	1.0	5.0	4.0	-1.0	61.26954698395476
Benin				2020-03-17	-6.0	5.0	11.0	4.0	4.0	-1.0	66.37874163991881
Benin				2020-03-18	-7.0	6.0	20.0	5.0	4.0	0.0	70.3144493304199
Benin				2020-03-19	-10.0	3.0	17.0	4.0	2.0	1.0	64.98907982387323
Benin				2020-03-20	-6.0	4.0	15.0	0.0	2.0	0.0	64.71667412278957
Benin				2020-03-21	-9.0	1.0	15.0	0.0	2.0	2.0	61.80394956819939
Benin				2020-03-22	-14.0	-1.0	10.0	-9.0	0.0	3.0	51.07510065454977
Benin				2020-03-23	-13.0	2.0	18.0	0.0	-1.0	2.0	60.1506055625781
Benin				2020-03-24	-18.0	-6.0	-1.0	-14.0	-6.0	6.0	37.17471244044963
Benin				2020-03-25	-12.0	3.0	11.0	-9.0	-2.0	3.0	53.047873236332144
Benin				2020-03-26	-12.0	3.0	10.0	-5.0	-3.0	3.0	54.16447685937514
Benin				2020-03-27	-8.0	6.0	15.0	-13.0	-4.0	2.0	55.14763397591343
Benin				2020-03-28	-11.0	7.0	13.0	-2.0	0.0	3.0	60.06508146133643
Benin				2020-03-29	-16.0	0.0	10.0	-14.0	2.0	5.0	48.46182559367136
Benin				2020-03-30	-18.0	-9.0	4.0	-18.0	-17.0	10.0	30.871062548869766
Benin				2020-03-31	-18.0	-9.0	2.0	-21.0	-16.0	9.0	29.168498077571005
Benin				2020-04-01	-18.0	-9.0	0.0	-21.0	-14.0	9.0	29.17635530501525
Benin				2020-04-02	-19.0	-5.0	2.0	-16.0	-14.0	10.0	33.18790795557411
Benin				2020-04-03	-18.0	-5.0	1.0	-23.0	-13.0	9.0	30.44342336820064
Benin				2020-04-04	-23.0	-8.0	-6.0	-19.0	-6.0	10.0	28.70421382916424
Benin				2020-04-05	-23.0	-6.0	2.0	-18.0	1.0	8.0	36.58176720593217
Benin				2020-04-06	-17.0	-3.0	5.0	-16.0	-15.0	9.0	35.903933975456546
Benin				2020-04-07	-17.0	-4.0	-3.0	-19.0	-17.0	10.0	29.697516612335143
Benin				2020-04-08	-21.0	-11.0	-8.0	-26.0	-15.0	12.0	20.202818540253833
Benin				2020-04-09	-23.0	-12.0	-8.0	-24.0	-17.0	14.0	18.623057654902958
Benin				2020-04-10	-23.0	-11.0	-9.0	-30.0	-16.0	14.0	16.03859848440875
Benin				2020-04-11	-23.0	-12.0	-13.0	-25.0	-4.0	11.0	22.088518641127894
Benin				2020-04-12	-25.0	-13.0	-11.0	-29.0	-1.0	11.0	20.891096927967705
Benin				2020-04-13	-29.0	-21.0	-9.0	-35.0	-50.0	20.0	-8.40287677153023
Benin				2020-04-14	-19.0	-9.0	-4.0	-18.0	-15.0	10.0	27.863665887251077
Benin				2020-04-15	-18.0	-7.0	-1.0	-19.0	-15.0	10.0	29.832408490547046
Benin				2020-04-16	-18.0	-5.0	-4.0	-16.0	-16.0	10.0	30.32202108044774
Benin				2020-04-17	-18.0	-9.0	-8.0	-24.0	-14.0	11.0	23.985100279278118
Benin				2020-04-18	-19.0	-9.0	-6.0	-17.0	-1.0	9.0	33.625509420474785
Benin				2020-04-19	-23.0	-13.0	-7.0	-23.0	0.0	9.0	27.293664112693932
Benin				2020-04-20	-16.0	-6.0	-3.0	-13.0	-15.0	9.0	33.46266989786935
Benin				2020-04-21	-14.0	-6.0	-1.0	-15.0	-15.0	8.0	34.5008955028561
Benin				2020-04-22	-20.0	-10.0	-8.0	-25.0	-15.0	10.0	21.907228876106927
Benin				2020-04-23	-17.0	-6.0	-6.0	-19.0	-14.0	10.0	29.007359795890928
Benin				2020-04-24	-20.0	-9.0	-5.0	-28.0	-13.0	12.0	22.52856569073975
Benin				2020-04-25	-22.0	-10.0	-11.0	-24.0	0.0	10.0	26.494029552308092
Benin				2020-04-26	-30.0	-20.0	-11.0	-37.0	-1.0	12.0	11.841783551612009
Benin				2020-04-27	-19.0	-9.0	-7.0	-21.0	-14.0	10.0	25.558874439213103
Benin				2020-04-28	-19.0	-9.0	-11.0	-25.0	-15.0	9.0	21.680478544467906
Benin				2020-04-29	-19.0	-11.0	-5.0	-25.0	-14.0	13.0	23.188279372493675
Benin				2020-04-30	-15.0	-4.0	-1.0	-18.0	-13.0	10.0	33.71651051510523
Benin				2020-05-01	-25.0	-15.0	-13.0	-44.0	-41.0	18.0	-6.215185740119184
Benin				2020-05-02	-20.0	-9.0	-8.0	-25.0	-1.0	9.0	28.36919105788162
Benin				2020-05-03	-29.0	-20.0	-13.0	-33.0	0.0	12.0	13.883897028038946
Benin				2020-05-04	-16.0	-6.0	-2.0	-17.0	-13.0	9.0	32.769515141173116
Benin				2020-05-05	-15.0	-6.0	-2.0	-22.0	-12.0	9.0	31.241630453316933
Benin				2020-05-06	-15.0	-2.0	2.0	-19.0	-10.0	9.0	36.640174068241045
Bolivia				2020-02-15	6.0	4.0	-1.0	-6.0	8.0	0.0	63.58327264563482
Bolivia				2020-02-16	2.0	7.0	5.0	-6.0	4.0	3.0	62.91886301680758
Bolivia				2020-02-17	-4.0	2.0	1.0	-5.0	17.0	0.0	63.039979742747605
Bolivia				2020-02-18	-2.0	1.0	1.0	-6.0	17.0	-2.0	63.56079342329795
Bolivia				2020-02-19	0.0	3.0	3.0	0.0	20.0	-2.0	70.30774704484988
Bolivia				2020-02-20	0.0	5.0	3.0	0.0	17.0	-1.0	69.55663637930557
Bolivia				2020-02-21	-4.0	6.0	0.0	9.0	13.0	-1.0	69.37176066112205
Bolivia				2020-02-22	-1.0	8.0	7.0	6.0	-4.0	1.0	65.47101847441522
Bolivia				2020-02-23	-3.0	6.0	8.0	-6.0	-4.0	0.0	58.49631982087052
Bolivia				2020-02-24	-27.0	-16.0	-17.0	-16.0	-62.0	13.0	-3.5023862046616347
Bolivia				2020-02-25	-41.0	-32.0	-37.0	-29.0	-68.0	13.0	-33.391490354077426
Bolivia				2020-02-26	-18.0	-12.0	-12.0	-7.0	4.0	2.0	38.848729547198005
Bolivia				2020-02-27	-10.0	-3.0	-6.0	-9.0	15.0	0.0	52.55321661575038
Bolivia				2020-02-28	-10.0	-2.0	-1.0	-13.0	16.0	0.0	53.46566533201126
Bolivia				2020-02-29	-5.0	0.0	-5.0	-12.0	8.0	3.0	51.5343709280842
Bolivia				2020-03-01	-9.0	0.0	-8.0	-14.0	0.0	4.0	43.73319665105407
Bolivia				2020-03-02	-9.0	-1.0	-4.0	-13.0	17.0	-1.0	53.66236386671899
Bolivia				2020-03-03	-5.0	0.0	-1.0	-11.0	18.0	-2.0	58.850367408126985
Bolivia				2020-03-04	-3.0	1.0	1.0	-7.0	22.0	-1.0	64.50730547209861
Bolivia				2020-03-05	-5.0	2.0	0.0	-7.0	21.0	-1.0	63.01904293530239
Bolivia				2020-03-06	-4.0	3.0	2.0	-9.0	20.0	-2.0	63.48665862943261
Bolivia				2020-03-07	4.0	6.0	2.0	-7.0	9.0	0.0	64.48106699533244
Bolivia				2020-03-08	-1.0	5.0	0.0	-9.0	2.0	2.0	56.491051411038825
Bolivia				2020-03-09	-6.0	2.0	1.0	-11.0	19.0	-1.0	60.13396033990403
Bolivia				2020-03-10	-3.0	2.0	-1.0	-13.0	19.0	-2.0	59.99223730770725
Bolivia				2020-03-11	-5.0	8.0	0.0	-8.0	22.0	-2.0	65.2411333130919
Bolivia				2020-03-12	-7.0	8.0	-2.0	-8.0	18.0	0.0	61.346619147596236
Bolivia				2020-03-13	-14.0	3.0	-7.0	-11.0	-1.0	5.0	43.57849298956882
Bolivia				2020-03-14	-13.0	1.0	-13.0	-15.0	-1.0	5.0	38.897988447511
Bolivia				2020-03-15	-24.0	-4.0	-21.0	-24.0	-4.0	7.0	22.262714959219927
Bolivia				2020-03-16	-34.0	-14.0	-27.0	-29.0	-13.0	13.0	3.8978103529421966
Bolivia				2020-03-17	-32.0	-8.0	-27.0	-34.0	-14.0	11.0	4.492401726768415
Bolivia				2020-03-18	-44.0	-19.0	-36.0	-41.0	-19.0	18.0	-15.946997342553328
Bolivia				2020-03-19	-48.0	-29.0	-39.0	-46.0	-24.0	19.0	-27.457217865106863
Bolivia				2020-03-20	-56.0	-28.0	-45.0	-53.0	-28.0	23.0	-39.46230169894045
Bolivia				2020-03-21	-47.0	-5.0	-33.0	-48.0	-24.0	16.0	-16.45031828338036
Bolivia				2020-03-22	-84.0	-69.0	-78.0	-82.0	-56.0	29.0	-108.8037119513938
Bolivia				2020-03-23	-86.0	-75.0	-79.0	-84.0	-77.0	40.0	-124.20731145303007
Bolivia				2020-03-24	-85.0	-72.0	-79.0	-83.0	-78.0	38.0	-122.22440732591316
Bolivia				2020-03-25	-86.0	-73.0	-79.0	-83.0	-78.0	38.0	-123.07351102803348
Bolivia				2020-03-26	-88.0	-76.0	-82.0	-86.0	-81.0	41.0	-129.66939684684831
Bolivia				2020-03-27	-87.0	-72.0	-81.0	-85.0	-80.0	43.0	-126.79993030206616
Bolivia				2020-03-28	-94.0	-95.0	-90.0	-92.0	-84.0	43.0	-147.25792751532742
Bolivia				2020-03-29	-93.0	-94.0	-89.0	-92.0	-72.0	35.0	-139.44626337150453
Bolivia				2020-03-30	-85.0	-70.0	-79.0	-85.0	-79.0	40.0	-123.29111335388568
Bolivia				2020-03-31	-85.0	-70.0	-79.0	-84.0	-79.0	38.0	-122.43580672015295
Bolivia				2020-04-01	-85.0	-69.0	-78.0	-83.0	-78.0	38.0	-120.7519730868726
Bolivia				2020-04-02	-85.0	-70.0	-78.0	-83.0	-78.0	39.0	-121.2856511397925
Bolivia				2020-04-03	-83.0	-64.0	-76.0	-82.0	-76.0	40.0	-116.19043372099877
Bolivia				2020-04-04	-94.0	-95.0	-90.0	-92.0	-83.0	43.0	-146.83447864898062
Bolivia				2020-04-05	-93.0	-94.0	-89.0	-91.0	-71.0	35.0	-138.53292131965415
Bolivia				2020-04-06	-83.0	-66.0	-75.0	-82.0	-76.0	38.0	-116.10744267775556
Bolivia				2020-04-07	-82.0	-67.0	-76.0	-82.0	-77.0	37.0	-116.62054402810264
Bolivia				2020-04-08	-82.0	-64.0	-73.0	-80.0	-75.0	36.0	-112.2996784559975
Bolivia				2020-04-09	-81.0	-62.0	-73.0	-79.0	-75.0	36.0	-110.60971023956824
Bolivia				2020-04-10	-92.0	-92.0	-88.0	-90.0	-87.0	47.0	-145.39109540152353
Bolivia				2020-04-11	-84.0	-67.0	-77.0	-83.0	-71.0	36.0	-115.80282229066577
Bolivia				2020-04-12	-92.0	-93.0	-89.0	-91.0	-70.0	35.0	-137.26036875118706
Bolivia				2020-04-13	-82.0	-64.0	-76.0	-81.0	-75.0	38.0	-114.41354584760418
Bolivia				2020-04-14	-84.0	-73.0	-77.0	-82.0	-77.0	38.0	-120.32486372430373
Bolivia				2020-04-15	-84.0	-72.0	-76.0	-81.0	-76.0	38.0	-118.64103009102341
Bolivia				2020-04-16	-83.0	-70.0	-75.0	-81.0	-75.0	38.0	-116.59798594112638
Bolivia				2020-04-17	-82.0	-67.0	-75.0	-81.0	-74.0	40.0	-114.98890416327781
Bolivia				2020-04-18	-93.0	-92.0	-89.0	-91.0	-81.0	42.0	-143.34441439431333
Bolivia				2020-04-19	-93.0	-93.0	-89.0	-92.0	-69.0	35.0	-137.82494544365892
Bolivia				2020-04-20	-81.0	-68.0	-74.0	-81.0	-73.0	38.0	-113.63336055156748
Bolivia				2020-04-21	-82.0	-69.0	-75.0	-81.0	-75.0	36.0	-115.38346879077689
Bolivia				2020-04-22	-81.0	-68.0	-74.0	-80.0	-73.0	36.0	-112.77805391783471
Bolivia				2020-04-23	-82.0	-68.0	-75.0	-81.0	-73.0	37.0	-114.3683064533926
Bolivia				2020-04-24	-81.0	-65.0	-73.0	-80.0	-72.0	38.0	-111.24758426067659
Bolivia				2020-04-25	-93.0	-94.0	-90.0	-92.0	-80.0	42.0	-144.5323216237054
Bolivia				2020-04-26	-93.0	-93.0	-89.0	-92.0	-68.0	34.0	-137.21878985319756
Bolivia				2020-04-27	-80.0	-67.0	-73.0	-80.0	-71.0	37.0	-110.84523895451075
Bolivia				2020-04-28	-79.0	-67.0	-73.0	-79.0	-72.0	33.0	-109.5498353655806
Bolivia				2020-04-29	-81.0	-69.0	-73.0	-79.0	-71.0	36.0	-111.37271407581821
Bolivia				2020-04-30	-79.0	-66.0	-71.0	-78.0	-70.0	35.0	-107.38844606155801
Bolivia				2020-05-01	-90.0	-88.0	-86.0	-88.0	-83.0	44.0	-138.93020282568497
Bolivia				2020-05-02	-81.0	-67.0	-73.0	-81.0	-65.0	34.0	-108.744451142905
Bolivia				2020-05-03	-90.0	-90.0	-87.0	-90.0	-63.0	33.0	-130.5527008147316
Bolivia				2020-05-04	-79.0	-65.0	-72.0	-79.0	-68.0	36.0	-107.28269716230199
Bolivia				2020-05-05	-79.0	-67.0	-72.0	-78.0	-70.0	34.0	-107.97623091887338
Bolivia				2020-05-06	-80.0	-68.0	-72.0	-77.0	-69.0	36.0	-108.27740601737248
Brazil				2020-02-15	5.0	4.0	-5.0	8.0	6.0	0.0	67.41866612617808
Brazil				2020-02-16	2.0	3.0	-13.0	3.0	0.0	1.0	57.04426980671724
Brazil				2020-02-17	-2.0	0.0	-12.0	9.0	19.0	-1.0	65.76864760150526
Brazil				2020-02-18	-3.0	-1.0	-11.0	9.0	15.0	-1.0	63.64526868662249
Brazil				2020-02-19	-1.0	-2.0	-5.0	8.0	14.0	-1.0	65.89434156834479
Brazil				2020-02-20	1.0	7.0	2.0	11.0	15.0	-2.0	75.06182518956723
Brazil				2020-02-21	2.0	10.0	1.0	12.0	13.0	-1.0	75.65364002536897
Brazil				2020-02-22	-3.0	6.0	12.0	6.0	-4.0	0.0	66.05311905741235
Brazil				2020-02-23	4.0	7.0	32.0	2.0	-3.0	1.0	76.5625914521337
Brazil				2020-02-24	-14.0	-7.0	69.0	-27.0	-45.0	8.0	44.93415764132967
Brazil				2020-02-25	-31.0	-29.0	51.0	-35.0	-61.0	10.0	10.133432720207388
Brazil				2020-02-26	-18.0	-11.0	-8.0	-17.0	-18.0	6.0	25.93214807537854
Brazil				2020-02-27	-8.0	2.0	-11.0	1.0	10.0	1.0	55.80571754247128
Brazil				2020-02-28	-5.0	3.0	-17.0	2.0	13.0	1.0	56.89420426001777
Brazil				2020-02-29	-3.0	5.0	-23.0	-2.0	5.0	3.0	50.362713027492795
Brazil				2020-03-01	-9.0	3.0	-34.0	-10.0	-1.0	5.0	35.23200122078221
Brazil				2020-03-02	-6.0	1.0	-25.0	6.0	20.0	0.0	57.44438873865136
Brazil				2020-03-03	-5.0	2.0	-21.0	6.0	15.0	-1.0	58.03703584365098
Brazil				2020-03-04	-1.0	2.0	-11.0	7.0	16.0	-1.0	65.13810991500803
Brazil				2020-03-05	0.0	7.0	-5.0	10.0	18.0	-2.0	72.40750446141637
Brazil				2020-03-06	6.0	11.0	-7.0	13.0	18.0	-2.0	77.43082306778935
Brazil				2020-03-07	9.0	13.0	-14.0	8.0	7.0	0.0	69.21770417141087
Brazil				2020-03-08	8.0	11.0	-17.0	2.0	3.0	1.0	61.943207080087994
Brazil				2020-03-09	1.0	5.0	-12.0	12.0	21.0	-2.0	71.5171853787958
Brazil				2020-03-10	0.0	5.0	-11.0	11.0	17.0	-2.0	69.25488460721472
Brazil				2020-03-11	1.0	2.0	-6.0	10.0	17.0	-1.0	70.12510434761893
Brazil				2020-03-12	-2.0	4.0	-5.0	10.0	17.0	-2.0	69.93487686202361
Brazil				2020-03-13	0.0	7.0	-8.0	10.0	18.0	-2.0	71.14894370354241
Brazil				2020-03-14	-2.0	7.0	-15.0	0.0	6.0	1.0	56.68759876499876
Brazil				2020-03-15	-8.0	7.0	-21.0	-7.0	0.0	3.0	44.846324064525575
Brazil				2020-03-16	-11.0	6.0	-23.0	-4.0	14.0	1.0	49.92529224412064
Brazil				2020-03-17	-19.0	7.0	-28.0	-15.0	3.0	4.0	33.59872058058443
Brazil				2020-03-18	-25.0	5.0	-28.0	-22.0	-6.0	7.0	22.119571415093645
Brazil				2020-03-19	-36.0	2.0	-34.0	-31.0	-17.0	10.0	3.454983434773694
Brazil				2020-03-20	-45.0	0.0	-45.0	-37.0	-21.0	13.0	-11.526148112295882
Brazil				2020-03-21	-63.0	-16.0	-66.0	-50.0	-30.0	16.0	-45.64576877898056
Brazil				2020-03-22	-72.0	-33.0	-75.0	-60.0	-34.0	17.0	-66.6465890466655
Brazil				2020-03-23	-65.0	-26.0	-61.0	-58.0	-42.0	20.0	-57.78550432718877
Brazil				2020-03-24	-71.0	-33.0	-62.0	-63.0	-51.0	22.0	-70.27653729420886
Brazil				2020-03-25	-69.0	-32.0	-57.0	-63.0	-52.0	23.0	-67.43785554611158
Brazil				2020-03-26	-69.0	-29.0	-54.0	-62.0	-50.0	22.0	-63.60688315951007
Brazil				2020-03-27	-67.0	-26.0	-56.0	-60.0	-48.0	23.0	-60.75276755212721
Brazil				2020-03-28	-70.0	-27.0	-64.0	-59.0	-41.0	19.0	-61.7694358754855
Brazil				2020-03-29	-71.0	-35.0	-70.0	-62.0	-34.0	17.0	-65.73258443884501
Brazil				2020-03-30	-62.0	-26.0	-55.0	-59.0	-43.0	20.0	-54.687327743346124
Brazil				2020-03-31	-60.0	-21.0	-53.0	-58.0	-45.0	19.0	-51.271463670515615
Brazil				2020-04-01	-58.0	-19.0	-48.0	-57.0	-45.0	20.0	-47.168468541762685
Brazil				2020-04-02	-59.0	-17.0	-48.0	-57.0	-45.0	20.0	-46.96465825746714
Brazil				2020-04-03	-60.0	-14.0	-52.0	-55.0	-42.0	20.0	-45.83782468481737
Brazil				2020-04-04	-63.0	-13.0	-60.0	-53.0	-35.0	16.0	-45.662657165061475
Brazil				2020-04-05	-67.0	-24.0	-66.0	-57.0	-30.0	15.0	-53.692614477093734
Brazil				2020-04-06	-56.0	-14.0	-53.0	-53.0	-38.0	18.0	-41.225820159558374
Brazil				2020-04-07	-53.0	-8.0	-50.0	-53.0	-40.0	17.0	-37.031225317486495
Brazil				2020-04-08	-52.0	-7.0	-46.0	-52.0	-40.0	18.0	-34.19685414347854
Brazil				2020-04-09	-49.0	11.0	-40.0	-49.0	-41.0	16.0	-22.45620745089704
Brazil				2020-04-10	-76.0	-38.0	-58.0	-69.0	-72.0	27.0	-85.58929372118872
Brazil				2020-04-11	-59.0	-5.0	-59.0	-52.0	-36.0	16.0	-40.37639246957746
Brazil				2020-04-12	-67.0	-25.0	-67.0	-55.0	-26.0	13.0	-51.42411077390025
Brazil				2020-04-13	-54.0	-19.0	-52.0	-53.0	-35.0	17.0	-40.1118384811752
Brazil				2020-04-14	-56.0	-20.0	-54.0	-55.0	-39.0	18.0	-45.15440362236877
Brazil				2020-04-15	-54.0	-17.0	-47.0	-53.0	-38.0	18.0	-38.765347883596284
Brazil				2020-04-16	-56.0	-14.0	-46.0	-53.0	-38.0	18.0	-38.289178391185835
Brazil				2020-04-17	-55.0	-11.0	-50.0	-51.0	-36.0	19.0	-36.772235662367336
Brazil				2020-04-18	-61.0	-15.0	-59.0	-50.0	-28.0	15.0	-40.332286478364516
Brazil				2020-04-19	-67.0	-23.0	-64.0	-56.0	-25.0	14.0	-49.71275840168712
Brazil				2020-04-20	-53.0	-11.0	-47.0	-53.0	-39.0	17.0	-36.40212967968166
Brazil				2020-04-21	-71.0	-37.0	-51.0	-68.0	-67.0	23.0	-76.4730543437399
Brazil				2020-04-22	-53.0	-15.0	-45.0	-51.0	-34.0	17.0	-33.869943786912465
Brazil				2020-04-23	-56.0	-17.0	-44.0	-54.0	-36.0	18.0	-38.14604732516249
Brazil				2020-04-24	-55.0	-14.0	-48.0	-50.0	-32.0	18.0	-34.619713768528634
Brazil				2020-04-25	-59.0	-14.0	-55.0	-48.0	-25.0	15.0	-35.056836422383014
Brazil				2020-04-26	-65.0	-22.0	-61.0	-54.0	-23.0	14.0	-45.28027746467703
Brazil				2020-04-27	-54.0	-19.0	-50.0	-51.0	-30.0	17.0	-36.17576727318483
Brazil				2020-04-28	-53.0	-16.0	-48.0	-50.0	-33.0	13.0	-33.83530692528303
Brazil				2020-04-29	-52.0	-15.0	-43.0	-50.0	-32.0	17.0	-31.195979990150985
Brazil				2020-04-30	-48.0	3.0	-37.0	-46.0	-31.0	14.0	-17.437703281942706
Brazil				2020-05-01	-71.0	-33.0	-49.0	-66.0	-66.0	25.0	-73.19230673414461
Brazil				2020-05-02	-57.0	-7.0	-54.0	-50.0	-27.0	15.0	-33.010936225191976
Brazil				2020-05-03	-65.0	-21.0	-62.0	-54.0	-21.0	13.0	-44.319221931688276
Brazil				2020-05-04	-50.0	-10.0	-48.0	-48.0	-27.0	15.0	-27.080015711647416
Brazil				2020-05-05	-50.0	-7.0	-47.0	-48.0	-31.0	16.0	-27.48408366210856
Brazil				2020-05-06	-49.0	-6.0	-44.0	-48.0	-31.0	16.0	-25.376419202114274
The Bahamas				2020-02-15	1.0	-3.0	13.0	11.0	0.0	-1.0	69.63239496106922
The Bahamas				2020-02-16	6.0	-1.0	11.0	4.0	3.0	-1.0	69.82705328052087
The Bahamas				2020-02-17	1.0	0.0	15.0	6.0	2.0	0.0	69.73907453379536
The Bahamas				2020-02-18	3.0	0.0	6.0	8.0	1.0	0.0	67.51599451146407
The Bahamas				2020-02-19	0.0	-4.0	8.0	23.0	-1.0	0.0	71.95825263140755
The Bahamas				2020-02-20	1.0	-2.0	15.0	11.0	-3.0	0.0	69.36935347196892
The Bahamas				2020-02-21	-1.0	0.0	3.0	8.0	-6.0	2.0	60.93534874767336
The Bahamas				2020-02-22	-1.0	-2.0	-7.0	16.0	0.0	1.0	62.68074897004035
The Bahamas				2020-02-23	1.0	-2.0	7.0	7.0	0.0	0.0	65.32396530799767
The Bahamas				2020-02-24	3.0	0.0	8.0	8.0	-5.0	2.0	65.44892837040356
The Bahamas				2020-02-25	0.0	-1.0	9.0	4.0	0.0	0.0	64.54616521222637
The Bahamas				2020-02-26	2.0	1.0	8.0	13.0	2.0	-1.0	71.26349549018295
The Bahamas				2020-02-27	3.0	5.0	1.0	6.0	0.0	1.0	65.58730793089875
The Bahamas				2020-02-28	6.0	8.0	8.0	5.0	0.0	0.0	70.76407434424328
The Bahamas				2020-02-29	5.0	4.0	13.0	13.0	3.0	-1.0	76.33185672601402
The Bahamas				2020-03-01	3.0	3.0	6.0	4.0	0.0	0.0	66.18588688951874
The Bahamas				2020-03-02	3.0	10.0	8.0	-3.0	1.0	1.0	66.29321654011207
The Bahamas				2020-03-03	1.0	5.0	6.0	-1.0	0.0	0.0	63.44209887298121
The Bahamas				2020-03-04	1.0	3.0	11.0	8.0	2.0	-1.0	70.27640060483442
The Bahamas				2020-03-05	-1.0	3.0	9.0	2.0	1.0	1.0	64.7128739253575
The Bahamas				2020-03-06	1.0	2.0	11.0	2.0	1.0	-1.0	66.56262129666075
The Bahamas				2020-03-07	-1.0	2.0	3.0	3.0	2.0	0.0	62.94082985676926
The Bahamas				2020-03-08	-3.0	-1.0	-4.0	-2.0	0.0	1.0	54.47593897102463
The Bahamas				2020-03-09	-1.0	4.0	-4.0	-8.0	1.0	1.0	54.71115011500633
The Bahamas				2020-03-10	-1.0	2.0	3.0	-6.0	2.0	0.0	58.53179118723685
The Bahamas				2020-03-11	-2.0	7.0	8.0	3.0	3.0	0.0	66.71860425695068
The Bahamas				2020-03-12	-1.0	13.0	12.0	-2.0	1.0	0.0	67.70428195338452
The Bahamas				2020-03-13	1.0	17.0	13.0	0.0	1.0	-1.0	71.68644536298223
The Bahamas				2020-03-14	-2.0	11.0	16.0	-5.0	3.0	-1.0	67.7422128332548
The Bahamas				2020-03-15	-8.0	14.0	4.0	-10.0	1.0	0.0	57.29301916395849
The Bahamas				2020-03-16	-7.0	36.0	3.0	-14.0	-8.0	5.0	58.4088543586571
The Bahamas				2020-03-17	-16.0	14.0	-6.0	-15.0	-14.0	7.0	39.032611659669996
The Bahamas				2020-03-18	-20.0	7.0	-8.0	-15.0	-16.0	10.0	32.349224454486176
The Bahamas				2020-03-19	-21.0	11.0	-8.0	-24.0	-19.0	11.0	27.39288540370498
The Bahamas				2020-03-20	-43.0	0.0	-19.0	-29.0	-31.0	19.0	-1.0339403215513192
The Bahamas				2020-03-21	-53.0	-19.0	-22.0	-38.0	-35.0	16.0	-19.496994022452114
The Bahamas				2020-03-22	-55.0	-25.0	-24.0	-52.0	-36.0	13.0	-30.171960538216762
The Bahamas				2020-03-23	-47.0	-19.0	-19.0	-53.0	-43.0	20.0	-26.71645463447443
The Bahamas				2020-03-24	-69.0	-27.0	-48.0	-56.0	-63.0	31.0	-64.59765565266919
The Bahamas				2020-03-25	-68.0	-32.0	-47.0	-69.0	-64.0	32.0	-72.40962667276416
The Bahamas				2020-03-26	-65.0	-29.0	-43.0	-76.0	-64.0	33.0	-71.79619357854436
The Bahamas				2020-03-27	-62.0	-27.0	-43.0	-81.0	-62.0	32.0	-71.01971527169852
The Bahamas				2020-03-28	-68.0	-34.0	-48.0	-84.0	-57.0	25.0	-76.63639823232401
The Bahamas				2020-03-29	-67.0	-34.0	-48.0	-87.0	-52.0	19.0	-74.39446073909846
The Bahamas				2020-03-30	-63.0	-33.0	-45.0	-83.0	-62.0	30.0	-75.07708904587267
The Bahamas				2020-03-31	-63.0	-33.0	-45.0	-80.0	-63.0	30.0	-74.03085835570865
The Bahamas				2020-04-01	-65.0	-38.0	-50.0	-81.0	-62.0	32.0	-79.31143877687441
The Bahamas				2020-04-02	-64.0	-33.0	-46.0	-82.0	-63.0	33.0	-76.47641752499925
The Bahamas				2020-04-03	-62.0	-20.0	-47.0	-81.0	-62.0	32.0	-70.24099698056004
The Bahamas				2020-04-04	-97.0	-98.0	-83.0	-94.0	-81.0	38.0	-145.66450300470993
The Bahamas				2020-04-05	-96.0	-97.0	-83.0	-96.0	-76.0	29.0	-142.03358082483172
The Bahamas				2020-04-06	-50.0	-13.0	-41.0	-85.0	-63.0	28.0	-60.94168239529743
The Bahamas				2020-04-07	-47.0	-2.0	-35.0	-79.0	-64.0	25.0	-50.00544872372759
The Bahamas				2020-04-08	-49.0	0.0	-30.0	-83.0	-63.0	25.0	-49.73829342529151
The Bahamas				2020-04-09	-89.0	-54.0	-72.0	-92.0	-82.0	44.0	-122.1618856119125
The Bahamas				2020-04-10	-97.0	-97.0	-82.0	-96.0	-89.0	51.0	-151.63657613855085
The Bahamas				2020-04-11	-97.0	-97.0	-84.0	-95.0	-79.0	38.0	-145.3760473813393
The Bahamas				2020-04-12	-96.0	-96.0	-83.0	-100.0	-76.0	29.0	-143.64218223804085
The Bahamas				2020-04-13	-96.0	-97.0	-82.0	-95.0	-89.0	47.0	-149.9177236832739
The Bahamas				2020-04-14	-41.0	-9.0	-34.0	-81.0	-60.0	24.0	-48.15721771435524
The Bahamas				2020-04-15	-51.0	-15.0	-40.0	-82.0	-60.0	28.0	-58.98221101804728
The Bahamas				2020-04-16	-53.0	-15.0	-39.0	-83.0	-60.0	29.0	-60.2315554216709
The Bahamas				2020-04-17	-53.0	-9.0	-38.0	-84.0	-59.0	30.0	-57.95535823948591
The Bahamas				2020-04-18	-93.0	-66.0	-78.0	-94.0	-74.0	35.0	-126.83102748978594
The Bahamas				2020-04-19	-96.0	-96.0	-82.0	-96.0	-74.0	28.0	-140.23348478659366
The Bahamas				2020-04-20	-55.0	-21.0	-39.0	-85.0	-57.0	29.0	-63.04308791309964
The Bahamas				2020-04-21	-54.0	-23.0	-43.0	-82.0	-58.0	28.0	-63.696041793615166
The Bahamas				2020-04-22	-52.0	-23.0	-37.0	-83.0	-57.0	28.0	-60.24909985039401
The Bahamas				2020-04-23	-58.0	-23.0	-36.0	-84.0	-57.0	30.0	-63.673680471392416
The Bahamas				2020-04-24	-49.0	-9.0	-32.0	-83.0	-56.0	28.0	-51.32005399770474
The Bahamas				2020-04-25	-94.0	-71.0	-76.0	-95.0	-75.0	35.0	-129.15831805372852
The Bahamas				2020-04-26	-95.0	-97.0	-77.0	-96.0	-75.0	27.0	-138.22946462119285
The Bahamas				2020-04-27	-51.0	-17.0	-27.0	-83.0	-55.0	27.0	-52.42033252119261
The Bahamas				2020-04-28	-48.0	-15.0	-31.0	-80.0	-56.0	22.0	-49.94230944339856
The Bahamas				2020-04-29	-46.0	-17.0	-33.0	-80.0	-54.0	26.0	-50.3709570233931
The Bahamas				2020-04-30	-52.0	-17.0	-31.0	-82.0	-56.0	28.0	-54.71280830996398
The Bahamas				2020-05-01	-44.0	-4.0	-26.0	-82.0	-52.0	25.0	-41.82560514812073
The Bahamas				2020-05-02	-93.0	-66.0	-75.0	-93.0	-74.0	35.0	-125.08257354640841
The Bahamas				2020-05-03	-95.0	-97.0	-80.0	-96.0	-75.0	28.0	-139.6707321031814
The Bahamas				2020-05-04	-41.0	-12.0	-20.0	-81.0	-49.0	23.0	-38.49620391009699
The Bahamas				2020-05-05	-43.0	-16.0	-23.0	-74.0	-49.0	24.0	-38.90836915541155
The Bahamas				2020-05-06	-41.0	-15.0	-26.0	-77.0	-48.0	25.0	-40.04863125212871
Botswana				2020-02-15	0.0	-8.0	-5.0	-16.0	7.0	1.0	49.19965400408503
Botswana				2020-02-16	-5.0	-6.0	-5.0	-11.0	5.0	2.0	48.83079626583027
Botswana				2020-02-17	-10.0	-13.0	-9.0	-13.0	8.0	0.0	42.861227763381656
Botswana				2020-02-18	-7.0	-11.0	-4.0	-12.0	8.0	0.0	47.645061989564226
Botswana				2020-02-19	1.0	-4.0	-1.0	-6.0	9.0	-1.0	58.89099573907857
Botswana				2020-02-20	7.0	4.0	-3.0	4.0	9.0	0.0	68.5647452350834
Botswana				2020-02-21	9.0	11.0	0.0	10.0	10.0	-2.0	77.00459146882201
Botswana				2020-02-22	10.0	7.0	-2.0	-2.0	10.0	0.0	69.01566634739419
Botswana				2020-02-23	4.0	-2.0	-3.0	1.0	7.0	1.0	62.465236128987556
Botswana				2020-02-24	-5.0	-10.0	-8.0	-6.0	4.0	0.0	48.55978070213555
Botswana				2020-02-25	1.0	-5.0	-7.0	-10.0	6.0	0.0	52.61027682935609
Botswana				2020-02-26	-1.0	-4.0	-8.0	0.0	6.0	-2.0	56.80980846217182
Botswana				2020-02-27	7.0	3.0	-6.0	-1.0	4.0	-1.0	62.571209613266824
Botswana				2020-02-28	13.0	10.0	-5.0	12.0	3.0	-3.0	74.74689940084806
Botswana				2020-02-29	14.0	11.0	-2.0	5.0	1.0	-3.0	72.57841382962356
Botswana				2020-03-01	11.0	10.0	-1.0	8.0	4.0	-1.0	73.52717834081975
Botswana				2020-03-02	3.0	-1.0	-9.0	2.0	3.0	-1.0	58.96246473707554
Botswana				2020-03-03	8.0	1.0	-1.0	6.0	9.0	-1.0	70.01149722235361
Botswana				2020-03-04	2.0	-4.0	-4.0	-6.0	8.0	0.0	57.524411764058335
Botswana				2020-03-05	3.0	-3.0	-4.0	-1.0	9.0	0.0	61.246430260043454
Botswana				2020-03-06	4.0	1.0	-1.0	2.0	10.0	-1.0	66.48284385342576
Botswana				2020-03-07	8.0	-3.0	0.0	-4.0	8.0	-1.0	63.70475143837429
Botswana				2020-03-08	0.0	-2.0	-3.0	-6.0	11.0	2.0	58.55454307847465
Botswana				2020-03-09	-6.0	-11.0	-6.0	-8.0	9.0	0.0	49.68717546599117
Botswana				2020-03-10	-6.0	-12.0	-4.0	-14.0	7.0	1.0	46.20628107260543
Botswana				2020-03-11	-6.0	-13.0	-9.0	-16.0	6.0	0.0	42.53717996743749
Botswana				2020-03-12	-7.0	-14.0	-12.0	-12.0	7.0	2.0	42.44712366757524
Botswana				2020-03-13	-6.0	-4.0	-13.0	-9.0	7.0	0.0	47.870542081058545
Botswana				2020-03-14	-7.0	-12.0	-11.0	-18.0	6.0	1.0	40.388485322556654
Botswana				2020-03-15	-6.0	-11.0	-8.0	-17.0	4.0	3.0	41.77373178713186
Botswana				2020-03-16	-17.0	-18.0	-18.0	-22.0	3.0	1.0	27.134772507147158
Botswana				2020-03-17	-15.0	-17.0	-14.0	-21.0	3.0	3.0	30.28456933035559
Botswana				2020-03-18	-11.0	-14.0	-16.0	-20.0	3.0	4.0	32.79815876617139
Botswana				2020-03-19	-9.0	-7.0	-13.0	-17.0	5.0	3.0	40.00906758563142
Botswana				2020-03-20	2.0	9.0	-4.0	-6.0	9.0	1.0	62.32778118075936
Botswana				2020-03-21	1.0	8.0	5.0	-8.0	6.0	4.0	62.456106609869586
Botswana				2020-03-22	-13.0	1.0	-3.0	-20.0	2.0	10.0	41.000538024706884
Botswana				2020-03-23	-9.0	-2.0	-6.0	-16.0	-4.0	5.0	41.014005938183914
Botswana				2020-03-24	-3.0	7.0	-3.0	-11.0	-7.0	6.0	49.41651549955889
Botswana				2020-03-25	3.0	13.0	2.0	-4.0	-8.0	6.0	59.61454240758263
Botswana				2020-03-26	12.0	29.0	1.0	2.0	-9.0	7.0	71.62695829823836
Botswana				2020-03-27	11.0	35.0	5.0	3.0	-6.0	7.0	76.67297469279764
Botswana				2020-03-28	-2.0	8.0	5.0	-4.0	-1.0	9.0	59.043606546938555
Botswana				2020-03-29	-12.0	-2.0	7.0	-20.0	-3.0	13.0	41.97559443377495
Botswana				2020-03-30	-5.0	-4.0	2.0	-14.0	-16.0	10.0	40.64562114910375
Botswana				2020-03-31	3.0	10.0	1.0	-15.0	-19.0	11.0	47.1818119776151
Botswana				2020-04-01	0.0	7.0	-3.0	-22.0	-24.0	9.0	37.77533667872554
Botswana				2020-04-02	1.0	11.0	-1.0	-26.0	-31.0	10.0	35.40997334195466
Botswana				2020-04-03	-77.0	-67.0	-28.0	-80.0	-68.0	42.0	-90.11561748798907
Botswana				2020-04-04	-74.0	-66.0	-31.0	-80.0	-48.0	33.0	-79.41547195314594
Botswana				2020-04-05	-74.0	-66.0	-28.0	-81.0	-36.0	34.0	-73.74812470872885
Botswana				2020-04-06	-69.0	-59.0	-26.0	-77.0	-67.0	40.0	-80.2252054946903
Botswana				2020-04-07	-70.0	-61.0	-26.0	-80.0	-69.0	41.0	-83.92456453893486
Botswana				2020-04-08	-71.0	-65.0	-31.0	-80.0	-70.0	41.0	-88.34763235694109
Botswana				2020-04-09	-70.0	-60.0	-33.0	-79.0	-70.0	43.0	-86.80920410757443
Botswana				2020-04-10	-78.0	-67.0	-32.0	-84.0	-81.0	52.0	-101.5833061174709
Botswana				2020-04-11	-73.0	-63.0	-32.0	-81.0	-52.0	35.0	-80.8330479451595
Botswana				2020-04-12	-71.0	-64.0	-31.0	-80.0	-37.0	34.0	-72.74390136989024
Botswana				2020-04-13	-76.0	-68.0	-32.0	-83.0	-83.0	47.0	-100.38148362626318
Botswana				2020-04-14	-64.0	-53.0	-26.0	-77.0	-67.0	39.0	-75.44600893116873
Botswana				2020-04-15	-66.0	-54.0	-27.0	-78.0	-67.0	41.0	-78.0680718929615
Botswana				2020-04-16	-63.0	-53.0	-2.0	-74.0	-64.0	35.0	-61.408537442852705
Botswana				2020-04-17	-65.0	-48.0	-30.0	-75.0	-63.0	41.0	-73.55919728279073
Botswana				2020-04-18	-70.0	-58.0	-31.0	-79.0	-42.0	32.0	-71.40187872174457
Botswana				2020-04-19	-72.0	-63.0	-33.0	-80.0	-32.0	33.0	-71.43015186380087
Botswana				2020-04-20	-66.0	-54.0	-26.0	-77.0	-65.0	38.0	-75.763640549796
Botswana				2020-04-21	-63.0	-52.0	-25.0	-77.0	-65.0	38.0	-73.1477805196156
Botswana				2020-04-22	-64.0	-52.0	-27.0	-77.0	-65.0	38.0	-74.48495339817994
Botswana				2020-04-23	-62.0	-50.0	-27.0	-76.0	-64.0	39.0	-72.05611066620347
Botswana				2020-04-24	-60.0	-43.0	-24.0	-75.0	-60.0	40.0	-65.34350393328626
Botswana				2020-04-25	-64.0	-48.0	-27.0	-78.0	-39.0	30.0	-61.09963695052967
Botswana				2020-04-26	-67.0	-56.0	-26.0	-81.0	-27.0	32.0	-61.73599105687121
Botswana				2020-04-27	-61.0	-51.0	-21.0	-74.0	-63.0	37.0	-67.62317942036272
Botswana				2020-04-28	-59.0	-48.0	-23.0	-75.0	-64.0	37.0	-67.32638324441636
Botswana				2020-04-29	-55.0	-43.0	-20.0	-72.0	-62.0	36.0	-59.821152335936844
Botswana				2020-04-30	-50.0	-38.0	-18.0	-73.0	-59.0	35.0	-53.773433182434566
Botswana				2020-05-01	-67.0	-51.0	-21.0	-81.0	-76.0	45.0	-81.00771501420287
Botswana				2020-05-02	-61.0	-49.0	-25.0	-77.0	-36.0	30.0	-57.35693086959662
Botswana				2020-05-03	-65.0	-55.0	-27.0	-82.0	-23.0	31.0	-59.421666230062385
Botswana				2020-05-04	-54.0	-46.0	-22.0	-74.0	-59.0	35.0	-60.7417075021393
Botswana				2020-05-05	-57.0	-51.0	-22.0	-76.0	-60.0	36.0	-65.57690322757948
Botswana				2020-05-06	-60.0	-51.0	-27.0	-75.0	-60.0	38.0	-69.0444218733734
Belarus				2020-02-15	10.0	9.0	21.0	11.0	4.0	-1.0	83.37719975295245
Belarus				2020-02-16	1.0	2.0	5.0	3.0	4.0	0.0	65.62303284134222
Belarus				2020-02-17	1.0	2.0	9.0	4.0	5.0	0.0	68.21445590369116
Belarus				2020-02-18	3.0	3.0	2.0	4.0	5.0	0.0	66.62505021075405
Belarus				2020-02-19	6.0	7.0	6.0	6.0	5.0	-1.0	72.36390675154072
Belarus				2020-02-20	10.0	8.0	16.0	8.0	5.0	-1.0	79.88239647085987
Belarus				2020-02-21	9.0	8.0	15.0	8.0	5.0	-1.0	78.96474384492019
Belarus				2020-02-22	12.0	10.0	12.0	9.0	7.0	-2.0	81.42202050691371
Belarus				2020-02-23	7.0	6.0	8.0	6.0	6.0	-1.0	73.77355716764656
Belarus				2020-02-24	0.0	0.0	1.0	3.0	6.0	0.0	63.59177453261153
Belarus				2020-02-25	2.0	3.0	-4.0	3.0	6.0	0.0	63.54335200253427
Belarus				2020-02-26	5.0	7.0	9.0	7.0	7.0	-1.0	74.46112605429676
Belarus				2020-02-27	1.0	2.0	4.0	4.0	6.0	-1.0	66.72301023102928
Belarus				2020-02-28	0.0	6.0	8.0	6.0	6.0	-1.0	70.28663055444119
Belarus				2020-02-29	1.0	6.0	14.0	4.0	5.0	0.0	71.7159424820356
Belarus				2020-03-01	-4.0	1.0	9.0	0.0	5.0	0.0	63.41324996629623
Belarus				2020-03-02	-1.0	1.0	6.0	3.0	7.0	0.0	65.9656636175718
Belarus				2020-03-03	5.0	6.0	12.0	5.0	7.0	-1.0	74.38892911235821
Belarus				2020-03-04	5.0	7.0	5.0	6.0	7.0	-1.0	72.29315185829456
Belarus				2020-03-05	8.0	9.0	9.0	6.0	7.0	-1.0	76.1675726463489
Belarus				2020-03-06	11.0	11.0	15.0	10.0	8.0	-1.0	83.26405554801369
Belarus				2020-03-07	17.0	20.0	21.0	12.0	2.0	-2.0	90.55051315994062
Belarus				2020-03-08	12.0	20.0	34.0	19.0	4.0	-4.0	98.15517805693375
Belarus				2020-03-09	1.0	2.0	9.0	5.0	5.0	0.0	68.70434908919479
Belarus				2020-03-10	6.0	6.0	11.0	6.0	7.0	-1.0	74.95743441855222
Belarus				2020-03-11	1.0	4.0	-1.0	3.0	7.0	0.0	65.07820058224523
Belarus				2020-03-12	0.0	0.0	3.0	1.0	7.0	-1.0	64.05718425731496
Belarus				2020-03-13	2.0	8.0	12.0	3.0	5.0	-1.0	71.76979054632291
Belarus				2020-03-14	-6.0	0.0	-11.0	-8.0	2.0	1.0	48.30341003118418
Belarus				2020-03-15	-1.0	5.0	9.0	-2.0	5.0	0.0	65.33174603045535
Belarus				2020-03-16	-1.0	6.0	7.0	0.0	4.0	1.0	65.2173076345572
Belarus				2020-03-17	-2.0	7.0	6.0	-3.0	3.0	1.0	62.7574979145652
Belarus				2020-03-18	-1.0	10.0	17.0	0.0	2.0	1.0	69.9694977433313
Belarus				2020-03-19	-4.0	5.0	11.0	-4.0	1.0	1.0	61.82010085525062
Belarus				2020-03-20	-2.0	12.0	23.0	-1.0	1.0	1.0	71.77708749152433
Belarus				2020-03-21	-11.0	5.0	-2.0	-12.0	-1.0	1.0	48.1133677412025
Belarus				2020-03-22	-16.0	-1.0	-9.0	-18.0	1.0	2.0	38.30506802898031
Belarus				2020-03-23	-8.0	3.0	2.0	-9.0	-2.0	3.0	51.26472045597055
Belarus				2020-03-24	-5.0	5.0	6.0	-7.0	-2.0	3.0	56.11892761503205
Belarus				2020-03-25	-2.0	12.0	17.0	-2.0	-3.0	2.0	66.8935706007712
Belarus				2020-03-26	-3.0	8.0	29.0	-3.0	-4.0	2.0	69.11245389188034
Belarus				2020-03-27	-7.0	10.0	33.0	-3.0	-5.0	2.0	69.07649920038257
Belarus				2020-03-28	-13.0	7.0	55.0	-3.0	-4.0	-2.0	75.41851229462367
Belarus				2020-03-29	-14.0	5.0	41.0	-7.0	3.0	-2.0	69.349723049366
Belarus				2020-03-30	-18.0	-2.0	-9.0	-17.0	-14.0	6.0	30.36516524738862
Belarus				2020-03-31	-15.0	2.0	-3.0	-14.0	-14.0	6.0	37.25024875481364
Belarus				2020-04-01	-22.0	-1.0	-14.0	-20.0	-17.0	7.0	23.70327294014478
Belarus				2020-04-02	-25.0	-4.0	-7.0	-21.0	-19.0	8.0	22.573105959844565
Belarus				2020-04-03	-30.0	-7.0	-8.0	-24.0	-20.0	10.0	16.351467983142065
Belarus				2020-04-04	-33.0	-5.0	-3.0	-20.0	43.0	1.0	47.93782662282305
Belarus				2020-04-05	-30.0	-4.0	19.0	-25.0	-9.0	3.0	34.17842020353634
Belarus				2020-04-06	-22.0	-2.0	23.0	-18.0	-22.0	7.0	37.73709299772477
Belarus				2020-04-07	-16.0	4.0	35.0	-16.0	-23.0	7.0	48.42229574660302
Belarus				2020-04-08	-20.0	0.0	24.0	-18.0	-24.0	7.0	39.00792292189656
Belarus				2020-04-09	-23.0	-4.0	19.0	-21.0	-25.0	7.0	32.11891080074941
Belarus				2020-04-10	-22.0	0.0	7.0	-23.0	-26.0	9.0	27.218036772206744
Belarus				2020-04-11	-31.0	-7.0	5.0	-27.0	-22.0	4.0	20.08676194943052
Belarus				2020-04-12	-30.0	-5.0	24.0	-27.0	-12.0	3.0	33.674917167806754
Belarus				2020-04-13	-24.0	-9.0	5.0	-25.0	-25.0	8.0	21.85035878053386
Belarus				2020-04-14	-22.0	-7.0	-7.0	-26.0	-25.0	9.0	17.8417232436606
Belarus				2020-04-15	-25.0	-6.0	-18.0	-28.0	-26.0	10.0	10.497632712181076
Belarus				2020-04-16	-24.0	-5.0	-9.0	-28.0	-26.0	10.0	15.122418687923245
Belarus				2020-04-17	-21.0	5.0	-3.0	-26.0	-27.0	10.0	23.199988116329635
Belarus				2020-04-18	-30.0	1.0	-4.0	-29.0	-25.0	7.0	16.818729537174846
Belarus				2020-04-19	-51.0	-28.0	-2.0	-39.0	-25.0	5.0	-7.514696739352269
Belarus				2020-04-20	-26.0	-14.0	0.0	-27.0	-22.0	9.0	17.109489630672602
Belarus				2020-04-21	-20.0	-7.0	6.0	-23.0	-20.0	8.0	28.061381886770352
Belarus				2020-04-22	-18.0	-3.0	21.0	-20.0	-19.0	6.0	39.01287760907806
Belarus				2020-04-23	-18.0	-5.0	28.0	-19.0	-20.0	6.0	41.31402103899683
Belarus				2020-04-24	-20.0	-1.0	24.0	-19.0	-20.0	6.0	40.04356059708932
Belarus				2020-04-25	-28.0	-5.0	17.0	-20.0	4.0	-1.0	42.669801202596226
Belarus				2020-04-26	-24.0	-2.0	40.0	-24.0	-9.0	0.0	47.71709576400214
Belarus				2020-04-27	-24.0	-6.0	49.0	-39.0	-70.0	13.0	14.534926679206086
Belarus				2020-04-28	-30.0	-9.0	53.0	-38.0	-77.0	13.0	9.697050584474699
Belarus				2020-04-29	-22.0	-6.0	5.0	-25.0	-23.0	7.0	24.929141970387956
Belarus				2020-04-30	-16.0	1.0	16.0	-20.0	-25.0	6.0	36.774733209725454
Belarus				2020-05-01	-31.0	-11.0	42.0	-39.0	-66.0	15.0	7.684883670759699
Belarus				2020-05-02	-39.0	-18.0	15.0	-35.0	-30.0	4.0	9.12948445749537
Belarus				2020-05-03	-26.0	-5.0	56.0	-19.0	-6.0	-2.0	56.46546704773799
Belarus				2020-05-04	-20.0	-6.0	23.0	-22.0	-18.0	5.0	37.429108600735525
Belarus				2020-05-05	-19.0	-5.0	8.0	-23.0	-19.0	6.0	30.889359737521197
Belarus				2020-05-06	-22.0	-4.0	-4.0	-24.0	-19.0	7.0	24.03909100526742
Belize				2020-02-15	10.0	4.0	18.0	19.0	4.0	-2.0	84.46563455919545
Belize				2020-02-16	8.0	1.0	11.0	16.0	1.0	-2.0	76.7397879022258
Belize				2020-02-17	3.0	-2.0	5.0	7.0	0.0	0.0	65.48118954937844
Belize				2020-02-18	4.0	-1.0	13.0	5.0	0.0	0.0	68.70666890148877
Belize				2020-02-19	0.0	-5.0	7.0	4.0	3.0	0.0	63.57358599079624
Belize				2020-02-20	3.0	1.0	30.0	10.0	-12.0	3.0	72.8622828394163
Belize				2020-02-21	0.0	-2.0	7.0	2.0	3.0	0.0	63.64671360620489
Belize				2020-02-22	0.0	1.0	10.0	10.0	2.0	0.0	69.45388496817678
Belize				2020-02-23	5.0	1.0	18.0	18.0	1.0	-1.0	78.97911219754582
Belize				2020-02-24	3.0	-1.0	3.0	5.0	1.0	1.0	64.25407614415944
Belize				2020-02-25	1.0	0.0	9.0	10.0	2.0	0.0	69.18152576006189
Belize				2020-02-26	1.0	-1.0	-1.0	7.0	3.0	0.0	63.589121214846074
Belize				2020-02-27	0.0	5.0	-2.0	8.0	0.0	1.0	63.81413642408685
Belize				2020-02-28	8.0	3.0	8.0	9.0	2.0	-1.0	72.99465964566942
Belize				2020-02-29	6.0	7.0	28.0	19.0	5.0	-2.0	88.14467044494437
Belize				2020-03-01	4.0	3.0	3.0	16.0	0.0	-1.0	71.48688345511768
Belize				2020-03-02	8.0	1.0	12.0	9.0	2.0	0.0	73.78809127444285
Belize				2020-03-03	1.0	0.0	2.0	4.0	2.0	0.0	63.30552487866774
Belize				2020-03-04	1.0	1.0	10.0	9.0	4.0	1.0	70.12631516456719
Belize				2020-03-05	4.0	7.0	17.0	12.0	2.0	0.0	77.46867057364848
Belize				2020-03-06	0.0	2.0	20.0	4.0	-1.0	0.0	69.79035311116661
Belize				2020-03-07	-1.0	3.0	26.0	10.0	-1.0	-1.0	75.28237941954092
Belize				2020-03-08	2.0	4.0	-2.0	2.0	-4.0	0.0	60.00898198761751
Belize				2020-03-09	-21.0	-25.0	10.0	-26.0	-62.0	12.0	2.9384877659250273
Belize				2020-03-10	1.0	7.0	3.0	9.0	3.0	-1.0	69.2374659509088
Belize				2020-03-11	0.0	6.0	10.0	5.0	4.0	0.0	69.60617341737878
Belize				2020-03-12	3.0	25.0	15.0	7.0	1.0	0.0	79.57606681971458
Belize				2020-03-13	5.0	27.0	11.0	3.0	3.0	-1.0	78.66622492825041
Belize				2020-03-14	3.0	22.0	10.0	8.0	4.0	0.0	78.18579135471943
Belize				2020-03-15	-5.0	5.0	2.0	-2.0	-1.0	1.0	57.67917484662741
Belize				2020-03-16	-3.0	9.0	-5.0	-6.0	1.0	1.0	56.030008130785276
Belize				2020-03-17	-9.0	8.0	-10.0	-8.0	-1.0	2.0	48.58325047115113
Belize				2020-03-18	-10.0	6.0	-19.0	-11.0	0.0	3.0	42.378555752325056
Belize				2020-03-19	-10.0	17.0	-3.0	-12.0	-4.0	3.0	50.76787576028695
Belize				2020-03-20	-7.0	31.0	-6.0	-12.0	-3.0	3.0	56.34075959197904
Belize				2020-03-21	-14.0	24.0	-3.0	-11.0	-7.0	5.0	50.08627870689796
Belize				2020-03-22	-38.0	-13.0	-25.0	-27.0	-17.0	7.0	3.4775239440441554
Belize				2020-03-23	-22.0	15.0	-22.0	-29.0	-30.0	11.0	15.317951351533525
Belize				2020-03-24	-42.0	-16.0	-33.0	-54.0	-43.0	17.0	-28.98793533138824
Belize				2020-03-25	-44.0	-11.0	-39.0	-60.0	-45.0	18.0	-34.715428519569485
Belize				2020-03-26	-54.0	-37.0	-38.0	-62.0	-49.0	20.0	-51.441481833656425
Belize				2020-03-27	-53.0	-34.0	-33.0	-64.0	-46.0	21.0	-47.684980706883714
Belize				2020-03-28	-57.0	-40.0	-36.0	-65.0	-42.0	16.0	-50.924463030393234
Belize				2020-03-29	-63.0	-49.0	-38.0	-68.0	-42.0	13.0	-58.83259911894755
Belize				2020-03-30	-47.0	-29.0	-36.0	-62.0	-50.0	20.0	-44.73119295110621
Belize				2020-03-31	-43.0	-20.0	-36.0	-60.0	-50.0	18.0	-38.23472167936201
Belize				2020-04-01	-46.0	-20.0	-38.0	-61.0	-53.0	19.0	-42.51110581321494
Belize				2020-04-02	-67.0	-50.0	-52.0	-75.0	-64.0	26.0	-82.1696982494018
Belize				2020-04-03	-68.0	-47.0	-55.0	-75.0	-62.0	28.0	-82.3919931097105
Belize				2020-04-04	-74.0	-51.0	-56.0	-78.0	-57.0	22.0	-85.46038779753613
Belize				2020-04-05	-76.0	-64.0	-63.0	-82.0	-57.0
Belize				2020-04-06	-66.0	-47.0	-54.0	-77.0	-66.0	27.0	-83.46708322273551
Belize				2020-04-07	-69.0	-48.0	-57.0	-78.0	-69.0	28.0	-88.51395893801836
Belize				2020-04-08	-69.0	-47.0	-60.0	-76.0	-69.0	28.0	-88.4417619960798
Belize				2020-04-09	-62.0	-27.0	-52.0	-71.0	-70.0	27.0	-72.3705230004856
Belize				2020-04-10	-91.0	-92.0	-74.0	-94.0	-87.0
Belize				2020-04-11	-76.0	-50.0	-64.0	-81.0	-68.0
Belize				2020-04-12	-90.0	-94.0	-78.0	-93.0	-71.0
Belize				2020-04-13	-80.0	-68.0	-64.0	-91.0	-84.0
Belize				2020-04-14	-68.0	-44.0	-55.0	-80.0	-71.0	28.0	-87.59958484793361
Belize				2020-04-15	-67.0	-41.0	-57.0	-80.0	-69.0	28.0	-86.04068126075842
Belize				2020-04-16	-68.0	-40.0	-53.0	-79.0	-70.0	28.0	-84.44331697561277
Belize				2020-04-17	-69.0	-41.0	-53.0	-79.0	-68.0	30.0	-84.8109363932687
Belize				2020-04-18	-71.0	-45.0	-54.0	-78.0	-58.0	21.0	-81.26186434174211
Belize				2020-04-19	-91.0	-94.0	-77.0	-94.0	-72.0
Belize				2020-04-20	-63.0	-45.0	-49.0	-80.0	-66.0	26.0	-80.46011501445275
Belize				2020-04-21	-65.0	-42.0	-49.0	-78.0	-67.0	26.0	-79.84712827000655
Belize				2020-04-22	-68.0	-47.0	-54.0	-79.0	-67.0	27.0	-85.86658320671957
Belize				2020-04-23	-69.0	-49.0	-51.0	-81.0	-67.0	26.0	-86.6051771266639
Belize				2020-04-24	-69.0	-47.0	-51.0	-81.0	-64.0	28.0	-84.99830131824216
Belize				2020-04-25	-70.0	-45.0	-49.0	-81.0	-54.0	20.0	-78.25930807231296
Belize				2020-04-26	-73.0	-59.0	-54.0	-82.0	-50.0
Belize				2020-04-27	-53.0	-39.0	-44.0	-68.0	-57.0	23.0	-61.03748384983937
Belize				2020-04-28	-56.0	-35.0	-43.0	-69.0	-58.0	18.0	-60.708283833216186
Belize				2020-04-29	-53.0	-28.0	-45.0	-65.0	-57.0	23.0	-56.126639929094964
Belize				2020-04-30	-48.0	-14.0	-35.0	-58.0	-57.0	20.0	-40.54980446213019
Belize				2020-05-01	-72.0	-55.0	-53.0	-85.0	-75.0	31.0	-97.30514001805157
Belize				2020-05-02	-53.0	-28.0	-41.0	-66.0	-43.0	17.0	-47.91392763055771
Belize				2020-05-03	-68.0	-49.0	-52.0	-74.0	-44.0	14.0	-71.16550809209757
Belize				2020-05-04	-35.0	-27.0	-34.0	-55.0	-46.0	19.0	-31.906866820438854
Belize				2020-05-05	-40.0	-26.0	-36.0	-57.0	-47.0	19.0	-36.288833100812084
Belize				2020-05-06	-40.0	-24.0	-40.0	-55.0	-45.0	19.0	-35.43828734999933
Canada				2020-02-15	4.0	2.0	10.0	3.0	1.0	0.0	67.94468462537027
Canada				2020-02-16	13.0	8.0	41.0	4.0	0.0	-2.0	87.97068955678748
Canada				2020-02-17	-12.0	-15.0	63.0	-28.0	-52.0	11.0	36.60337481949478
Canada				2020-02-18	-1.0	4.0	6.0	-1.0	-1.0	1.0	61.48870720708451
Canada				2020-02-19	1.0	1.0	9.0	0.0	0.0	0.0	63.7866675011376
Canada				2020-02-20	6.0	4.0	14.0	-1.0	1.0	0.0	69.36140029809513
Canada				2020-02-21	2.0	-1.0	10.0	-1.0	-3.0	1.0	62.059430960808214
Canada				2020-02-22	8.0	5.0	28.0	6.0	6.0	-1.0	82.31112326464923
Canada				2020-02-23	10.0	6.0	36.0	5.0	5.0	-1.0	86.10117930923143
Canada				2020-02-24	3.0	2.0	19.0	-1.0	3.0	0.0	70.1095595163562
Canada				2020-02-25	2.0	5.0	9.0	0.0	3.0	0.0	66.95903178871414
Canada				2020-02-26	-2.0	2.0	1.0	-2.0	1.0	1.0	58.54803546022557
Canada				2020-02-27	-8.0	-9.0	-6.0	-5.0	-5.0	4.0	44.20342190816935
Canada				2020-02-28	-1.0	1.0	-5.0	1.0	0.0	1.0	57.22430567915146
Canada				2020-02-29	7.0	7.0	11.0	6.0	7.0	0.0	75.62383139655797
Canada				2020-03-01	10.0	9.0	23.0	6.0	5.0	-1.0	82.1902231970305
Canada				2020-03-02	3.0	3.0	1.0	-2.0	-1.0	1.0	60.542770922912574
Canada				2020-03-03	4.0	6.0	8.0	-2.0	0.0	0.0	65.63661464147738
Canada				2020-03-04	5.0	4.0	11.0	0.0	-1.0	1.0	67.06499589560164
Canada				2020-03-05	7.0	5.0	18.0	-1.0	-2.0	1.0	70.43553168755915
Canada				2020-03-06	1.0	-1.0	6.0	-3.0	-1.0	1.0	59.75032893868091
Canada				2020-03-07	6.0	5.0	17.0	3.0	6.0	0.0	75.04774945852265
Canada				2020-03-08	9.0	7.0	50.0	3.0	4.0	0.0	90.24135983999817
Canada				2020-03-09	4.0	4.0	31.0	-3.0	2.0	1.0	74.75793561730903
Canada				2020-03-10	-1.0	1.0	-2.0	-6.0	1.0	1.0	55.477063004846954
Canada				2020-03-11	3.0	7.0	12.0	-3.0	2.0	1.0	67.34183243054156
Canada				2020-03-12	7.0	27.0	11.0	-6.0	2.0	1.0	74.46458869077219
Canada				2020-03-13	-5.0	35.0	-16.0	-17.0	-6.0	5.0	50.46048115279635
Canada				2020-03-14	-11.0	19.0	-8.0	-19.0	-1.0	5.0	46.34976563374519
Canada				2020-03-15	-12.0	11.0	28.0	-22.0	-5.0	4.0	55.16582342669175
Canada				2020-03-16	-12.0	23.0	15.0	-37.0	-27.0	10.0	36.163202901364365
Canada				2020-03-17	-27.0	13.0	7.0	-45.0	-35.0	14.0	13.787778681327218
Canada				2020-03-18	-33.0	7.0	14.0	-48.0	-40.0	16.0	7.677460900503872
Canada				2020-03-19	-36.0	4.0	18.0	-52.0	-43.0	17.0	3.3956047394721285
Canada				2020-03-20	-44.0	-5.0	-8.0	-54.0	-45.0	20.0	-17.030527050581195
Canada				2020-03-21	-49.0	-12.0	11.0	-49.0	-32.0	13.0	-4.773855160097105
Canada				2020-03-22	-51.0	-21.0	4.0	-54.0	-35.0	11.0	-15.219902712676557
Canada				2020-03-23	-45.0	-13.0	-27.0	-63.0	-51.0	20.0	-35.257046721819954
Canada				2020-03-24	-49.0	-15.0	-10.0	-64.0	-55.0	22.0	-33.368776677191576
Canada				2020-03-25	-53.0	-21.0	1.0	-65.0	-59.0	23.0	-35.2188067394177
Canada				2020-03-26	-54.0	-21.0	-18.0	-68.0	-59.0	25.0	-45.52291691734099
Canada				2020-03-27	-55.0	-21.0	-10.0	-66.0	-59.0	26.0	-41.86780762276623
Canada				2020-03-28	-59.0	-27.0	-30.0	-64.0	-44.0	17.0	-45.38069025811116
Canada				2020-03-29	-59.0	-35.0	-16.0	-66.0	-44.0	14.0	-42.74684355047193
Canada				2020-03-30	-54.0	-27.0	-32.0	-70.0	-60.0	23.0	-54.53985021604264
Canada				2020-03-31	-51.0	-19.0	-13.0	-68.0	-60.0	23.0	-41.28701129477965
Canada				2020-04-01	-52.0	-21.0	-10.0	-68.0	-61.0	24.0	-41.834681158292696
Canada				2020-04-02	-53.0	-23.0	-16.0	-70.0	-61.0	25.0	-46.71437080008799
Canada				2020-04-03	-55.0	-23.0	-33.0	-69.0	-60.0	27.0	-54.294551237715865
Canada				2020-04-04	-57.0	-25.0	-17.0	-63.0	-45.0	17.0	-38.16227525059323
Canada				2020-04-05	-63.0	-45.0	-13.0	-67.0	-46.0	14.0	-48.32731649210826
Canada				2020-04-06	-51.0	-21.0	2.0	-68.0	-60.0	23.0	-35.69615016302054
Canada				2020-04-07	-52.0	-18.0	-1.0	-68.0	-61.0	24.0	-37.006084898255
Canada				2020-04-08	-51.0	-17.0	-3.0	-67.0	-61.0	24.0	-36.50612851588033
Canada				2020-04-09	-44.0	-3.0	-15.0	-68.0	-62.0	24.0	-34.05318838274703
Canada				2020-04-10	-70.0	-43.0	-24.0	-77.0	-81.0	33.0	-78.91809316192415
Canada				2020-04-11	-54.0	-15.0	-22.0	-63.0	-47.0	17.0	-36.102663838411935
Canada				2020-04-12	-74.0	-62.0	-4.0	-67.0	-51.0	14.0	-58.11484724637583
Canada				2020-04-13	-55.0	-29.0	-25.0	-74.0	-69.0	26.0	-59.12201619007485
Canada				2020-04-14	-50.0	-16.0	-11.0	-68.0	-60.0	24.0	-39.079631153914
Canada				2020-04-15	-50.0	-19.0	-14.0	-68.0	-60.0	24.0	-41.391105898203826
Canada				2020-04-16	-49.0	-18.0	-6.0	-68.0	-60.0	25.0	-37.36854689920088
Canada				2020-04-17	-53.0	-22.0	-22.0	-67.0	-59.0	27.0	-46.92935714605538
Canada				2020-04-18	-54.0	-24.0	-3.0	-57.0	-40.0	16.0	-25.204313096227658
Canada				2020-04-19	-60.0	-43.0	-13.0	-64.0	-42.0	14.0	-42.96750169265462
Canada				2020-04-20	-46.0	-19.0	15.0	-65.0	-58.0	22.0	-24.55049834139536
Canada				2020-04-21	-50.0	-22.0	-17.0	-68.0	-58.0	23.0	-42.67297618568553
Canada				2020-04-22	-50.0	-22.0	-22.0	-67.0	-58.0	24.0	-44.463390987419736
Canada				2020-04-23	-49.0	-19.0	-1.0	-66.0	-58.0	24.0	-33.612526137067626
Canada				2020-04-24	-52.0	-22.0	-3.0	-65.0	-57.0	25.0	-36.26824242094212
Canada				2020-04-25	-51.0	-21.0	16.0	-54.0	-39.0	14.0	-12.42757531891162
Canada				2020-04-26	-57.0	-39.0	-6.0	-62.0	-41.0	13.0	-35.546635527647226
Canada				2020-04-27	-45.0	-17.0	14.0	-64.0	-56.0	21.0	-22.25044592078265
Canada				2020-04-28	-46.0	-16.0	14.0	-64.0	-57.0	16.0	-21.907522211066308
Canada				2020-04-29	-46.0	-17.0	6.0	-64.0	-57.0	22.0	-26.71089590555623
Canada				2020-04-30	-47.0	-17.0	-4.0	-65.0	-57.0	23.0	-32.07683071473592
Canada				2020-05-01	-47.0	-16.0	10.0	-61.0	-55.0	23.0	-23.04610537447761
Canada				2020-05-02	-49.0	-18.0	15.0	-52.0	-36.0	14.0	-8.547783868442759
Canada				2020-05-03	-51.0	-32.0	47.0	-54.0	-35.0	11.0	-1.0412164666749681
Canada				2020-05-04	-42.0	-14.0	5.0	-64.0	-54.0	20.0	-22.449212631235326
Canada				2020-05-05	-42.0	-10.0	32.0	-62.0	-54.0	20.0	-8.738494124141475
Canada				2020-05-06	-41.0	-11.0	36.0	-60.0	-54.0	20.0	-5.933465698125929
Switzerland				2020-02-15	-1.0	-1.0	31.0	6.0	-2.0	-1.0	73.59307375908178
Switzerland				2020-02-16	10.0	12.0	30.0	8.0	-2.0	-1.0	84.1954232583987
Switzerland				2020-02-17	-3.0	-4.0	-3.0	-2.0	-1.0	1.0	53.419096370886614
Switzerland				2020-02-18	3.0	1.0	34.0	3.0	-2.0	1.0	75.71101366308655
Switzerland				2020-02-19	-4.0	-4.0	-11.0	-4.0	-3.0	1.0	47.73811787287364
Switzerland				2020-02-20	2.0	-1.0	46.0	5.0	-5.0	0.0	79.43732815973816
Switzerland				2020-02-21	-1.0	-1.0	26.0	1.0	-6.0	1.0	66.98679765482433
Switzerland				2020-02-22	1.0	0.0	57.0	14.0	-1.0	-2.0	90.37313747724818
Switzerland				2020-02-23	14.0	18.0	27.0	13.0	0.0	-1.0	90.33158362682826
Switzerland				2020-02-24	6.0	3.0	74.0	7.0	-3.0	0.0	96.40699414541038
Switzerland				2020-02-25	4.0	6.0	17.0	3.0	-4.0	1.0	69.98526065311553
Switzerland				2020-02-26	-5.0	0.0	-20.0	-5.0	-4.0	2.0	43.77213976519299
Switzerland				2020-02-27	-5.0	1.0	-22.0	-5.0	-5.0	2.0	42.860621722402215
Switzerland				2020-02-28	-1.0	8.0	16.0	-1.0	-4.0	2.0	65.63474172539723
Switzerland				2020-02-29	-6.0	4.0	-14.0	-7.0	-2.0	2.0	47.06212558453335
Switzerland				2020-03-01	3.0	8.0	29.0	2.0	-1.0	1.0	76.00376738244357
Switzerland				2020-03-02	-7.0	-1.0	-24.0	-7.0	-1.0	3.0	40.85467618317755
Switzerland				2020-03-03	-1.0	4.0	7.0	-3.0	0.0	2.0	61.169183230934145
Switzerland				2020-03-04	-3.0	1.0	8.0	-2.0	-1.0	1.0	59.788675793784186
Switzerland				2020-03-05	-11.0	-4.0	-36.0	-11.0	-2.0	3.0	30.391968063644534
Switzerland				2020-03-06	-6.0	1.0	-12.0	-8.0	-2.0	3.0	46.17565219374858
Switzerland				2020-03-07	-4.0	2.0	-3.0	-9.0	-2.0	3.0	50.808677357302194
Switzerland				2020-03-08	6.0	7.0	47.0	3.0	-3.0	0.0	84.52425989775169
Switzerland				2020-03-09	-8.0	-1.0	-17.0	-8.0	0.0	3.0	43.226741259078196
Switzerland				2020-03-10	-10.0	-1.0	-26.0	-10.0	-1.0	4.0	36.86885227735773
Switzerland				2020-03-11	-7.0	2.0	10.0	-6.0	-2.0	3.0	56.23772307798827
Switzerland				2020-03-12	-11.0	8.0	-1.0	-11.0	-4.0	4.0	48.257228394362585
Switzerland				2020-03-13	-13.0	24.0	1.0	-15.0	-6.0	5.0	50.726368215043934
Switzerland				2020-03-14	-25.0	12.0	-6.0	-26.0	-7.0	8.0	31.24008794199718
Switzerland				2020-03-15	-27.0	2.0	66.0	-16.0	-13.0	5.0	59.845926925587854
Switzerland				2020-03-16	-17.0	24.0	14.0	-30.0	-20.0	10.0	39.99738647392242
Switzerland				2020-03-17	-57.0	1.0	21.0	-42.0	-33.0	17.0	2.273892189817945
Switzerland				2020-03-18	-62.0	-4.0	22.0	-45.0	-38.0	18.0	-5.3217366805183675
Switzerland				2020-03-19	-65.0	-10.0	19.0	-51.0	-46.0	21.0	-17.05559274730875
Switzerland				2020-03-20	-67.0	-4.0	-11.0	-56.0	-45.0	24.0	-31.105774333361456
Switzerland				2020-03-21	-78.0	-26.0	-29.0	-62.0	-43.0	19.0	-53.036891980542286
Switzerland				2020-03-22	-82.0	-49.0	-40.0	-66.0	-45.0	15.0	-69.792128393445
Switzerland				2020-03-23	-68.0	-20.0	-19.0	-59.0	-46.0	22.0	-42.10332496318681
Switzerland				2020-03-24	-69.0	-19.0	-5.0	-58.0	-49.0	24.0	-37.52306933271738
Switzerland				2020-03-25	-70.0	-19.0	-20.0	-59.0	-49.0	23.0	-44.62119195679116
Switzerland				2020-03-26	-70.0	-18.0	-23.0	-61.0	-50.0	24.0	-47.114723347328365
Switzerland				2020-03-27	-69.0	-13.0	-3.0	-58.0	-49.0	26.0	-34.94361430286547
Switzerland				2020-03-28	-73.0	-19.0	18.0	-53.0	-43.0	17.0	-23.597526821210007
Switzerland				2020-03-29	-81.0	-51.0	-41.0	-68.0	-46.0	15.0	-71.81869416771917
Switzerland				2020-03-30	-71.0	-22.0	-46.0	-62.0	-48.0	23.0	-58.125995574926925
Switzerland				2020-03-31	-84.0	-2.0	1.0	-53.0	-49.0	23.0	-33.87924817537263
Switzerland				2020-04-01	-84.0	-5.0	7.0	-52.0	-48.0	22.0	-31.31899187007568
Switzerland				2020-04-02	-84.0	-3.0	8.0	-53.0	-50.0	23.0	-31.717026602152167
Switzerland				2020-04-03	-79.0	2.0	8.0	-54.0	-48.0	25.0	-27.47991699258966
Switzerland				2020-04-04	-82.0	-5.0	15.0	-51.0	-42.0	17.0	-23.022445098291286
Switzerland				2020-04-05	-76.0	-25.0	42.0	-48.0	-42.0	12.0	-13.342817436557718
Switzerland				2020-04-06	-76.0	-5.0	21.0	-51.0	-47.0	21.0	-20.364600570845283
Switzerland				2020-04-07	-72.0	1.0	42.0	-50.0	-48.0	21.0	-7.389873480478912
Switzerland				2020-04-08	-72.0	9.0	26.0	-51.0	-48.0	20.0	-11.601613353419948
Switzerland				2020-04-09	-70.0	25.0	22.0	-50.0	-50.0	21.0	-7.207599627708261
Switzerland				2020-04-10	-87.0	-75.0	75.0	-61.0	-85.0	34.0	-51.12313224165331
Switzerland				2020-04-11	-77.0	11.0	27.0	-47.0	-41.0	15.0	-7.133563882745251
Switzerland				2020-04-12	-78.0	-30.0	33.0	-49.0	-39.0	11.0	-18.906460963184813
Switzerland				2020-04-13	-86.0	-80.0	83.0	-61.0	-85.0	30.0	-48.29286759490927
Switzerland				2020-04-14	-73.0	-4.0	11.0	-52.0	-47.0	21.0	-23.204327833844918
Switzerland				2020-04-15	-74.0	-14.0	30.0	-49.0	-46.0	20.0	-17.165453548372458
Switzerland				2020-04-16	-72.0	-14.0	30.0	-51.0	-47.0	21.0	-17.755130763210914
Switzerland				2020-04-17	-72.0	-10.0	39.0	-50.0	-46.0	22.0	-11.844927846632112
Switzerland				2020-04-18	-76.0	-14.0	33.0	-46.0	-36.0	15.0	-10.285455696577191
Switzerland				2020-04-19	-74.0	-21.0	36.0	-46.0	-36.0	11.0	-9.756602597251907
Switzerland				2020-04-20	-70.0	-21.0	15.0	-51.0	-43.0	20.0	-23.631966918085908
Switzerland				2020-04-21	-71.0	-15.0	17.0	-50.0	-43.0	20.0	-20.695337627816297
Switzerland				2020-04-22	-70.0	-16.0	46.0	-46.0	-42.0	19.0	-5.81636092471602
Switzerland				2020-04-23	-70.0	-12.0	44.0	-47.0	-43.0	19.0	-6.164858166594513
Switzerland				2020-04-24	-70.0	-4.0	40.0	-46.0	-42.0	21.0	-4.487239943029526
Switzerland				2020-04-25	-74.0	-10.0	27.0	-44.0	-34.0	14.0	-8.393036322658471
Switzerland				2020-04-26	-73.0	-20.0	19.0	-47.0	-34.0	11.0	-15.682338642560625
Switzerland				2020-04-27	-59.0	-7.0	29.0	-40.0	-37.0	16.0	1.294716463477364
Switzerland				2020-04-28	-64.0	-7.0	-25.0	-47.0	-39.0	18.0	-28.49160252427674
Switzerland				2020-04-29	-64.0	-6.0	-4.0	-43.0	-38.0	18.0	-16.947684281992668
Switzerland				2020-04-30	-62.0	-1.0	-42.0	-49.0	-40.0	19.0	-34.107296060902435
Switzerland				2020-05-01	-71.0	-30.0	-25.0	-56.0	-57.0	27.0	-53.72634848080935
Switzerland				2020-05-02	-66.0	-2.0	-34.0	-48.0	-31.0	15.0	-28.062874982887873
Switzerland				2020-05-03	-68.0		41.0	-38.0	-30.0	9.0
Switzerland				2020-05-04	-55.0	-9.0	42.0	-38.0	-35.0	15.0	10.048457411062705
Switzerland				2020-05-05	-60.0	-8.0	-19.0	-46.0	-36.0	18.0	-22.572683059530032
Switzerland				2020-05-06	-59.0	-5.0	19.0	-39.0	-35.0	16.0	-0.861752486961369
Côte d'Ivoire				2020-02-15	3.0	0.0	12.0	3.0	-1.0	-1.0	66.91945909111494
Côte d'Ivoire				2020-02-16	4.0	2.0	4.0	5.0	1.0	0.0	66.40734948062959
Côte d'Ivoire				2020-02-17	1.0	0.0	7.0	2.0	-2.0	1.0	62.54683758128211
Côte d'Ivoire				2020-02-18	2.0	3.0	11.0	1.0	-2.0	1.0	65.286071766008
Côte d'Ivoire				2020-02-19	0.0	0.0	8.0	0.0	-2.0	1.0	61.48843908958449
Côte d'Ivoire				2020-02-20	2.0	1.0	7.0	4.0	-3.0	2.0	63.769572063948274
Côte d'Ivoire				2020-02-21	-1.0	-1.0	7.0	1.0	-3.0	2.0	60.10355272988176
Côte d'Ivoire				2020-02-22	-3.0	-5.0	7.0	-1.0	0.0	0.0	58.359376344292734
Côte d'Ivoire				2020-02-23	1.0	1.0	6.0	6.0	1.0	0.0	65.89091472263205
Côte d'Ivoire				2020-02-24	-3.0	-3.0	3.0	-1.0	2.0	0.0	58.2301357240983
Côte d'Ivoire				2020-02-25	0.0	0.0	10.0	0.0	2.0	0.0	64.20398178433545
Côte d'Ivoire				2020-02-26	-3.0	-2.0	5.0	0.0	3.0	0.0	60.33348961000326
Côte d'Ivoire				2020-02-27	1.0	0.0	5.0	2.0	2.0	0.0	63.58429926553449
Côte d'Ivoire				2020-02-28	-2.0	0.0	7.0	-1.0	2.0	0.0	61.459263094327824
Côte d'Ivoire				2020-02-29	1.0	0.0	10.0	1.0	3.0	-1.0	65.79816293361544
Côte d'Ivoire				2020-03-01	6.0	5.0	10.0	4.0	5.0	-1.0	72.36025873342152
Côte d'Ivoire				2020-03-02	1.0	2.0	9.0	3.0	5.0	0.0	67.72456271818758
Côte d'Ivoire				2020-03-03	4.0	3.0	8.0	6.0	5.0	0.0	70.6200904708242
Côte d'Ivoire				2020-03-04	6.0	5.0	9.0	7.0	4.0	-1.0	72.9869691709609
Côte d'Ivoire				2020-03-05	6.0	5.0	8.0	11.0	3.0	0.0	73.92086606988931
Côte d'Ivoire				2020-03-06	1.0	3.0	11.0	6.0	3.0	-1.0	69.72006310017399
Côte d'Ivoire				2020-03-07	2.0	1.0	9.0	3.0	1.0	-2.0	66.54334174553937
Côte d'Ivoire				2020-03-08	6.0	4.0	9.0	8.0	2.0	-1.0	72.27899329496564
Côte d'Ivoire				2020-03-09	3.0	1.0	10.0	6.0	4.0	-1.0	70.01831380291563
Côte d'Ivoire				2020-03-10	6.0	5.0	13.0	8.0	6.0	-1.0	76.00184109965666
Côte d'Ivoire				2020-03-11	6.0	6.0	11.0	10.0	5.0	-1.0	76.07010942787308
Côte d'Ivoire				2020-03-12	4.0	3.0	7.0	8.0	2.0	0.0	69.91000999016642
Côte d'Ivoire				2020-03-13	-1.0	0.0	5.0	2.0	2.0	0.0	62.58803451890437
Côte d'Ivoire				2020-03-14	-3.0	-7.0	1.0	-4.0	-2.0	0.0	52.82373488172992
Côte d'Ivoire				2020-03-15	1.0	0.0	2.0	1.0	0.0	0.0	60.988947589463386
Côte d'Ivoire				2020-03-16	0.0	3.0	6.0	2.0	3.0	-1.0	65.16475672172129
[truncated: 9,071 more rows]
