# Supplementary material for: Tracking ℛ of COVID-19: A new real-time estimation using the Kalman filter
Source: PLoS One. 2021 Jan 13;16(1):e0244474. doi: 10.1371/journal.pone.0244474 (PMC7806155; doi:10.1371/journal.pone.0244474)
Supplement: S1 File — Replication package for replicating all of the statistical analysis and simulation results provided in the paper. (ZIP) [file pone.0244474.s002.zip › fixed_revisions/derived_data/latex_input/filter_smoother.pgf]

%% Creator: Matplotlib, PGF backend
%%
%% To include the figure in your LaTeX document, write
%%   \input{<filename>.pgf}
%%
%% Make sure the required packages are loaded in your preamble
%%   \usepackage{pgf}
%%
%% and, on pdftex
%%   \usepackage[utf8]{inputenc}\DeclareUnicodeCharacter{2212}{-}
%%
%% or, on luatex and xetex
%%   \usepackage{unicode-math}
%%
%% Figures using additional raster images can only be included by \input if
%% they are in the same directory as the main LaTeX file. For loading figures
%% from other directories you can use the `import` package
%%   \usepackage{import}
%%
%% and then include the figures with
%%   \import{<path to file>}{<filename>.pgf}
%%
%% Matplotlib used the following preamble
%%   \usepackage{fontspec}
%%   \setmainfont{Times New Roman}
%%   \usepackage{unicode-math}
%%   \setmathfont{xits-math.otf}
%%   \usepackage{fontspec}
%%
\begingroup%
\makeatletter%
\begin{pgfpicture}%
\pgfpathrectangle{\pgfpointorigin}{\pgfqpoint{4.458443in}{3.503361in}}%
\pgfusepath{use as bounding box, clip}%
\begin{pgfscope}%
\pgfsetbuttcap%
\pgfsetmiterjoin%
\definecolor{currentfill}{rgb}{1.000000,1.000000,1.000000}%
\pgfsetfillcolor{currentfill}%
\pgfsetlinewidth{0.000000pt}%
\definecolor{currentstroke}{rgb}{1.000000,1.000000,1.000000}%
\pgfsetstrokecolor{currentstroke}%
\pgfsetdash{}{0pt}%
\pgfpathmoveto{\pgfqpoint{0.000000in}{0.000000in}}%
\pgfpathlineto{\pgfqpoint{4.458443in}{0.000000in}}%
\pgfpathlineto{\pgfqpoint{4.458443in}{3.503361in}}%
\pgfpathlineto{\pgfqpoint{0.000000in}{3.503361in}}%
\pgfpathclose%
\pgfusepath{fill}%
\end{pgfscope}%
\begin{pgfscope}%
\pgfsetbuttcap%
\pgfsetmiterjoin%
\definecolor{currentfill}{rgb}{1.000000,1.000000,1.000000}%
\pgfsetfillcolor{currentfill}%
\pgfsetlinewidth{0.000000pt}%
\definecolor{currentstroke}{rgb}{0.000000,0.000000,0.000000}%
\pgfsetstrokecolor{currentstroke}%
\pgfsetstrokeopacity{0.000000}%
\pgfsetdash{}{0pt}%
\pgfpathmoveto{\pgfqpoint{0.473589in}{0.323361in}}%
\pgfpathlineto{\pgfqpoint{4.348589in}{0.323361in}}%
\pgfpathlineto{\pgfqpoint{4.348589in}{3.403361in}}%
\pgfpathlineto{\pgfqpoint{0.473589in}{3.403361in}}%
\pgfpathclose%
\pgfusepath{fill}%
\end{pgfscope}%
\begin{pgfscope}%
\pgfpathrectangle{\pgfqpoint{0.473589in}{0.323361in}}{\pgfqpoint{3.875000in}{3.080000in}}%
\pgfusepath{clip}%
\pgfsetbuttcap%
\pgfsetroundjoin%
\definecolor{currentfill}{rgb}{1.000000,0.000000,0.000000}%
\pgfsetfillcolor{currentfill}%
\pgfsetfillopacity{0.150000}%
\pgfsetlinewidth{1.003750pt}%
\definecolor{currentstroke}{rgb}{1.000000,0.000000,0.000000}%
\pgfsetstrokecolor{currentstroke}%
\pgfsetstrokeopacity{0.150000}%
\pgfsetdash{}{0pt}%
\pgfsys@defobject{currentmarker}{\pgfqpoint{0.649726in}{0.463361in}}{\pgfqpoint{4.172453in}{2.558015in}}{%
\pgfpathmoveto{\pgfqpoint{0.649726in}{2.395514in}}%
\pgfpathlineto{\pgfqpoint{0.649726in}{1.930851in}}%
\pgfpathlineto{\pgfqpoint{0.683598in}{2.022693in}}%
\pgfpathlineto{\pgfqpoint{0.717470in}{2.086989in}}%
\pgfpathlineto{\pgfqpoint{0.751343in}{2.115320in}}%
\pgfpathlineto{\pgfqpoint{0.785215in}{2.114505in}}%
\pgfpathlineto{\pgfqpoint{0.819087in}{2.115831in}}%
\pgfpathlineto{\pgfqpoint{0.852960in}{1.968062in}}%
\pgfpathlineto{\pgfqpoint{0.886832in}{1.885004in}}%
\pgfpathlineto{\pgfqpoint{0.920705in}{1.788899in}}%
\pgfpathlineto{\pgfqpoint{0.954577in}{1.724567in}}%
\pgfpathlineto{\pgfqpoint{0.988449in}{1.676234in}}%
\pgfpathlineto{\pgfqpoint{1.022322in}{1.564415in}}%
\pgfpathlineto{\pgfqpoint{1.056194in}{1.467266in}}%
\pgfpathlineto{\pgfqpoint{1.090066in}{1.371395in}}%
\pgfpathlineto{\pgfqpoint{1.123939in}{1.283374in}}%
\pgfpathlineto{\pgfqpoint{1.157811in}{1.214857in}}%
\pgfpathlineto{\pgfqpoint{1.191684in}{1.151684in}}%
\pgfpathlineto{\pgfqpoint{1.225556in}{1.114051in}}%
\pgfpathlineto{\pgfqpoint{1.259428in}{1.086974in}}%
\pgfpathlineto{\pgfqpoint{1.293301in}{1.082585in}}%
\pgfpathlineto{\pgfqpoint{1.327173in}{1.102945in}}%
\pgfpathlineto{\pgfqpoint{1.361045in}{1.160156in}}%
\pgfpathlineto{\pgfqpoint{1.394918in}{1.049992in}}%
\pgfpathlineto{\pgfqpoint{1.428790in}{0.927482in}}%
\pgfpathlineto{\pgfqpoint{1.462663in}{0.827345in}}%
\pgfpathlineto{\pgfqpoint{1.496535in}{0.746040in}}%
\pgfpathlineto{\pgfqpoint{1.530407in}{0.677714in}}%
\pgfpathlineto{\pgfqpoint{1.564280in}{0.617951in}}%
\pgfpathlineto{\pgfqpoint{1.598152in}{0.578154in}}%
\pgfpathlineto{\pgfqpoint{1.632024in}{0.544683in}}%
\pgfpathlineto{\pgfqpoint{1.665897in}{0.527867in}}%
\pgfpathlineto{\pgfqpoint{1.699769in}{0.499511in}}%
\pgfpathlineto{\pgfqpoint{1.733642in}{0.485614in}}%
\pgfpathlineto{\pgfqpoint{1.767514in}{0.482922in}}%
\pgfpathlineto{\pgfqpoint{1.801386in}{0.475958in}}%
\pgfpathlineto{\pgfqpoint{1.835259in}{0.477383in}}%
\pgfpathlineto{\pgfqpoint{1.869131in}{0.472957in}}%
\pgfpathlineto{\pgfqpoint{1.903004in}{0.468747in}}%
\pgfpathlineto{\pgfqpoint{1.936876in}{0.466225in}}%
\pgfpathlineto{\pgfqpoint{1.970748in}{0.463361in}}%
\pgfpathlineto{\pgfqpoint{2.004621in}{0.463361in}}%
\pgfpathlineto{\pgfqpoint{2.038493in}{0.463361in}}%
\pgfpathlineto{\pgfqpoint{2.072365in}{0.463361in}}%
\pgfpathlineto{\pgfqpoint{2.106238in}{0.463361in}}%
\pgfpathlineto{\pgfqpoint{2.140110in}{0.463361in}}%
\pgfpathlineto{\pgfqpoint{2.173983in}{0.463361in}}%
\pgfpathlineto{\pgfqpoint{2.207855in}{0.463361in}}%
\pgfpathlineto{\pgfqpoint{2.241727in}{0.463361in}}%
\pgfpathlineto{\pgfqpoint{2.275600in}{0.463361in}}%
\pgfpathlineto{\pgfqpoint{2.309472in}{0.463361in}}%
\pgfpathlineto{\pgfqpoint{2.343344in}{0.463361in}}%
\pgfpathlineto{\pgfqpoint{2.377217in}{0.463361in}}%
\pgfpathlineto{\pgfqpoint{2.411089in}{0.463361in}}%
\pgfpathlineto{\pgfqpoint{2.444962in}{0.481831in}}%
\pgfpathlineto{\pgfqpoint{2.478834in}{0.513115in}}%
\pgfpathlineto{\pgfqpoint{2.512706in}{0.556587in}}%
\pgfpathlineto{\pgfqpoint{2.546579in}{0.598852in}}%
\pgfpathlineto{\pgfqpoint{2.580451in}{0.643036in}}%
\pgfpathlineto{\pgfqpoint{2.614323in}{0.673372in}}%
\pgfpathlineto{\pgfqpoint{2.648196in}{0.716725in}}%
\pgfpathlineto{\pgfqpoint{2.682068in}{0.729564in}}%
\pgfpathlineto{\pgfqpoint{2.715941in}{0.750130in}}%
\pgfpathlineto{\pgfqpoint{2.749813in}{0.770284in}}%
\pgfpathlineto{\pgfqpoint{2.783685in}{0.790761in}}%
\pgfpathlineto{\pgfqpoint{2.817558in}{0.798436in}}%
\pgfpathlineto{\pgfqpoint{2.851430in}{0.796503in}}%
\pgfpathlineto{\pgfqpoint{2.885302in}{0.794326in}}%
\pgfpathlineto{\pgfqpoint{2.919175in}{0.778442in}}%
\pgfpathlineto{\pgfqpoint{2.953047in}{0.769174in}}%
\pgfpathlineto{\pgfqpoint{2.986920in}{0.759173in}}%
\pgfpathlineto{\pgfqpoint{3.020792in}{0.750732in}}%
\pgfpathlineto{\pgfqpoint{3.054664in}{0.745805in}}%
\pgfpathlineto{\pgfqpoint{3.088537in}{0.737976in}}%
\pgfpathlineto{\pgfqpoint{3.122409in}{0.747283in}}%
\pgfpathlineto{\pgfqpoint{3.156281in}{0.762452in}}%
\pgfpathlineto{\pgfqpoint{3.190154in}{0.778046in}}%
\pgfpathlineto{\pgfqpoint{3.224026in}{0.798435in}}%
\pgfpathlineto{\pgfqpoint{3.257899in}{0.812679in}}%
\pgfpathlineto{\pgfqpoint{3.291771in}{0.824602in}}%
\pgfpathlineto{\pgfqpoint{3.325643in}{0.840094in}}%
\pgfpathlineto{\pgfqpoint{3.359516in}{0.855521in}}%
\pgfpathlineto{\pgfqpoint{3.393388in}{0.854999in}}%
\pgfpathlineto{\pgfqpoint{3.427260in}{0.854298in}}%
\pgfpathlineto{\pgfqpoint{3.461133in}{0.848439in}}%
\pgfpathlineto{\pgfqpoint{3.495005in}{0.858297in}}%
\pgfpathlineto{\pgfqpoint{3.528878in}{0.881548in}}%
\pgfpathlineto{\pgfqpoint{3.562750in}{0.782526in}}%
\pgfpathlineto{\pgfqpoint{3.596622in}{0.702653in}}%
\pgfpathlineto{\pgfqpoint{3.630495in}{0.637093in}}%
\pgfpathlineto{\pgfqpoint{3.664367in}{0.592709in}}%
\pgfpathlineto{\pgfqpoint{3.698240in}{0.550076in}}%
\pgfpathlineto{\pgfqpoint{3.732112in}{0.522857in}}%
\pgfpathlineto{\pgfqpoint{3.765984in}{0.494948in}}%
\pgfpathlineto{\pgfqpoint{3.799857in}{0.471229in}}%
\pgfpathlineto{\pgfqpoint{3.833729in}{0.463361in}}%
\pgfpathlineto{\pgfqpoint{3.867601in}{0.463361in}}%
\pgfpathlineto{\pgfqpoint{3.901474in}{0.463361in}}%
\pgfpathlineto{\pgfqpoint{3.935346in}{0.463361in}}%
\pgfpathlineto{\pgfqpoint{3.969219in}{0.463361in}}%
\pgfpathlineto{\pgfqpoint{4.003091in}{0.463361in}}%
\pgfpathlineto{\pgfqpoint{4.036963in}{0.463361in}}%
\pgfpathlineto{\pgfqpoint{4.070836in}{0.463361in}}%
\pgfpathlineto{\pgfqpoint{4.104708in}{0.463361in}}%
\pgfpathlineto{\pgfqpoint{4.138580in}{0.463361in}}%
\pgfpathlineto{\pgfqpoint{4.172453in}{0.463361in}}%
\pgfpathlineto{\pgfqpoint{4.172453in}{0.804164in}}%
\pgfpathlineto{\pgfqpoint{4.172453in}{0.804164in}}%
\pgfpathlineto{\pgfqpoint{4.138580in}{0.782343in}}%
\pgfpathlineto{\pgfqpoint{4.104708in}{0.772274in}}%
\pgfpathlineto{\pgfqpoint{4.070836in}{0.767431in}}%
\pgfpathlineto{\pgfqpoint{4.036963in}{0.767677in}}%
\pgfpathlineto{\pgfqpoint{4.003091in}{0.774473in}}%
\pgfpathlineto{\pgfqpoint{3.969219in}{0.787133in}}%
\pgfpathlineto{\pgfqpoint{3.935346in}{0.795240in}}%
\pgfpathlineto{\pgfqpoint{3.901474in}{0.807624in}}%
\pgfpathlineto{\pgfqpoint{3.867601in}{0.811023in}}%
\pgfpathlineto{\pgfqpoint{3.833729in}{0.817593in}}%
\pgfpathlineto{\pgfqpoint{3.799857in}{0.832551in}}%
\pgfpathlineto{\pgfqpoint{3.765984in}{0.851488in}}%
\pgfpathlineto{\pgfqpoint{3.732112in}{0.877542in}}%
\pgfpathlineto{\pgfqpoint{3.698240in}{0.909741in}}%
\pgfpathlineto{\pgfqpoint{3.664367in}{0.947912in}}%
\pgfpathlineto{\pgfqpoint{3.630495in}{0.991577in}}%
\pgfpathlineto{\pgfqpoint{3.596622in}{1.054586in}}%
\pgfpathlineto{\pgfqpoint{3.562750in}{1.141523in}}%
\pgfpathlineto{\pgfqpoint{3.528878in}{1.265105in}}%
\pgfpathlineto{\pgfqpoint{3.495005in}{1.225011in}}%
\pgfpathlineto{\pgfqpoint{3.461133in}{1.209910in}}%
\pgfpathlineto{\pgfqpoint{3.427260in}{1.214584in}}%
\pgfpathlineto{\pgfqpoint{3.393388in}{1.211724in}}%
\pgfpathlineto{\pgfqpoint{3.359516in}{1.216360in}}%
\pgfpathlineto{\pgfqpoint{3.325643in}{1.192445in}}%
\pgfpathlineto{\pgfqpoint{3.291771in}{1.173520in}}%
\pgfpathlineto{\pgfqpoint{3.257899in}{1.164483in}}%
\pgfpathlineto{\pgfqpoint{3.224026in}{1.152264in}}%
\pgfpathlineto{\pgfqpoint{3.190154in}{1.128693in}}%
\pgfpathlineto{\pgfqpoint{3.156281in}{1.113283in}}%
\pgfpathlineto{\pgfqpoint{3.122409in}{1.098494in}}%
\pgfpathlineto{\pgfqpoint{3.088537in}{1.088369in}}%
\pgfpathlineto{\pgfqpoint{3.054664in}{1.096560in}}%
\pgfpathlineto{\pgfqpoint{3.020792in}{1.102746in}}%
\pgfpathlineto{\pgfqpoint{2.986920in}{1.113037in}}%
\pgfpathlineto{\pgfqpoint{2.953047in}{1.119933in}}%
\pgfpathlineto{\pgfqpoint{2.919175in}{1.130717in}}%
\pgfpathlineto{\pgfqpoint{2.885302in}{1.147118in}}%
\pgfpathlineto{\pgfqpoint{2.851430in}{1.154734in}}%
\pgfpathlineto{\pgfqpoint{2.817558in}{1.156669in}}%
\pgfpathlineto{\pgfqpoint{2.783685in}{1.149131in}}%
\pgfpathlineto{\pgfqpoint{2.749813in}{1.123330in}}%
\pgfpathlineto{\pgfqpoint{2.715941in}{1.105901in}}%
\pgfpathlineto{\pgfqpoint{2.682068in}{1.083651in}}%
\pgfpathlineto{\pgfqpoint{2.648196in}{1.068893in}}%
\pgfpathlineto{\pgfqpoint{2.614323in}{1.027074in}}%
\pgfpathlineto{\pgfqpoint{2.580451in}{0.992531in}}%
\pgfpathlineto{\pgfqpoint{2.546579in}{0.947047in}}%
\pgfpathlineto{\pgfqpoint{2.512706in}{0.905706in}}%
\pgfpathlineto{\pgfqpoint{2.478834in}{0.866758in}}%
\pgfpathlineto{\pgfqpoint{2.444962in}{0.835420in}}%
\pgfpathlineto{\pgfqpoint{2.411089in}{0.810950in}}%
\pgfpathlineto{\pgfqpoint{2.377217in}{0.791277in}}%
\pgfpathlineto{\pgfqpoint{2.343344in}{0.773912in}}%
\pgfpathlineto{\pgfqpoint{2.309472in}{0.760275in}}%
\pgfpathlineto{\pgfqpoint{2.275600in}{0.755166in}}%
\pgfpathlineto{\pgfqpoint{2.241727in}{0.752379in}}%
\pgfpathlineto{\pgfqpoint{2.207855in}{0.751694in}}%
\pgfpathlineto{\pgfqpoint{2.173983in}{0.754883in}}%
\pgfpathlineto{\pgfqpoint{2.140110in}{0.760944in}}%
\pgfpathlineto{\pgfqpoint{2.106238in}{0.771112in}}%
\pgfpathlineto{\pgfqpoint{2.072365in}{0.775202in}}%
\pgfpathlineto{\pgfqpoint{2.038493in}{0.784103in}}%
\pgfpathlineto{\pgfqpoint{2.004621in}{0.791976in}}%
\pgfpathlineto{\pgfqpoint{1.970748in}{0.804523in}}%
\pgfpathlineto{\pgfqpoint{1.936876in}{0.817656in}}%
\pgfpathlineto{\pgfqpoint{1.903004in}{0.822550in}}%
\pgfpathlineto{\pgfqpoint{1.869131in}{0.823333in}}%
\pgfpathlineto{\pgfqpoint{1.835259in}{0.828529in}}%
\pgfpathlineto{\pgfqpoint{1.801386in}{0.835150in}}%
\pgfpathlineto{\pgfqpoint{1.767514in}{0.838260in}}%
\pgfpathlineto{\pgfqpoint{1.733642in}{0.843897in}}%
\pgfpathlineto{\pgfqpoint{1.699769in}{0.860592in}}%
\pgfpathlineto{\pgfqpoint{1.665897in}{0.889475in}}%
\pgfpathlineto{\pgfqpoint{1.632024in}{0.908012in}}%
\pgfpathlineto{\pgfqpoint{1.598152in}{0.939301in}}%
\pgfpathlineto{\pgfqpoint{1.564280in}{0.984082in}}%
\pgfpathlineto{\pgfqpoint{1.530407in}{1.039738in}}%
\pgfpathlineto{\pgfqpoint{1.496535in}{1.106820in}}%
\pgfpathlineto{\pgfqpoint{1.462663in}{1.183793in}}%
\pgfpathlineto{\pgfqpoint{1.428790in}{1.281111in}}%
\pgfpathlineto{\pgfqpoint{1.394918in}{1.411385in}}%
\pgfpathlineto{\pgfqpoint{1.361045in}{1.546526in}}%
\pgfpathlineto{\pgfqpoint{1.327173in}{1.453755in}}%
\pgfpathlineto{\pgfqpoint{1.293301in}{1.434236in}}%
\pgfpathlineto{\pgfqpoint{1.259428in}{1.448220in}}%
\pgfpathlineto{\pgfqpoint{1.225556in}{1.473406in}}%
\pgfpathlineto{\pgfqpoint{1.191684in}{1.513596in}}%
\pgfpathlineto{\pgfqpoint{1.157811in}{1.573487in}}%
\pgfpathlineto{\pgfqpoint{1.123939in}{1.640832in}}%
\pgfpathlineto{\pgfqpoint{1.090066in}{1.726767in}}%
\pgfpathlineto{\pgfqpoint{1.056194in}{1.819623in}}%
\pgfpathlineto{\pgfqpoint{1.022322in}{1.915005in}}%
\pgfpathlineto{\pgfqpoint{0.988449in}{2.032632in}}%
\pgfpathlineto{\pgfqpoint{0.954577in}{2.082576in}}%
\pgfpathlineto{\pgfqpoint{0.920705in}{2.150923in}}%
\pgfpathlineto{\pgfqpoint{0.886832in}{2.255788in}}%
\pgfpathlineto{\pgfqpoint{0.852960in}{2.351116in}}%
\pgfpathlineto{\pgfqpoint{0.819087in}{2.558015in}}%
\pgfpathlineto{\pgfqpoint{0.785215in}{2.542424in}}%
\pgfpathlineto{\pgfqpoint{0.751343in}{2.539791in}}%
\pgfpathlineto{\pgfqpoint{0.717470in}{2.512803in}}%
\pgfpathlineto{\pgfqpoint{0.683598in}{2.447447in}}%
\pgfpathlineto{\pgfqpoint{0.649726in}{2.395514in}}%
\pgfpathclose%
\pgfusepath{stroke,fill}%
}%
\begin{pgfscope}%
\pgfsys@transformshift{0.000000in}{0.000000in}%
\pgfsys@useobject{currentmarker}{}%
\end{pgfscope}%
\end{pgfscope}%
\begin{pgfscope}%
\pgfpathrectangle{\pgfqpoint{0.473589in}{0.323361in}}{\pgfqpoint{3.875000in}{3.080000in}}%
\pgfusepath{clip}%
\pgfsetbuttcap%
\pgfsetroundjoin%
\definecolor{currentfill}{rgb}{0.000000,0.000000,1.000000}%
\pgfsetfillcolor{currentfill}%
\pgfsetfillopacity{0.150000}%
\pgfsetlinewidth{1.003750pt}%
\definecolor{currentstroke}{rgb}{0.000000,0.000000,1.000000}%
\pgfsetstrokecolor{currentstroke}%
\pgfsetstrokeopacity{0.150000}%
\pgfsetdash{}{0pt}%
\pgfsys@defobject{currentmarker}{\pgfqpoint{0.649726in}{0.463368in}}{\pgfqpoint{4.172453in}{3.263361in}}{%
\pgfpathmoveto{\pgfqpoint{0.649726in}{1.665864in}}%
\pgfpathlineto{\pgfqpoint{0.649726in}{0.679404in}}%
\pgfpathlineto{\pgfqpoint{0.683598in}{1.406029in}}%
\pgfpathlineto{\pgfqpoint{0.717470in}{1.877259in}}%
\pgfpathlineto{\pgfqpoint{0.751343in}{2.063965in}}%
\pgfpathlineto{\pgfqpoint{0.785215in}{2.074287in}}%
\pgfpathlineto{\pgfqpoint{0.819087in}{2.758995in}}%
\pgfpathlineto{\pgfqpoint{0.852960in}{2.259507in}}%
\pgfpathlineto{\pgfqpoint{0.886832in}{2.196506in}}%
\pgfpathlineto{\pgfqpoint{0.920705in}{1.991740in}}%
\pgfpathlineto{\pgfqpoint{0.954577in}{1.863693in}}%
\pgfpathlineto{\pgfqpoint{0.988449in}{2.021609in}}%
\pgfpathlineto{\pgfqpoint{1.022322in}{1.849312in}}%
\pgfpathlineto{\pgfqpoint{1.056194in}{1.752884in}}%
\pgfpathlineto{\pgfqpoint{1.090066in}{1.626145in}}%
\pgfpathlineto{\pgfqpoint{1.123939in}{1.478357in}}%
\pgfpathlineto{\pgfqpoint{1.157811in}{1.376267in}}%
\pgfpathlineto{\pgfqpoint{1.191684in}{1.249400in}}%
\pgfpathlineto{\pgfqpoint{1.225556in}{1.165497in}}%
\pgfpathlineto{\pgfqpoint{1.259428in}{1.075221in}}%
\pgfpathlineto{\pgfqpoint{1.293301in}{0.983619in}}%
\pgfpathlineto{\pgfqpoint{1.327173in}{0.837198in}}%
\pgfpathlineto{\pgfqpoint{1.361045in}{1.525013in}}%
\pgfpathlineto{\pgfqpoint{1.394918in}{1.421948in}}%
\pgfpathlineto{\pgfqpoint{1.428790in}{1.208550in}}%
\pgfpathlineto{\pgfqpoint{1.462663in}{1.052628in}}%
\pgfpathlineto{\pgfqpoint{1.496535in}{0.932467in}}%
\pgfpathlineto{\pgfqpoint{1.530407in}{0.839883in}}%
\pgfpathlineto{\pgfqpoint{1.564280in}{0.722836in}}%
\pgfpathlineto{\pgfqpoint{1.598152in}{0.639830in}}%
\pgfpathlineto{\pgfqpoint{1.632024in}{0.582918in}}%
\pgfpathlineto{\pgfqpoint{1.665897in}{0.583017in}}%
\pgfpathlineto{\pgfqpoint{1.699769in}{0.527546in}}%
\pgfpathlineto{\pgfqpoint{1.733642in}{0.501870in}}%
\pgfpathlineto{\pgfqpoint{1.767514in}{0.493228in}}%
\pgfpathlineto{\pgfqpoint{1.801386in}{0.485408in}}%
\pgfpathlineto{\pgfqpoint{1.835259in}{0.480984in}}%
\pgfpathlineto{\pgfqpoint{1.869131in}{0.476187in}}%
\pgfpathlineto{\pgfqpoint{1.903004in}{0.475336in}}%
\pgfpathlineto{\pgfqpoint{1.936876in}{0.480718in}}%
\pgfpathlineto{\pgfqpoint{1.970748in}{0.473496in}}%
\pgfpathlineto{\pgfqpoint{2.004621in}{0.468574in}}%
\pgfpathlineto{\pgfqpoint{2.038493in}{0.466354in}}%
\pgfpathlineto{\pgfqpoint{2.072365in}{0.465444in}}%
\pgfpathlineto{\pgfqpoint{2.106238in}{0.464950in}}%
\pgfpathlineto{\pgfqpoint{2.140110in}{0.464268in}}%
\pgfpathlineto{\pgfqpoint{2.173983in}{0.463844in}}%
\pgfpathlineto{\pgfqpoint{2.207855in}{0.463618in}}%
\pgfpathlineto{\pgfqpoint{2.241727in}{0.463508in}}%
\pgfpathlineto{\pgfqpoint{2.275600in}{0.463456in}}%
\pgfpathlineto{\pgfqpoint{2.309472in}{0.463417in}}%
\pgfpathlineto{\pgfqpoint{2.343344in}{0.463393in}}%
\pgfpathlineto{\pgfqpoint{2.377217in}{0.463383in}}%
\pgfpathlineto{\pgfqpoint{2.411089in}{0.463374in}}%
\pgfpathlineto{\pgfqpoint{2.444962in}{0.463371in}}%
\pgfpathlineto{\pgfqpoint{2.478834in}{0.463368in}}%
\pgfpathlineto{\pgfqpoint{2.512706in}{0.463371in}}%
\pgfpathlineto{\pgfqpoint{2.546579in}{0.463387in}}%
\pgfpathlineto{\pgfqpoint{2.580451in}{0.470251in}}%
\pgfpathlineto{\pgfqpoint{2.614323in}{0.479753in}}%
\pgfpathlineto{\pgfqpoint{2.648196in}{0.593658in}}%
\pgfpathlineto{\pgfqpoint{2.682068in}{0.588307in}}%
\pgfpathlineto{\pgfqpoint{2.715941in}{0.629021in}}%
\pgfpathlineto{\pgfqpoint{2.749813in}{0.629738in}}%
\pgfpathlineto{\pgfqpoint{2.783685in}{0.704276in}}%
\pgfpathlineto{\pgfqpoint{2.817558in}{0.745415in}}%
\pgfpathlineto{\pgfqpoint{2.851430in}{0.756031in}}%
\pgfpathlineto{\pgfqpoint{2.885302in}{0.790044in}}%
\pgfpathlineto{\pgfqpoint{2.919175in}{0.753822in}}%
\pgfpathlineto{\pgfqpoint{2.953047in}{0.736344in}}%
\pgfpathlineto{\pgfqpoint{2.986920in}{0.727046in}}%
\pgfpathlineto{\pgfqpoint{3.020792in}{0.707739in}}%
\pgfpathlineto{\pgfqpoint{3.054664in}{0.707254in}}%
\pgfpathlineto{\pgfqpoint{3.088537in}{0.643763in}}%
\pgfpathlineto{\pgfqpoint{3.122409in}{0.640908in}}%
\pgfpathlineto{\pgfqpoint{3.156281in}{0.648405in}}%
\pgfpathlineto{\pgfqpoint{3.190154in}{0.640406in}}%
\pgfpathlineto{\pgfqpoint{3.224026in}{0.702559in}}%
\pgfpathlineto{\pgfqpoint{3.257899in}{0.716400in}}%
\pgfpathlineto{\pgfqpoint{3.291771in}{0.701046in}}%
\pgfpathlineto{\pgfqpoint{3.325643in}{0.718044in}}%
\pgfpathlineto{\pgfqpoint{3.359516in}{0.810373in}}%
\pgfpathlineto{\pgfqpoint{3.393388in}{0.799985in}}%
\pgfpathlineto{\pgfqpoint{3.427260in}{0.814172in}}%
\pgfpathlineto{\pgfqpoint{3.461133in}{0.756839in}}%
\pgfpathlineto{\pgfqpoint{3.495005in}{0.712996in}}%
\pgfpathlineto{\pgfqpoint{3.528878in}{1.207927in}}%
\pgfpathlineto{\pgfqpoint{3.562750in}{1.010569in}}%
\pgfpathlineto{\pgfqpoint{3.596622in}{0.854497in}}%
\pgfpathlineto{\pgfqpoint{3.630495in}{0.730837in}}%
\pgfpathlineto{\pgfqpoint{3.664367in}{0.676572in}}%
\pgfpathlineto{\pgfqpoint{3.698240in}{0.605517in}}%
\pgfpathlineto{\pgfqpoint{3.732112in}{0.559003in}}%
\pgfpathlineto{\pgfqpoint{3.765984in}{0.527491in}}%
\pgfpathlineto{\pgfqpoint{3.799857in}{0.501731in}}%
\pgfpathlineto{\pgfqpoint{3.833729in}{0.481476in}}%
\pgfpathlineto{\pgfqpoint{3.867601in}{0.473230in}}%
\pgfpathlineto{\pgfqpoint{3.901474in}{0.479096in}}%
\pgfpathlineto{\pgfqpoint{3.935346in}{0.470595in}}%
\pgfpathlineto{\pgfqpoint{3.969219in}{0.470748in}}%
\pgfpathlineto{\pgfqpoint{4.003091in}{0.466527in}}%
\pgfpathlineto{\pgfqpoint{4.036963in}{0.464396in}}%
\pgfpathlineto{\pgfqpoint{4.070836in}{0.464108in}}%
\pgfpathlineto{\pgfqpoint{4.104708in}{0.463711in}}%
\pgfpathlineto{\pgfqpoint{4.138580in}{0.463541in}}%
\pgfpathlineto{\pgfqpoint{4.172453in}{0.463469in}}%
\pgfpathlineto{\pgfqpoint{4.172453in}{0.804428in}}%
\pgfpathlineto{\pgfqpoint{4.172453in}{0.804428in}}%
\pgfpathlineto{\pgfqpoint{4.138580in}{0.809854in}}%
\pgfpathlineto{\pgfqpoint{4.104708in}{0.819658in}}%
\pgfpathlineto{\pgfqpoint{4.070836in}{0.834888in}}%
\pgfpathlineto{\pgfqpoint{4.036963in}{0.831797in}}%
\pgfpathlineto{\pgfqpoint{4.003091in}{0.868427in}}%
\pgfpathlineto{\pgfqpoint{3.969219in}{0.897828in}}%
\pgfpathlineto{\pgfqpoint{3.935346in}{0.886829in}}%
\pgfpathlineto{\pgfqpoint{3.901474in}{0.919959in}}%
\pgfpathlineto{\pgfqpoint{3.867601in}{0.879628in}}%
\pgfpathlineto{\pgfqpoint{3.833729in}{0.904084in}}%
\pgfpathlineto{\pgfqpoint{3.799857in}{0.949390in}}%
\pgfpathlineto{\pgfqpoint{3.765984in}{0.987218in}}%
\pgfpathlineto{\pgfqpoint{3.732112in}{1.025222in}}%
\pgfpathlineto{\pgfqpoint{3.698240in}{1.076246in}}%
\pgfpathlineto{\pgfqpoint{3.664367in}{1.149264in}}%
\pgfpathlineto{\pgfqpoint{3.630495in}{1.203681in}}%
\pgfpathlineto{\pgfqpoint{3.596622in}{1.327428in}}%
\pgfpathlineto{\pgfqpoint{3.562750in}{1.483500in}}%
\pgfpathlineto{\pgfqpoint{3.528878in}{1.680858in}}%
\pgfpathlineto{\pgfqpoint{3.495005in}{1.185927in}}%
\pgfpathlineto{\pgfqpoint{3.461133in}{1.229770in}}%
\pgfpathlineto{\pgfqpoint{3.427260in}{1.287103in}}%
\pgfpathlineto{\pgfqpoint{3.393388in}{1.272917in}}%
\pgfpathlineto{\pgfqpoint{3.359516in}{1.283304in}}%
\pgfpathlineto{\pgfqpoint{3.325643in}{1.190976in}}%
\pgfpathlineto{\pgfqpoint{3.291771in}{1.173977in}}%
\pgfpathlineto{\pgfqpoint{3.257899in}{1.189331in}}%
\pgfpathlineto{\pgfqpoint{3.224026in}{1.175490in}}%
\pgfpathlineto{\pgfqpoint{3.190154in}{1.113338in}}%
\pgfpathlineto{\pgfqpoint{3.156281in}{1.121336in}}%
\pgfpathlineto{\pgfqpoint{3.122409in}{1.113830in}}%
\pgfpathlineto{\pgfqpoint{3.088537in}{1.116660in}}%
\pgfpathlineto{\pgfqpoint{3.054664in}{1.180185in}}%
\pgfpathlineto{\pgfqpoint{3.020792in}{1.180670in}}%
\pgfpathlineto{\pgfqpoint{2.986920in}{1.199977in}}%
\pgfpathlineto{\pgfqpoint{2.953047in}{1.209275in}}%
\pgfpathlineto{\pgfqpoint{2.919175in}{1.226753in}}%
\pgfpathlineto{\pgfqpoint{2.885302in}{1.262976in}}%
\pgfpathlineto{\pgfqpoint{2.851430in}{1.228962in}}%
\pgfpathlineto{\pgfqpoint{2.817558in}{1.218347in}}%
\pgfpathlineto{\pgfqpoint{2.783685in}{1.177207in}}%
\pgfpathlineto{\pgfqpoint{2.749813in}{1.102669in}}%
\pgfpathlineto{\pgfqpoint{2.715941in}{1.101952in}}%
\pgfpathlineto{\pgfqpoint{2.682068in}{1.061238in}}%
\pgfpathlineto{\pgfqpoint{2.648196in}{1.066589in}}%
\pgfpathlineto{\pgfqpoint{2.614323in}{0.949757in}}%
\pgfpathlineto{\pgfqpoint{2.580451in}{0.935016in}}%
\pgfpathlineto{\pgfqpoint{2.546579in}{0.852380in}}%
\pgfpathlineto{\pgfqpoint{2.512706in}{0.815850in}}%
\pgfpathlineto{\pgfqpoint{2.478834in}{0.789101in}}%
\pgfpathlineto{\pgfqpoint{2.444962in}{0.784431in}}%
\pgfpathlineto{\pgfqpoint{2.411089in}{0.776252in}}%
\pgfpathlineto{\pgfqpoint{2.377217in}{0.773170in}}%
\pgfpathlineto{\pgfqpoint{2.343344in}{0.766794in}}%
\pgfpathlineto{\pgfqpoint{2.309472in}{0.775738in}}%
\pgfpathlineto{\pgfqpoint{2.275600in}{0.789820in}}%
\pgfpathlineto{\pgfqpoint{2.241727in}{0.796218in}}%
\pgfpathlineto{\pgfqpoint{2.207855in}{0.810185in}}%
\pgfpathlineto{\pgfqpoint{2.173983in}{0.825766in}}%
\pgfpathlineto{\pgfqpoint{2.140110in}{0.842091in}}%
\pgfpathlineto{\pgfqpoint{2.106238in}{0.856957in}}%
\pgfpathlineto{\pgfqpoint{2.072365in}{0.857836in}}%
\pgfpathlineto{\pgfqpoint{2.038493in}{0.863970in}}%
\pgfpathlineto{\pgfqpoint{2.004621in}{0.882185in}}%
\pgfpathlineto{\pgfqpoint{1.970748in}{0.909299in}}%
\pgfpathlineto{\pgfqpoint{1.936876in}{0.933521in}}%
\pgfpathlineto{\pgfqpoint{1.903004in}{0.904888in}}%
\pgfpathlineto{\pgfqpoint{1.869131in}{0.897617in}}%
\pgfpathlineto{\pgfqpoint{1.835259in}{0.907982in}}%
\pgfpathlineto{\pgfqpoint{1.801386in}{0.912004in}}%
\pgfpathlineto{\pgfqpoint{1.767514in}{0.924401in}}%
\pgfpathlineto{\pgfqpoint{1.733642in}{0.933906in}}%
\pgfpathlineto{\pgfqpoint{1.699769in}{0.977639in}}%
\pgfpathlineto{\pgfqpoint{1.665897in}{1.051705in}}%
\pgfpathlineto{\pgfqpoint{1.632024in}{1.044897in}}%
\pgfpathlineto{\pgfqpoint{1.598152in}{1.108571in}}%
\pgfpathlineto{\pgfqpoint{1.564280in}{1.195042in}}%
\pgfpathlineto{\pgfqpoint{1.530407in}{1.312816in}}%
\pgfpathlineto{\pgfqpoint{1.496535in}{1.405423in}}%
\pgfpathlineto{\pgfqpoint{1.462663in}{1.525595in}}%
\pgfpathlineto{\pgfqpoint{1.428790in}{1.681530in}}%
\pgfpathlineto{\pgfqpoint{1.394918in}{1.894945in}}%
\pgfpathlineto{\pgfqpoint{1.361045in}{1.998033in}}%
\pgfpathlineto{\pgfqpoint{1.327173in}{1.310179in}}%
\pgfpathlineto{\pgfqpoint{1.293301in}{1.456719in}}%
\pgfpathlineto{\pgfqpoint{1.259428in}{1.548387in}}%
\pgfpathlineto{\pgfqpoint{1.225556in}{1.638754in}}%
\pgfpathlineto{\pgfqpoint{1.191684in}{1.722788in}}%
\pgfpathlineto{\pgfqpoint{1.157811in}{1.849842in}}%
\pgfpathlineto{\pgfqpoint{1.123939in}{1.952202in}}%
\pgfpathlineto{\pgfqpoint{1.090066in}{2.100382in}}%
\pgfpathlineto{\pgfqpoint{1.056194in}{2.227694in}}%
\pgfpathlineto{\pgfqpoint{1.022322in}{2.324969in}}%
\pgfpathlineto{\pgfqpoint{0.988449in}{2.498527in}}%
\pgfpathlineto{\pgfqpoint{0.954577in}{2.342511in}}%
\pgfpathlineto{\pgfqpoint{0.920705in}{2.473452in}}%
\pgfpathlineto{\pgfqpoint{0.886832in}{2.682686in}}%
\pgfpathlineto{\pgfqpoint{0.852960in}{2.752690in}}%
\pgfpathlineto{\pgfqpoint{0.819087in}{3.263361in}}%
\pgfpathlineto{\pgfqpoint{0.785215in}{2.596949in}}%
\pgfpathlineto{\pgfqpoint{0.751343in}{2.617576in}}%
\pgfpathlineto{\pgfqpoint{0.717470in}{2.486031in}}%
\pgfpathlineto{\pgfqpoint{0.683598in}{2.123101in}}%
\pgfpathlineto{\pgfqpoint{0.649726in}{1.665864in}}%
\pgfpathclose%
\pgfusepath{stroke,fill}%
}%
\begin{pgfscope}%
\pgfsys@transformshift{0.000000in}{0.000000in}%
\pgfsys@useobject{currentmarker}{}%
\end{pgfscope}%
\end{pgfscope}%
\begin{pgfscope}%
\pgfsetbuttcap%
\pgfsetroundjoin%
\definecolor{currentfill}{rgb}{0.000000,0.000000,0.000000}%
\pgfsetfillcolor{currentfill}%
\pgfsetlinewidth{0.803000pt}%
\definecolor{currentstroke}{rgb}{0.000000,0.000000,0.000000}%
\pgfsetstrokecolor{currentstroke}%
\pgfsetdash{}{0pt}%
\pgfsys@defobject{currentmarker}{\pgfqpoint{0.000000in}{-0.048611in}}{\pgfqpoint{0.000000in}{0.000000in}}{%
\pgfpathmoveto{\pgfqpoint{0.000000in}{0.000000in}}%
\pgfpathlineto{\pgfqpoint{0.000000in}{-0.048611in}}%
\pgfusepath{stroke,fill}%
}%
\begin{pgfscope}%
\pgfsys@transformshift{0.819087in}{0.323361in}%
\pgfsys@useobject{currentmarker}{}%
\end{pgfscope}%
\end{pgfscope}%
\begin{pgfscope}%
\definecolor{textcolor}{rgb}{0.000000,0.000000,0.000000}%
\pgfsetstrokecolor{textcolor}%
\pgfsetfillcolor{textcolor}%
\pgftext[x=0.819087in,y=0.226139in,,top]{\color{textcolor}\setmainfont{Times New Roman}\rmfamily\fontsize{10.000000}{12.000000}\selectfont Jan-28}%
\end{pgfscope}%
\begin{pgfscope}%
\pgfsetbuttcap%
\pgfsetroundjoin%
\definecolor{currentfill}{rgb}{0.000000,0.000000,0.000000}%
\pgfsetfillcolor{currentfill}%
\pgfsetlinewidth{0.803000pt}%
\definecolor{currentstroke}{rgb}{0.000000,0.000000,0.000000}%
\pgfsetstrokecolor{currentstroke}%
\pgfsetdash{}{0pt}%
\pgfsys@defobject{currentmarker}{\pgfqpoint{0.000000in}{-0.048611in}}{\pgfqpoint{0.000000in}{0.000000in}}{%
\pgfpathmoveto{\pgfqpoint{0.000000in}{0.000000in}}%
\pgfpathlineto{\pgfqpoint{0.000000in}{-0.048611in}}%
\pgfusepath{stroke,fill}%
}%
\begin{pgfscope}%
\pgfsys@transformshift{1.293301in}{0.323361in}%
\pgfsys@useobject{currentmarker}{}%
\end{pgfscope}%
\end{pgfscope}%
\begin{pgfscope}%
\definecolor{textcolor}{rgb}{0.000000,0.000000,0.000000}%
\pgfsetstrokecolor{textcolor}%
\pgfsetfillcolor{textcolor}%
\pgftext[x=1.293301in,y=0.226139in,,top]{\color{textcolor}\setmainfont{Times New Roman}\rmfamily\fontsize{10.000000}{12.000000}\selectfont Feb-11}%
\end{pgfscope}%
\begin{pgfscope}%
\pgfsetbuttcap%
\pgfsetroundjoin%
\definecolor{currentfill}{rgb}{0.000000,0.000000,0.000000}%
\pgfsetfillcolor{currentfill}%
\pgfsetlinewidth{0.803000pt}%
\definecolor{currentstroke}{rgb}{0.000000,0.000000,0.000000}%
\pgfsetstrokecolor{currentstroke}%
\pgfsetdash{}{0pt}%
\pgfsys@defobject{currentmarker}{\pgfqpoint{0.000000in}{-0.048611in}}{\pgfqpoint{0.000000in}{0.000000in}}{%
\pgfpathmoveto{\pgfqpoint{0.000000in}{0.000000in}}%
\pgfpathlineto{\pgfqpoint{0.000000in}{-0.048611in}}%
\pgfusepath{stroke,fill}%
}%
\begin{pgfscope}%
\pgfsys@transformshift{1.767514in}{0.323361in}%
\pgfsys@useobject{currentmarker}{}%
\end{pgfscope}%
\end{pgfscope}%
\begin{pgfscope}%
\definecolor{textcolor}{rgb}{0.000000,0.000000,0.000000}%
\pgfsetstrokecolor{textcolor}%
\pgfsetfillcolor{textcolor}%
\pgftext[x=1.767514in,y=0.226139in,,top]{\color{textcolor}\setmainfont{Times New Roman}\rmfamily\fontsize{10.000000}{12.000000}\selectfont Feb-25}%
\end{pgfscope}%
\begin{pgfscope}%
\pgfsetbuttcap%
\pgfsetroundjoin%
\definecolor{currentfill}{rgb}{0.000000,0.000000,0.000000}%
\pgfsetfillcolor{currentfill}%
\pgfsetlinewidth{0.803000pt}%
\definecolor{currentstroke}{rgb}{0.000000,0.000000,0.000000}%
\pgfsetstrokecolor{currentstroke}%
\pgfsetdash{}{0pt}%
\pgfsys@defobject{currentmarker}{\pgfqpoint{0.000000in}{-0.048611in}}{\pgfqpoint{0.000000in}{0.000000in}}{%
\pgfpathmoveto{\pgfqpoint{0.000000in}{0.000000in}}%
\pgfpathlineto{\pgfqpoint{0.000000in}{-0.048611in}}%
\pgfusepath{stroke,fill}%
}%
\begin{pgfscope}%
\pgfsys@transformshift{2.241727in}{0.323361in}%
\pgfsys@useobject{currentmarker}{}%
\end{pgfscope}%
\end{pgfscope}%
\begin{pgfscope}%
\definecolor{textcolor}{rgb}{0.000000,0.000000,0.000000}%
\pgfsetstrokecolor{textcolor}%
\pgfsetfillcolor{textcolor}%
\pgftext[x=2.241727in,y=0.226139in,,top]{\color{textcolor}\setmainfont{Times New Roman}\rmfamily\fontsize{10.000000}{12.000000}\selectfont Mar-10}%
\end{pgfscope}%
\begin{pgfscope}%
\pgfsetbuttcap%
\pgfsetroundjoin%
\definecolor{currentfill}{rgb}{0.000000,0.000000,0.000000}%
\pgfsetfillcolor{currentfill}%
\pgfsetlinewidth{0.803000pt}%
\definecolor{currentstroke}{rgb}{0.000000,0.000000,0.000000}%
\pgfsetstrokecolor{currentstroke}%
\pgfsetdash{}{0pt}%
\pgfsys@defobject{currentmarker}{\pgfqpoint{0.000000in}{-0.048611in}}{\pgfqpoint{0.000000in}{0.000000in}}{%
\pgfpathmoveto{\pgfqpoint{0.000000in}{0.000000in}}%
\pgfpathlineto{\pgfqpoint{0.000000in}{-0.048611in}}%
\pgfusepath{stroke,fill}%
}%
\begin{pgfscope}%
\pgfsys@transformshift{2.715941in}{0.323361in}%
\pgfsys@useobject{currentmarker}{}%
\end{pgfscope}%
\end{pgfscope}%
\begin{pgfscope}%
\definecolor{textcolor}{rgb}{0.000000,0.000000,0.000000}%
\pgfsetstrokecolor{textcolor}%
\pgfsetfillcolor{textcolor}%
\pgftext[x=2.715941in,y=0.226139in,,top]{\color{textcolor}\setmainfont{Times New Roman}\rmfamily\fontsize{10.000000}{12.000000}\selectfont Mar-24}%
\end{pgfscope}%
\begin{pgfscope}%
\pgfsetbuttcap%
\pgfsetroundjoin%
\definecolor{currentfill}{rgb}{0.000000,0.000000,0.000000}%
\pgfsetfillcolor{currentfill}%
\pgfsetlinewidth{0.803000pt}%
\definecolor{currentstroke}{rgb}{0.000000,0.000000,0.000000}%
\pgfsetstrokecolor{currentstroke}%
\pgfsetdash{}{0pt}%
\pgfsys@defobject{currentmarker}{\pgfqpoint{0.000000in}{-0.048611in}}{\pgfqpoint{0.000000in}{0.000000in}}{%
\pgfpathmoveto{\pgfqpoint{0.000000in}{0.000000in}}%
\pgfpathlineto{\pgfqpoint{0.000000in}{-0.048611in}}%
\pgfusepath{stroke,fill}%
}%
\begin{pgfscope}%
\pgfsys@transformshift{3.190154in}{0.323361in}%
\pgfsys@useobject{currentmarker}{}%
\end{pgfscope}%
\end{pgfscope}%
\begin{pgfscope}%
\definecolor{textcolor}{rgb}{0.000000,0.000000,0.000000}%
\pgfsetstrokecolor{textcolor}%
\pgfsetfillcolor{textcolor}%
\pgftext[x=3.190154in,y=0.226139in,,top]{\color{textcolor}\setmainfont{Times New Roman}\rmfamily\fontsize{10.000000}{12.000000}\selectfont Apr-07}%
\end{pgfscope}%
\begin{pgfscope}%
\pgfsetbuttcap%
\pgfsetroundjoin%
\definecolor{currentfill}{rgb}{0.000000,0.000000,0.000000}%
\pgfsetfillcolor{currentfill}%
\pgfsetlinewidth{0.803000pt}%
\definecolor{currentstroke}{rgb}{0.000000,0.000000,0.000000}%
\pgfsetstrokecolor{currentstroke}%
\pgfsetdash{}{0pt}%
\pgfsys@defobject{currentmarker}{\pgfqpoint{0.000000in}{-0.048611in}}{\pgfqpoint{0.000000in}{0.000000in}}{%
\pgfpathmoveto{\pgfqpoint{0.000000in}{0.000000in}}%
\pgfpathlineto{\pgfqpoint{0.000000in}{-0.048611in}}%
\pgfusepath{stroke,fill}%
}%
\begin{pgfscope}%
\pgfsys@transformshift{3.664367in}{0.323361in}%
\pgfsys@useobject{currentmarker}{}%
\end{pgfscope}%
\end{pgfscope}%
\begin{pgfscope}%
\definecolor{textcolor}{rgb}{0.000000,0.000000,0.000000}%
\pgfsetstrokecolor{textcolor}%
\pgfsetfillcolor{textcolor}%
\pgftext[x=3.664367in,y=0.226139in,,top]{\color{textcolor}\setmainfont{Times New Roman}\rmfamily\fontsize{10.000000}{12.000000}\selectfont Apr-21}%
\end{pgfscope}%
\begin{pgfscope}%
\pgfsetbuttcap%
\pgfsetroundjoin%
\definecolor{currentfill}{rgb}{0.000000,0.000000,0.000000}%
\pgfsetfillcolor{currentfill}%
\pgfsetlinewidth{0.803000pt}%
\definecolor{currentstroke}{rgb}{0.000000,0.000000,0.000000}%
\pgfsetstrokecolor{currentstroke}%
\pgfsetdash{}{0pt}%
\pgfsys@defobject{currentmarker}{\pgfqpoint{0.000000in}{-0.048611in}}{\pgfqpoint{0.000000in}{0.000000in}}{%
\pgfpathmoveto{\pgfqpoint{0.000000in}{0.000000in}}%
\pgfpathlineto{\pgfqpoint{0.000000in}{-0.048611in}}%
\pgfusepath{stroke,fill}%
}%
\begin{pgfscope}%
\pgfsys@transformshift{4.138580in}{0.323361in}%
\pgfsys@useobject{currentmarker}{}%
\end{pgfscope}%
\end{pgfscope}%
\begin{pgfscope}%
\definecolor{textcolor}{rgb}{0.000000,0.000000,0.000000}%
\pgfsetstrokecolor{textcolor}%
\pgfsetfillcolor{textcolor}%
\pgftext[x=4.138580in,y=0.226139in,,top]{\color{textcolor}\setmainfont{Times New Roman}\rmfamily\fontsize{10.000000}{12.000000}\selectfont May-05}%
\end{pgfscope}%
\begin{pgfscope}%
\pgfsetbuttcap%
\pgfsetroundjoin%
\definecolor{currentfill}{rgb}{0.000000,0.000000,0.000000}%
\pgfsetfillcolor{currentfill}%
\pgfsetlinewidth{0.803000pt}%
\definecolor{currentstroke}{rgb}{0.000000,0.000000,0.000000}%
\pgfsetstrokecolor{currentstroke}%
\pgfsetdash{}{0pt}%
\pgfsys@defobject{currentmarker}{\pgfqpoint{-0.048611in}{0.000000in}}{\pgfqpoint{0.000000in}{0.000000in}}{%
\pgfpathmoveto{\pgfqpoint{0.000000in}{0.000000in}}%
\pgfpathlineto{\pgfqpoint{-0.048611in}{0.000000in}}%
\pgfusepath{stroke,fill}%
}%
\begin{pgfscope}%
\pgfsys@transformshift{0.473589in}{0.463361in}%
\pgfsys@useobject{currentmarker}{}%
\end{pgfscope}%
\end{pgfscope}%
\begin{pgfscope}%
\definecolor{textcolor}{rgb}{0.000000,0.000000,0.000000}%
\pgfsetstrokecolor{textcolor}%
\pgfsetfillcolor{textcolor}%
\pgftext[x=0.306922in, y=0.415144in, left, base]{\color{textcolor}\setmainfont{Times New Roman}\rmfamily\fontsize{10.000000}{12.000000}\selectfont \(\displaystyle 0\)}%
\end{pgfscope}%
\begin{pgfscope}%
\pgfsetbuttcap%
\pgfsetroundjoin%
\definecolor{currentfill}{rgb}{0.000000,0.000000,0.000000}%
\pgfsetfillcolor{currentfill}%
\pgfsetlinewidth{0.803000pt}%
\definecolor{currentstroke}{rgb}{0.000000,0.000000,0.000000}%
\pgfsetstrokecolor{currentstroke}%
\pgfsetdash{}{0pt}%
\pgfsys@defobject{currentmarker}{\pgfqpoint{-0.048611in}{0.000000in}}{\pgfqpoint{0.000000in}{0.000000in}}{%
\pgfpathmoveto{\pgfqpoint{0.000000in}{0.000000in}}%
\pgfpathlineto{\pgfqpoint{-0.048611in}{0.000000in}}%
\pgfusepath{stroke,fill}%
}%
\begin{pgfscope}%
\pgfsys@transformshift{0.473589in}{1.009244in}%
\pgfsys@useobject{currentmarker}{}%
\end{pgfscope}%
\end{pgfscope}%
\begin{pgfscope}%
\definecolor{textcolor}{rgb}{0.000000,0.000000,0.000000}%
\pgfsetstrokecolor{textcolor}%
\pgfsetfillcolor{textcolor}%
\pgftext[x=0.306922in, y=0.961027in, left, base]{\color{textcolor}\setmainfont{Times New Roman}\rmfamily\fontsize{10.000000}{12.000000}\selectfont \(\displaystyle 1\)}%
\end{pgfscope}%
\begin{pgfscope}%
\pgfsetbuttcap%
\pgfsetroundjoin%
\definecolor{currentfill}{rgb}{0.000000,0.000000,0.000000}%
\pgfsetfillcolor{currentfill}%
\pgfsetlinewidth{0.803000pt}%
\definecolor{currentstroke}{rgb}{0.000000,0.000000,0.000000}%
\pgfsetstrokecolor{currentstroke}%
\pgfsetdash{}{0pt}%
\pgfsys@defobject{currentmarker}{\pgfqpoint{-0.048611in}{0.000000in}}{\pgfqpoint{0.000000in}{0.000000in}}{%
\pgfpathmoveto{\pgfqpoint{0.000000in}{0.000000in}}%
\pgfpathlineto{\pgfqpoint{-0.048611in}{0.000000in}}%
\pgfusepath{stroke,fill}%
}%
\begin{pgfscope}%
\pgfsys@transformshift{0.473589in}{1.555127in}%
\pgfsys@useobject{currentmarker}{}%
\end{pgfscope}%
\end{pgfscope}%
\begin{pgfscope}%
\definecolor{textcolor}{rgb}{0.000000,0.000000,0.000000}%
\pgfsetstrokecolor{textcolor}%
\pgfsetfillcolor{textcolor}%
\pgftext[x=0.306922in, y=1.506910in, left, base]{\color{textcolor}\setmainfont{Times New Roman}\rmfamily\fontsize{10.000000}{12.000000}\selectfont \(\displaystyle 2\)}%
\end{pgfscope}%
\begin{pgfscope}%
\pgfsetbuttcap%
\pgfsetroundjoin%
\definecolor{currentfill}{rgb}{0.000000,0.000000,0.000000}%
\pgfsetfillcolor{currentfill}%
\pgfsetlinewidth{0.803000pt}%
\definecolor{currentstroke}{rgb}{0.000000,0.000000,0.000000}%
\pgfsetstrokecolor{currentstroke}%
\pgfsetdash{}{0pt}%
\pgfsys@defobject{currentmarker}{\pgfqpoint{-0.048611in}{0.000000in}}{\pgfqpoint{0.000000in}{0.000000in}}{%
\pgfpathmoveto{\pgfqpoint{0.000000in}{0.000000in}}%
\pgfpathlineto{\pgfqpoint{-0.048611in}{0.000000in}}%
\pgfusepath{stroke,fill}%
}%
\begin{pgfscope}%
\pgfsys@transformshift{0.473589in}{2.101010in}%
\pgfsys@useobject{currentmarker}{}%
\end{pgfscope}%
\end{pgfscope}%
\begin{pgfscope}%
\definecolor{textcolor}{rgb}{0.000000,0.000000,0.000000}%
\pgfsetstrokecolor{textcolor}%
\pgfsetfillcolor{textcolor}%
\pgftext[x=0.306922in, y=2.052793in, left, base]{\color{textcolor}\setmainfont{Times New Roman}\rmfamily\fontsize{10.000000}{12.000000}\selectfont \(\displaystyle 3\)}%
\end{pgfscope}%
\begin{pgfscope}%
\pgfsetbuttcap%
\pgfsetroundjoin%
\definecolor{currentfill}{rgb}{0.000000,0.000000,0.000000}%
\pgfsetfillcolor{currentfill}%
\pgfsetlinewidth{0.803000pt}%
\definecolor{currentstroke}{rgb}{0.000000,0.000000,0.000000}%
\pgfsetstrokecolor{currentstroke}%
\pgfsetdash{}{0pt}%
\pgfsys@defobject{currentmarker}{\pgfqpoint{-0.048611in}{0.000000in}}{\pgfqpoint{0.000000in}{0.000000in}}{%
\pgfpathmoveto{\pgfqpoint{0.000000in}{0.000000in}}%
\pgfpathlineto{\pgfqpoint{-0.048611in}{0.000000in}}%
\pgfusepath{stroke,fill}%
}%
\begin{pgfscope}%
\pgfsys@transformshift{0.473589in}{2.646893in}%
\pgfsys@useobject{currentmarker}{}%
\end{pgfscope}%
\end{pgfscope}%
\begin{pgfscope}%
\definecolor{textcolor}{rgb}{0.000000,0.000000,0.000000}%
\pgfsetstrokecolor{textcolor}%
\pgfsetfillcolor{textcolor}%
\pgftext[x=0.306922in, y=2.598676in, left, base]{\color{textcolor}\setmainfont{Times New Roman}\rmfamily\fontsize{10.000000}{12.000000}\selectfont \(\displaystyle 4\)}%
\end{pgfscope}%
\begin{pgfscope}%
\pgfsetbuttcap%
\pgfsetroundjoin%
\definecolor{currentfill}{rgb}{0.000000,0.000000,0.000000}%
\pgfsetfillcolor{currentfill}%
\pgfsetlinewidth{0.803000pt}%
\definecolor{currentstroke}{rgb}{0.000000,0.000000,0.000000}%
\pgfsetstrokecolor{currentstroke}%
\pgfsetdash{}{0pt}%
\pgfsys@defobject{currentmarker}{\pgfqpoint{-0.048611in}{0.000000in}}{\pgfqpoint{0.000000in}{0.000000in}}{%
\pgfpathmoveto{\pgfqpoint{0.000000in}{0.000000in}}%
\pgfpathlineto{\pgfqpoint{-0.048611in}{0.000000in}}%
\pgfusepath{stroke,fill}%
}%
\begin{pgfscope}%
\pgfsys@transformshift{0.473589in}{3.192776in}%
\pgfsys@useobject{currentmarker}{}%
\end{pgfscope}%
\end{pgfscope}%
\begin{pgfscope}%
\definecolor{textcolor}{rgb}{0.000000,0.000000,0.000000}%
\pgfsetstrokecolor{textcolor}%
\pgfsetfillcolor{textcolor}%
\pgftext[x=0.306922in, y=3.144559in, left, base]{\color{textcolor}\setmainfont{Times New Roman}\rmfamily\fontsize{10.000000}{12.000000}\selectfont \(\displaystyle 5\)}%
\end{pgfscope}%
\begin{pgfscope}%
\definecolor{textcolor}{rgb}{0.000000,0.000000,0.000000}%
\pgfsetstrokecolor{textcolor}%
\pgfsetfillcolor{textcolor}%
\pgftext[x=0.251367in,y=1.863361in,,bottom,rotate=90.000000]{\color{textcolor}\setmainfont{Times New Roman}\rmfamily\fontsize{12.000000}{14.400000}\selectfont Effective Repr. Number (\(\displaystyle \mathcal{R}\))}%
\end{pgfscope}%
\begin{pgfscope}%
\pgfpathrectangle{\pgfqpoint{0.473589in}{0.323361in}}{\pgfqpoint{3.875000in}{3.080000in}}%
\pgfusepath{clip}%
\pgfsetrectcap%
\pgfsetroundjoin%
\pgfsetlinewidth{1.505625pt}%
\definecolor{currentstroke}{rgb}{1.000000,0.000000,0.000000}%
\pgfsetstrokecolor{currentstroke}%
\pgfsetdash{}{0pt}%
\pgfpathmoveto{\pgfqpoint{0.649726in}{2.162586in}}%
\pgfpathlineto{\pgfqpoint{0.683598in}{2.234930in}}%
\pgfpathlineto{\pgfqpoint{0.717470in}{2.301261in}}%
\pgfpathlineto{\pgfqpoint{0.751343in}{2.328329in}}%
\pgfpathlineto{\pgfqpoint{0.785215in}{2.330481in}}%
\pgfpathlineto{\pgfqpoint{0.819087in}{2.339371in}}%
\pgfpathlineto{\pgfqpoint{0.852960in}{2.159630in}}%
\pgfpathlineto{\pgfqpoint{0.886832in}{2.070478in}}%
\pgfpathlineto{\pgfqpoint{0.920705in}{1.971227in}}%
\pgfpathlineto{\pgfqpoint{0.954577in}{1.903653in}}%
\pgfpathlineto{\pgfqpoint{0.988449in}{1.854619in}}%
\pgfpathlineto{\pgfqpoint{1.022322in}{1.739640in}}%
\pgfpathlineto{\pgfqpoint{1.056194in}{1.643958in}}%
\pgfpathlineto{\pgfqpoint{1.090066in}{1.547867in}}%
\pgfpathlineto{\pgfqpoint{1.123939in}{1.461105in}}%
\pgfpathlineto{\pgfqpoint{1.157811in}{1.393235in}}%
\pgfpathlineto{\pgfqpoint{1.191684in}{1.331430in}}%
\pgfpathlineto{\pgfqpoint{1.225556in}{1.292953in}}%
\pgfpathlineto{\pgfqpoint{1.259428in}{1.267403in}}%
\pgfpathlineto{\pgfqpoint{1.293301in}{1.259322in}}%
\pgfpathlineto{\pgfqpoint{1.327173in}{1.279053in}}%
\pgfpathlineto{\pgfqpoint{1.361045in}{1.354030in}}%
\pgfpathlineto{\pgfqpoint{1.394918in}{1.231501in}}%
\pgfpathlineto{\pgfqpoint{1.428790in}{1.104097in}}%
\pgfpathlineto{\pgfqpoint{1.462663in}{1.005659in}}%
\pgfpathlineto{\pgfqpoint{1.496535in}{0.927057in}}%
\pgfpathlineto{\pgfqpoint{1.530407in}{0.859271in}}%
\pgfpathlineto{\pgfqpoint{1.564280in}{0.800276in}}%
\pgfpathlineto{\pgfqpoint{1.598152in}{0.757393in}}%
\pgfpathlineto{\pgfqpoint{1.632024in}{0.726917in}}%
\pgfpathlineto{\pgfqpoint{1.665897in}{0.708994in}}%
\pgfpathlineto{\pgfqpoint{1.699769in}{0.679717in}}%
\pgfpathlineto{\pgfqpoint{1.733642in}{0.664805in}}%
\pgfpathlineto{\pgfqpoint{1.767514in}{0.659858in}}%
\pgfpathlineto{\pgfqpoint{1.801386in}{0.655121in}}%
\pgfpathlineto{\pgfqpoint{1.835259in}{0.652377in}}%
\pgfpathlineto{\pgfqpoint{1.869131in}{0.648114in}}%
\pgfpathlineto{\pgfqpoint{1.903004in}{0.646324in}}%
\pgfpathlineto{\pgfqpoint{1.936876in}{0.642787in}}%
\pgfpathlineto{\pgfqpoint{1.970748in}{0.627626in}}%
\pgfpathlineto{\pgfqpoint{2.004621in}{0.614211in}}%
\pgfpathlineto{\pgfqpoint{2.038493in}{0.605753in}}%
\pgfpathlineto{\pgfqpoint{2.072365in}{0.598636in}}%
\pgfpathlineto{\pgfqpoint{2.106238in}{0.592556in}}%
\pgfpathlineto{\pgfqpoint{2.140110in}{0.584139in}}%
\pgfpathlineto{\pgfqpoint{2.173983in}{0.577485in}}%
\pgfpathlineto{\pgfqpoint{2.207855in}{0.572713in}}%
\pgfpathlineto{\pgfqpoint{2.241727in}{0.573499in}}%
\pgfpathlineto{\pgfqpoint{2.275600in}{0.575888in}}%
\pgfpathlineto{\pgfqpoint{2.309472in}{0.581884in}}%
\pgfpathlineto{\pgfqpoint{2.343344in}{0.594773in}}%
\pgfpathlineto{\pgfqpoint{2.377217in}{0.612696in}}%
\pgfpathlineto{\pgfqpoint{2.411089in}{0.633138in}}%
\pgfpathlineto{\pgfqpoint{2.444962in}{0.658633in}}%
\pgfpathlineto{\pgfqpoint{2.478834in}{0.690523in}}%
\pgfpathlineto{\pgfqpoint{2.512706in}{0.730839in}}%
\pgfpathlineto{\pgfqpoint{2.546579in}{0.773405in}}%
\pgfpathlineto{\pgfqpoint{2.580451in}{0.817257in}}%
\pgfpathlineto{\pgfqpoint{2.614323in}{0.851443in}}%
\pgfpathlineto{\pgfqpoint{2.648196in}{0.891519in}}%
\pgfpathlineto{\pgfqpoint{2.682068in}{0.906992in}}%
\pgfpathlineto{\pgfqpoint{2.715941in}{0.929017in}}%
\pgfpathlineto{\pgfqpoint{2.749813in}{0.946750in}}%
\pgfpathlineto{\pgfqpoint{2.783685in}{0.969992in}}%
\pgfpathlineto{\pgfqpoint{2.817558in}{0.977538in}}%
\pgfpathlineto{\pgfqpoint{2.851430in}{0.976960in}}%
\pgfpathlineto{\pgfqpoint{2.885302in}{0.971618in}}%
\pgfpathlineto{\pgfqpoint{2.919175in}{0.953077in}}%
\pgfpathlineto{\pgfqpoint{2.953047in}{0.944165in}}%
\pgfpathlineto{\pgfqpoint{2.986920in}{0.936390in}}%
\pgfpathlineto{\pgfqpoint{3.020792in}{0.926879in}}%
\pgfpathlineto{\pgfqpoint{3.054664in}{0.921042in}}%
\pgfpathlineto{\pgfqpoint{3.088537in}{0.912506in}}%
\pgfpathlineto{\pgfqpoint{3.122409in}{0.922576in}}%
\pgfpathlineto{\pgfqpoint{3.156281in}{0.936742in}}%
\pgfpathlineto{\pgfqpoint{3.190154in}{0.952352in}}%
\pgfpathlineto{\pgfqpoint{3.224026in}{0.976111in}}%
\pgfpathlineto{\pgfqpoint{3.257899in}{0.987668in}}%
\pgfpathlineto{\pgfqpoint{3.291771in}{0.998161in}}%
\pgfpathlineto{\pgfqpoint{3.325643in}{1.016637in}}%
\pgfpathlineto{\pgfqpoint{3.359516in}{1.036766in}}%
\pgfpathlineto{\pgfqpoint{3.393388in}{1.034101in}}%
\pgfpathlineto{\pgfqpoint{3.427260in}{1.033985in}}%
\pgfpathlineto{\pgfqpoint{3.461133in}{1.029242in}}%
\pgfpathlineto{\pgfqpoint{3.495005in}{1.042501in}}%
\pgfpathlineto{\pgfqpoint{3.528878in}{1.075938in}}%
\pgfpathlineto{\pgfqpoint{3.562750in}{0.962556in}}%
\pgfpathlineto{\pgfqpoint{3.596622in}{0.878147in}}%
\pgfpathlineto{\pgfqpoint{3.630495in}{0.813834in}}%
\pgfpathlineto{\pgfqpoint{3.664367in}{0.770902in}}%
\pgfpathlineto{\pgfqpoint{3.698240in}{0.730035in}}%
\pgfpathlineto{\pgfqpoint{3.732112in}{0.699727in}}%
\pgfpathlineto{\pgfqpoint{3.765984in}{0.673709in}}%
\pgfpathlineto{\pgfqpoint{3.799857in}{0.652864in}}%
\pgfpathlineto{\pgfqpoint{3.833729in}{0.637334in}}%
\pgfpathlineto{\pgfqpoint{3.867601in}{0.630154in}}%
\pgfpathlineto{\pgfqpoint{3.901474in}{0.628802in}}%
\pgfpathlineto{\pgfqpoint{3.935346in}{0.614111in}}%
\pgfpathlineto{\pgfqpoint{3.969219in}{0.604456in}}%
\pgfpathlineto{\pgfqpoint{4.003091in}{0.590442in}}%
\pgfpathlineto{\pgfqpoint{4.036963in}{0.578947in}}%
\pgfpathlineto{\pgfqpoint{4.070836in}{0.575878in}}%
\pgfpathlineto{\pgfqpoint{4.104708in}{0.569735in}}%
\pgfpathlineto{\pgfqpoint{4.138580in}{0.566763in}}%
\pgfpathlineto{\pgfqpoint{4.172453in}{0.567952in}}%
\pgfusepath{stroke}%
\end{pgfscope}%
\begin{pgfscope}%
\pgfpathrectangle{\pgfqpoint{0.473589in}{0.323361in}}{\pgfqpoint{3.875000in}{3.080000in}}%
\pgfusepath{clip}%
\pgfsetbuttcap%
\pgfsetroundjoin%
\pgfsetlinewidth{1.505625pt}%
\definecolor{currentstroke}{rgb}{0.000000,0.000000,0.000000}%
\pgfsetstrokecolor{currentstroke}%
\pgfsetdash{{5.550000pt}{2.400000pt}}{0.000000pt}%
\pgfpathmoveto{\pgfqpoint{0.649726in}{2.184660in}}%
\pgfpathlineto{\pgfqpoint{0.683598in}{2.246526in}}%
\pgfpathlineto{\pgfqpoint{0.717470in}{2.303064in}}%
\pgfpathlineto{\pgfqpoint{0.751343in}{2.324518in}}%
\pgfpathlineto{\pgfqpoint{0.785215in}{2.323502in}}%
\pgfpathlineto{\pgfqpoint{0.819087in}{2.322301in}}%
\pgfpathlineto{\pgfqpoint{0.852960in}{2.164032in}}%
\pgfpathlineto{\pgfqpoint{0.886832in}{2.076628in}}%
\pgfpathlineto{\pgfqpoint{0.920705in}{1.980637in}}%
\pgfpathlineto{\pgfqpoint{0.954577in}{1.910186in}}%
\pgfpathlineto{\pgfqpoint{0.988449in}{1.854632in}}%
\pgfpathlineto{\pgfqpoint{1.022322in}{1.745237in}}%
\pgfpathlineto{\pgfqpoint{1.056194in}{1.650566in}}%
\pgfpathlineto{\pgfqpoint{1.090066in}{1.556190in}}%
\pgfpathlineto{\pgfqpoint{1.123939in}{1.470282in}}%
\pgfpathlineto{\pgfqpoint{1.157811in}{1.400961in}}%
\pgfpathlineto{\pgfqpoint{1.191684in}{1.341224in}}%
\pgfpathlineto{\pgfqpoint{1.225556in}{1.300039in}}%
\pgfpathlineto{\pgfqpoint{1.259428in}{1.271371in}}%
\pgfpathlineto{\pgfqpoint{1.293301in}{1.260055in}}%
\pgfpathlineto{\pgfqpoint{1.327173in}{1.271036in}}%
\pgfpathlineto{\pgfqpoint{1.361045in}{1.324598in}}%
\pgfpathlineto{\pgfqpoint{1.394918in}{1.215406in}}%
\pgfpathlineto{\pgfqpoint{1.428790in}{1.099929in}}%
\pgfpathlineto{\pgfqpoint{1.462663in}{1.006886in}}%
\pgfpathlineto{\pgfqpoint{1.496535in}{0.929265in}}%
\pgfpathlineto{\pgfqpoint{1.530407in}{0.862804in}}%
\pgfpathlineto{\pgfqpoint{1.564280in}{0.803689in}}%
\pgfpathlineto{\pgfqpoint{1.598152in}{0.760504in}}%
\pgfpathlineto{\pgfqpoint{1.632024in}{0.729608in}}%
\pgfpathlineto{\pgfqpoint{1.665897in}{0.708314in}}%
\pgfpathlineto{\pgfqpoint{1.699769in}{0.680665in}}%
\pgfpathlineto{\pgfqpoint{1.733642in}{0.665397in}}%
\pgfpathlineto{\pgfqpoint{1.767514in}{0.658109in}}%
\pgfpathlineto{\pgfqpoint{1.801386in}{0.651949in}}%
\pgfpathlineto{\pgfqpoint{1.835259in}{0.647693in}}%
\pgfpathlineto{\pgfqpoint{1.869131in}{0.643513in}}%
\pgfpathlineto{\pgfqpoint{1.903004in}{0.640930in}}%
\pgfpathlineto{\pgfqpoint{1.936876in}{0.635734in}}%
\pgfpathlineto{\pgfqpoint{1.970748in}{0.621513in}}%
\pgfpathlineto{\pgfqpoint{2.004621in}{0.609358in}}%
\pgfpathlineto{\pgfqpoint{2.038493in}{0.600790in}}%
\pgfpathlineto{\pgfqpoint{2.072365in}{0.594630in}}%
\pgfpathlineto{\pgfqpoint{2.106238in}{0.588442in}}%
\pgfpathlineto{\pgfqpoint{2.140110in}{0.580815in}}%
\pgfpathlineto{\pgfqpoint{2.173983in}{0.574947in}}%
\pgfpathlineto{\pgfqpoint{2.207855in}{0.571758in}}%
\pgfpathlineto{\pgfqpoint{2.241727in}{0.571834in}}%
\pgfpathlineto{\pgfqpoint{2.275600in}{0.575678in}}%
\pgfpathlineto{\pgfqpoint{2.309472in}{0.582358in}}%
\pgfpathlineto{\pgfqpoint{2.343344in}{0.594612in}}%
\pgfpathlineto{\pgfqpoint{2.377217in}{0.612646in}}%
\pgfpathlineto{\pgfqpoint{2.411089in}{0.634032in}}%
\pgfpathlineto{\pgfqpoint{2.444962in}{0.660438in}}%
\pgfpathlineto{\pgfqpoint{2.478834in}{0.691861in}}%
\pgfpathlineto{\pgfqpoint{2.512706in}{0.730526in}}%
\pgfpathlineto{\pgfqpoint{2.546579in}{0.772644in}}%
\pgfpathlineto{\pgfqpoint{2.580451in}{0.816466in}}%
\pgfpathlineto{\pgfqpoint{2.614323in}{0.850301in}}%
\pgfpathlineto{\pgfqpoint{2.648196in}{0.888726in}}%
\pgfpathlineto{\pgfqpoint{2.682068in}{0.906592in}}%
\pgfpathlineto{\pgfqpoint{2.715941in}{0.929605in}}%
\pgfpathlineto{\pgfqpoint{2.749813in}{0.947619in}}%
\pgfpathlineto{\pgfqpoint{2.783685in}{0.969696in}}%
\pgfpathlineto{\pgfqpoint{2.817558in}{0.977985in}}%
\pgfpathlineto{\pgfqpoint{2.851430in}{0.977137in}}%
\pgfpathlineto{\pgfqpoint{2.885302in}{0.972636in}}%
\pgfpathlineto{\pgfqpoint{2.919175in}{0.957608in}}%
\pgfpathlineto{\pgfqpoint{2.953047in}{0.947468in}}%
\pgfpathlineto{\pgfqpoint{2.986920in}{0.939108in}}%
\pgfpathlineto{\pgfqpoint{3.020792in}{0.931048in}}%
\pgfpathlineto{\pgfqpoint{3.054664in}{0.926027in}}%
\pgfpathlineto{\pgfqpoint{3.088537in}{0.920062in}}%
\pgfpathlineto{\pgfqpoint{3.122409in}{0.929245in}}%
\pgfpathlineto{\pgfqpoint{3.156281in}{0.942248in}}%
\pgfpathlineto{\pgfqpoint{3.190154in}{0.957256in}}%
\pgfpathlineto{\pgfqpoint{3.224026in}{0.978673in}}%
\pgfpathlineto{\pgfqpoint{3.257899in}{0.989953in}}%
\pgfpathlineto{\pgfqpoint{3.291771in}{1.000454in}}%
\pgfpathlineto{\pgfqpoint{3.325643in}{1.017571in}}%
\pgfpathlineto{\pgfqpoint{3.359516in}{1.034872in}}%
\pgfpathlineto{\pgfqpoint{3.393388in}{1.032710in}}%
\pgfpathlineto{\pgfqpoint{3.427260in}{1.032003in}}%
\pgfpathlineto{\pgfqpoint{3.461133in}{1.027059in}}%
\pgfpathlineto{\pgfqpoint{3.495005in}{1.035400in}}%
\pgfpathlineto{\pgfqpoint{3.528878in}{1.057620in}}%
\pgfpathlineto{\pgfqpoint{3.562750in}{0.957424in}}%
\pgfpathlineto{\pgfqpoint{3.596622in}{0.878482in}}%
\pgfpathlineto{\pgfqpoint{3.630495in}{0.818098in}}%
\pgfpathlineto{\pgfqpoint{3.664367in}{0.774138in}}%
\pgfpathlineto{\pgfqpoint{3.698240in}{0.733613in}}%
\pgfpathlineto{\pgfqpoint{3.732112in}{0.702231in}}%
\pgfpathlineto{\pgfqpoint{3.765984in}{0.676812in}}%
\pgfpathlineto{\pgfqpoint{3.799857in}{0.655473in}}%
\pgfpathlineto{\pgfqpoint{3.833729in}{0.639105in}}%
\pgfpathlineto{\pgfqpoint{3.867601in}{0.630886in}}%
\pgfpathlineto{\pgfqpoint{3.901474in}{0.627564in}}%
\pgfpathlineto{\pgfqpoint{3.935346in}{0.613435in}}%
\pgfpathlineto{\pgfqpoint{3.969219in}{0.604165in}}%
\pgfpathlineto{\pgfqpoint{4.003091in}{0.589708in}}%
\pgfpathlineto{\pgfqpoint{4.036963in}{0.578978in}}%
\pgfpathlineto{\pgfqpoint{4.070836in}{0.575003in}}%
\pgfpathlineto{\pgfqpoint{4.104708in}{0.569414in}}%
\pgfpathlineto{\pgfqpoint{4.138580in}{0.566377in}}%
\pgfpathlineto{\pgfqpoint{4.172453in}{0.565190in}}%
\pgfusepath{stroke}%
\end{pgfscope}%
\begin{pgfscope}%
\pgfpathrectangle{\pgfqpoint{0.473589in}{0.323361in}}{\pgfqpoint{3.875000in}{3.080000in}}%
\pgfusepath{clip}%
\pgfsetrectcap%
\pgfsetroundjoin%
\pgfsetlinewidth{1.505625pt}%
\definecolor{currentstroke}{rgb}{0.000000,0.000000,1.000000}%
\pgfsetstrokecolor{currentstroke}%
\pgfsetdash{}{0pt}%
\pgfpathmoveto{\pgfqpoint{0.649726in}{1.172634in}}%
\pgfpathlineto{\pgfqpoint{0.683598in}{1.764565in}}%
\pgfpathlineto{\pgfqpoint{0.717470in}{2.181645in}}%
\pgfpathlineto{\pgfqpoint{0.751343in}{2.340770in}}%
\pgfpathlineto{\pgfqpoint{0.785215in}{2.335618in}}%
\pgfpathlineto{\pgfqpoint{0.819087in}{3.011178in}}%
\pgfpathlineto{\pgfqpoint{0.852960in}{2.506098in}}%
\pgfpathlineto{\pgfqpoint{0.886832in}{2.439596in}}%
\pgfpathlineto{\pgfqpoint{0.920705in}{2.232596in}}%
\pgfpathlineto{\pgfqpoint{0.954577in}{2.103102in}}%
\pgfpathlineto{\pgfqpoint{0.988449in}{2.260068in}}%
\pgfpathlineto{\pgfqpoint{1.022322in}{2.087140in}}%
\pgfpathlineto{\pgfqpoint{1.056194in}{1.990289in}}%
\pgfpathlineto{\pgfqpoint{1.090066in}{1.863263in}}%
\pgfpathlineto{\pgfqpoint{1.123939in}{1.715279in}}%
\pgfpathlineto{\pgfqpoint{1.157811in}{1.613054in}}%
\pgfpathlineto{\pgfqpoint{1.191684in}{1.486094in}}%
\pgfpathlineto{\pgfqpoint{1.225556in}{1.402125in}}%
\pgfpathlineto{\pgfqpoint{1.259428in}{1.311804in}}%
\pgfpathlineto{\pgfqpoint{1.293301in}{1.220169in}}%
\pgfpathlineto{\pgfqpoint{1.327173in}{1.073652in}}%
\pgfpathlineto{\pgfqpoint{1.361045in}{1.761523in}}%
\pgfpathlineto{\pgfqpoint{1.394918in}{1.658447in}}%
\pgfpathlineto{\pgfqpoint{1.428790in}{1.445040in}}%
\pgfpathlineto{\pgfqpoint{1.462663in}{1.289112in}}%
\pgfpathlineto{\pgfqpoint{1.496535in}{1.168944in}}%
\pgfpathlineto{\pgfqpoint{1.530407in}{1.076341in}}%
\pgfpathlineto{\pgfqpoint{1.564280in}{0.958569in}}%
\pgfpathlineto{\pgfqpoint{1.598152in}{0.872100in}}%
\pgfpathlineto{\pgfqpoint{1.632024in}{0.808427in}}%
\pgfpathlineto{\pgfqpoint{1.665897in}{0.815237in}}%
\pgfpathlineto{\pgfqpoint{1.699769in}{0.741171in}}%
\pgfpathlineto{\pgfqpoint{1.733642in}{0.697439in}}%
\pgfpathlineto{\pgfqpoint{1.767514in}{0.687934in}}%
\pgfpathlineto{\pgfqpoint{1.801386in}{0.675537in}}%
\pgfpathlineto{\pgfqpoint{1.835259in}{0.671516in}}%
\pgfpathlineto{\pgfqpoint{1.869131in}{0.661151in}}%
\pgfpathlineto{\pgfqpoint{1.903004in}{0.668422in}}%
\pgfpathlineto{\pgfqpoint{1.936876in}{0.697055in}}%
\pgfpathlineto{\pgfqpoint{1.970748in}{0.672833in}}%
\pgfpathlineto{\pgfqpoint{2.004621in}{0.645719in}}%
\pgfpathlineto{\pgfqpoint{2.038493in}{0.627504in}}%
\pgfpathlineto{\pgfqpoint{2.072365in}{0.621370in}}%
\pgfpathlineto{\pgfqpoint{2.106238in}{0.620491in}}%
\pgfpathlineto{\pgfqpoint{2.140110in}{0.605625in}}%
\pgfpathlineto{\pgfqpoint{2.173983in}{0.589301in}}%
\pgfpathlineto{\pgfqpoint{2.207855in}{0.573719in}}%
\pgfpathlineto{\pgfqpoint{2.241727in}{0.559753in}}%
\pgfpathlineto{\pgfqpoint{2.275600in}{0.553354in}}%
\pgfpathlineto{\pgfqpoint{2.309472in}{0.539272in}}%
\pgfpathlineto{\pgfqpoint{2.343344in}{0.530328in}}%
\pgfpathlineto{\pgfqpoint{2.377217in}{0.536705in}}%
\pgfpathlineto{\pgfqpoint{2.411089in}{0.539787in}}%
\pgfpathlineto{\pgfqpoint{2.444962in}{0.547965in}}%
\pgfpathlineto{\pgfqpoint{2.478834in}{0.552635in}}%
\pgfpathlineto{\pgfqpoint{2.512706in}{0.579384in}}%
\pgfpathlineto{\pgfqpoint{2.546579in}{0.615914in}}%
\pgfpathlineto{\pgfqpoint{2.580451in}{0.698550in}}%
\pgfpathlineto{\pgfqpoint{2.614323in}{0.713291in}}%
\pgfpathlineto{\pgfqpoint{2.648196in}{0.830123in}}%
\pgfpathlineto{\pgfqpoint{2.682068in}{0.824773in}}%
\pgfpathlineto{\pgfqpoint{2.715941in}{0.865487in}}%
\pgfpathlineto{\pgfqpoint{2.749813in}{0.866204in}}%
\pgfpathlineto{\pgfqpoint{2.783685in}{0.940742in}}%
\pgfpathlineto{\pgfqpoint{2.817558in}{0.981881in}}%
\pgfpathlineto{\pgfqpoint{2.851430in}{0.992497in}}%
\pgfpathlineto{\pgfqpoint{2.885302in}{1.026510in}}%
\pgfpathlineto{\pgfqpoint{2.919175in}{0.990287in}}%
\pgfpathlineto{\pgfqpoint{2.953047in}{0.972810in}}%
\pgfpathlineto{\pgfqpoint{2.986920in}{0.963511in}}%
\pgfpathlineto{\pgfqpoint{3.020792in}{0.944205in}}%
\pgfpathlineto{\pgfqpoint{3.054664in}{0.943720in}}%
\pgfpathlineto{\pgfqpoint{3.088537in}{0.880195in}}%
\pgfpathlineto{\pgfqpoint{3.122409in}{0.877365in}}%
\pgfpathlineto{\pgfqpoint{3.156281in}{0.884871in}}%
\pgfpathlineto{\pgfqpoint{3.190154in}{0.876872in}}%
\pgfpathlineto{\pgfqpoint{3.224026in}{0.939024in}}%
\pgfpathlineto{\pgfqpoint{3.257899in}{0.952866in}}%
\pgfpathlineto{\pgfqpoint{3.291771in}{0.937511in}}%
\pgfpathlineto{\pgfqpoint{3.325643in}{0.954510in}}%
\pgfpathlineto{\pgfqpoint{3.359516in}{1.046838in}}%
\pgfpathlineto{\pgfqpoint{3.393388in}{1.036451in}}%
\pgfpathlineto{\pgfqpoint{3.427260in}{1.050638in}}%
\pgfpathlineto{\pgfqpoint{3.461133in}{0.993305in}}%
\pgfpathlineto{\pgfqpoint{3.495005in}{0.949462in}}%
\pgfpathlineto{\pgfqpoint{3.528878in}{1.444392in}}%
\pgfpathlineto{\pgfqpoint{3.562750in}{1.247035in}}%
\pgfpathlineto{\pgfqpoint{3.596622in}{1.090962in}}%
\pgfpathlineto{\pgfqpoint{3.630495in}{0.967215in}}%
\pgfpathlineto{\pgfqpoint{3.664367in}{0.912798in}}%
\pgfpathlineto{\pgfqpoint{3.698240in}{0.839780in}}%
\pgfpathlineto{\pgfqpoint{3.732112in}{0.788756in}}%
\pgfpathlineto{\pgfqpoint{3.765984in}{0.750752in}}%
\pgfpathlineto{\pgfqpoint{3.799857in}{0.712925in}}%
\pgfpathlineto{\pgfqpoint{3.833729in}{0.667619in}}%
\pgfpathlineto{\pgfqpoint{3.867601in}{0.643163in}}%
\pgfpathlineto{\pgfqpoint{3.901474in}{0.683494in}}%
\pgfpathlineto{\pgfqpoint{3.935346in}{0.650364in}}%
\pgfpathlineto{\pgfqpoint{3.969219in}{0.661363in}}%
\pgfpathlineto{\pgfqpoint{4.003091in}{0.631962in}}%
\pgfpathlineto{\pgfqpoint{4.036963in}{0.595331in}}%
\pgfpathlineto{\pgfqpoint{4.070836in}{0.598422in}}%
\pgfpathlineto{\pgfqpoint{4.104708in}{0.583193in}}%
\pgfpathlineto{\pgfqpoint{4.138580in}{0.573388in}}%
\pgfpathlineto{\pgfqpoint{4.172453in}{0.567962in}}%
\pgfusepath{stroke}%
\end{pgfscope}%
\begin{pgfscope}%
\pgfpathrectangle{\pgfqpoint{0.473589in}{0.323361in}}{\pgfqpoint{3.875000in}{3.080000in}}%
\pgfusepath{clip}%
\pgfsetbuttcap%
\pgfsetroundjoin%
\pgfsetlinewidth{1.505625pt}%
\definecolor{currentstroke}{rgb}{0.000000,0.000000,0.000000}%
\pgfsetstrokecolor{currentstroke}%
\pgfsetdash{{1.500000pt}{2.475000pt}}{0.000000pt}%
\pgfpathmoveto{\pgfqpoint{0.649726in}{1.125792in}}%
\pgfpathlineto{\pgfqpoint{0.683598in}{1.748947in}}%
\pgfpathlineto{\pgfqpoint{0.717470in}{2.169363in}}%
\pgfpathlineto{\pgfqpoint{0.751343in}{2.329683in}}%
\pgfpathlineto{\pgfqpoint{0.785215in}{2.328893in}}%
\pgfpathlineto{\pgfqpoint{0.819087in}{2.980035in}}%
\pgfpathlineto{\pgfqpoint{0.852960in}{2.510352in}}%
\pgfpathlineto{\pgfqpoint{0.886832in}{2.445895in}}%
\pgfpathlineto{\pgfqpoint{0.920705in}{2.246750in}}%
\pgfpathlineto{\pgfqpoint{0.954577in}{2.117669in}}%
\pgfpathlineto{\pgfqpoint{0.988449in}{2.260357in}}%
\pgfpathlineto{\pgfqpoint{1.022322in}{2.094842in}}%
\pgfpathlineto{\pgfqpoint{1.056194in}{1.998154in}}%
\pgfpathlineto{\pgfqpoint{1.090066in}{1.872070in}}%
\pgfpathlineto{\pgfqpoint{1.123939in}{1.724915in}}%
\pgfpathlineto{\pgfqpoint{1.157811in}{1.620250in}}%
\pgfpathlineto{\pgfqpoint{1.191684in}{1.492353in}}%
\pgfpathlineto{\pgfqpoint{1.225556in}{1.405209in}}%
\pgfpathlineto{\pgfqpoint{1.259428in}{1.312881in}}%
\pgfpathlineto{\pgfqpoint{1.293301in}{1.219776in}}%
\pgfpathlineto{\pgfqpoint{1.327173in}{1.074595in}}%
\pgfpathlineto{\pgfqpoint{1.361045in}{1.725053in}}%
\pgfpathlineto{\pgfqpoint{1.394918in}{1.638899in}}%
\pgfpathlineto{\pgfqpoint{1.428790in}{1.441142in}}%
\pgfpathlineto{\pgfqpoint{1.462663in}{1.291542in}}%
\pgfpathlineto{\pgfqpoint{1.496535in}{1.172996in}}%
\pgfpathlineto{\pgfqpoint{1.530407in}{1.079593in}}%
\pgfpathlineto{\pgfqpoint{1.564280in}{0.962056in}}%
\pgfpathlineto{\pgfqpoint{1.598152in}{0.873807in}}%
\pgfpathlineto{\pgfqpoint{1.632024in}{0.807699in}}%
\pgfpathlineto{\pgfqpoint{1.665897in}{0.809707in}}%
\pgfpathlineto{\pgfqpoint{1.699769in}{0.736654in}}%
\pgfpathlineto{\pgfqpoint{1.733642in}{0.692126in}}%
\pgfpathlineto{\pgfqpoint{1.767514in}{0.680698in}}%
\pgfpathlineto{\pgfqpoint{1.801386in}{0.667558in}}%
\pgfpathlineto{\pgfqpoint{1.835259in}{0.663020in}}%
\pgfpathlineto{\pgfqpoint{1.869131in}{0.652986in}}%
\pgfpathlineto{\pgfqpoint{1.903004in}{0.659985in}}%
\pgfpathlineto{\pgfqpoint{1.936876in}{0.687883in}}%
\pgfpathlineto{\pgfqpoint{1.970748in}{0.666087in}}%
\pgfpathlineto{\pgfqpoint{2.004621in}{0.640779in}}%
\pgfpathlineto{\pgfqpoint{2.038493in}{0.623382in}}%
\pgfpathlineto{\pgfqpoint{2.072365in}{0.617323in}}%
\pgfpathlineto{\pgfqpoint{2.106238in}{0.616413in}}%
\pgfpathlineto{\pgfqpoint{2.140110in}{0.602332in}}%
\pgfpathlineto{\pgfqpoint{2.173983in}{0.586644in}}%
\pgfpathlineto{\pgfqpoint{2.207855in}{0.571477in}}%
\pgfpathlineto{\pgfqpoint{2.241727in}{0.557737in}}%
\pgfpathlineto{\pgfqpoint{2.275600in}{0.551179in}}%
\pgfpathlineto{\pgfqpoint{2.309472in}{0.537422in}}%
\pgfpathlineto{\pgfqpoint{2.343344in}{0.528479in}}%
\pgfpathlineto{\pgfqpoint{2.377217in}{0.534219in}}%
\pgfpathlineto{\pgfqpoint{2.411089in}{0.537195in}}%
\pgfpathlineto{\pgfqpoint{2.444962in}{0.545201in}}%
\pgfpathlineto{\pgfqpoint{2.478834in}{0.550070in}}%
\pgfpathlineto{\pgfqpoint{2.512706in}{0.576071in}}%
\pgfpathlineto{\pgfqpoint{2.546579in}{0.611938in}}%
\pgfpathlineto{\pgfqpoint{2.580451in}{0.692387in}}%
\pgfpathlineto{\pgfqpoint{2.614323in}{0.709391in}}%
\pgfpathlineto{\pgfqpoint{2.648196in}{0.823204in}}%
\pgfpathlineto{\pgfqpoint{2.682068in}{0.822199in}}%
\pgfpathlineto{\pgfqpoint{2.715941in}{0.863547in}}%
\pgfpathlineto{\pgfqpoint{2.749813in}{0.866657in}}%
\pgfpathlineto{\pgfqpoint{2.783685in}{0.939297in}}%
\pgfpathlineto{\pgfqpoint{2.817558in}{0.981096in}}%
\pgfpathlineto{\pgfqpoint{2.851430in}{0.993642in}}%
\pgfpathlineto{\pgfqpoint{2.885302in}{1.027747in}}%
\pgfpathlineto{\pgfqpoint{2.919175in}{0.994792in}}%
\pgfpathlineto{\pgfqpoint{2.953047in}{0.978127in}}%
\pgfpathlineto{\pgfqpoint{2.986920in}{0.968667in}}%
\pgfpathlineto{\pgfqpoint{3.020792in}{0.949461in}}%
\pgfpathlineto{\pgfqpoint{3.054664in}{0.947902in}}%
\pgfpathlineto{\pgfqpoint{3.088537in}{0.886383in}}%
\pgfpathlineto{\pgfqpoint{3.122409in}{0.881560in}}%
\pgfpathlineto{\pgfqpoint{3.156281in}{0.887213in}}%
\pgfpathlineto{\pgfqpoint{3.190154in}{0.878716in}}%
\pgfpathlineto{\pgfqpoint{3.224026in}{0.937306in}}%
\pgfpathlineto{\pgfqpoint{3.257899in}{0.951444in}}%
\pgfpathlineto{\pgfqpoint{3.291771in}{0.937682in}}%
\pgfpathlineto{\pgfqpoint{3.325643in}{0.954125in}}%
\pgfpathlineto{\pgfqpoint{3.359516in}{1.042801in}}%
\pgfpathlineto{\pgfqpoint{3.393388in}{1.035301in}}%
\pgfpathlineto{\pgfqpoint{3.427260in}{1.050133in}}%
\pgfpathlineto{\pgfqpoint{3.461133in}{0.996472in}}%
\pgfpathlineto{\pgfqpoint{3.495005in}{0.953915in}}%
\pgfpathlineto{\pgfqpoint{3.528878in}{1.425059in}}%
\pgfpathlineto{\pgfqpoint{3.562750in}{1.246924in}}%
\pgfpathlineto{\pgfqpoint{3.596622in}{1.099922in}}%
\pgfpathlineto{\pgfqpoint{3.630495in}{0.979306in}}%
\pgfpathlineto{\pgfqpoint{3.664367in}{0.922754in}}%
\pgfpathlineto{\pgfqpoint{3.698240in}{0.848697in}}%
\pgfpathlineto{\pgfqpoint{3.732112in}{0.795447in}}%
\pgfpathlineto{\pgfqpoint{3.765984in}{0.755068in}}%
\pgfpathlineto{\pgfqpoint{3.799857in}{0.715497in}}%
\pgfpathlineto{\pgfqpoint{3.833729in}{0.669246in}}%
\pgfpathlineto{\pgfqpoint{3.867601in}{0.643068in}}%
\pgfpathlineto{\pgfqpoint{3.901474in}{0.679375in}}%
\pgfpathlineto{\pgfqpoint{3.935346in}{0.647432in}}%
\pgfpathlineto{\pgfqpoint{3.969219in}{0.657179in}}%
\pgfpathlineto{\pgfqpoint{4.003091in}{0.629058in}}%
\pgfpathlineto{\pgfqpoint{4.036963in}{0.593556in}}%
\pgfpathlineto{\pgfqpoint{4.070836in}{0.595502in}}%
\pgfpathlineto{\pgfqpoint{4.104708in}{0.580548in}}%
\pgfpathlineto{\pgfqpoint{4.138580in}{0.570733in}}%
\pgfpathlineto{\pgfqpoint{4.172453in}{0.565190in}}%
\pgfusepath{stroke}%
\end{pgfscope}%
\begin{pgfscope}%
\pgfpathrectangle{\pgfqpoint{0.473589in}{0.323361in}}{\pgfqpoint{3.875000in}{3.080000in}}%
\pgfusepath{clip}%
\pgfsetbuttcap%
\pgfsetroundjoin%
\pgfsetlinewidth{1.505625pt}%
\definecolor{currentstroke}{rgb}{0.000000,0.000000,0.000000}%
\pgfsetstrokecolor{currentstroke}%
\pgfsetstrokeopacity{0.250000}%
\pgfsetdash{{5.550000pt}{2.400000pt}}{0.000000pt}%
\pgfpathmoveto{\pgfqpoint{0.473589in}{1.009244in}}%
\pgfpathlineto{\pgfqpoint{4.348589in}{1.009244in}}%
\pgfusepath{stroke}%
\end{pgfscope}%
\begin{pgfscope}%
\pgfpathrectangle{\pgfqpoint{0.473589in}{0.323361in}}{\pgfqpoint{3.875000in}{3.080000in}}%
\pgfusepath{clip}%
\pgfsetbuttcap%
\pgfsetroundjoin%
\pgfsetlinewidth{1.505625pt}%
\definecolor{currentstroke}{rgb}{0.000000,0.000000,0.000000}%
\pgfsetstrokecolor{currentstroke}%
\pgfsetstrokeopacity{0.250000}%
\pgfsetdash{{5.550000pt}{2.400000pt}}{0.000000pt}%
\pgfpathmoveto{\pgfqpoint{0.473589in}{0.463361in}}%
\pgfpathlineto{\pgfqpoint{4.348589in}{0.463361in}}%
\pgfusepath{stroke}%
\end{pgfscope}%
\begin{pgfscope}%
\pgfsetrectcap%
\pgfsetmiterjoin%
\pgfsetlinewidth{0.803000pt}%
\definecolor{currentstroke}{rgb}{0.000000,0.000000,0.000000}%
\pgfsetstrokecolor{currentstroke}%
\pgfsetdash{}{0pt}%
\pgfpathmoveto{\pgfqpoint{0.473589in}{0.323361in}}%
\pgfpathlineto{\pgfqpoint{0.473589in}{3.403361in}}%
\pgfusepath{stroke}%
\end{pgfscope}%
\begin{pgfscope}%
\pgfsetrectcap%
\pgfsetmiterjoin%
\pgfsetlinewidth{0.803000pt}%
\definecolor{currentstroke}{rgb}{0.000000,0.000000,0.000000}%
\pgfsetstrokecolor{currentstroke}%
\pgfsetdash{}{0pt}%
\pgfpathmoveto{\pgfqpoint{4.348589in}{0.323361in}}%
\pgfpathlineto{\pgfqpoint{4.348589in}{3.403361in}}%
\pgfusepath{stroke}%
\end{pgfscope}%
\begin{pgfscope}%
\pgfsetrectcap%
\pgfsetmiterjoin%
\pgfsetlinewidth{0.803000pt}%
\definecolor{currentstroke}{rgb}{0.000000,0.000000,0.000000}%
\pgfsetstrokecolor{currentstroke}%
\pgfsetdash{}{0pt}%
\pgfpathmoveto{\pgfqpoint{0.473589in}{0.323361in}}%
\pgfpathlineto{\pgfqpoint{4.348589in}{0.323361in}}%
\pgfusepath{stroke}%
\end{pgfscope}%
\begin{pgfscope}%
\pgfsetrectcap%
\pgfsetmiterjoin%
\pgfsetlinewidth{0.803000pt}%
\definecolor{currentstroke}{rgb}{0.000000,0.000000,0.000000}%
\pgfsetstrokecolor{currentstroke}%
\pgfsetdash{}{0pt}%
\pgfpathmoveto{\pgfqpoint{0.473589in}{3.403361in}}%
\pgfpathlineto{\pgfqpoint{4.348589in}{3.403361in}}%
\pgfusepath{stroke}%
\end{pgfscope}%
\begin{pgfscope}%
\pgfsetrectcap%
\pgfsetroundjoin%
\pgfsetlinewidth{1.505625pt}%
\definecolor{currentstroke}{rgb}{1.000000,0.000000,0.000000}%
\pgfsetstrokecolor{currentstroke}%
\pgfsetdash{}{0pt}%
\pgfpathmoveto{\pgfqpoint{2.431223in}{3.195028in}}%
\pgfpathlineto{\pgfqpoint{2.764556in}{3.195028in}}%
\pgfusepath{stroke}%
\end{pgfscope}%
\begin{pgfscope}%
\definecolor{textcolor}{rgb}{0.000000,0.000000,0.000000}%
\pgfsetstrokecolor{textcolor}%
\pgfsetfillcolor{textcolor}%
\pgftext[x=2.897889in,y=3.136695in,left,base]{\color{textcolor}\setmainfont{Times New Roman}\rmfamily\fontsize{12.000000}{14.400000}\selectfont Bayesian Smoother}%
\end{pgfscope}%
\begin{pgfscope}%
\pgfsetbuttcap%
\pgfsetroundjoin%
\pgfsetlinewidth{1.505625pt}%
\definecolor{currentstroke}{rgb}{0.000000,0.000000,0.000000}%
\pgfsetstrokecolor{currentstroke}%
\pgfsetdash{{5.550000pt}{2.400000pt}}{0.000000pt}%
\pgfpathmoveto{\pgfqpoint{2.431223in}{2.959058in}}%
\pgfpathlineto{\pgfqpoint{2.764556in}{2.959058in}}%
\pgfusepath{stroke}%
\end{pgfscope}%
\begin{pgfscope}%
\definecolor{textcolor}{rgb}{0.000000,0.000000,0.000000}%
\pgfsetstrokecolor{textcolor}%
\pgfsetfillcolor{textcolor}%
\pgftext[x=2.897889in,y=2.900725in,left,base]{\color{textcolor}\setmainfont{Times New Roman}\rmfamily\fontsize{12.000000}{14.400000}\selectfont Classical Smoother}%
\end{pgfscope}%
\begin{pgfscope}%
\pgfsetrectcap%
\pgfsetroundjoin%
\pgfsetlinewidth{1.505625pt}%
\definecolor{currentstroke}{rgb}{0.000000,0.000000,1.000000}%
\pgfsetstrokecolor{currentstroke}%
\pgfsetdash{}{0pt}%
\pgfpathmoveto{\pgfqpoint{2.431223in}{2.723414in}}%
\pgfpathlineto{\pgfqpoint{2.764556in}{2.723414in}}%
\pgfusepath{stroke}%
\end{pgfscope}%
\begin{pgfscope}%
\definecolor{textcolor}{rgb}{0.000000,0.000000,0.000000}%
\pgfsetstrokecolor{textcolor}%
\pgfsetfillcolor{textcolor}%
\pgftext[x=2.897889in,y=2.665081in,left,base]{\color{textcolor}\setmainfont{Times New Roman}\rmfamily\fontsize{12.000000}{14.400000}\selectfont Bayesian Filter}%
\end{pgfscope}%
\begin{pgfscope}%
\pgfsetbuttcap%
\pgfsetroundjoin%
\pgfsetlinewidth{1.505625pt}%
\definecolor{currentstroke}{rgb}{0.000000,0.000000,0.000000}%
\pgfsetstrokecolor{currentstroke}%
\pgfsetdash{{1.500000pt}{2.475000pt}}{0.000000pt}%
\pgfpathmoveto{\pgfqpoint{2.431223in}{2.487444in}}%
\pgfpathlineto{\pgfqpoint{2.764556in}{2.487444in}}%
\pgfusepath{stroke}%
\end{pgfscope}%
\begin{pgfscope}%
\definecolor{textcolor}{rgb}{0.000000,0.000000,0.000000}%
\pgfsetstrokecolor{textcolor}%
\pgfsetfillcolor{textcolor}%
\pgftext[x=2.897889in,y=2.429111in,left,base]{\color{textcolor}\setmainfont{Times New Roman}\rmfamily\fontsize{12.000000}{14.400000}\selectfont Classical Filter}%
\end{pgfscope}%
\end{pgfpicture}%
\makeatother%
\endgroup%
