# Supplementary material for: Tracking ℛ of COVID-19: A new real-time estimation using the Kalman filter
Source: PLoS One. 2021 Jan 13;16(1):e0244474. doi: 10.1371/journal.pone.0244474 (PMC7806155; doi:10.1371/journal.pone.0244474)
Supplement: S1 File — Replication package for replicating all of the statistical analysis and simulation results provided in the paper. (ZIP) [file pone.0244474.s002.zip › fixed_revisions/derived_data/latex_input/R_World.pgf]

%% Creator: Matplotlib, PGF backend
%%
%% To include the figure in your LaTeX document, write
%%   \input{<filename>.pgf}
%%
%% Make sure the required packages are loaded in your preamble
%%   \usepackage{pgf}
%%
%% and, on pdftex
%%   \usepackage[utf8]{inputenc}\DeclareUnicodeCharacter{2212}{-}
%%
%% or, on luatex and xetex
%%   \usepackage{unicode-math}
%%
%% Figures using additional raster images can only be included by \input if
%% they are in the same directory as the main LaTeX file. For loading figures
%% from other directories you can use the `import` package
%%   \usepackage{import}
%%
%% and then include the figures with
%%   \import{<path to file>}{<filename>.pgf}
%%
%% Matplotlib used the following preamble
%%   \usepackage{fontspec}
%%   \setmainfont{Times New Roman}
%%   \usepackage{unicode-math}
%%   \setmathfont{xits-math.otf}
%%   \usepackage{fontspec}
%%
\begingroup%
\makeatletter%
\begin{pgfpicture}%
\pgfpathrectangle{\pgfpointorigin}{\pgfqpoint{4.458443in}{3.503361in}}%
\pgfusepath{use as bounding box, clip}%
\begin{pgfscope}%
\pgfsetbuttcap%
\pgfsetmiterjoin%
\definecolor{currentfill}{rgb}{1.000000,1.000000,1.000000}%
\pgfsetfillcolor{currentfill}%
\pgfsetlinewidth{0.000000pt}%
\definecolor{currentstroke}{rgb}{1.000000,1.000000,1.000000}%
\pgfsetstrokecolor{currentstroke}%
\pgfsetdash{}{0pt}%
\pgfpathmoveto{\pgfqpoint{0.000000in}{0.000000in}}%
\pgfpathlineto{\pgfqpoint{4.458443in}{0.000000in}}%
\pgfpathlineto{\pgfqpoint{4.458443in}{3.503361in}}%
\pgfpathlineto{\pgfqpoint{0.000000in}{3.503361in}}%
\pgfpathclose%
\pgfusepath{fill}%
\end{pgfscope}%
\begin{pgfscope}%
\pgfsetbuttcap%
\pgfsetmiterjoin%
\definecolor{currentfill}{rgb}{1.000000,1.000000,1.000000}%
\pgfsetfillcolor{currentfill}%
\pgfsetlinewidth{0.000000pt}%
\definecolor{currentstroke}{rgb}{0.000000,0.000000,0.000000}%
\pgfsetstrokecolor{currentstroke}%
\pgfsetstrokeopacity{0.000000}%
\pgfsetdash{}{0pt}%
\pgfpathmoveto{\pgfqpoint{0.473589in}{0.323361in}}%
\pgfpathlineto{\pgfqpoint{4.348589in}{0.323361in}}%
\pgfpathlineto{\pgfqpoint{4.348589in}{3.403361in}}%
\pgfpathlineto{\pgfqpoint{0.473589in}{3.403361in}}%
\pgfpathclose%
\pgfusepath{fill}%
\end{pgfscope}%
\begin{pgfscope}%
\pgfpathrectangle{\pgfqpoint{0.473589in}{0.323361in}}{\pgfqpoint{3.875000in}{3.080000in}}%
\pgfusepath{clip}%
\pgfsetbuttcap%
\pgfsetroundjoin%
\definecolor{currentfill}{rgb}{0.000000,0.000000,1.000000}%
\pgfsetfillcolor{currentfill}%
\pgfsetfillopacity{0.150000}%
\pgfsetlinewidth{1.003750pt}%
\definecolor{currentstroke}{rgb}{0.000000,0.000000,1.000000}%
\pgfsetstrokecolor{currentstroke}%
\pgfsetstrokeopacity{0.150000}%
\pgfsetdash{}{0pt}%
\pgfsys@defobject{currentmarker}{\pgfqpoint{0.649726in}{0.463361in}}{\pgfqpoint{4.172453in}{3.263361in}}{%
\pgfpathmoveto{\pgfqpoint{0.649726in}{2.973326in}}%
\pgfpathlineto{\pgfqpoint{0.649726in}{1.865978in}}%
\pgfpathlineto{\pgfqpoint{0.683598in}{2.031762in}}%
\pgfpathlineto{\pgfqpoint{0.717470in}{2.140900in}}%
\pgfpathlineto{\pgfqpoint{0.751343in}{2.181210in}}%
\pgfpathlineto{\pgfqpoint{0.785215in}{2.190210in}}%
\pgfpathlineto{\pgfqpoint{0.819087in}{2.196913in}}%
\pgfpathlineto{\pgfqpoint{0.852960in}{2.015769in}}%
\pgfpathlineto{\pgfqpoint{0.886832in}{1.916287in}}%
\pgfpathlineto{\pgfqpoint{0.920705in}{1.794546in}}%
\pgfpathlineto{\pgfqpoint{0.954577in}{1.721658in}}%
\pgfpathlineto{\pgfqpoint{0.988449in}{1.674950in}}%
\pgfpathlineto{\pgfqpoint{1.022322in}{1.531590in}}%
\pgfpathlineto{\pgfqpoint{1.056194in}{1.408454in}}%
\pgfpathlineto{\pgfqpoint{1.090066in}{1.277080in}}%
\pgfpathlineto{\pgfqpoint{1.123939in}{1.163597in}}%
\pgfpathlineto{\pgfqpoint{1.157811in}{1.080970in}}%
\pgfpathlineto{\pgfqpoint{1.191684in}{1.002875in}}%
\pgfpathlineto{\pgfqpoint{1.225556in}{0.967982in}}%
\pgfpathlineto{\pgfqpoint{1.259428in}{0.955224in}}%
\pgfpathlineto{\pgfqpoint{1.293301in}{0.969781in}}%
\pgfpathlineto{\pgfqpoint{1.327173in}{1.019412in}}%
\pgfpathlineto{\pgfqpoint{1.361045in}{1.118153in}}%
\pgfpathlineto{\pgfqpoint{1.394918in}{0.977868in}}%
\pgfpathlineto{\pgfqpoint{1.428790in}{0.812151in}}%
\pgfpathlineto{\pgfqpoint{1.462663in}{0.683755in}}%
\pgfpathlineto{\pgfqpoint{1.496535in}{0.582477in}}%
\pgfpathlineto{\pgfqpoint{1.530407in}{0.512586in}}%
\pgfpathlineto{\pgfqpoint{1.564280in}{0.463361in}}%
\pgfpathlineto{\pgfqpoint{1.598152in}{0.463361in}}%
\pgfpathlineto{\pgfqpoint{1.632024in}{0.463361in}}%
\pgfpathlineto{\pgfqpoint{1.665897in}{0.463361in}}%
\pgfpathlineto{\pgfqpoint{1.699769in}{0.463361in}}%
\pgfpathlineto{\pgfqpoint{1.733642in}{0.463361in}}%
\pgfpathlineto{\pgfqpoint{1.767514in}{0.474207in}}%
\pgfpathlineto{\pgfqpoint{1.801386in}{0.540858in}}%
\pgfpathlineto{\pgfqpoint{1.835259in}{0.609931in}}%
\pgfpathlineto{\pgfqpoint{1.869131in}{0.671207in}}%
\pgfpathlineto{\pgfqpoint{1.903004in}{0.753617in}}%
\pgfpathlineto{\pgfqpoint{1.936876in}{0.812557in}}%
\pgfpathlineto{\pgfqpoint{1.970748in}{0.855645in}}%
\pgfpathlineto{\pgfqpoint{2.004621in}{0.900201in}}%
\pgfpathlineto{\pgfqpoint{2.038493in}{0.942433in}}%
\pgfpathlineto{\pgfqpoint{2.072365in}{0.991304in}}%
\pgfpathlineto{\pgfqpoint{2.106238in}{1.057441in}}%
\pgfpathlineto{\pgfqpoint{2.140110in}{1.087253in}}%
\pgfpathlineto{\pgfqpoint{2.173983in}{1.114851in}}%
\pgfpathlineto{\pgfqpoint{2.207855in}{1.148034in}}%
\pgfpathlineto{\pgfqpoint{2.241727in}{1.205597in}}%
\pgfpathlineto{\pgfqpoint{2.275600in}{1.273416in}}%
\pgfpathlineto{\pgfqpoint{2.309472in}{1.301493in}}%
\pgfpathlineto{\pgfqpoint{2.343344in}{1.365563in}}%
\pgfpathlineto{\pgfqpoint{2.377217in}{1.351160in}}%
\pgfpathlineto{\pgfqpoint{2.411089in}{1.337276in}}%
\pgfpathlineto{\pgfqpoint{2.444962in}{1.341448in}}%
\pgfpathlineto{\pgfqpoint{2.478834in}{1.351559in}}%
\pgfpathlineto{\pgfqpoint{2.512706in}{1.367647in}}%
\pgfpathlineto{\pgfqpoint{2.546579in}{1.373536in}}%
\pgfpathlineto{\pgfqpoint{2.580451in}{1.358755in}}%
\pgfpathlineto{\pgfqpoint{2.614323in}{1.337419in}}%
\pgfpathlineto{\pgfqpoint{2.648196in}{1.311643in}}%
\pgfpathlineto{\pgfqpoint{2.682068in}{1.288191in}}%
\pgfpathlineto{\pgfqpoint{2.715941in}{1.264081in}}%
\pgfpathlineto{\pgfqpoint{2.749813in}{1.235429in}}%
\pgfpathlineto{\pgfqpoint{2.783685in}{1.210959in}}%
\pgfpathlineto{\pgfqpoint{2.817558in}{1.171123in}}%
\pgfpathlineto{\pgfqpoint{2.851430in}{1.126407in}}%
\pgfpathlineto{\pgfqpoint{2.885302in}{1.065636in}}%
\pgfpathlineto{\pgfqpoint{2.919175in}{1.030714in}}%
\pgfpathlineto{\pgfqpoint{2.953047in}{1.010469in}}%
\pgfpathlineto{\pgfqpoint{2.986920in}{0.981878in}}%
\pgfpathlineto{\pgfqpoint{3.020792in}{0.950477in}}%
\pgfpathlineto{\pgfqpoint{3.054664in}{0.913710in}}%
\pgfpathlineto{\pgfqpoint{3.088537in}{0.878690in}}%
\pgfpathlineto{\pgfqpoint{3.122409in}{0.850776in}}%
\pgfpathlineto{\pgfqpoint{3.156281in}{0.827236in}}%
\pgfpathlineto{\pgfqpoint{3.190154in}{0.817398in}}%
\pgfpathlineto{\pgfqpoint{3.224026in}{0.803169in}}%
\pgfpathlineto{\pgfqpoint{3.257899in}{0.793587in}}%
\pgfpathlineto{\pgfqpoint{3.291771in}{0.779672in}}%
\pgfpathlineto{\pgfqpoint{3.325643in}{0.764698in}}%
\pgfpathlineto{\pgfqpoint{3.359516in}{0.753405in}}%
\pgfpathlineto{\pgfqpoint{3.393388in}{0.734248in}}%
\pgfpathlineto{\pgfqpoint{3.427260in}{0.723201in}}%
\pgfpathlineto{\pgfqpoint{3.461133in}{0.728596in}}%
\pgfpathlineto{\pgfqpoint{3.495005in}{0.727121in}}%
\pgfpathlineto{\pgfqpoint{3.528878in}{0.716985in}}%
\pgfpathlineto{\pgfqpoint{3.562750in}{0.696991in}}%
\pgfpathlineto{\pgfqpoint{3.596622in}{0.698461in}}%
\pgfpathlineto{\pgfqpoint{3.630495in}{0.688743in}}%
\pgfpathlineto{\pgfqpoint{3.664367in}{0.689597in}}%
\pgfpathlineto{\pgfqpoint{3.698240in}{0.689301in}}%
\pgfpathlineto{\pgfqpoint{3.732112in}{0.697963in}}%
\pgfpathlineto{\pgfqpoint{3.765984in}{0.688332in}}%
\pgfpathlineto{\pgfqpoint{3.799857in}{0.683438in}}%
\pgfpathlineto{\pgfqpoint{3.833729in}{0.672443in}}%
\pgfpathlineto{\pgfqpoint{3.867601in}{0.674491in}}%
\pgfpathlineto{\pgfqpoint{3.901474in}{0.679604in}}%
\pgfpathlineto{\pgfqpoint{3.935346in}{0.690424in}}%
\pgfpathlineto{\pgfqpoint{3.969219in}{0.681816in}}%
\pgfpathlineto{\pgfqpoint{4.003091in}{0.685852in}}%
\pgfpathlineto{\pgfqpoint{4.036963in}{0.676293in}}%
\pgfpathlineto{\pgfqpoint{4.070836in}{0.658578in}}%
\pgfpathlineto{\pgfqpoint{4.104708in}{0.642482in}}%
\pgfpathlineto{\pgfqpoint{4.138580in}{0.622416in}}%
\pgfpathlineto{\pgfqpoint{4.172453in}{0.574942in}}%
\pgfpathlineto{\pgfqpoint{4.172453in}{1.665842in}}%
\pgfpathlineto{\pgfqpoint{4.172453in}{1.665842in}}%
\pgfpathlineto{\pgfqpoint{4.138580in}{1.605980in}}%
\pgfpathlineto{\pgfqpoint{4.104708in}{1.565980in}}%
\pgfpathlineto{\pgfqpoint{4.070836in}{1.548639in}}%
\pgfpathlineto{\pgfqpoint{4.036963in}{1.543992in}}%
\pgfpathlineto{\pgfqpoint{4.003091in}{1.536884in}}%
\pgfpathlineto{\pgfqpoint{3.969219in}{1.535538in}}%
\pgfpathlineto{\pgfqpoint{3.935346in}{1.525052in}}%
\pgfpathlineto{\pgfqpoint{3.901474in}{1.505124in}}%
\pgfpathlineto{\pgfqpoint{3.867601in}{1.502947in}}%
\pgfpathlineto{\pgfqpoint{3.833729in}{1.512805in}}%
\pgfpathlineto{\pgfqpoint{3.799857in}{1.517138in}}%
\pgfpathlineto{\pgfqpoint{3.765984in}{1.521364in}}%
\pgfpathlineto{\pgfqpoint{3.732112in}{1.527825in}}%
\pgfpathlineto{\pgfqpoint{3.698240in}{1.527628in}}%
\pgfpathlineto{\pgfqpoint{3.664367in}{1.524384in}}%
\pgfpathlineto{\pgfqpoint{3.630495in}{1.521942in}}%
\pgfpathlineto{\pgfqpoint{3.596622in}{1.524616in}}%
\pgfpathlineto{\pgfqpoint{3.562750in}{1.530748in}}%
\pgfpathlineto{\pgfqpoint{3.528878in}{1.551392in}}%
\pgfpathlineto{\pgfqpoint{3.495005in}{1.555246in}}%
\pgfpathlineto{\pgfqpoint{3.461133in}{1.559905in}}%
\pgfpathlineto{\pgfqpoint{3.427260in}{1.556751in}}%
\pgfpathlineto{\pgfqpoint{3.393388in}{1.567391in}}%
\pgfpathlineto{\pgfqpoint{3.359516in}{1.582950in}}%
\pgfpathlineto{\pgfqpoint{3.325643in}{1.600622in}}%
\pgfpathlineto{\pgfqpoint{3.291771in}{1.612588in}}%
\pgfpathlineto{\pgfqpoint{3.257899in}{1.627934in}}%
\pgfpathlineto{\pgfqpoint{3.224026in}{1.637912in}}%
\pgfpathlineto{\pgfqpoint{3.190154in}{1.651214in}}%
\pgfpathlineto{\pgfqpoint{3.156281in}{1.665101in}}%
\pgfpathlineto{\pgfqpoint{3.122409in}{1.686121in}}%
\pgfpathlineto{\pgfqpoint{3.088537in}{1.713719in}}%
\pgfpathlineto{\pgfqpoint{3.054664in}{1.748203in}}%
\pgfpathlineto{\pgfqpoint{3.020792in}{1.785625in}}%
\pgfpathlineto{\pgfqpoint{2.986920in}{1.815121in}}%
\pgfpathlineto{\pgfqpoint{2.953047in}{1.853078in}}%
\pgfpathlineto{\pgfqpoint{2.919175in}{1.879761in}}%
\pgfpathlineto{\pgfqpoint{2.885302in}{1.913023in}}%
\pgfpathlineto{\pgfqpoint{2.851430in}{1.959478in}}%
\pgfpathlineto{\pgfqpoint{2.817558in}{2.008192in}}%
\pgfpathlineto{\pgfqpoint{2.783685in}{2.054294in}}%
\pgfpathlineto{\pgfqpoint{2.749813in}{2.073031in}}%
\pgfpathlineto{\pgfqpoint{2.715941in}{2.089793in}}%
\pgfpathlineto{\pgfqpoint{2.682068in}{2.119476in}}%
\pgfpathlineto{\pgfqpoint{2.648196in}{2.146675in}}%
\pgfpathlineto{\pgfqpoint{2.614323in}{2.173331in}}%
\pgfpathlineto{\pgfqpoint{2.580451in}{2.205959in}}%
\pgfpathlineto{\pgfqpoint{2.546579in}{2.218875in}}%
\pgfpathlineto{\pgfqpoint{2.512706in}{2.205051in}}%
\pgfpathlineto{\pgfqpoint{2.478834in}{2.188636in}}%
\pgfpathlineto{\pgfqpoint{2.444962in}{2.187226in}}%
\pgfpathlineto{\pgfqpoint{2.411089in}{2.182175in}}%
\pgfpathlineto{\pgfqpoint{2.377217in}{2.203559in}}%
\pgfpathlineto{\pgfqpoint{2.343344in}{2.235889in}}%
\pgfpathlineto{\pgfqpoint{2.309472in}{2.143082in}}%
\pgfpathlineto{\pgfqpoint{2.275600in}{2.106681in}}%
\pgfpathlineto{\pgfqpoint{2.241727in}{2.039921in}}%
\pgfpathlineto{\pgfqpoint{2.207855in}{1.986323in}}%
\pgfpathlineto{\pgfqpoint{2.173983in}{1.941439in}}%
\pgfpathlineto{\pgfqpoint{2.140110in}{1.918695in}}%
\pgfpathlineto{\pgfqpoint{2.106238in}{1.884919in}}%
\pgfpathlineto{\pgfqpoint{2.072365in}{1.834921in}}%
\pgfpathlineto{\pgfqpoint{2.038493in}{1.775032in}}%
\pgfpathlineto{\pgfqpoint{2.004621in}{1.732396in}}%
\pgfpathlineto{\pgfqpoint{1.970748in}{1.686832in}}%
\pgfpathlineto{\pgfqpoint{1.936876in}{1.647648in}}%
\pgfpathlineto{\pgfqpoint{1.903004in}{1.580878in}}%
\pgfpathlineto{\pgfqpoint{1.869131in}{1.520223in}}%
\pgfpathlineto{\pgfqpoint{1.835259in}{1.452885in}}%
\pgfpathlineto{\pgfqpoint{1.801386in}{1.396665in}}%
\pgfpathlineto{\pgfqpoint{1.767514in}{1.349417in}}%
\pgfpathlineto{\pgfqpoint{1.733642in}{1.314564in}}%
\pgfpathlineto{\pgfqpoint{1.699769in}{1.295990in}}%
\pgfpathlineto{\pgfqpoint{1.665897in}{1.294139in}}%
\pgfpathlineto{\pgfqpoint{1.632024in}{1.295168in}}%
\pgfpathlineto{\pgfqpoint{1.598152in}{1.305484in}}%
\pgfpathlineto{\pgfqpoint{1.564280in}{1.337396in}}%
\pgfpathlineto{\pgfqpoint{1.530407in}{1.386723in}}%
\pgfpathlineto{\pgfqpoint{1.496535in}{1.448514in}}%
\pgfpathlineto{\pgfqpoint{1.462663in}{1.538445in}}%
\pgfpathlineto{\pgfqpoint{1.428790in}{1.654981in}}%
\pgfpathlineto{\pgfqpoint{1.394918in}{1.839834in}}%
\pgfpathlineto{\pgfqpoint{1.361045in}{2.057690in}}%
\pgfpathlineto{\pgfqpoint{1.327173in}{1.853962in}}%
\pgfpathlineto{\pgfqpoint{1.293301in}{1.802690in}}%
\pgfpathlineto{\pgfqpoint{1.259428in}{1.804745in}}%
\pgfpathlineto{\pgfqpoint{1.225556in}{1.827712in}}%
\pgfpathlineto{\pgfqpoint{1.191684in}{1.877758in}}%
\pgfpathlineto{\pgfqpoint{1.157811in}{1.940431in}}%
\pgfpathlineto{\pgfqpoint{1.123939in}{2.023950in}}%
\pgfpathlineto{\pgfqpoint{1.090066in}{2.124168in}}%
\pgfpathlineto{\pgfqpoint{1.056194in}{2.247380in}}%
\pgfpathlineto{\pgfqpoint{1.022322in}{2.361761in}}%
\pgfpathlineto{\pgfqpoint{0.988449in}{2.519404in}}%
\pgfpathlineto{\pgfqpoint{0.954577in}{2.564742in}}%
\pgfpathlineto{\pgfqpoint{0.920705in}{2.648035in}}%
\pgfpathlineto{\pgfqpoint{0.886832in}{2.781867in}}%
\pgfpathlineto{\pgfqpoint{0.852960in}{2.912740in}}%
\pgfpathlineto{\pgfqpoint{0.819087in}{3.263361in}}%
\pgfpathlineto{\pgfqpoint{0.785215in}{3.193978in}}%
\pgfpathlineto{\pgfqpoint{0.751343in}{3.166506in}}%
\pgfpathlineto{\pgfqpoint{0.717470in}{3.125257in}}%
\pgfpathlineto{\pgfqpoint{0.683598in}{3.032586in}}%
\pgfpathlineto{\pgfqpoint{0.649726in}{2.973326in}}%
\pgfpathclose%
\pgfusepath{stroke,fill}%
}%
\begin{pgfscope}%
\pgfsys@transformshift{0.000000in}{0.000000in}%
\pgfsys@useobject{currentmarker}{}%
\end{pgfscope}%
\end{pgfscope}%
\begin{pgfscope}%
\pgfpathrectangle{\pgfqpoint{0.473589in}{0.323361in}}{\pgfqpoint{3.875000in}{3.080000in}}%
\pgfusepath{clip}%
\pgfsetbuttcap%
\pgfsetroundjoin%
\definecolor{currentfill}{rgb}{1.000000,0.000000,0.000000}%
\pgfsetfillcolor{currentfill}%
\pgfsetfillopacity{0.150000}%
\pgfsetlinewidth{1.003750pt}%
\definecolor{currentstroke}{rgb}{1.000000,0.000000,0.000000}%
\pgfsetstrokecolor{currentstroke}%
\pgfsetstrokeopacity{0.150000}%
\pgfsetdash{}{0pt}%
\pgfsys@defobject{currentmarker}{\pgfqpoint{0.649726in}{0.654219in}}{\pgfqpoint{4.172453in}{2.942293in}}{%
\pgfpathmoveto{\pgfqpoint{0.649726in}{2.681643in}}%
\pgfpathlineto{\pgfqpoint{0.649726in}{2.166627in}}%
\pgfpathlineto{\pgfqpoint{0.683598in}{2.291578in}}%
\pgfpathlineto{\pgfqpoint{0.717470in}{2.387577in}}%
\pgfpathlineto{\pgfqpoint{0.751343in}{2.426363in}}%
\pgfpathlineto{\pgfqpoint{0.785215in}{2.432276in}}%
\pgfpathlineto{\pgfqpoint{0.819087in}{2.437908in}}%
\pgfpathlineto{\pgfqpoint{0.852960in}{2.241957in}}%
\pgfpathlineto{\pgfqpoint{0.886832in}{2.138319in}}%
\pgfpathlineto{\pgfqpoint{0.920705in}{2.019548in}}%
\pgfpathlineto{\pgfqpoint{0.954577in}{1.942407in}}%
\pgfpathlineto{\pgfqpoint{0.988449in}{1.890348in}}%
\pgfpathlineto{\pgfqpoint{1.022322in}{1.753565in}}%
\pgfpathlineto{\pgfqpoint{1.056194in}{1.636654in}}%
\pgfpathlineto{\pgfqpoint{1.090066in}{1.515442in}}%
\pgfpathlineto{\pgfqpoint{1.123939in}{1.406947in}}%
\pgfpathlineto{\pgfqpoint{1.157811in}{1.325762in}}%
\pgfpathlineto{\pgfqpoint{1.191684in}{1.256328in}}%
\pgfpathlineto{\pgfqpoint{1.225556in}{1.214646in}}%
\pgfpathlineto{\pgfqpoint{1.259428in}{1.191589in}}%
\pgfpathlineto{\pgfqpoint{1.293301in}{1.197797in}}%
\pgfpathlineto{\pgfqpoint{1.327173in}{1.235491in}}%
\pgfpathlineto{\pgfqpoint{1.361045in}{1.331192in}}%
\pgfpathlineto{\pgfqpoint{1.394918in}{1.195148in}}%
\pgfpathlineto{\pgfqpoint{1.428790in}{1.042606in}}%
\pgfpathlineto{\pgfqpoint{1.462663in}{0.924064in}}%
\pgfpathlineto{\pgfqpoint{1.496535in}{0.831705in}}%
\pgfpathlineto{\pgfqpoint{1.530407in}{0.756266in}}%
\pgfpathlineto{\pgfqpoint{1.564280in}{0.694209in}}%
\pgfpathlineto{\pgfqpoint{1.598152in}{0.665456in}}%
\pgfpathlineto{\pgfqpoint{1.632024in}{0.654219in}}%
\pgfpathlineto{\pgfqpoint{1.665897in}{0.659461in}}%
\pgfpathlineto{\pgfqpoint{1.699769in}{0.656041in}}%
\pgfpathlineto{\pgfqpoint{1.733642in}{0.680221in}}%
\pgfpathlineto{\pgfqpoint{1.767514in}{0.722274in}}%
\pgfpathlineto{\pgfqpoint{1.801386in}{0.775025in}}%
\pgfpathlineto{\pgfqpoint{1.835259in}{0.843556in}}%
\pgfpathlineto{\pgfqpoint{1.869131in}{0.904685in}}%
\pgfpathlineto{\pgfqpoint{1.903004in}{0.977729in}}%
\pgfpathlineto{\pgfqpoint{1.936876in}{1.031051in}}%
\pgfpathlineto{\pgfqpoint{1.970748in}{1.077462in}}%
\pgfpathlineto{\pgfqpoint{2.004621in}{1.124623in}}%
\pgfpathlineto{\pgfqpoint{2.038493in}{1.164534in}}%
\pgfpathlineto{\pgfqpoint{2.072365in}{1.212771in}}%
\pgfpathlineto{\pgfqpoint{2.106238in}{1.271987in}}%
\pgfpathlineto{\pgfqpoint{2.140110in}{1.302684in}}%
\pgfpathlineto{\pgfqpoint{2.173983in}{1.332909in}}%
\pgfpathlineto{\pgfqpoint{2.207855in}{1.368880in}}%
\pgfpathlineto{\pgfqpoint{2.241727in}{1.425026in}}%
\pgfpathlineto{\pgfqpoint{2.275600in}{1.482943in}}%
\pgfpathlineto{\pgfqpoint{2.309472in}{1.517831in}}%
\pgfpathlineto{\pgfqpoint{2.343344in}{1.576846in}}%
\pgfpathlineto{\pgfqpoint{2.377217in}{1.566896in}}%
\pgfpathlineto{\pgfqpoint{2.411089in}{1.556832in}}%
\pgfpathlineto{\pgfqpoint{2.444962in}{1.559518in}}%
\pgfpathlineto{\pgfqpoint{2.478834in}{1.567230in}}%
\pgfpathlineto{\pgfqpoint{2.512706in}{1.578959in}}%
\pgfpathlineto{\pgfqpoint{2.546579in}{1.588476in}}%
\pgfpathlineto{\pgfqpoint{2.580451in}{1.576435in}}%
\pgfpathlineto{\pgfqpoint{2.614323in}{1.551699in}}%
\pgfpathlineto{\pgfqpoint{2.648196in}{1.530574in}}%
\pgfpathlineto{\pgfqpoint{2.682068in}{1.508162in}}%
\pgfpathlineto{\pgfqpoint{2.715941in}{1.477217in}}%
\pgfpathlineto{\pgfqpoint{2.749813in}{1.454158in}}%
\pgfpathlineto{\pgfqpoint{2.783685in}{1.430691in}}%
\pgfpathlineto{\pgfqpoint{2.817558in}{1.391710in}}%
\pgfpathlineto{\pgfqpoint{2.851430in}{1.343077in}}%
\pgfpathlineto{\pgfqpoint{2.885302in}{1.296143in}}%
\pgfpathlineto{\pgfqpoint{2.919175in}{1.263767in}}%
\pgfpathlineto{\pgfqpoint{2.953047in}{1.239265in}}%
\pgfpathlineto{\pgfqpoint{2.986920in}{1.206130in}}%
\pgfpathlineto{\pgfqpoint{3.020792in}{1.175822in}}%
\pgfpathlineto{\pgfqpoint{3.054664in}{1.144699in}}%
\pgfpathlineto{\pgfqpoint{3.088537in}{1.109925in}}%
\pgfpathlineto{\pgfqpoint{3.122409in}{1.078096in}}%
\pgfpathlineto{\pgfqpoint{3.156281in}{1.057127in}}%
\pgfpathlineto{\pgfqpoint{3.190154in}{1.040991in}}%
\pgfpathlineto{\pgfqpoint{3.224026in}{1.030609in}}%
\pgfpathlineto{\pgfqpoint{3.257899in}{1.018136in}}%
\pgfpathlineto{\pgfqpoint{3.291771in}{1.005599in}}%
\pgfpathlineto{\pgfqpoint{3.325643in}{0.987548in}}%
\pgfpathlineto{\pgfqpoint{3.359516in}{0.978596in}}%
\pgfpathlineto{\pgfqpoint{3.393388in}{0.957143in}}%
\pgfpathlineto{\pgfqpoint{3.427260in}{0.948938in}}%
\pgfpathlineto{\pgfqpoint{3.461133in}{0.946855in}}%
\pgfpathlineto{\pgfqpoint{3.495005in}{0.949008in}}%
\pgfpathlineto{\pgfqpoint{3.528878in}{0.939332in}}%
\pgfpathlineto{\pgfqpoint{3.562750in}{0.925187in}}%
\pgfpathlineto{\pgfqpoint{3.596622in}{0.920976in}}%
\pgfpathlineto{\pgfqpoint{3.630495in}{0.913606in}}%
\pgfpathlineto{\pgfqpoint{3.664367in}{0.912635in}}%
\pgfpathlineto{\pgfqpoint{3.698240in}{0.915415in}}%
\pgfpathlineto{\pgfqpoint{3.732112in}{0.917865in}}%
\pgfpathlineto{\pgfqpoint{3.765984in}{0.916389in}}%
\pgfpathlineto{\pgfqpoint{3.799857in}{0.908542in}}%
\pgfpathlineto{\pgfqpoint{3.833729in}{0.901258in}}%
\pgfpathlineto{\pgfqpoint{3.867601in}{0.898169in}}%
\pgfpathlineto{\pgfqpoint{3.901474in}{0.905834in}}%
\pgfpathlineto{\pgfqpoint{3.935346in}{0.907639in}}%
\pgfpathlineto{\pgfqpoint{3.969219in}{0.909049in}}%
\pgfpathlineto{\pgfqpoint{4.003091in}{0.911432in}}%
\pgfpathlineto{\pgfqpoint{4.036963in}{0.907330in}}%
\pgfpathlineto{\pgfqpoint{4.070836in}{0.901033in}}%
\pgfpathlineto{\pgfqpoint{4.104708in}{0.892999in}}%
\pgfpathlineto{\pgfqpoint{4.138580in}{0.882121in}}%
\pgfpathlineto{\pgfqpoint{4.172453in}{0.863955in}}%
\pgfpathlineto{\pgfqpoint{4.172453in}{1.371707in}}%
\pgfpathlineto{\pgfqpoint{4.172453in}{1.371707in}}%
\pgfpathlineto{\pgfqpoint{4.138580in}{1.344654in}}%
\pgfpathlineto{\pgfqpoint{4.104708in}{1.328424in}}%
\pgfpathlineto{\pgfqpoint{4.070836in}{1.313952in}}%
\pgfpathlineto{\pgfqpoint{4.036963in}{1.314699in}}%
\pgfpathlineto{\pgfqpoint{4.003091in}{1.313571in}}%
\pgfpathlineto{\pgfqpoint{3.969219in}{1.307481in}}%
\pgfpathlineto{\pgfqpoint{3.935346in}{1.299852in}}%
\pgfpathlineto{\pgfqpoint{3.901474in}{1.291046in}}%
\pgfpathlineto{\pgfqpoint{3.867601in}{1.285090in}}%
\pgfpathlineto{\pgfqpoint{3.833729in}{1.288209in}}%
\pgfpathlineto{\pgfqpoint{3.799857in}{1.293691in}}%
\pgfpathlineto{\pgfqpoint{3.765984in}{1.302163in}}%
\pgfpathlineto{\pgfqpoint{3.732112in}{1.304289in}}%
\pgfpathlineto{\pgfqpoint{3.698240in}{1.303029in}}%
\pgfpathlineto{\pgfqpoint{3.664367in}{1.301161in}}%
\pgfpathlineto{\pgfqpoint{3.630495in}{1.303123in}}%
\pgfpathlineto{\pgfqpoint{3.596622in}{1.309586in}}%
\pgfpathlineto{\pgfqpoint{3.562750in}{1.315557in}}%
\pgfpathlineto{\pgfqpoint{3.528878in}{1.329919in}}%
\pgfpathlineto{\pgfqpoint{3.495005in}{1.338886in}}%
\pgfpathlineto{\pgfqpoint{3.461133in}{1.339215in}}%
\pgfpathlineto{\pgfqpoint{3.427260in}{1.339662in}}%
\pgfpathlineto{\pgfqpoint{3.393388in}{1.348141in}}%
\pgfpathlineto{\pgfqpoint{3.359516in}{1.365173in}}%
\pgfpathlineto{\pgfqpoint{3.325643in}{1.377939in}}%
\pgfpathlineto{\pgfqpoint{3.291771in}{1.395573in}}%
\pgfpathlineto{\pgfqpoint{3.257899in}{1.407741in}}%
\pgfpathlineto{\pgfqpoint{3.224026in}{1.421264in}}%
\pgfpathlineto{\pgfqpoint{3.190154in}{1.433187in}}%
\pgfpathlineto{\pgfqpoint{3.156281in}{1.446094in}}%
\pgfpathlineto{\pgfqpoint{3.122409in}{1.467881in}}%
\pgfpathlineto{\pgfqpoint{3.088537in}{1.498482in}}%
\pgfpathlineto{\pgfqpoint{3.054664in}{1.531869in}}%
\pgfpathlineto{\pgfqpoint{3.020792in}{1.561360in}}%
\pgfpathlineto{\pgfqpoint{2.986920in}{1.592933in}}%
\pgfpathlineto{\pgfqpoint{2.953047in}{1.627381in}}%
\pgfpathlineto{\pgfqpoint{2.919175in}{1.652823in}}%
\pgfpathlineto{\pgfqpoint{2.885302in}{1.686172in}}%
\pgfpathlineto{\pgfqpoint{2.851430in}{1.732884in}}%
\pgfpathlineto{\pgfqpoint{2.817558in}{1.779893in}}%
\pgfpathlineto{\pgfqpoint{2.783685in}{1.821148in}}%
\pgfpathlineto{\pgfqpoint{2.749813in}{1.847050in}}%
\pgfpathlineto{\pgfqpoint{2.715941in}{1.864202in}}%
\pgfpathlineto{\pgfqpoint{2.682068in}{1.896315in}}%
\pgfpathlineto{\pgfqpoint{2.648196in}{1.917565in}}%
\pgfpathlineto{\pgfqpoint{2.614323in}{1.942800in}}%
\pgfpathlineto{\pgfqpoint{2.580451in}{1.969434in}}%
\pgfpathlineto{\pgfqpoint{2.546579in}{1.983767in}}%
\pgfpathlineto{\pgfqpoint{2.512706in}{1.970700in}}%
\pgfpathlineto{\pgfqpoint{2.478834in}{1.957552in}}%
\pgfpathlineto{\pgfqpoint{2.444962in}{1.954582in}}%
\pgfpathlineto{\pgfqpoint{2.411089in}{1.948850in}}%
\pgfpathlineto{\pgfqpoint{2.377217in}{1.963416in}}%
\pgfpathlineto{\pgfqpoint{2.343344in}{1.982350in}}%
\pgfpathlineto{\pgfqpoint{2.309472in}{1.909391in}}%
\pgfpathlineto{\pgfqpoint{2.275600in}{1.872943in}}%
\pgfpathlineto{\pgfqpoint{2.241727in}{1.810474in}}%
\pgfpathlineto{\pgfqpoint{2.207855in}{1.755377in}}%
\pgfpathlineto{\pgfqpoint{2.173983in}{1.718409in}}%
\pgfpathlineto{\pgfqpoint{2.140110in}{1.691348in}}%
\pgfpathlineto{\pgfqpoint{2.106238in}{1.663021in}}%
\pgfpathlineto{\pgfqpoint{2.072365in}{1.602872in}}%
\pgfpathlineto{\pgfqpoint{2.038493in}{1.551085in}}%
\pgfpathlineto{\pgfqpoint{2.004621in}{1.509289in}}%
\pgfpathlineto{\pgfqpoint{1.970748in}{1.469117in}}%
\pgfpathlineto{\pgfqpoint{1.936876in}{1.425661in}}%
\pgfpathlineto{\pgfqpoint{1.903004in}{1.368493in}}%
\pgfpathlineto{\pgfqpoint{1.869131in}{1.299404in}}%
\pgfpathlineto{\pgfqpoint{1.835259in}{1.237256in}}%
\pgfpathlineto{\pgfqpoint{1.801386in}{1.179968in}}%
\pgfpathlineto{\pgfqpoint{1.767514in}{1.128714in}}%
\pgfpathlineto{\pgfqpoint{1.733642in}{1.096256in}}%
\pgfpathlineto{\pgfqpoint{1.699769in}{1.076530in}}%
\pgfpathlineto{\pgfqpoint{1.665897in}{1.077298in}}%
\pgfpathlineto{\pgfqpoint{1.632024in}{1.074017in}}%
\pgfpathlineto{\pgfqpoint{1.598152in}{1.087615in}}%
\pgfpathlineto{\pgfqpoint{1.564280in}{1.116006in}}%
\pgfpathlineto{\pgfqpoint{1.530407in}{1.173997in}}%
\pgfpathlineto{\pgfqpoint{1.496535in}{1.236513in}}%
\pgfpathlineto{\pgfqpoint{1.462663in}{1.321240in}}%
\pgfpathlineto{\pgfqpoint{1.428790in}{1.434032in}}%
\pgfpathlineto{\pgfqpoint{1.394918in}{1.590665in}}%
\pgfpathlineto{\pgfqpoint{1.361045in}{1.759379in}}%
\pgfpathlineto{\pgfqpoint{1.327173in}{1.623940in}}%
\pgfpathlineto{\pgfqpoint{1.293301in}{1.587846in}}%
\pgfpathlineto{\pgfqpoint{1.259428in}{1.593248in}}%
\pgfpathlineto{\pgfqpoint{1.225556in}{1.616235in}}%
\pgfpathlineto{\pgfqpoint{1.191684in}{1.661113in}}%
\pgfpathlineto{\pgfqpoint{1.157811in}{1.728262in}}%
\pgfpathlineto{\pgfqpoint{1.123939in}{1.808880in}}%
\pgfpathlineto{\pgfqpoint{1.090066in}{1.911848in}}%
\pgfpathlineto{\pgfqpoint{1.056194in}{2.027789in}}%
\pgfpathlineto{\pgfqpoint{1.022322in}{2.143379in}}%
\pgfpathlineto{\pgfqpoint{0.988449in}{2.286345in}}%
\pgfpathlineto{\pgfqpoint{0.954577in}{2.335837in}}%
\pgfpathlineto{\pgfqpoint{0.920705in}{2.413179in}}%
\pgfpathlineto{\pgfqpoint{0.886832in}{2.541384in}}%
\pgfpathlineto{\pgfqpoint{0.852960in}{2.663629in}}%
\pgfpathlineto{\pgfqpoint{0.819087in}{2.942293in}}%
\pgfpathlineto{\pgfqpoint{0.785215in}{2.907873in}}%
\pgfpathlineto{\pgfqpoint{0.751343in}{2.898638in}}%
\pgfpathlineto{\pgfqpoint{0.717470in}{2.853451in}}%
\pgfpathlineto{\pgfqpoint{0.683598in}{2.762289in}}%
\pgfpathlineto{\pgfqpoint{0.649726in}{2.681643in}}%
\pgfpathclose%
\pgfusepath{stroke,fill}%
}%
\begin{pgfscope}%
\pgfsys@transformshift{0.000000in}{0.000000in}%
\pgfsys@useobject{currentmarker}{}%
\end{pgfscope}%
\end{pgfscope}%
\begin{pgfscope}%
\pgfsetbuttcap%
\pgfsetroundjoin%
\definecolor{currentfill}{rgb}{0.000000,0.000000,0.000000}%
\pgfsetfillcolor{currentfill}%
\pgfsetlinewidth{0.803000pt}%
\definecolor{currentstroke}{rgb}{0.000000,0.000000,0.000000}%
\pgfsetstrokecolor{currentstroke}%
\pgfsetdash{}{0pt}%
\pgfsys@defobject{currentmarker}{\pgfqpoint{0.000000in}{-0.048611in}}{\pgfqpoint{0.000000in}{0.000000in}}{%
\pgfpathmoveto{\pgfqpoint{0.000000in}{0.000000in}}%
\pgfpathlineto{\pgfqpoint{0.000000in}{-0.048611in}}%
\pgfusepath{stroke,fill}%
}%
\begin{pgfscope}%
\pgfsys@transformshift{0.819087in}{0.323361in}%
\pgfsys@useobject{currentmarker}{}%
\end{pgfscope}%
\end{pgfscope}%
\begin{pgfscope}%
\definecolor{textcolor}{rgb}{0.000000,0.000000,0.000000}%
\pgfsetstrokecolor{textcolor}%
\pgfsetfillcolor{textcolor}%
\pgftext[x=0.819087in,y=0.226139in,,top]{\color{textcolor}\setmainfont{Times New Roman}\rmfamily\fontsize{10.000000}{12.000000}\selectfont Jan-28}%
\end{pgfscope}%
\begin{pgfscope}%
\pgfsetbuttcap%
\pgfsetroundjoin%
\definecolor{currentfill}{rgb}{0.000000,0.000000,0.000000}%
\pgfsetfillcolor{currentfill}%
\pgfsetlinewidth{0.803000pt}%
\definecolor{currentstroke}{rgb}{0.000000,0.000000,0.000000}%
\pgfsetstrokecolor{currentstroke}%
\pgfsetdash{}{0pt}%
\pgfsys@defobject{currentmarker}{\pgfqpoint{0.000000in}{-0.048611in}}{\pgfqpoint{0.000000in}{0.000000in}}{%
\pgfpathmoveto{\pgfqpoint{0.000000in}{0.000000in}}%
\pgfpathlineto{\pgfqpoint{0.000000in}{-0.048611in}}%
\pgfusepath{stroke,fill}%
}%
\begin{pgfscope}%
\pgfsys@transformshift{1.293301in}{0.323361in}%
\pgfsys@useobject{currentmarker}{}%
\end{pgfscope}%
\end{pgfscope}%
\begin{pgfscope}%
\definecolor{textcolor}{rgb}{0.000000,0.000000,0.000000}%
\pgfsetstrokecolor{textcolor}%
\pgfsetfillcolor{textcolor}%
\pgftext[x=1.293301in,y=0.226139in,,top]{\color{textcolor}\setmainfont{Times New Roman}\rmfamily\fontsize{10.000000}{12.000000}\selectfont Feb-11}%
\end{pgfscope}%
\begin{pgfscope}%
\pgfsetbuttcap%
\pgfsetroundjoin%
\definecolor{currentfill}{rgb}{0.000000,0.000000,0.000000}%
\pgfsetfillcolor{currentfill}%
\pgfsetlinewidth{0.803000pt}%
\definecolor{currentstroke}{rgb}{0.000000,0.000000,0.000000}%
\pgfsetstrokecolor{currentstroke}%
\pgfsetdash{}{0pt}%
\pgfsys@defobject{currentmarker}{\pgfqpoint{0.000000in}{-0.048611in}}{\pgfqpoint{0.000000in}{0.000000in}}{%
\pgfpathmoveto{\pgfqpoint{0.000000in}{0.000000in}}%
\pgfpathlineto{\pgfqpoint{0.000000in}{-0.048611in}}%
\pgfusepath{stroke,fill}%
}%
\begin{pgfscope}%
\pgfsys@transformshift{1.767514in}{0.323361in}%
\pgfsys@useobject{currentmarker}{}%
\end{pgfscope}%
\end{pgfscope}%
\begin{pgfscope}%
\definecolor{textcolor}{rgb}{0.000000,0.000000,0.000000}%
\pgfsetstrokecolor{textcolor}%
\pgfsetfillcolor{textcolor}%
\pgftext[x=1.767514in,y=0.226139in,,top]{\color{textcolor}\setmainfont{Times New Roman}\rmfamily\fontsize{10.000000}{12.000000}\selectfont Feb-25}%
\end{pgfscope}%
\begin{pgfscope}%
\pgfsetbuttcap%
\pgfsetroundjoin%
\definecolor{currentfill}{rgb}{0.000000,0.000000,0.000000}%
\pgfsetfillcolor{currentfill}%
\pgfsetlinewidth{0.803000pt}%
\definecolor{currentstroke}{rgb}{0.000000,0.000000,0.000000}%
\pgfsetstrokecolor{currentstroke}%
\pgfsetdash{}{0pt}%
\pgfsys@defobject{currentmarker}{\pgfqpoint{0.000000in}{-0.048611in}}{\pgfqpoint{0.000000in}{0.000000in}}{%
\pgfpathmoveto{\pgfqpoint{0.000000in}{0.000000in}}%
\pgfpathlineto{\pgfqpoint{0.000000in}{-0.048611in}}%
\pgfusepath{stroke,fill}%
}%
\begin{pgfscope}%
\pgfsys@transformshift{2.241727in}{0.323361in}%
\pgfsys@useobject{currentmarker}{}%
\end{pgfscope}%
\end{pgfscope}%
\begin{pgfscope}%
\definecolor{textcolor}{rgb}{0.000000,0.000000,0.000000}%
\pgfsetstrokecolor{textcolor}%
\pgfsetfillcolor{textcolor}%
\pgftext[x=2.241727in,y=0.226139in,,top]{\color{textcolor}\setmainfont{Times New Roman}\rmfamily\fontsize{10.000000}{12.000000}\selectfont Mar-10}%
\end{pgfscope}%
\begin{pgfscope}%
\pgfsetbuttcap%
\pgfsetroundjoin%
\definecolor{currentfill}{rgb}{0.000000,0.000000,0.000000}%
\pgfsetfillcolor{currentfill}%
\pgfsetlinewidth{0.803000pt}%
\definecolor{currentstroke}{rgb}{0.000000,0.000000,0.000000}%
\pgfsetstrokecolor{currentstroke}%
\pgfsetdash{}{0pt}%
\pgfsys@defobject{currentmarker}{\pgfqpoint{0.000000in}{-0.048611in}}{\pgfqpoint{0.000000in}{0.000000in}}{%
\pgfpathmoveto{\pgfqpoint{0.000000in}{0.000000in}}%
\pgfpathlineto{\pgfqpoint{0.000000in}{-0.048611in}}%
\pgfusepath{stroke,fill}%
}%
\begin{pgfscope}%
\pgfsys@transformshift{2.715941in}{0.323361in}%
\pgfsys@useobject{currentmarker}{}%
\end{pgfscope}%
\end{pgfscope}%
\begin{pgfscope}%
\definecolor{textcolor}{rgb}{0.000000,0.000000,0.000000}%
\pgfsetstrokecolor{textcolor}%
\pgfsetfillcolor{textcolor}%
\pgftext[x=2.715941in,y=0.226139in,,top]{\color{textcolor}\setmainfont{Times New Roman}\rmfamily\fontsize{10.000000}{12.000000}\selectfont Mar-24}%
\end{pgfscope}%
\begin{pgfscope}%
\pgfsetbuttcap%
\pgfsetroundjoin%
\definecolor{currentfill}{rgb}{0.000000,0.000000,0.000000}%
\pgfsetfillcolor{currentfill}%
\pgfsetlinewidth{0.803000pt}%
\definecolor{currentstroke}{rgb}{0.000000,0.000000,0.000000}%
\pgfsetstrokecolor{currentstroke}%
\pgfsetdash{}{0pt}%
\pgfsys@defobject{currentmarker}{\pgfqpoint{0.000000in}{-0.048611in}}{\pgfqpoint{0.000000in}{0.000000in}}{%
\pgfpathmoveto{\pgfqpoint{0.000000in}{0.000000in}}%
\pgfpathlineto{\pgfqpoint{0.000000in}{-0.048611in}}%
\pgfusepath{stroke,fill}%
}%
\begin{pgfscope}%
\pgfsys@transformshift{3.190154in}{0.323361in}%
\pgfsys@useobject{currentmarker}{}%
\end{pgfscope}%
\end{pgfscope}%
\begin{pgfscope}%
\definecolor{textcolor}{rgb}{0.000000,0.000000,0.000000}%
\pgfsetstrokecolor{textcolor}%
\pgfsetfillcolor{textcolor}%
\pgftext[x=3.190154in,y=0.226139in,,top]{\color{textcolor}\setmainfont{Times New Roman}\rmfamily\fontsize{10.000000}{12.000000}\selectfont Apr-07}%
\end{pgfscope}%
\begin{pgfscope}%
\pgfsetbuttcap%
\pgfsetroundjoin%
\definecolor{currentfill}{rgb}{0.000000,0.000000,0.000000}%
\pgfsetfillcolor{currentfill}%
\pgfsetlinewidth{0.803000pt}%
\definecolor{currentstroke}{rgb}{0.000000,0.000000,0.000000}%
\pgfsetstrokecolor{currentstroke}%
\pgfsetdash{}{0pt}%
\pgfsys@defobject{currentmarker}{\pgfqpoint{0.000000in}{-0.048611in}}{\pgfqpoint{0.000000in}{0.000000in}}{%
\pgfpathmoveto{\pgfqpoint{0.000000in}{0.000000in}}%
\pgfpathlineto{\pgfqpoint{0.000000in}{-0.048611in}}%
\pgfusepath{stroke,fill}%
}%
\begin{pgfscope}%
\pgfsys@transformshift{3.664367in}{0.323361in}%
\pgfsys@useobject{currentmarker}{}%
\end{pgfscope}%
\end{pgfscope}%
\begin{pgfscope}%
\definecolor{textcolor}{rgb}{0.000000,0.000000,0.000000}%
\pgfsetstrokecolor{textcolor}%
\pgfsetfillcolor{textcolor}%
\pgftext[x=3.664367in,y=0.226139in,,top]{\color{textcolor}\setmainfont{Times New Roman}\rmfamily\fontsize{10.000000}{12.000000}\selectfont Apr-21}%
\end{pgfscope}%
\begin{pgfscope}%
\pgfsetbuttcap%
\pgfsetroundjoin%
\definecolor{currentfill}{rgb}{0.000000,0.000000,0.000000}%
\pgfsetfillcolor{currentfill}%
\pgfsetlinewidth{0.803000pt}%
\definecolor{currentstroke}{rgb}{0.000000,0.000000,0.000000}%
\pgfsetstrokecolor{currentstroke}%
\pgfsetdash{}{0pt}%
\pgfsys@defobject{currentmarker}{\pgfqpoint{0.000000in}{-0.048611in}}{\pgfqpoint{0.000000in}{0.000000in}}{%
\pgfpathmoveto{\pgfqpoint{0.000000in}{0.000000in}}%
\pgfpathlineto{\pgfqpoint{0.000000in}{-0.048611in}}%
\pgfusepath{stroke,fill}%
}%
\begin{pgfscope}%
\pgfsys@transformshift{4.138580in}{0.323361in}%
\pgfsys@useobject{currentmarker}{}%
\end{pgfscope}%
\end{pgfscope}%
\begin{pgfscope}%
\definecolor{textcolor}{rgb}{0.000000,0.000000,0.000000}%
\pgfsetstrokecolor{textcolor}%
\pgfsetfillcolor{textcolor}%
\pgftext[x=4.138580in,y=0.226139in,,top]{\color{textcolor}\setmainfont{Times New Roman}\rmfamily\fontsize{10.000000}{12.000000}\selectfont May-05}%
\end{pgfscope}%
\begin{pgfscope}%
\pgfsetbuttcap%
\pgfsetroundjoin%
\definecolor{currentfill}{rgb}{0.000000,0.000000,0.000000}%
\pgfsetfillcolor{currentfill}%
\pgfsetlinewidth{0.803000pt}%
\definecolor{currentstroke}{rgb}{0.000000,0.000000,0.000000}%
\pgfsetstrokecolor{currentstroke}%
\pgfsetdash{}{0pt}%
\pgfsys@defobject{currentmarker}{\pgfqpoint{-0.048611in}{0.000000in}}{\pgfqpoint{0.000000in}{0.000000in}}{%
\pgfpathmoveto{\pgfqpoint{0.000000in}{0.000000in}}%
\pgfpathlineto{\pgfqpoint{-0.048611in}{0.000000in}}%
\pgfusepath{stroke,fill}%
}%
\begin{pgfscope}%
\pgfsys@transformshift{0.473589in}{0.463361in}%
\pgfsys@useobject{currentmarker}{}%
\end{pgfscope}%
\end{pgfscope}%
\begin{pgfscope}%
\definecolor{textcolor}{rgb}{0.000000,0.000000,0.000000}%
\pgfsetstrokecolor{textcolor}%
\pgfsetfillcolor{textcolor}%
\pgftext[x=0.306922in, y=0.415144in, left, base]{\color{textcolor}\setmainfont{Times New Roman}\rmfamily\fontsize{10.000000}{12.000000}\selectfont \(\displaystyle 0\)}%
\end{pgfscope}%
\begin{pgfscope}%
\pgfsetbuttcap%
\pgfsetroundjoin%
\definecolor{currentfill}{rgb}{0.000000,0.000000,0.000000}%
\pgfsetfillcolor{currentfill}%
\pgfsetlinewidth{0.803000pt}%
\definecolor{currentstroke}{rgb}{0.000000,0.000000,0.000000}%
\pgfsetstrokecolor{currentstroke}%
\pgfsetdash{}{0pt}%
\pgfsys@defobject{currentmarker}{\pgfqpoint{-0.048611in}{0.000000in}}{\pgfqpoint{0.000000in}{0.000000in}}{%
\pgfpathmoveto{\pgfqpoint{0.000000in}{0.000000in}}%
\pgfpathlineto{\pgfqpoint{-0.048611in}{0.000000in}}%
\pgfusepath{stroke,fill}%
}%
\begin{pgfscope}%
\pgfsys@transformshift{0.473589in}{1.095218in}%
\pgfsys@useobject{currentmarker}{}%
\end{pgfscope}%
\end{pgfscope}%
\begin{pgfscope}%
\definecolor{textcolor}{rgb}{0.000000,0.000000,0.000000}%
\pgfsetstrokecolor{textcolor}%
\pgfsetfillcolor{textcolor}%
\pgftext[x=0.306922in, y=1.047000in, left, base]{\color{textcolor}\setmainfont{Times New Roman}\rmfamily\fontsize{10.000000}{12.000000}\selectfont \(\displaystyle 1\)}%
\end{pgfscope}%
\begin{pgfscope}%
\pgfsetbuttcap%
\pgfsetroundjoin%
\definecolor{currentfill}{rgb}{0.000000,0.000000,0.000000}%
\pgfsetfillcolor{currentfill}%
\pgfsetlinewidth{0.803000pt}%
\definecolor{currentstroke}{rgb}{0.000000,0.000000,0.000000}%
\pgfsetstrokecolor{currentstroke}%
\pgfsetdash{}{0pt}%
\pgfsys@defobject{currentmarker}{\pgfqpoint{-0.048611in}{0.000000in}}{\pgfqpoint{0.000000in}{0.000000in}}{%
\pgfpathmoveto{\pgfqpoint{0.000000in}{0.000000in}}%
\pgfpathlineto{\pgfqpoint{-0.048611in}{0.000000in}}%
\pgfusepath{stroke,fill}%
}%
\begin{pgfscope}%
\pgfsys@transformshift{0.473589in}{1.727075in}%
\pgfsys@useobject{currentmarker}{}%
\end{pgfscope}%
\end{pgfscope}%
\begin{pgfscope}%
\definecolor{textcolor}{rgb}{0.000000,0.000000,0.000000}%
\pgfsetstrokecolor{textcolor}%
\pgfsetfillcolor{textcolor}%
\pgftext[x=0.306922in, y=1.678857in, left, base]{\color{textcolor}\setmainfont{Times New Roman}\rmfamily\fontsize{10.000000}{12.000000}\selectfont \(\displaystyle 2\)}%
\end{pgfscope}%
\begin{pgfscope}%
\pgfsetbuttcap%
\pgfsetroundjoin%
\definecolor{currentfill}{rgb}{0.000000,0.000000,0.000000}%
\pgfsetfillcolor{currentfill}%
\pgfsetlinewidth{0.803000pt}%
\definecolor{currentstroke}{rgb}{0.000000,0.000000,0.000000}%
\pgfsetstrokecolor{currentstroke}%
\pgfsetdash{}{0pt}%
\pgfsys@defobject{currentmarker}{\pgfqpoint{-0.048611in}{0.000000in}}{\pgfqpoint{0.000000in}{0.000000in}}{%
\pgfpathmoveto{\pgfqpoint{0.000000in}{0.000000in}}%
\pgfpathlineto{\pgfqpoint{-0.048611in}{0.000000in}}%
\pgfusepath{stroke,fill}%
}%
\begin{pgfscope}%
\pgfsys@transformshift{0.473589in}{2.358932in}%
\pgfsys@useobject{currentmarker}{}%
\end{pgfscope}%
\end{pgfscope}%
\begin{pgfscope}%
\definecolor{textcolor}{rgb}{0.000000,0.000000,0.000000}%
\pgfsetstrokecolor{textcolor}%
\pgfsetfillcolor{textcolor}%
\pgftext[x=0.306922in, y=2.310714in, left, base]{\color{textcolor}\setmainfont{Times New Roman}\rmfamily\fontsize{10.000000}{12.000000}\selectfont \(\displaystyle 3\)}%
\end{pgfscope}%
\begin{pgfscope}%
\pgfsetbuttcap%
\pgfsetroundjoin%
\definecolor{currentfill}{rgb}{0.000000,0.000000,0.000000}%
\pgfsetfillcolor{currentfill}%
\pgfsetlinewidth{0.803000pt}%
\definecolor{currentstroke}{rgb}{0.000000,0.000000,0.000000}%
\pgfsetstrokecolor{currentstroke}%
\pgfsetdash{}{0pt}%
\pgfsys@defobject{currentmarker}{\pgfqpoint{-0.048611in}{0.000000in}}{\pgfqpoint{0.000000in}{0.000000in}}{%
\pgfpathmoveto{\pgfqpoint{0.000000in}{0.000000in}}%
\pgfpathlineto{\pgfqpoint{-0.048611in}{0.000000in}}%
\pgfusepath{stroke,fill}%
}%
\begin{pgfscope}%
\pgfsys@transformshift{0.473589in}{2.990789in}%
\pgfsys@useobject{currentmarker}{}%
\end{pgfscope}%
\end{pgfscope}%
\begin{pgfscope}%
\definecolor{textcolor}{rgb}{0.000000,0.000000,0.000000}%
\pgfsetstrokecolor{textcolor}%
\pgfsetfillcolor{textcolor}%
\pgftext[x=0.306922in, y=2.942571in, left, base]{\color{textcolor}\setmainfont{Times New Roman}\rmfamily\fontsize{10.000000}{12.000000}\selectfont \(\displaystyle 4\)}%
\end{pgfscope}%
\begin{pgfscope}%
\definecolor{textcolor}{rgb}{0.000000,0.000000,0.000000}%
\pgfsetstrokecolor{textcolor}%
\pgfsetfillcolor{textcolor}%
\pgftext[x=0.251367in,y=1.863361in,,bottom,rotate=90.000000]{\color{textcolor}\setmainfont{Times New Roman}\rmfamily\fontsize{12.000000}{14.400000}\selectfont Effective Repr. Number (\(\displaystyle \mathcal{R}\))}%
\end{pgfscope}%
\begin{pgfscope}%
\pgfpathrectangle{\pgfqpoint{0.473589in}{0.323361in}}{\pgfqpoint{3.875000in}{3.080000in}}%
\pgfusepath{clip}%
\pgfsetrectcap%
\pgfsetroundjoin%
\pgfsetlinewidth{1.505625pt}%
\definecolor{currentstroke}{rgb}{0.000000,0.000000,0.000000}%
\pgfsetstrokecolor{currentstroke}%
\pgfsetstrokeopacity{0.900000}%
\pgfsetdash{}{0pt}%
\pgfpathmoveto{\pgfqpoint{0.649726in}{2.424265in}}%
\pgfpathlineto{\pgfqpoint{0.683598in}{2.527551in}}%
\pgfpathlineto{\pgfqpoint{0.717470in}{2.622396in}}%
\pgfpathlineto{\pgfqpoint{0.751343in}{2.662052in}}%
\pgfpathlineto{\pgfqpoint{0.785215in}{2.671312in}}%
\pgfpathlineto{\pgfqpoint{0.819087in}{2.692434in}}%
\pgfpathlineto{\pgfqpoint{0.852960in}{2.452679in}}%
\pgfpathlineto{\pgfqpoint{0.886832in}{2.340085in}}%
\pgfpathlineto{\pgfqpoint{0.920705in}{2.216094in}}%
\pgfpathlineto{\pgfqpoint{0.954577in}{2.139361in}}%
\pgfpathlineto{\pgfqpoint{0.988449in}{2.089278in}}%
\pgfpathlineto{\pgfqpoint{1.022322in}{1.947003in}}%
\pgfpathlineto{\pgfqpoint{1.056194in}{1.830771in}}%
\pgfpathlineto{\pgfqpoint{1.090066in}{1.712823in}}%
\pgfpathlineto{\pgfqpoint{1.123939in}{1.607567in}}%
\pgfpathlineto{\pgfqpoint{1.157811in}{1.525919in}}%
\pgfpathlineto{\pgfqpoint{1.191684in}{1.457127in}}%
\pgfpathlineto{\pgfqpoint{1.225556in}{1.414543in}}%
\pgfpathlineto{\pgfqpoint{1.259428in}{1.391486in}}%
\pgfpathlineto{\pgfqpoint{1.293301in}{1.392649in}}%
\pgfpathlineto{\pgfqpoint{1.327173in}{1.430846in}}%
\pgfpathlineto{\pgfqpoint{1.361045in}{1.547865in}}%
\pgfpathlineto{\pgfqpoint{1.394918in}{1.393983in}}%
\pgfpathlineto{\pgfqpoint{1.428790in}{1.237459in}}%
\pgfpathlineto{\pgfqpoint{1.462663in}{1.122490in}}%
\pgfpathlineto{\pgfqpoint{1.496535in}{1.033548in}}%
\pgfpathlineto{\pgfqpoint{1.530407in}{0.962941in}}%
\pgfpathlineto{\pgfqpoint{1.564280in}{0.904144in}}%
\pgfpathlineto{\pgfqpoint{1.598152in}{0.873818in}}%
\pgfpathlineto{\pgfqpoint{1.632024in}{0.863687in}}%
\pgfpathlineto{\pgfqpoint{1.665897in}{0.868232in}}%
\pgfpathlineto{\pgfqpoint{1.699769in}{0.865075in}}%
\pgfpathlineto{\pgfqpoint{1.733642in}{0.886344in}}%
\pgfpathlineto{\pgfqpoint{1.767514in}{0.925608in}}%
\pgfpathlineto{\pgfqpoint{1.801386in}{0.977412in}}%
\pgfpathlineto{\pgfqpoint{1.835259in}{1.039521in}}%
\pgfpathlineto{\pgfqpoint{1.869131in}{1.101349in}}%
\pgfpathlineto{\pgfqpoint{1.903004in}{1.171086in}}%
\pgfpathlineto{\pgfqpoint{1.936876in}{1.228721in}}%
\pgfpathlineto{\pgfqpoint{1.970748in}{1.272099in}}%
\pgfpathlineto{\pgfqpoint{2.004621in}{1.317003in}}%
\pgfpathlineto{\pgfqpoint{2.038493in}{1.357968in}}%
\pgfpathlineto{\pgfqpoint{2.072365in}{1.409021in}}%
\pgfpathlineto{\pgfqpoint{2.106238in}{1.467081in}}%
\pgfpathlineto{\pgfqpoint{2.140110in}{1.497648in}}%
\pgfpathlineto{\pgfqpoint{2.173983in}{1.525434in}}%
\pgfpathlineto{\pgfqpoint{2.207855in}{1.562335in}}%
\pgfpathlineto{\pgfqpoint{2.241727in}{1.618470in}}%
\pgfpathlineto{\pgfqpoint{2.275600in}{1.677619in}}%
\pgfpathlineto{\pgfqpoint{2.309472in}{1.714427in}}%
\pgfpathlineto{\pgfqpoint{2.343344in}{1.780196in}}%
\pgfpathlineto{\pgfqpoint{2.377217in}{1.766149in}}%
\pgfpathlineto{\pgfqpoint{2.411089in}{1.753616in}}%
\pgfpathlineto{\pgfqpoint{2.444962in}{1.755960in}}%
\pgfpathlineto{\pgfqpoint{2.478834in}{1.761918in}}%
\pgfpathlineto{\pgfqpoint{2.512706in}{1.774569in}}%
\pgfpathlineto{\pgfqpoint{2.546579in}{1.785405in}}%
\pgfpathlineto{\pgfqpoint{2.580451in}{1.772824in}}%
\pgfpathlineto{\pgfqpoint{2.614323in}{1.747939in}}%
\pgfpathlineto{\pgfqpoint{2.648196in}{1.724191in}}%
\pgfpathlineto{\pgfqpoint{2.682068in}{1.701779in}}%
\pgfpathlineto{\pgfqpoint{2.715941in}{1.671179in}}%
\pgfpathlineto{\pgfqpoint{2.749813in}{1.650236in}}%
\pgfpathlineto{\pgfqpoint{2.783685in}{1.625674in}}%
\pgfpathlineto{\pgfqpoint{2.817558in}{1.585200in}}%
\pgfpathlineto{\pgfqpoint{2.851430in}{1.539201in}}%
\pgfpathlineto{\pgfqpoint{2.885302in}{1.491471in}}%
\pgfpathlineto{\pgfqpoint{2.919175in}{1.458204in}}%
\pgfpathlineto{\pgfqpoint{2.953047in}{1.431923in}}%
\pgfpathlineto{\pgfqpoint{2.986920in}{1.399679in}}%
\pgfpathlineto{\pgfqpoint{3.020792in}{1.369036in}}%
\pgfpathlineto{\pgfqpoint{3.054664in}{1.337466in}}%
\pgfpathlineto{\pgfqpoint{3.088537in}{1.304272in}}%
\pgfpathlineto{\pgfqpoint{3.122409in}{1.273555in}}%
\pgfpathlineto{\pgfqpoint{3.156281in}{1.252092in}}%
\pgfpathlineto{\pgfqpoint{3.190154in}{1.237507in}}%
\pgfpathlineto{\pgfqpoint{3.224026in}{1.226050in}}%
\pgfpathlineto{\pgfqpoint{3.257899in}{1.213132in}}%
\pgfpathlineto{\pgfqpoint{3.291771in}{1.199372in}}%
\pgfpathlineto{\pgfqpoint{3.325643in}{1.183367in}}%
\pgfpathlineto{\pgfqpoint{3.359516in}{1.171883in}}%
\pgfpathlineto{\pgfqpoint{3.393388in}{1.152173in}}%
\pgfpathlineto{\pgfqpoint{3.427260in}{1.144479in}}%
\pgfpathlineto{\pgfqpoint{3.461133in}{1.143522in}}%
\pgfpathlineto{\pgfqpoint{3.495005in}{1.143675in}}%
\pgfpathlineto{\pgfqpoint{3.528878in}{1.134068in}}%
\pgfpathlineto{\pgfqpoint{3.562750in}{1.120045in}}%
\pgfpathlineto{\pgfqpoint{3.596622in}{1.114273in}}%
\pgfpathlineto{\pgfqpoint{3.630495in}{1.107991in}}%
\pgfpathlineto{\pgfqpoint{3.664367in}{1.107564in}}%
\pgfpathlineto{\pgfqpoint{3.698240in}{1.108415in}}%
\pgfpathlineto{\pgfqpoint{3.732112in}{1.110482in}}%
\pgfpathlineto{\pgfqpoint{3.765984in}{1.107693in}}%
\pgfpathlineto{\pgfqpoint{3.799857in}{1.101523in}}%
\pgfpathlineto{\pgfqpoint{3.833729in}{1.093737in}}%
\pgfpathlineto{\pgfqpoint{3.867601in}{1.092123in}}%
\pgfpathlineto{\pgfqpoint{3.901474in}{1.096888in}}%
\pgfpathlineto{\pgfqpoint{3.935346in}{1.103375in}}%
\pgfpathlineto{\pgfqpoint{3.969219in}{1.108525in}}%
\pgfpathlineto{\pgfqpoint{4.003091in}{1.111948in}}%
\pgfpathlineto{\pgfqpoint{4.036963in}{1.110731in}}%
\pgfpathlineto{\pgfqpoint{4.070836in}{1.107551in}}%
\pgfpathlineto{\pgfqpoint{4.104708in}{1.109998in}}%
\pgfpathlineto{\pgfqpoint{4.138580in}{1.113671in}}%
\pgfpathlineto{\pgfqpoint{4.172453in}{1.118149in}}%
\pgfusepath{stroke}%
\end{pgfscope}%
\begin{pgfscope}%
\pgfpathrectangle{\pgfqpoint{0.473589in}{0.323361in}}{\pgfqpoint{3.875000in}{3.080000in}}%
\pgfusepath{clip}%
\pgfsetbuttcap%
\pgfsetroundjoin%
\pgfsetlinewidth{1.505625pt}%
\definecolor{currentstroke}{rgb}{0.000000,0.000000,0.000000}%
\pgfsetstrokecolor{currentstroke}%
\pgfsetstrokeopacity{0.250000}%
\pgfsetdash{{5.550000pt}{2.400000pt}}{0.000000pt}%
\pgfpathmoveto{\pgfqpoint{0.473589in}{1.095218in}}%
\pgfpathlineto{\pgfqpoint{4.348589in}{1.095218in}}%
\pgfusepath{stroke}%
\end{pgfscope}%
\begin{pgfscope}%
\pgfpathrectangle{\pgfqpoint{0.473589in}{0.323361in}}{\pgfqpoint{3.875000in}{3.080000in}}%
\pgfusepath{clip}%
\pgfsetbuttcap%
\pgfsetroundjoin%
\pgfsetlinewidth{1.505625pt}%
\definecolor{currentstroke}{rgb}{0.000000,0.000000,0.000000}%
\pgfsetstrokecolor{currentstroke}%
\pgfsetstrokeopacity{0.250000}%
\pgfsetdash{{5.550000pt}{2.400000pt}}{0.000000pt}%
\pgfpathmoveto{\pgfqpoint{0.473589in}{0.463361in}}%
\pgfpathlineto{\pgfqpoint{4.348589in}{0.463361in}}%
\pgfusepath{stroke}%
\end{pgfscope}%
\begin{pgfscope}%
\pgfsetrectcap%
\pgfsetmiterjoin%
\pgfsetlinewidth{0.803000pt}%
\definecolor{currentstroke}{rgb}{0.000000,0.000000,0.000000}%
\pgfsetstrokecolor{currentstroke}%
\pgfsetdash{}{0pt}%
\pgfpathmoveto{\pgfqpoint{0.473589in}{0.323361in}}%
\pgfpathlineto{\pgfqpoint{0.473589in}{3.403361in}}%
\pgfusepath{stroke}%
\end{pgfscope}%
\begin{pgfscope}%
\pgfsetrectcap%
\pgfsetmiterjoin%
\pgfsetlinewidth{0.803000pt}%
\definecolor{currentstroke}{rgb}{0.000000,0.000000,0.000000}%
\pgfsetstrokecolor{currentstroke}%
\pgfsetdash{}{0pt}%
\pgfpathmoveto{\pgfqpoint{4.348589in}{0.323361in}}%
\pgfpathlineto{\pgfqpoint{4.348589in}{3.403361in}}%
\pgfusepath{stroke}%
\end{pgfscope}%
\begin{pgfscope}%
\pgfsetrectcap%
\pgfsetmiterjoin%
\pgfsetlinewidth{0.803000pt}%
\definecolor{currentstroke}{rgb}{0.000000,0.000000,0.000000}%
\pgfsetstrokecolor{currentstroke}%
\pgfsetdash{}{0pt}%
\pgfpathmoveto{\pgfqpoint{0.473589in}{0.323361in}}%
\pgfpathlineto{\pgfqpoint{4.348589in}{0.323361in}}%
\pgfusepath{stroke}%
\end{pgfscope}%
\begin{pgfscope}%
\pgfsetrectcap%
\pgfsetmiterjoin%
\pgfsetlinewidth{0.803000pt}%
\definecolor{currentstroke}{rgb}{0.000000,0.000000,0.000000}%
\pgfsetstrokecolor{currentstroke}%
\pgfsetdash{}{0pt}%
\pgfpathmoveto{\pgfqpoint{0.473589in}{3.403361in}}%
\pgfpathlineto{\pgfqpoint{4.348589in}{3.403361in}}%
\pgfusepath{stroke}%
\end{pgfscope}%
\begin{pgfscope}%
\pgfsetbuttcap%
\pgfsetmiterjoin%
\definecolor{currentfill}{rgb}{1.000000,0.000000,0.000000}%
\pgfsetfillcolor{currentfill}%
\pgfsetfillopacity{0.150000}%
\pgfsetlinewidth{1.003750pt}%
\definecolor{currentstroke}{rgb}{1.000000,0.000000,0.000000}%
\pgfsetstrokecolor{currentstroke}%
\pgfsetstrokeopacity{0.150000}%
\pgfsetdash{}{0pt}%
\pgfpathmoveto{\pgfqpoint{2.612515in}{3.181139in}}%
\pgfpathlineto{\pgfqpoint{2.890293in}{3.181139in}}%
\pgfpathlineto{\pgfqpoint{2.890293in}{3.278361in}}%
\pgfpathlineto{\pgfqpoint{2.612515in}{3.278361in}}%
\pgfpathclose%
\pgfusepath{stroke,fill}%
\end{pgfscope}%
\begin{pgfscope}%
\definecolor{textcolor}{rgb}{0.000000,0.000000,0.000000}%
\pgfsetstrokecolor{textcolor}%
\pgfsetfillcolor{textcolor}%
\pgftext[x=3.001404in,y=3.181139in,left,base]{\color{textcolor}\setmainfont{Times New Roman}\rmfamily\fontsize{10.000000}{12.000000}\selectfont 65\(\displaystyle \%\) Credible Interval}%
\end{pgfscope}%
\begin{pgfscope}%
\pgfsetbuttcap%
\pgfsetmiterjoin%
\definecolor{currentfill}{rgb}{0.000000,0.000000,1.000000}%
\pgfsetfillcolor{currentfill}%
\pgfsetfillopacity{0.150000}%
\pgfsetlinewidth{1.003750pt}%
\definecolor{currentstroke}{rgb}{0.000000,0.000000,1.000000}%
\pgfsetstrokecolor{currentstroke}%
\pgfsetstrokeopacity{0.150000}%
\pgfsetdash{}{0pt}%
\pgfpathmoveto{\pgfqpoint{2.612515in}{2.984769in}}%
\pgfpathlineto{\pgfqpoint{2.890293in}{2.984769in}}%
\pgfpathlineto{\pgfqpoint{2.890293in}{3.081991in}}%
\pgfpathlineto{\pgfqpoint{2.612515in}{3.081991in}}%
\pgfpathclose%
\pgfusepath{stroke,fill}%
\end{pgfscope}%
\begin{pgfscope}%
\definecolor{textcolor}{rgb}{0.000000,0.000000,0.000000}%
\pgfsetstrokecolor{textcolor}%
\pgfsetfillcolor{textcolor}%
\pgftext[x=3.001404in,y=2.984769in,left,base]{\color{textcolor}\setmainfont{Times New Roman}\rmfamily\fontsize{10.000000}{12.000000}\selectfont 95\(\displaystyle \%\) Credible Interval}%
\end{pgfscope}%
\end{pgfpicture}%
\makeatother%
\endgroup%
