# Supplementary material for: Tracking ℛ of COVID-19: A new real-time estimation using the Kalman filter
Source: PLoS One. 2021 Jan 13;16(1):e0244474. doi: 10.1371/journal.pone.0244474 (PMC7806155; doi:10.1371/journal.pone.0244474)
Supplement: S1 File — Replication package for replicating all of the statistical analysis and simulation results provided in the paper. (ZIP) [file pone.0244474.s002.zip › fixed_revisions/derived_data/latex_input/R_countries.pgf]

%% Creator: Matplotlib, PGF backend
%%
%% To include the figure in your LaTeX document, write
%%   \input{<filename>.pgf}
%%
%% Make sure the required packages are loaded in your preamble
%%   \usepackage{pgf}
%%
%% and, on pdftex
%%   \usepackage[utf8]{inputenc}\DeclareUnicodeCharacter{2212}{-}
%%
%% or, on luatex and xetex
%%   \usepackage{unicode-math}
%%
%% Figures using additional raster images can only be included by \input if
%% they are in the same directory as the main LaTeX file. For loading figures
%% from other directories you can use the `import` package
%%   \usepackage{import}
%%
%% and then include the figures with
%%   \import{<path to file>}{<filename>.pgf}
%%
%% Matplotlib used the following preamble
%%   \usepackage{fontspec}
%%   \setmainfont{Times New Roman}
%%   \usepackage{unicode-math}
%%   \setmathfont{xits-math.otf}
%%   \usepackage{fontspec}
%%
\begingroup%
\makeatletter%
\begin{pgfpicture}%
\pgfpathrectangle{\pgfpointorigin}{\pgfqpoint{4.448589in}{3.503361in}}%
\pgfusepath{use as bounding box, clip}%
\begin{pgfscope}%
\pgfsetbuttcap%
\pgfsetmiterjoin%
\definecolor{currentfill}{rgb}{1.000000,1.000000,1.000000}%
\pgfsetfillcolor{currentfill}%
\pgfsetlinewidth{0.000000pt}%
\definecolor{currentstroke}{rgb}{1.000000,1.000000,1.000000}%
\pgfsetstrokecolor{currentstroke}%
\pgfsetdash{}{0pt}%
\pgfpathmoveto{\pgfqpoint{0.000000in}{0.000000in}}%
\pgfpathlineto{\pgfqpoint{4.448589in}{0.000000in}}%
\pgfpathlineto{\pgfqpoint{4.448589in}{3.503361in}}%
\pgfpathlineto{\pgfqpoint{0.000000in}{3.503361in}}%
\pgfpathclose%
\pgfusepath{fill}%
\end{pgfscope}%
\begin{pgfscope}%
\pgfsetbuttcap%
\pgfsetmiterjoin%
\definecolor{currentfill}{rgb}{1.000000,1.000000,1.000000}%
\pgfsetfillcolor{currentfill}%
\pgfsetlinewidth{0.000000pt}%
\definecolor{currentstroke}{rgb}{0.000000,0.000000,0.000000}%
\pgfsetstrokecolor{currentstroke}%
\pgfsetstrokeopacity{0.000000}%
\pgfsetdash{}{0pt}%
\pgfpathmoveto{\pgfqpoint{0.473589in}{0.323361in}}%
\pgfpathlineto{\pgfqpoint{4.348589in}{0.323361in}}%
\pgfpathlineto{\pgfqpoint{4.348589in}{3.403361in}}%
\pgfpathlineto{\pgfqpoint{0.473589in}{3.403361in}}%
\pgfpathclose%
\pgfusepath{fill}%
\end{pgfscope}%
\begin{pgfscope}%
\pgfpathrectangle{\pgfqpoint{0.473589in}{0.323361in}}{\pgfqpoint{3.875000in}{3.080000in}}%
\pgfusepath{clip}%
\pgfsetbuttcap%
\pgfsetroundjoin%
\definecolor{currentfill}{rgb}{1.000000,0.000000,0.000000}%
\pgfsetfillcolor{currentfill}%
\pgfsetfillopacity{0.150000}%
\pgfsetlinewidth{1.003750pt}%
\definecolor{currentstroke}{rgb}{1.000000,0.000000,0.000000}%
\pgfsetstrokecolor{currentstroke}%
\pgfsetstrokeopacity{0.150000}%
\pgfsetdash{}{0pt}%
\pgfsys@defobject{currentmarker}{\pgfqpoint{0.545348in}{0.395832in}}{\pgfqpoint{4.276830in}{3.178547in}}{%
\pgfpathmoveto{\pgfqpoint{0.545348in}{2.955457in}}%
\pgfpathlineto{\pgfqpoint{0.545348in}{2.339101in}}%
\pgfpathlineto{\pgfqpoint{0.581228in}{2.452915in}}%
\pgfpathlineto{\pgfqpoint{0.617108in}{2.549626in}}%
\pgfpathlineto{\pgfqpoint{0.652987in}{2.584412in}}%
\pgfpathlineto{\pgfqpoint{0.688867in}{2.589884in}}%
\pgfpathlineto{\pgfqpoint{0.724747in}{2.593149in}}%
\pgfpathlineto{\pgfqpoint{0.760626in}{2.395520in}}%
\pgfpathlineto{\pgfqpoint{0.796506in}{2.285110in}}%
\pgfpathlineto{\pgfqpoint{0.832385in}{2.160240in}}%
\pgfpathlineto{\pgfqpoint{0.868265in}{2.071377in}}%
\pgfpathlineto{\pgfqpoint{0.904145in}{2.003992in}}%
\pgfpathlineto{\pgfqpoint{0.940024in}{1.858376in}}%
\pgfpathlineto{\pgfqpoint{0.975904in}{1.729297in}}%
\pgfpathlineto{\pgfqpoint{1.011784in}{1.598504in}}%
\pgfpathlineto{\pgfqpoint{1.047663in}{1.481409in}}%
\pgfpathlineto{\pgfqpoint{1.083543in}{1.388310in}}%
\pgfpathlineto{\pgfqpoint{1.119422in}{1.309715in}}%
\pgfpathlineto{\pgfqpoint{1.155302in}{1.259390in}}%
\pgfpathlineto{\pgfqpoint{1.191182in}{1.219440in}}%
\pgfpathlineto{\pgfqpoint{1.227061in}{1.215637in}}%
\pgfpathlineto{\pgfqpoint{1.262941in}{1.239941in}}%
\pgfpathlineto{\pgfqpoint{1.298821in}{1.320849in}}%
\pgfpathlineto{\pgfqpoint{1.334700in}{1.173682in}}%
\pgfpathlineto{\pgfqpoint{1.370580in}{1.010426in}}%
\pgfpathlineto{\pgfqpoint{1.406460in}{0.883315in}}%
\pgfpathlineto{\pgfqpoint{1.442339in}{0.776952in}}%
\pgfpathlineto{\pgfqpoint{1.478219in}{0.683649in}}%
\pgfpathlineto{\pgfqpoint{1.514098in}{0.600797in}}%
\pgfpathlineto{\pgfqpoint{1.549978in}{0.544797in}}%
\pgfpathlineto{\pgfqpoint{1.585858in}{0.508011in}}%
\pgfpathlineto{\pgfqpoint{1.621737in}{0.484571in}}%
\pgfpathlineto{\pgfqpoint{1.657617in}{0.444457in}}%
\pgfpathlineto{\pgfqpoint{1.693497in}{0.427929in}}%
\pgfpathlineto{\pgfqpoint{1.729376in}{0.418303in}}%
\pgfpathlineto{\pgfqpoint{1.765256in}{0.412985in}}%
\pgfpathlineto{\pgfqpoint{1.801135in}{0.409538in}}%
\pgfpathlineto{\pgfqpoint{1.837015in}{0.401954in}}%
\pgfpathlineto{\pgfqpoint{1.872895in}{0.399994in}}%
\pgfpathlineto{\pgfqpoint{1.908774in}{0.396950in}}%
\pgfpathlineto{\pgfqpoint{1.944654in}{0.395832in}}%
\pgfpathlineto{\pgfqpoint{1.980534in}{0.395832in}}%
\pgfpathlineto{\pgfqpoint{2.016413in}{0.395832in}}%
\pgfpathlineto{\pgfqpoint{2.052293in}{0.395832in}}%
\pgfpathlineto{\pgfqpoint{2.088172in}{0.395832in}}%
\pgfpathlineto{\pgfqpoint{2.124052in}{0.395832in}}%
\pgfpathlineto{\pgfqpoint{2.159932in}{0.395832in}}%
\pgfpathlineto{\pgfqpoint{2.195811in}{0.395832in}}%
\pgfpathlineto{\pgfqpoint{2.231691in}{0.395832in}}%
\pgfpathlineto{\pgfqpoint{2.267571in}{0.395832in}}%
\pgfpathlineto{\pgfqpoint{2.303450in}{0.395832in}}%
\pgfpathlineto{\pgfqpoint{2.339330in}{0.395832in}}%
\pgfpathlineto{\pgfqpoint{2.375210in}{0.395832in}}%
\pgfpathlineto{\pgfqpoint{2.411089in}{0.395832in}}%
\pgfpathlineto{\pgfqpoint{2.446969in}{0.422534in}}%
\pgfpathlineto{\pgfqpoint{2.482848in}{0.458254in}}%
\pgfpathlineto{\pgfqpoint{2.518728in}{0.514285in}}%
\pgfpathlineto{\pgfqpoint{2.554608in}{0.573389in}}%
\pgfpathlineto{\pgfqpoint{2.590487in}{0.634359in}}%
\pgfpathlineto{\pgfqpoint{2.626367in}{0.679899in}}%
\pgfpathlineto{\pgfqpoint{2.662247in}{0.730344in}}%
\pgfpathlineto{\pgfqpoint{2.698126in}{0.749785in}}%
\pgfpathlineto{\pgfqpoint{2.734006in}{0.783080in}}%
\pgfpathlineto{\pgfqpoint{2.769885in}{0.806085in}}%
\pgfpathlineto{\pgfqpoint{2.805765in}{0.835527in}}%
\pgfpathlineto{\pgfqpoint{2.841645in}{0.844550in}}%
\pgfpathlineto{\pgfqpoint{2.877524in}{0.844453in}}%
\pgfpathlineto{\pgfqpoint{2.913404in}{0.836753in}}%
\pgfpathlineto{\pgfqpoint{2.949284in}{0.814548in}}%
\pgfpathlineto{\pgfqpoint{2.985163in}{0.802045in}}%
\pgfpathlineto{\pgfqpoint{3.021043in}{0.786447in}}%
\pgfpathlineto{\pgfqpoint{3.056922in}{0.773256in}}%
\pgfpathlineto{\pgfqpoint{3.092802in}{0.767583in}}%
\pgfpathlineto{\pgfqpoint{3.128682in}{0.755366in}}%
\pgfpathlineto{\pgfqpoint{3.164561in}{0.769805in}}%
\pgfpathlineto{\pgfqpoint{3.200441in}{0.788404in}}%
\pgfpathlineto{\pgfqpoint{3.236321in}{0.811627in}}%
\pgfpathlineto{\pgfqpoint{3.272200in}{0.842792in}}%
\pgfpathlineto{\pgfqpoint{3.308080in}{0.860318in}}%
\pgfpathlineto{\pgfqpoint{3.343960in}{0.873050in}}%
\pgfpathlineto{\pgfqpoint{3.379839in}{0.894463in}}%
\pgfpathlineto{\pgfqpoint{3.415719in}{0.917740in}}%
\pgfpathlineto{\pgfqpoint{3.451598in}{0.913417in}}%
\pgfpathlineto{\pgfqpoint{3.487478in}{0.911527in}}%
\pgfpathlineto{\pgfqpoint{3.523358in}{0.907821in}}%
\pgfpathlineto{\pgfqpoint{3.559237in}{0.921564in}}%
\pgfpathlineto{\pgfqpoint{3.595117in}{0.953938in}}%
\pgfpathlineto{\pgfqpoint{3.630997in}{0.819988in}}%
\pgfpathlineto{\pgfqpoint{3.666876in}{0.706992in}}%
\pgfpathlineto{\pgfqpoint{3.702756in}{0.621532in}}%
\pgfpathlineto{\pgfqpoint{3.738635in}{0.566951in}}%
\pgfpathlineto{\pgfqpoint{3.774515in}{0.511566in}}%
\pgfpathlineto{\pgfqpoint{3.810395in}{0.472344in}}%
\pgfpathlineto{\pgfqpoint{3.846274in}{0.441881in}}%
\pgfpathlineto{\pgfqpoint{3.882154in}{0.413222in}}%
\pgfpathlineto{\pgfqpoint{3.918034in}{0.395832in}}%
\pgfpathlineto{\pgfqpoint{3.953913in}{0.395832in}}%
\pgfpathlineto{\pgfqpoint{3.989793in}{0.395832in}}%
\pgfpathlineto{\pgfqpoint{4.025672in}{0.395832in}}%
\pgfpathlineto{\pgfqpoint{4.061552in}{0.395832in}}%
\pgfpathlineto{\pgfqpoint{4.097432in}{0.395832in}}%
\pgfpathlineto{\pgfqpoint{4.133311in}{0.395832in}}%
\pgfpathlineto{\pgfqpoint{4.169191in}{0.395832in}}%
\pgfpathlineto{\pgfqpoint{4.205071in}{0.395832in}}%
\pgfpathlineto{\pgfqpoint{4.240950in}{0.395832in}}%
\pgfpathlineto{\pgfqpoint{4.276830in}{0.395832in}}%
\pgfpathlineto{\pgfqpoint{4.276830in}{0.843462in}}%
\pgfpathlineto{\pgfqpoint{4.276830in}{0.843462in}}%
\pgfpathlineto{\pgfqpoint{4.240950in}{0.817178in}}%
\pgfpathlineto{\pgfqpoint{4.205071in}{0.804770in}}%
\pgfpathlineto{\pgfqpoint{4.169191in}{0.807710in}}%
\pgfpathlineto{\pgfqpoint{4.133311in}{0.803806in}}%
\pgfpathlineto{\pgfqpoint{4.097432in}{0.809173in}}%
\pgfpathlineto{\pgfqpoint{4.061552in}{0.830329in}}%
\pgfpathlineto{\pgfqpoint{4.025672in}{0.837809in}}%
\pgfpathlineto{\pgfqpoint{3.989793in}{0.857925in}}%
\pgfpathlineto{\pgfqpoint{3.953913in}{0.852410in}}%
\pgfpathlineto{\pgfqpoint{3.918034in}{0.863011in}}%
\pgfpathlineto{\pgfqpoint{3.882154in}{0.881794in}}%
\pgfpathlineto{\pgfqpoint{3.846274in}{0.912886in}}%
\pgfpathlineto{\pgfqpoint{3.810395in}{0.948231in}}%
\pgfpathlineto{\pgfqpoint{3.774515in}{0.986940in}}%
\pgfpathlineto{\pgfqpoint{3.738635in}{1.037798in}}%
\pgfpathlineto{\pgfqpoint{3.702756in}{1.094733in}}%
\pgfpathlineto{\pgfqpoint{3.666876in}{1.176502in}}%
\pgfpathlineto{\pgfqpoint{3.630997in}{1.296135in}}%
\pgfpathlineto{\pgfqpoint{3.595117in}{1.465283in}}%
\pgfpathlineto{\pgfqpoint{3.559237in}{1.406660in}}%
\pgfpathlineto{\pgfqpoint{3.523358in}{1.382124in}}%
\pgfpathlineto{\pgfqpoint{3.487478in}{1.385867in}}%
\pgfpathlineto{\pgfqpoint{3.451598in}{1.386064in}}%
\pgfpathlineto{\pgfqpoint{3.415719in}{1.395687in}}%
\pgfpathlineto{\pgfqpoint{3.379839in}{1.364158in}}%
\pgfpathlineto{\pgfqpoint{3.343960in}{1.337143in}}%
\pgfpathlineto{\pgfqpoint{3.308080in}{1.323610in}}%
\pgfpathlineto{\pgfqpoint{3.272200in}{1.311463in}}%
\pgfpathlineto{\pgfqpoint{3.236321in}{1.280888in}}%
\pgfpathlineto{\pgfqpoint{3.200441in}{1.261115in}}%
\pgfpathlineto{\pgfqpoint{3.164561in}{1.239876in}}%
\pgfpathlineto{\pgfqpoint{3.128682in}{1.228983in}}%
\pgfpathlineto{\pgfqpoint{3.092802in}{1.236507in}}%
\pgfpathlineto{\pgfqpoint{3.056922in}{1.246122in}}%
\pgfpathlineto{\pgfqpoint{3.021043in}{1.256065in}}%
\pgfpathlineto{\pgfqpoint{2.985163in}{1.269045in}}%
\pgfpathlineto{\pgfqpoint{2.949284in}{1.281399in}}%
\pgfpathlineto{\pgfqpoint{2.913404in}{1.304981in}}%
\pgfpathlineto{\pgfqpoint{2.877524in}{1.315058in}}%
\pgfpathlineto{\pgfqpoint{2.841645in}{1.317401in}}%
\pgfpathlineto{\pgfqpoint{2.805765in}{1.309582in}}%
\pgfpathlineto{\pgfqpoint{2.769885in}{1.273006in}}%
\pgfpathlineto{\pgfqpoint{2.734006in}{1.248164in}}%
\pgfpathlineto{\pgfqpoint{2.698126in}{1.220043in}}%
\pgfpathlineto{\pgfqpoint{2.662247in}{1.200304in}}%
\pgfpathlineto{\pgfqpoint{2.626367in}{1.143347in}}%
\pgfpathlineto{\pgfqpoint{2.590487in}{1.096821in}}%
\pgfpathlineto{\pgfqpoint{2.554608in}{1.038485in}}%
\pgfpathlineto{\pgfqpoint{2.518728in}{0.979890in}}%
\pgfpathlineto{\pgfqpoint{2.482848in}{0.928796in}}%
\pgfpathlineto{\pgfqpoint{2.446969in}{0.890709in}}%
\pgfpathlineto{\pgfqpoint{2.411089in}{0.856778in}}%
\pgfpathlineto{\pgfqpoint{2.375210in}{0.829316in}}%
\pgfpathlineto{\pgfqpoint{2.339330in}{0.806318in}}%
\pgfpathlineto{\pgfqpoint{2.303450in}{0.791413in}}%
\pgfpathlineto{\pgfqpoint{2.267571in}{0.784211in}}%
\pgfpathlineto{\pgfqpoint{2.231691in}{0.777666in}}%
\pgfpathlineto{\pgfqpoint{2.195811in}{0.776780in}}%
\pgfpathlineto{\pgfqpoint{2.159932in}{0.784004in}}%
\pgfpathlineto{\pgfqpoint{2.124052in}{0.794845in}}%
\pgfpathlineto{\pgfqpoint{2.088172in}{0.804769in}}%
\pgfpathlineto{\pgfqpoint{2.052293in}{0.812082in}}%
\pgfpathlineto{\pgfqpoint{2.016413in}{0.817474in}}%
\pgfpathlineto{\pgfqpoint{1.980534in}{0.831186in}}%
\pgfpathlineto{\pgfqpoint{1.944654in}{0.851652in}}%
\pgfpathlineto{\pgfqpoint{1.908774in}{0.868222in}}%
\pgfpathlineto{\pgfqpoint{1.872895in}{0.874665in}}%
\pgfpathlineto{\pgfqpoint{1.837015in}{0.880483in}}%
\pgfpathlineto{\pgfqpoint{1.801135in}{0.883797in}}%
\pgfpathlineto{\pgfqpoint{1.765256in}{0.886594in}}%
\pgfpathlineto{\pgfqpoint{1.729376in}{0.898955in}}%
\pgfpathlineto{\pgfqpoint{1.693497in}{0.906211in}}%
\pgfpathlineto{\pgfqpoint{1.657617in}{0.927516in}}%
\pgfpathlineto{\pgfqpoint{1.621737in}{0.963171in}}%
\pgfpathlineto{\pgfqpoint{1.585858in}{0.990891in}}%
\pgfpathlineto{\pgfqpoint{1.549978in}{1.026162in}}%
\pgfpathlineto{\pgfqpoint{1.514098in}{1.079127in}}%
\pgfpathlineto{\pgfqpoint{1.478219in}{1.161854in}}%
\pgfpathlineto{\pgfqpoint{1.442339in}{1.246320in}}%
\pgfpathlineto{\pgfqpoint{1.406460in}{1.349404in}}%
\pgfpathlineto{\pgfqpoint{1.370580in}{1.482831in}}%
\pgfpathlineto{\pgfqpoint{1.334700in}{1.654093in}}%
\pgfpathlineto{\pgfqpoint{1.298821in}{1.830724in}}%
\pgfpathlineto{\pgfqpoint{1.262941in}{1.711965in}}%
\pgfpathlineto{\pgfqpoint{1.227061in}{1.685388in}}%
\pgfpathlineto{\pgfqpoint{1.191182in}{1.694866in}}%
\pgfpathlineto{\pgfqpoint{1.155302in}{1.730984in}}%
\pgfpathlineto{\pgfqpoint{1.119422in}{1.785372in}}%
\pgfpathlineto{\pgfqpoint{1.083543in}{1.867370in}}%
\pgfpathlineto{\pgfqpoint{1.047663in}{1.962749in}}%
\pgfpathlineto{\pgfqpoint{1.011784in}{2.073500in}}%
\pgfpathlineto{\pgfqpoint{0.975904in}{2.200809in}}%
\pgfpathlineto{\pgfqpoint{0.940024in}{2.327868in}}%
\pgfpathlineto{\pgfqpoint{0.904145in}{2.482773in}}%
\pgfpathlineto{\pgfqpoint{0.868265in}{2.547350in}}%
\pgfpathlineto{\pgfqpoint{0.832385in}{2.635551in}}%
\pgfpathlineto{\pgfqpoint{0.796506in}{2.775948in}}%
\pgfpathlineto{\pgfqpoint{0.760626in}{2.904220in}}%
\pgfpathlineto{\pgfqpoint{0.724747in}{3.178547in}}%
\pgfpathlineto{\pgfqpoint{0.688867in}{3.158144in}}%
\pgfpathlineto{\pgfqpoint{0.652987in}{3.152072in}}%
\pgfpathlineto{\pgfqpoint{0.617108in}{3.123799in}}%
\pgfpathlineto{\pgfqpoint{0.581228in}{3.036402in}}%
\pgfpathlineto{\pgfqpoint{0.545348in}{2.955457in}}%
\pgfpathclose%
\pgfusepath{stroke,fill}%
}%
\begin{pgfscope}%
\pgfsys@transformshift{0.000000in}{0.000000in}%
\pgfsys@useobject{currentmarker}{}%
\end{pgfscope}%
\end{pgfscope}%
\begin{pgfscope}%
\pgfpathrectangle{\pgfqpoint{0.473589in}{0.323361in}}{\pgfqpoint{3.875000in}{3.080000in}}%
\pgfusepath{clip}%
\pgfsetbuttcap%
\pgfsetroundjoin%
\definecolor{currentfill}{rgb}{0.000000,0.000000,1.000000}%
\pgfsetfillcolor{currentfill}%
\pgfsetfillopacity{0.150000}%
\pgfsetlinewidth{1.003750pt}%
\definecolor{currentstroke}{rgb}{0.000000,0.000000,1.000000}%
\pgfsetstrokecolor{currentstroke}%
\pgfsetstrokeopacity{0.150000}%
\pgfsetdash{}{0pt}%
\pgfsys@defobject{currentmarker}{\pgfqpoint{1.693497in}{0.734527in}}{\pgfqpoint{4.276830in}{2.913936in}}{%
\pgfpathmoveto{\pgfqpoint{1.693497in}{2.913936in}}%
\pgfpathlineto{\pgfqpoint{1.693497in}{2.630796in}}%
\pgfpathlineto{\pgfqpoint{1.729376in}{2.639350in}}%
\pgfpathlineto{\pgfqpoint{1.765256in}{2.655086in}}%
\pgfpathlineto{\pgfqpoint{1.801135in}{2.655012in}}%
\pgfpathlineto{\pgfqpoint{1.837015in}{2.589601in}}%
\pgfpathlineto{\pgfqpoint{1.872895in}{2.522120in}}%
\pgfpathlineto{\pgfqpoint{1.908774in}{2.518899in}}%
\pgfpathlineto{\pgfqpoint{1.944654in}{2.325717in}}%
\pgfpathlineto{\pgfqpoint{1.980534in}{2.232148in}}%
\pgfpathlineto{\pgfqpoint{2.016413in}{2.185355in}}%
\pgfpathlineto{\pgfqpoint{2.052293in}{2.161171in}}%
\pgfpathlineto{\pgfqpoint{2.088172in}{2.126153in}}%
\pgfpathlineto{\pgfqpoint{2.124052in}{2.134642in}}%
\pgfpathlineto{\pgfqpoint{2.159932in}{2.093999in}}%
\pgfpathlineto{\pgfqpoint{2.195811in}{2.022869in}}%
\pgfpathlineto{\pgfqpoint{2.231691in}{1.914466in}}%
\pgfpathlineto{\pgfqpoint{2.267571in}{1.937954in}}%
\pgfpathlineto{\pgfqpoint{2.303450in}{1.906349in}}%
\pgfpathlineto{\pgfqpoint{2.339330in}{1.846799in}}%
\pgfpathlineto{\pgfqpoint{2.375210in}{1.809723in}}%
\pgfpathlineto{\pgfqpoint{2.411089in}{1.734543in}}%
\pgfpathlineto{\pgfqpoint{2.446969in}{1.658563in}}%
\pgfpathlineto{\pgfqpoint{2.482848in}{1.614743in}}%
\pgfpathlineto{\pgfqpoint{2.518728in}{1.598665in}}%
\pgfpathlineto{\pgfqpoint{2.554608in}{1.586326in}}%
\pgfpathlineto{\pgfqpoint{2.590487in}{1.549721in}}%
\pgfpathlineto{\pgfqpoint{2.626367in}{1.488695in}}%
\pgfpathlineto{\pgfqpoint{2.662247in}{1.396575in}}%
\pgfpathlineto{\pgfqpoint{2.698126in}{1.314761in}}%
\pgfpathlineto{\pgfqpoint{2.734006in}{1.266550in}}%
\pgfpathlineto{\pgfqpoint{2.769885in}{1.230065in}}%
\pgfpathlineto{\pgfqpoint{2.805765in}{1.204352in}}%
\pgfpathlineto{\pgfqpoint{2.841645in}{1.165220in}}%
\pgfpathlineto{\pgfqpoint{2.877524in}{1.123135in}}%
\pgfpathlineto{\pgfqpoint{2.913404in}{1.069051in}}%
\pgfpathlineto{\pgfqpoint{2.949284in}{1.022234in}}%
\pgfpathlineto{\pgfqpoint{2.985163in}{0.999744in}}%
\pgfpathlineto{\pgfqpoint{3.021043in}{0.993119in}}%
\pgfpathlineto{\pgfqpoint{3.056922in}{0.985887in}}%
\pgfpathlineto{\pgfqpoint{3.092802in}{0.975557in}}%
\pgfpathlineto{\pgfqpoint{3.128682in}{0.965396in}}%
\pgfpathlineto{\pgfqpoint{3.164561in}{0.945489in}}%
\pgfpathlineto{\pgfqpoint{3.200441in}{0.923582in}}%
\pgfpathlineto{\pgfqpoint{3.236321in}{0.913961in}}%
\pgfpathlineto{\pgfqpoint{3.272200in}{0.930637in}}%
\pgfpathlineto{\pgfqpoint{3.308080in}{0.944393in}}%
\pgfpathlineto{\pgfqpoint{3.343960in}{0.948552in}}%
\pgfpathlineto{\pgfqpoint{3.379839in}{0.952780in}}%
\pgfpathlineto{\pgfqpoint{3.415719in}{0.934249in}}%
\pgfpathlineto{\pgfqpoint{3.451598in}{0.907495in}}%
\pgfpathlineto{\pgfqpoint{3.487478in}{0.893856in}}%
\pgfpathlineto{\pgfqpoint{3.523358in}{0.892944in}}%
\pgfpathlineto{\pgfqpoint{3.559237in}{0.913098in}}%
\pgfpathlineto{\pgfqpoint{3.595117in}{0.913755in}}%
\pgfpathlineto{\pgfqpoint{3.630997in}{0.909613in}}%
\pgfpathlineto{\pgfqpoint{3.666876in}{0.892984in}}%
\pgfpathlineto{\pgfqpoint{3.702756in}{0.876474in}}%
\pgfpathlineto{\pgfqpoint{3.738635in}{0.884191in}}%
\pgfpathlineto{\pgfqpoint{3.774515in}{0.895286in}}%
\pgfpathlineto{\pgfqpoint{3.810395in}{0.884098in}}%
\pgfpathlineto{\pgfqpoint{3.846274in}{0.875299in}}%
\pgfpathlineto{\pgfqpoint{3.882154in}{0.853935in}}%
\pgfpathlineto{\pgfqpoint{3.918034in}{0.836914in}}%
\pgfpathlineto{\pgfqpoint{3.953913in}{0.822204in}}%
\pgfpathlineto{\pgfqpoint{3.989793in}{0.821862in}}%
\pgfpathlineto{\pgfqpoint{4.025672in}{0.820480in}}%
\pgfpathlineto{\pgfqpoint{4.061552in}{0.812839in}}%
\pgfpathlineto{\pgfqpoint{4.097432in}{0.808276in}}%
\pgfpathlineto{\pgfqpoint{4.133311in}{0.792336in}}%
\pgfpathlineto{\pgfqpoint{4.169191in}{0.766642in}}%
\pgfpathlineto{\pgfqpoint{4.205071in}{0.748607in}}%
\pgfpathlineto{\pgfqpoint{4.240950in}{0.738384in}}%
\pgfpathlineto{\pgfqpoint{4.276830in}{0.734527in}}%
\pgfpathlineto{\pgfqpoint{4.276830in}{1.011535in}}%
\pgfpathlineto{\pgfqpoint{4.276830in}{1.011535in}}%
\pgfpathlineto{\pgfqpoint{4.240950in}{0.985607in}}%
\pgfpathlineto{\pgfqpoint{4.205071in}{0.980870in}}%
\pgfpathlineto{\pgfqpoint{4.169191in}{0.991481in}}%
\pgfpathlineto{\pgfqpoint{4.133311in}{1.012941in}}%
\pgfpathlineto{\pgfqpoint{4.097432in}{1.026361in}}%
\pgfpathlineto{\pgfqpoint{4.061552in}{1.030823in}}%
\pgfpathlineto{\pgfqpoint{4.025672in}{1.035974in}}%
\pgfpathlineto{\pgfqpoint{3.989793in}{1.039430in}}%
\pgfpathlineto{\pgfqpoint{3.953913in}{1.035780in}}%
\pgfpathlineto{\pgfqpoint{3.918034in}{1.053734in}}%
\pgfpathlineto{\pgfqpoint{3.882154in}{1.070864in}}%
\pgfpathlineto{\pgfqpoint{3.846274in}{1.094575in}}%
\pgfpathlineto{\pgfqpoint{3.810395in}{1.102998in}}%
\pgfpathlineto{\pgfqpoint{3.774515in}{1.113803in}}%
\pgfpathlineto{\pgfqpoint{3.738635in}{1.103056in}}%
\pgfpathlineto{\pgfqpoint{3.702756in}{1.096325in}}%
\pgfpathlineto{\pgfqpoint{3.666876in}{1.108886in}}%
\pgfpathlineto{\pgfqpoint{3.630997in}{1.125973in}}%
\pgfpathlineto{\pgfqpoint{3.595117in}{1.131551in}}%
\pgfpathlineto{\pgfqpoint{3.559237in}{1.130820in}}%
\pgfpathlineto{\pgfqpoint{3.523358in}{1.112773in}}%
\pgfpathlineto{\pgfqpoint{3.487478in}{1.112698in}}%
\pgfpathlineto{\pgfqpoint{3.451598in}{1.125317in}}%
\pgfpathlineto{\pgfqpoint{3.415719in}{1.150960in}}%
\pgfpathlineto{\pgfqpoint{3.379839in}{1.169559in}}%
\pgfpathlineto{\pgfqpoint{3.343960in}{1.165589in}}%
\pgfpathlineto{\pgfqpoint{3.308080in}{1.159205in}}%
\pgfpathlineto{\pgfqpoint{3.272200in}{1.146710in}}%
\pgfpathlineto{\pgfqpoint{3.236321in}{1.130880in}}%
\pgfpathlineto{\pgfqpoint{3.200441in}{1.140578in}}%
\pgfpathlineto{\pgfqpoint{3.164561in}{1.161050in}}%
\pgfpathlineto{\pgfqpoint{3.128682in}{1.182097in}}%
\pgfpathlineto{\pgfqpoint{3.092802in}{1.193327in}}%
\pgfpathlineto{\pgfqpoint{3.056922in}{1.201524in}}%
\pgfpathlineto{\pgfqpoint{3.021043in}{1.212567in}}%
\pgfpathlineto{\pgfqpoint{2.985163in}{1.218206in}}%
\pgfpathlineto{\pgfqpoint{2.949284in}{1.240795in}}%
\pgfpathlineto{\pgfqpoint{2.913404in}{1.287590in}}%
\pgfpathlineto{\pgfqpoint{2.877524in}{1.339650in}}%
\pgfpathlineto{\pgfqpoint{2.841645in}{1.382938in}}%
\pgfpathlineto{\pgfqpoint{2.805765in}{1.424289in}}%
\pgfpathlineto{\pgfqpoint{2.769885in}{1.449982in}}%
\pgfpathlineto{\pgfqpoint{2.734006in}{1.487034in}}%
\pgfpathlineto{\pgfqpoint{2.698126in}{1.535556in}}%
\pgfpathlineto{\pgfqpoint{2.662247in}{1.614244in}}%
\pgfpathlineto{\pgfqpoint{2.626367in}{1.707102in}}%
\pgfpathlineto{\pgfqpoint{2.590487in}{1.769429in}}%
\pgfpathlineto{\pgfqpoint{2.554608in}{1.807047in}}%
\pgfpathlineto{\pgfqpoint{2.518728in}{1.817090in}}%
\pgfpathlineto{\pgfqpoint{2.482848in}{1.833922in}}%
\pgfpathlineto{\pgfqpoint{2.446969in}{1.876146in}}%
\pgfpathlineto{\pgfqpoint{2.411089in}{1.952405in}}%
\pgfpathlineto{\pgfqpoint{2.375210in}{2.025760in}}%
\pgfpathlineto{\pgfqpoint{2.339330in}{2.063310in}}%
\pgfpathlineto{\pgfqpoint{2.303450in}{2.124761in}}%
\pgfpathlineto{\pgfqpoint{2.267571in}{2.154271in}}%
\pgfpathlineto{\pgfqpoint{2.231691in}{2.133726in}}%
\pgfpathlineto{\pgfqpoint{2.195811in}{2.239172in}}%
\pgfpathlineto{\pgfqpoint{2.159932in}{2.314030in}}%
\pgfpathlineto{\pgfqpoint{2.124052in}{2.355381in}}%
\pgfpathlineto{\pgfqpoint{2.088172in}{2.343876in}}%
\pgfpathlineto{\pgfqpoint{2.052293in}{2.379564in}}%
\pgfpathlineto{\pgfqpoint{2.016413in}{2.407097in}}%
\pgfpathlineto{\pgfqpoint{1.980534in}{2.453562in}}%
\pgfpathlineto{\pgfqpoint{1.944654in}{2.545308in}}%
\pgfpathlineto{\pgfqpoint{1.908774in}{2.757065in}}%
\pgfpathlineto{\pgfqpoint{1.872895in}{2.745778in}}%
\pgfpathlineto{\pgfqpoint{1.837015in}{2.818650in}}%
\pgfpathlineto{\pgfqpoint{1.801135in}{2.895715in}}%
\pgfpathlineto{\pgfqpoint{1.765256in}{2.895778in}}%
\pgfpathlineto{\pgfqpoint{1.729376in}{2.890533in}}%
\pgfpathlineto{\pgfqpoint{1.693497in}{2.913936in}}%
\pgfpathclose%
\pgfusepath{stroke,fill}%
}%
\begin{pgfscope}%
\pgfsys@transformshift{0.000000in}{0.000000in}%
\pgfsys@useobject{currentmarker}{}%
\end{pgfscope}%
\end{pgfscope}%
\begin{pgfscope}%
\pgfpathrectangle{\pgfqpoint{0.473589in}{0.323361in}}{\pgfqpoint{3.875000in}{3.080000in}}%
\pgfusepath{clip}%
\pgfsetbuttcap%
\pgfsetroundjoin%
\definecolor{currentfill}{rgb}{0.000000,0.500000,0.000000}%
\pgfsetfillcolor{currentfill}%
\pgfsetfillopacity{0.150000}%
\pgfsetlinewidth{1.003750pt}%
\definecolor{currentstroke}{rgb}{0.000000,0.500000,0.000000}%
\pgfsetstrokecolor{currentstroke}%
\pgfsetstrokeopacity{0.150000}%
\pgfsetdash{}{0pt}%
\pgfsys@defobject{currentmarker}{\pgfqpoint{2.052293in}{0.812306in}}{\pgfqpoint{4.276830in}{3.390931in}}{%
\pgfpathmoveto{\pgfqpoint{2.052293in}{3.390931in}}%
\pgfpathlineto{\pgfqpoint{2.052293in}{2.849154in}}%
\pgfpathlineto{\pgfqpoint{2.088172in}{2.776776in}}%
\pgfpathlineto{\pgfqpoint{2.124052in}{2.808638in}}%
\pgfpathlineto{\pgfqpoint{2.159932in}{2.635317in}}%
\pgfpathlineto{\pgfqpoint{2.195811in}{2.533403in}}%
\pgfpathlineto{\pgfqpoint{2.231691in}{2.628681in}}%
\pgfpathlineto{\pgfqpoint{2.267571in}{2.730203in}}%
\pgfpathlineto{\pgfqpoint{2.303450in}{2.721841in}}%
\pgfpathlineto{\pgfqpoint{2.339330in}{2.697982in}}%
\pgfpathlineto{\pgfqpoint{2.375210in}{2.637464in}}%
\pgfpathlineto{\pgfqpoint{2.411089in}{2.577484in}}%
\pgfpathlineto{\pgfqpoint{2.446969in}{2.757267in}}%
\pgfpathlineto{\pgfqpoint{2.482848in}{2.793785in}}%
\pgfpathlineto{\pgfqpoint{2.518728in}{2.812850in}}%
\pgfpathlineto{\pgfqpoint{2.554608in}{2.799377in}}%
\pgfpathlineto{\pgfqpoint{2.590487in}{2.713252in}}%
\pgfpathlineto{\pgfqpoint{2.626367in}{2.563731in}}%
\pgfpathlineto{\pgfqpoint{2.662247in}{2.448492in}}%
\pgfpathlineto{\pgfqpoint{2.698126in}{2.318033in}}%
\pgfpathlineto{\pgfqpoint{2.734006in}{2.167354in}}%
\pgfpathlineto{\pgfqpoint{2.769885in}{2.058488in}}%
\pgfpathlineto{\pgfqpoint{2.805765in}{1.986951in}}%
\pgfpathlineto{\pgfqpoint{2.841645in}{1.883717in}}%
\pgfpathlineto{\pgfqpoint{2.877524in}{1.778215in}}%
\pgfpathlineto{\pgfqpoint{2.913404in}{1.685473in}}%
\pgfpathlineto{\pgfqpoint{2.949284in}{1.622873in}}%
\pgfpathlineto{\pgfqpoint{2.985163in}{1.570695in}}%
\pgfpathlineto{\pgfqpoint{3.021043in}{1.509587in}}%
\pgfpathlineto{\pgfqpoint{3.056922in}{1.459133in}}%
\pgfpathlineto{\pgfqpoint{3.092802in}{1.400623in}}%
\pgfpathlineto{\pgfqpoint{3.128682in}{1.338622in}}%
\pgfpathlineto{\pgfqpoint{3.164561in}{1.269044in}}%
\pgfpathlineto{\pgfqpoint{3.200441in}{1.220240in}}%
\pgfpathlineto{\pgfqpoint{3.236321in}{1.184872in}}%
\pgfpathlineto{\pgfqpoint{3.272200in}{1.149041in}}%
\pgfpathlineto{\pgfqpoint{3.308080in}{1.118054in}}%
\pgfpathlineto{\pgfqpoint{3.343960in}{1.076294in}}%
\pgfpathlineto{\pgfqpoint{3.379839in}{1.030954in}}%
\pgfpathlineto{\pgfqpoint{3.415719in}{0.996091in}}%
\pgfpathlineto{\pgfqpoint{3.451598in}{0.979965in}}%
\pgfpathlineto{\pgfqpoint{3.487478in}{0.976465in}}%
\pgfpathlineto{\pgfqpoint{3.523358in}{0.977173in}}%
\pgfpathlineto{\pgfqpoint{3.559237in}{0.972858in}}%
\pgfpathlineto{\pgfqpoint{3.595117in}{0.960313in}}%
\pgfpathlineto{\pgfqpoint{3.630997in}{0.943340in}}%
\pgfpathlineto{\pgfqpoint{3.666876in}{0.932753in}}%
\pgfpathlineto{\pgfqpoint{3.702756in}{0.930983in}}%
\pgfpathlineto{\pgfqpoint{3.738635in}{0.932403in}}%
\pgfpathlineto{\pgfqpoint{3.774515in}{0.940385in}}%
\pgfpathlineto{\pgfqpoint{3.810395in}{0.950392in}}%
\pgfpathlineto{\pgfqpoint{3.846274in}{0.945144in}}%
\pgfpathlineto{\pgfqpoint{3.882154in}{0.932260in}}%
\pgfpathlineto{\pgfqpoint{3.918034in}{0.906511in}}%
\pgfpathlineto{\pgfqpoint{3.953913in}{0.893052in}}%
\pgfpathlineto{\pgfqpoint{3.989793in}{0.891965in}}%
\pgfpathlineto{\pgfqpoint{4.025672in}{0.903051in}}%
\pgfpathlineto{\pgfqpoint{4.061552in}{0.911686in}}%
\pgfpathlineto{\pgfqpoint{4.097432in}{0.913279in}}%
\pgfpathlineto{\pgfqpoint{4.133311in}{0.893649in}}%
\pgfpathlineto{\pgfqpoint{4.169191in}{0.869761in}}%
\pgfpathlineto{\pgfqpoint{4.205071in}{0.850541in}}%
\pgfpathlineto{\pgfqpoint{4.240950in}{0.835242in}}%
\pgfpathlineto{\pgfqpoint{4.276830in}{0.812306in}}%
\pgfpathlineto{\pgfqpoint{4.276830in}{1.316367in}}%
\pgfpathlineto{\pgfqpoint{4.276830in}{1.316367in}}%
\pgfpathlineto{\pgfqpoint{4.240950in}{1.292965in}}%
\pgfpathlineto{\pgfqpoint{4.205071in}{1.280766in}}%
\pgfpathlineto{\pgfqpoint{4.169191in}{1.285244in}}%
\pgfpathlineto{\pgfqpoint{4.133311in}{1.297848in}}%
\pgfpathlineto{\pgfqpoint{4.097432in}{1.311293in}}%
\pgfpathlineto{\pgfqpoint{4.061552in}{1.306899in}}%
\pgfpathlineto{\pgfqpoint{4.025672in}{1.300376in}}%
\pgfpathlineto{\pgfqpoint{3.989793in}{1.289299in}}%
\pgfpathlineto{\pgfqpoint{3.953913in}{1.287495in}}%
\pgfpathlineto{\pgfqpoint{3.918034in}{1.299099in}}%
\pgfpathlineto{\pgfqpoint{3.882154in}{1.319700in}}%
\pgfpathlineto{\pgfqpoint{3.846274in}{1.338734in}}%
\pgfpathlineto{\pgfqpoint{3.810395in}{1.342684in}}%
\pgfpathlineto{\pgfqpoint{3.774515in}{1.332036in}}%
\pgfpathlineto{\pgfqpoint{3.738635in}{1.325591in}}%
\pgfpathlineto{\pgfqpoint{3.702756in}{1.325336in}}%
\pgfpathlineto{\pgfqpoint{3.666876in}{1.325436in}}%
\pgfpathlineto{\pgfqpoint{3.630997in}{1.337537in}}%
\pgfpathlineto{\pgfqpoint{3.595117in}{1.355172in}}%
\pgfpathlineto{\pgfqpoint{3.559237in}{1.367355in}}%
\pgfpathlineto{\pgfqpoint{3.523358in}{1.368794in}}%
\pgfpathlineto{\pgfqpoint{3.487478in}{1.371052in}}%
\pgfpathlineto{\pgfqpoint{3.451598in}{1.379630in}}%
\pgfpathlineto{\pgfqpoint{3.415719in}{1.397554in}}%
\pgfpathlineto{\pgfqpoint{3.379839in}{1.427469in}}%
\pgfpathlineto{\pgfqpoint{3.343960in}{1.471666in}}%
\pgfpathlineto{\pgfqpoint{3.308080in}{1.509701in}}%
\pgfpathlineto{\pgfqpoint{3.272200in}{1.542075in}}%
\pgfpathlineto{\pgfqpoint{3.236321in}{1.579506in}}%
\pgfpathlineto{\pgfqpoint{3.200441in}{1.617274in}}%
\pgfpathlineto{\pgfqpoint{3.164561in}{1.664118in}}%
\pgfpathlineto{\pgfqpoint{3.128682in}{1.730426in}}%
\pgfpathlineto{\pgfqpoint{3.092802in}{1.796701in}}%
\pgfpathlineto{\pgfqpoint{3.056922in}{1.854520in}}%
\pgfpathlineto{\pgfqpoint{3.021043in}{1.901956in}}%
\pgfpathlineto{\pgfqpoint{2.985163in}{1.964167in}}%
\pgfpathlineto{\pgfqpoint{2.949284in}{2.020121in}}%
\pgfpathlineto{\pgfqpoint{2.913404in}{2.086477in}}%
\pgfpathlineto{\pgfqpoint{2.877524in}{2.178181in}}%
\pgfpathlineto{\pgfqpoint{2.841645in}{2.278427in}}%
\pgfpathlineto{\pgfqpoint{2.805765in}{2.381796in}}%
\pgfpathlineto{\pgfqpoint{2.769885in}{2.456964in}}%
\pgfpathlineto{\pgfqpoint{2.734006in}{2.565572in}}%
\pgfpathlineto{\pgfqpoint{2.698126in}{2.715780in}}%
\pgfpathlineto{\pgfqpoint{2.662247in}{2.846691in}}%
\pgfpathlineto{\pgfqpoint{2.626367in}{2.969553in}}%
\pgfpathlineto{\pgfqpoint{2.590487in}{3.162130in}}%
\pgfpathlineto{\pgfqpoint{2.554608in}{3.269585in}}%
\pgfpathlineto{\pgfqpoint{2.518728in}{3.260718in}}%
\pgfpathlineto{\pgfqpoint{2.482848in}{3.224838in}}%
\pgfpathlineto{\pgfqpoint{2.446969in}{3.166759in}}%
\pgfpathlineto{\pgfqpoint{2.411089in}{2.988751in}}%
\pgfpathlineto{\pgfqpoint{2.375210in}{3.035089in}}%
\pgfpathlineto{\pgfqpoint{2.339330in}{3.095332in}}%
\pgfpathlineto{\pgfqpoint{2.303450in}{3.124529in}}%
\pgfpathlineto{\pgfqpoint{2.267571in}{3.131544in}}%
\pgfpathlineto{\pgfqpoint{2.231691in}{3.035956in}}%
\pgfpathlineto{\pgfqpoint{2.195811in}{2.969111in}}%
\pgfpathlineto{\pgfqpoint{2.159932in}{3.060841in}}%
\pgfpathlineto{\pgfqpoint{2.124052in}{3.253592in}}%
\pgfpathlineto{\pgfqpoint{2.088172in}{3.241499in}}%
\pgfpathlineto{\pgfqpoint{2.052293in}{3.390931in}}%
\pgfpathclose%
\pgfusepath{stroke,fill}%
}%
\begin{pgfscope}%
\pgfsys@transformshift{0.000000in}{0.000000in}%
\pgfsys@useobject{currentmarker}{}%
\end{pgfscope}%
\end{pgfscope}%
\begin{pgfscope}%
\pgfsetbuttcap%
\pgfsetroundjoin%
\definecolor{currentfill}{rgb}{0.000000,0.000000,0.000000}%
\pgfsetfillcolor{currentfill}%
\pgfsetlinewidth{0.803000pt}%
\definecolor{currentstroke}{rgb}{0.000000,0.000000,0.000000}%
\pgfsetstrokecolor{currentstroke}%
\pgfsetdash{}{0pt}%
\pgfsys@defobject{currentmarker}{\pgfqpoint{0.000000in}{-0.048611in}}{\pgfqpoint{0.000000in}{0.000000in}}{%
\pgfpathmoveto{\pgfqpoint{0.000000in}{0.000000in}}%
\pgfpathlineto{\pgfqpoint{0.000000in}{-0.048611in}}%
\pgfusepath{stroke,fill}%
}%
\begin{pgfscope}%
\pgfsys@transformshift{0.581228in}{0.323361in}%
\pgfsys@useobject{currentmarker}{}%
\end{pgfscope}%
\end{pgfscope}%
\begin{pgfscope}%
\definecolor{textcolor}{rgb}{0.000000,0.000000,0.000000}%
\pgfsetstrokecolor{textcolor}%
\pgfsetfillcolor{textcolor}%
\pgftext[x=0.581228in,y=0.226139in,,top]{\color{textcolor}\setmainfont{Times New Roman}\rmfamily\fontsize{10.000000}{12.000000}\selectfont Jan-24}%
\end{pgfscope}%
\begin{pgfscope}%
\pgfsetbuttcap%
\pgfsetroundjoin%
\definecolor{currentfill}{rgb}{0.000000,0.000000,0.000000}%
\pgfsetfillcolor{currentfill}%
\pgfsetlinewidth{0.803000pt}%
\definecolor{currentstroke}{rgb}{0.000000,0.000000,0.000000}%
\pgfsetstrokecolor{currentstroke}%
\pgfsetdash{}{0pt}%
\pgfsys@defobject{currentmarker}{\pgfqpoint{0.000000in}{-0.048611in}}{\pgfqpoint{0.000000in}{0.000000in}}{%
\pgfpathmoveto{\pgfqpoint{0.000000in}{0.000000in}}%
\pgfpathlineto{\pgfqpoint{0.000000in}{-0.048611in}}%
\pgfusepath{stroke,fill}%
}%
\begin{pgfscope}%
\pgfsys@transformshift{1.083543in}{0.323361in}%
\pgfsys@useobject{currentmarker}{}%
\end{pgfscope}%
\end{pgfscope}%
\begin{pgfscope}%
\definecolor{textcolor}{rgb}{0.000000,0.000000,0.000000}%
\pgfsetstrokecolor{textcolor}%
\pgfsetfillcolor{textcolor}%
\pgftext[x=1.083543in,y=0.226139in,,top]{\color{textcolor}\setmainfont{Times New Roman}\rmfamily\fontsize{10.000000}{12.000000}\selectfont Feb-07}%
\end{pgfscope}%
\begin{pgfscope}%
\pgfsetbuttcap%
\pgfsetroundjoin%
\definecolor{currentfill}{rgb}{0.000000,0.000000,0.000000}%
\pgfsetfillcolor{currentfill}%
\pgfsetlinewidth{0.803000pt}%
\definecolor{currentstroke}{rgb}{0.000000,0.000000,0.000000}%
\pgfsetstrokecolor{currentstroke}%
\pgfsetdash{}{0pt}%
\pgfsys@defobject{currentmarker}{\pgfqpoint{0.000000in}{-0.048611in}}{\pgfqpoint{0.000000in}{0.000000in}}{%
\pgfpathmoveto{\pgfqpoint{0.000000in}{0.000000in}}%
\pgfpathlineto{\pgfqpoint{0.000000in}{-0.048611in}}%
\pgfusepath{stroke,fill}%
}%
\begin{pgfscope}%
\pgfsys@transformshift{1.585858in}{0.323361in}%
\pgfsys@useobject{currentmarker}{}%
\end{pgfscope}%
\end{pgfscope}%
\begin{pgfscope}%
\definecolor{textcolor}{rgb}{0.000000,0.000000,0.000000}%
\pgfsetstrokecolor{textcolor}%
\pgfsetfillcolor{textcolor}%
\pgftext[x=1.585858in,y=0.226139in,,top]{\color{textcolor}\setmainfont{Times New Roman}\rmfamily\fontsize{10.000000}{12.000000}\selectfont Feb-21}%
\end{pgfscope}%
\begin{pgfscope}%
\pgfsetbuttcap%
\pgfsetroundjoin%
\definecolor{currentfill}{rgb}{0.000000,0.000000,0.000000}%
\pgfsetfillcolor{currentfill}%
\pgfsetlinewidth{0.803000pt}%
\definecolor{currentstroke}{rgb}{0.000000,0.000000,0.000000}%
\pgfsetstrokecolor{currentstroke}%
\pgfsetdash{}{0pt}%
\pgfsys@defobject{currentmarker}{\pgfqpoint{0.000000in}{-0.048611in}}{\pgfqpoint{0.000000in}{0.000000in}}{%
\pgfpathmoveto{\pgfqpoint{0.000000in}{0.000000in}}%
\pgfpathlineto{\pgfqpoint{0.000000in}{-0.048611in}}%
\pgfusepath{stroke,fill}%
}%
\begin{pgfscope}%
\pgfsys@transformshift{2.088172in}{0.323361in}%
\pgfsys@useobject{currentmarker}{}%
\end{pgfscope}%
\end{pgfscope}%
\begin{pgfscope}%
\definecolor{textcolor}{rgb}{0.000000,0.000000,0.000000}%
\pgfsetstrokecolor{textcolor}%
\pgfsetfillcolor{textcolor}%
\pgftext[x=2.088172in,y=0.226139in,,top]{\color{textcolor}\setmainfont{Times New Roman}\rmfamily\fontsize{10.000000}{12.000000}\selectfont Mar-06}%
\end{pgfscope}%
\begin{pgfscope}%
\pgfsetbuttcap%
\pgfsetroundjoin%
\definecolor{currentfill}{rgb}{0.000000,0.000000,0.000000}%
\pgfsetfillcolor{currentfill}%
\pgfsetlinewidth{0.803000pt}%
\definecolor{currentstroke}{rgb}{0.000000,0.000000,0.000000}%
\pgfsetstrokecolor{currentstroke}%
\pgfsetdash{}{0pt}%
\pgfsys@defobject{currentmarker}{\pgfqpoint{0.000000in}{-0.048611in}}{\pgfqpoint{0.000000in}{0.000000in}}{%
\pgfpathmoveto{\pgfqpoint{0.000000in}{0.000000in}}%
\pgfpathlineto{\pgfqpoint{0.000000in}{-0.048611in}}%
\pgfusepath{stroke,fill}%
}%
\begin{pgfscope}%
\pgfsys@transformshift{2.590487in}{0.323361in}%
\pgfsys@useobject{currentmarker}{}%
\end{pgfscope}%
\end{pgfscope}%
\begin{pgfscope}%
\definecolor{textcolor}{rgb}{0.000000,0.000000,0.000000}%
\pgfsetstrokecolor{textcolor}%
\pgfsetfillcolor{textcolor}%
\pgftext[x=2.590487in,y=0.226139in,,top]{\color{textcolor}\setmainfont{Times New Roman}\rmfamily\fontsize{10.000000}{12.000000}\selectfont Mar-20}%
\end{pgfscope}%
\begin{pgfscope}%
\pgfsetbuttcap%
\pgfsetroundjoin%
\definecolor{currentfill}{rgb}{0.000000,0.000000,0.000000}%
\pgfsetfillcolor{currentfill}%
\pgfsetlinewidth{0.803000pt}%
\definecolor{currentstroke}{rgb}{0.000000,0.000000,0.000000}%
\pgfsetstrokecolor{currentstroke}%
\pgfsetdash{}{0pt}%
\pgfsys@defobject{currentmarker}{\pgfqpoint{0.000000in}{-0.048611in}}{\pgfqpoint{0.000000in}{0.000000in}}{%
\pgfpathmoveto{\pgfqpoint{0.000000in}{0.000000in}}%
\pgfpathlineto{\pgfqpoint{0.000000in}{-0.048611in}}%
\pgfusepath{stroke,fill}%
}%
\begin{pgfscope}%
\pgfsys@transformshift{3.092802in}{0.323361in}%
\pgfsys@useobject{currentmarker}{}%
\end{pgfscope}%
\end{pgfscope}%
\begin{pgfscope}%
\definecolor{textcolor}{rgb}{0.000000,0.000000,0.000000}%
\pgfsetstrokecolor{textcolor}%
\pgfsetfillcolor{textcolor}%
\pgftext[x=3.092802in,y=0.226139in,,top]{\color{textcolor}\setmainfont{Times New Roman}\rmfamily\fontsize{10.000000}{12.000000}\selectfont Apr-03}%
\end{pgfscope}%
\begin{pgfscope}%
\pgfsetbuttcap%
\pgfsetroundjoin%
\definecolor{currentfill}{rgb}{0.000000,0.000000,0.000000}%
\pgfsetfillcolor{currentfill}%
\pgfsetlinewidth{0.803000pt}%
\definecolor{currentstroke}{rgb}{0.000000,0.000000,0.000000}%
\pgfsetstrokecolor{currentstroke}%
\pgfsetdash{}{0pt}%
\pgfsys@defobject{currentmarker}{\pgfqpoint{0.000000in}{-0.048611in}}{\pgfqpoint{0.000000in}{0.000000in}}{%
\pgfpathmoveto{\pgfqpoint{0.000000in}{0.000000in}}%
\pgfpathlineto{\pgfqpoint{0.000000in}{-0.048611in}}%
\pgfusepath{stroke,fill}%
}%
\begin{pgfscope}%
\pgfsys@transformshift{3.595117in}{0.323361in}%
\pgfsys@useobject{currentmarker}{}%
\end{pgfscope}%
\end{pgfscope}%
\begin{pgfscope}%
\definecolor{textcolor}{rgb}{0.000000,0.000000,0.000000}%
\pgfsetstrokecolor{textcolor}%
\pgfsetfillcolor{textcolor}%
\pgftext[x=3.595117in,y=0.226139in,,top]{\color{textcolor}\setmainfont{Times New Roman}\rmfamily\fontsize{10.000000}{12.000000}\selectfont Apr-17}%
\end{pgfscope}%
\begin{pgfscope}%
\pgfsetbuttcap%
\pgfsetroundjoin%
\definecolor{currentfill}{rgb}{0.000000,0.000000,0.000000}%
\pgfsetfillcolor{currentfill}%
\pgfsetlinewidth{0.803000pt}%
\definecolor{currentstroke}{rgb}{0.000000,0.000000,0.000000}%
\pgfsetstrokecolor{currentstroke}%
\pgfsetdash{}{0pt}%
\pgfsys@defobject{currentmarker}{\pgfqpoint{0.000000in}{-0.048611in}}{\pgfqpoint{0.000000in}{0.000000in}}{%
\pgfpathmoveto{\pgfqpoint{0.000000in}{0.000000in}}%
\pgfpathlineto{\pgfqpoint{0.000000in}{-0.048611in}}%
\pgfusepath{stroke,fill}%
}%
\begin{pgfscope}%
\pgfsys@transformshift{4.097432in}{0.323361in}%
\pgfsys@useobject{currentmarker}{}%
\end{pgfscope}%
\end{pgfscope}%
\begin{pgfscope}%
\definecolor{textcolor}{rgb}{0.000000,0.000000,0.000000}%
\pgfsetstrokecolor{textcolor}%
\pgfsetfillcolor{textcolor}%
\pgftext[x=4.097432in,y=0.226139in,,top]{\color{textcolor}\setmainfont{Times New Roman}\rmfamily\fontsize{10.000000}{12.000000}\selectfont May-01}%
\end{pgfscope}%
\begin{pgfscope}%
\pgfsetbuttcap%
\pgfsetroundjoin%
\definecolor{currentfill}{rgb}{0.000000,0.000000,0.000000}%
\pgfsetfillcolor{currentfill}%
\pgfsetlinewidth{0.803000pt}%
\definecolor{currentstroke}{rgb}{0.000000,0.000000,0.000000}%
\pgfsetstrokecolor{currentstroke}%
\pgfsetdash{}{0pt}%
\pgfsys@defobject{currentmarker}{\pgfqpoint{-0.048611in}{0.000000in}}{\pgfqpoint{0.000000in}{0.000000in}}{%
\pgfpathmoveto{\pgfqpoint{0.000000in}{0.000000in}}%
\pgfpathlineto{\pgfqpoint{-0.048611in}{0.000000in}}%
\pgfusepath{stroke,fill}%
}%
\begin{pgfscope}%
\pgfsys@transformshift{0.473589in}{0.395832in}%
\pgfsys@useobject{currentmarker}{}%
\end{pgfscope}%
\end{pgfscope}%
\begin{pgfscope}%
\definecolor{textcolor}{rgb}{0.000000,0.000000,0.000000}%
\pgfsetstrokecolor{textcolor}%
\pgfsetfillcolor{textcolor}%
\pgftext[x=0.306922in, y=0.347614in, left, base]{\color{textcolor}\setmainfont{Times New Roman}\rmfamily\fontsize{10.000000}{12.000000}\selectfont \(\displaystyle 0\)}%
\end{pgfscope}%
\begin{pgfscope}%
\pgfsetbuttcap%
\pgfsetroundjoin%
\definecolor{currentfill}{rgb}{0.000000,0.000000,0.000000}%
\pgfsetfillcolor{currentfill}%
\pgfsetlinewidth{0.803000pt}%
\definecolor{currentstroke}{rgb}{0.000000,0.000000,0.000000}%
\pgfsetstrokecolor{currentstroke}%
\pgfsetdash{}{0pt}%
\pgfsys@defobject{currentmarker}{\pgfqpoint{-0.048611in}{0.000000in}}{\pgfqpoint{0.000000in}{0.000000in}}{%
\pgfpathmoveto{\pgfqpoint{0.000000in}{0.000000in}}%
\pgfpathlineto{\pgfqpoint{-0.048611in}{0.000000in}}%
\pgfusepath{stroke,fill}%
}%
\begin{pgfscope}%
\pgfsys@transformshift{0.473589in}{1.120538in}%
\pgfsys@useobject{currentmarker}{}%
\end{pgfscope}%
\end{pgfscope}%
\begin{pgfscope}%
\definecolor{textcolor}{rgb}{0.000000,0.000000,0.000000}%
\pgfsetstrokecolor{textcolor}%
\pgfsetfillcolor{textcolor}%
\pgftext[x=0.306922in, y=1.072320in, left, base]{\color{textcolor}\setmainfont{Times New Roman}\rmfamily\fontsize{10.000000}{12.000000}\selectfont \(\displaystyle 1\)}%
\end{pgfscope}%
\begin{pgfscope}%
\pgfsetbuttcap%
\pgfsetroundjoin%
\definecolor{currentfill}{rgb}{0.000000,0.000000,0.000000}%
\pgfsetfillcolor{currentfill}%
\pgfsetlinewidth{0.803000pt}%
\definecolor{currentstroke}{rgb}{0.000000,0.000000,0.000000}%
\pgfsetstrokecolor{currentstroke}%
\pgfsetdash{}{0pt}%
\pgfsys@defobject{currentmarker}{\pgfqpoint{-0.048611in}{0.000000in}}{\pgfqpoint{0.000000in}{0.000000in}}{%
\pgfpathmoveto{\pgfqpoint{0.000000in}{0.000000in}}%
\pgfpathlineto{\pgfqpoint{-0.048611in}{0.000000in}}%
\pgfusepath{stroke,fill}%
}%
\begin{pgfscope}%
\pgfsys@transformshift{0.473589in}{1.845244in}%
\pgfsys@useobject{currentmarker}{}%
\end{pgfscope}%
\end{pgfscope}%
\begin{pgfscope}%
\definecolor{textcolor}{rgb}{0.000000,0.000000,0.000000}%
\pgfsetstrokecolor{textcolor}%
\pgfsetfillcolor{textcolor}%
\pgftext[x=0.306922in, y=1.797026in, left, base]{\color{textcolor}\setmainfont{Times New Roman}\rmfamily\fontsize{10.000000}{12.000000}\selectfont \(\displaystyle 2\)}%
\end{pgfscope}%
\begin{pgfscope}%
\pgfsetbuttcap%
\pgfsetroundjoin%
\definecolor{currentfill}{rgb}{0.000000,0.000000,0.000000}%
\pgfsetfillcolor{currentfill}%
\pgfsetlinewidth{0.803000pt}%
\definecolor{currentstroke}{rgb}{0.000000,0.000000,0.000000}%
\pgfsetstrokecolor{currentstroke}%
\pgfsetdash{}{0pt}%
\pgfsys@defobject{currentmarker}{\pgfqpoint{-0.048611in}{0.000000in}}{\pgfqpoint{0.000000in}{0.000000in}}{%
\pgfpathmoveto{\pgfqpoint{0.000000in}{0.000000in}}%
\pgfpathlineto{\pgfqpoint{-0.048611in}{0.000000in}}%
\pgfusepath{stroke,fill}%
}%
\begin{pgfscope}%
\pgfsys@transformshift{0.473589in}{2.569950in}%
\pgfsys@useobject{currentmarker}{}%
\end{pgfscope}%
\end{pgfscope}%
\begin{pgfscope}%
\definecolor{textcolor}{rgb}{0.000000,0.000000,0.000000}%
\pgfsetstrokecolor{textcolor}%
\pgfsetfillcolor{textcolor}%
\pgftext[x=0.306922in, y=2.521732in, left, base]{\color{textcolor}\setmainfont{Times New Roman}\rmfamily\fontsize{10.000000}{12.000000}\selectfont \(\displaystyle 3\)}%
\end{pgfscope}%
\begin{pgfscope}%
\pgfsetbuttcap%
\pgfsetroundjoin%
\definecolor{currentfill}{rgb}{0.000000,0.000000,0.000000}%
\pgfsetfillcolor{currentfill}%
\pgfsetlinewidth{0.803000pt}%
\definecolor{currentstroke}{rgb}{0.000000,0.000000,0.000000}%
\pgfsetstrokecolor{currentstroke}%
\pgfsetdash{}{0pt}%
\pgfsys@defobject{currentmarker}{\pgfqpoint{-0.048611in}{0.000000in}}{\pgfqpoint{0.000000in}{0.000000in}}{%
\pgfpathmoveto{\pgfqpoint{0.000000in}{0.000000in}}%
\pgfpathlineto{\pgfqpoint{-0.048611in}{0.000000in}}%
\pgfusepath{stroke,fill}%
}%
\begin{pgfscope}%
\pgfsys@transformshift{0.473589in}{3.294656in}%
\pgfsys@useobject{currentmarker}{}%
\end{pgfscope}%
\end{pgfscope}%
\begin{pgfscope}%
\definecolor{textcolor}{rgb}{0.000000,0.000000,0.000000}%
\pgfsetstrokecolor{textcolor}%
\pgfsetfillcolor{textcolor}%
\pgftext[x=0.306922in, y=3.246438in, left, base]{\color{textcolor}\setmainfont{Times New Roman}\rmfamily\fontsize{10.000000}{12.000000}\selectfont \(\displaystyle 4\)}%
\end{pgfscope}%
\begin{pgfscope}%
\definecolor{textcolor}{rgb}{0.000000,0.000000,0.000000}%
\pgfsetstrokecolor{textcolor}%
\pgfsetfillcolor{textcolor}%
\pgftext[x=0.251367in,y=1.863361in,,bottom,rotate=90.000000]{\color{textcolor}\setmainfont{Times New Roman}\rmfamily\fontsize{12.000000}{14.400000}\selectfont Effective Repr. Number (\(\displaystyle \mathcal{R}\))}%
\end{pgfscope}%
\begin{pgfscope}%
\pgfpathrectangle{\pgfqpoint{0.473589in}{0.323361in}}{\pgfqpoint{3.875000in}{3.080000in}}%
\pgfusepath{clip}%
\pgfsetrectcap%
\pgfsetroundjoin%
\pgfsetlinewidth{1.505625pt}%
\definecolor{currentstroke}{rgb}{1.000000,0.000000,0.000000}%
\pgfsetstrokecolor{currentstroke}%
\pgfsetstrokeopacity{0.900000}%
\pgfsetdash{}{0pt}%
\pgfpathmoveto{\pgfqpoint{0.545348in}{2.647302in}}%
\pgfpathlineto{\pgfqpoint{0.581228in}{2.745835in}}%
\pgfpathlineto{\pgfqpoint{0.617108in}{2.835664in}}%
\pgfpathlineto{\pgfqpoint{0.652987in}{2.870425in}}%
\pgfpathlineto{\pgfqpoint{0.688867in}{2.875982in}}%
\pgfpathlineto{\pgfqpoint{0.724747in}{2.888430in}}%
\pgfpathlineto{\pgfqpoint{0.760626in}{2.650042in}}%
\pgfpathlineto{\pgfqpoint{0.796506in}{2.531301in}}%
\pgfpathlineto{\pgfqpoint{0.832385in}{2.398171in}}%
\pgfpathlineto{\pgfqpoint{0.868265in}{2.308156in}}%
\pgfpathlineto{\pgfqpoint{0.904145in}{2.243375in}}%
\pgfpathlineto{\pgfqpoint{0.940024in}{2.092064in}}%
\pgfpathlineto{\pgfqpoint{0.975904in}{1.964326in}}%
\pgfpathlineto{\pgfqpoint{1.011784in}{1.836342in}}%
\pgfpathlineto{\pgfqpoint{1.047663in}{1.720457in}}%
\pgfpathlineto{\pgfqpoint{1.083543in}{1.628889in}}%
\pgfpathlineto{\pgfqpoint{1.119422in}{1.547050in}}%
\pgfpathlineto{\pgfqpoint{1.155302in}{1.493723in}}%
\pgfpathlineto{\pgfqpoint{1.191182in}{1.458522in}}%
\pgfpathlineto{\pgfqpoint{1.227061in}{1.449845in}}%
\pgfpathlineto{\pgfqpoint{1.262941in}{1.477099in}}%
\pgfpathlineto{\pgfqpoint{1.298821in}{1.578311in}}%
\pgfpathlineto{\pgfqpoint{1.334700in}{1.414682in}}%
\pgfpathlineto{\pgfqpoint{1.370580in}{1.246523in}}%
\pgfpathlineto{\pgfqpoint{1.406460in}{1.115863in}}%
\pgfpathlineto{\pgfqpoint{1.442339in}{1.010296in}}%
\pgfpathlineto{\pgfqpoint{1.478219in}{0.920574in}}%
\pgfpathlineto{\pgfqpoint{1.514098in}{0.839019in}}%
\pgfpathlineto{\pgfqpoint{1.549978in}{0.784003in}}%
\pgfpathlineto{\pgfqpoint{1.585858in}{0.748936in}}%
\pgfpathlineto{\pgfqpoint{1.621737in}{0.722316in}}%
\pgfpathlineto{\pgfqpoint{1.657617in}{0.685558in}}%
\pgfpathlineto{\pgfqpoint{1.693497in}{0.665437in}}%
\pgfpathlineto{\pgfqpoint{1.729376in}{0.656683in}}%
\pgfpathlineto{\pgfqpoint{1.765256in}{0.650123in}}%
\pgfpathlineto{\pgfqpoint{1.801135in}{0.646375in}}%
\pgfpathlineto{\pgfqpoint{1.837015in}{0.641870in}}%
\pgfpathlineto{\pgfqpoint{1.872895in}{0.639506in}}%
\pgfpathlineto{\pgfqpoint{1.908774in}{0.633251in}}%
\pgfpathlineto{\pgfqpoint{1.944654in}{0.612234in}}%
\pgfpathlineto{\pgfqpoint{1.980534in}{0.594890in}}%
\pgfpathlineto{\pgfqpoint{2.016413in}{0.583553in}}%
\pgfpathlineto{\pgfqpoint{2.052293in}{0.576778in}}%
\pgfpathlineto{\pgfqpoint{2.088172in}{0.567045in}}%
\pgfpathlineto{\pgfqpoint{2.124052in}{0.557059in}}%
\pgfpathlineto{\pgfqpoint{2.159932in}{0.547349in}}%
\pgfpathlineto{\pgfqpoint{2.195811in}{0.540809in}}%
\pgfpathlineto{\pgfqpoint{2.231691in}{0.541397in}}%
\pgfpathlineto{\pgfqpoint{2.267571in}{0.546660in}}%
\pgfpathlineto{\pgfqpoint{2.303450in}{0.553451in}}%
\pgfpathlineto{\pgfqpoint{2.339330in}{0.567783in}}%
\pgfpathlineto{\pgfqpoint{2.375210in}{0.591888in}}%
\pgfpathlineto{\pgfqpoint{2.411089in}{0.618963in}}%
\pgfpathlineto{\pgfqpoint{2.446969in}{0.655639in}}%
\pgfpathlineto{\pgfqpoint{2.482848in}{0.694307in}}%
\pgfpathlineto{\pgfqpoint{2.518728in}{0.747088in}}%
\pgfpathlineto{\pgfqpoint{2.554608in}{0.805773in}}%
\pgfpathlineto{\pgfqpoint{2.590487in}{0.865795in}}%
\pgfpathlineto{\pgfqpoint{2.626367in}{0.911445in}}%
\pgfpathlineto{\pgfqpoint{2.662247in}{0.964769in}}%
\pgfpathlineto{\pgfqpoint{2.698126in}{0.985702in}}%
\pgfpathlineto{\pgfqpoint{2.734006in}{1.015582in}}%
\pgfpathlineto{\pgfqpoint{2.769885in}{1.039985in}}%
\pgfpathlineto{\pgfqpoint{2.805765in}{1.071398in}}%
\pgfpathlineto{\pgfqpoint{2.841645in}{1.081796in}}%
\pgfpathlineto{\pgfqpoint{2.877524in}{1.080105in}}%
\pgfpathlineto{\pgfqpoint{2.913404in}{1.072698in}}%
\pgfpathlineto{\pgfqpoint{2.949284in}{1.048336in}}%
\pgfpathlineto{\pgfqpoint{2.985163in}{1.034426in}}%
\pgfpathlineto{\pgfqpoint{3.021043in}{1.020793in}}%
\pgfpathlineto{\pgfqpoint{3.056922in}{1.008746in}}%
\pgfpathlineto{\pgfqpoint{3.092802in}{1.001310in}}%
\pgfpathlineto{\pgfqpoint{3.128682in}{0.990707in}}%
\pgfpathlineto{\pgfqpoint{3.164561in}{1.004714in}}%
\pgfpathlineto{\pgfqpoint{3.200441in}{1.024083in}}%
\pgfpathlineto{\pgfqpoint{3.236321in}{1.045826in}}%
\pgfpathlineto{\pgfqpoint{3.272200in}{1.076966in}}%
\pgfpathlineto{\pgfqpoint{3.308080in}{1.090865in}}%
\pgfpathlineto{\pgfqpoint{3.343960in}{1.104466in}}%
\pgfpathlineto{\pgfqpoint{3.379839in}{1.129908in}}%
\pgfpathlineto{\pgfqpoint{3.415719in}{1.156645in}}%
\pgfpathlineto{\pgfqpoint{3.451598in}{1.151087in}}%
\pgfpathlineto{\pgfqpoint{3.487478in}{1.151480in}}%
\pgfpathlineto{\pgfqpoint{3.523358in}{1.145686in}}%
\pgfpathlineto{\pgfqpoint{3.559237in}{1.164995in}}%
\pgfpathlineto{\pgfqpoint{3.595117in}{1.209431in}}%
\pgfpathlineto{\pgfqpoint{3.630997in}{1.057629in}}%
\pgfpathlineto{\pgfqpoint{3.666876in}{0.943432in}}%
\pgfpathlineto{\pgfqpoint{3.702756in}{0.858131in}}%
\pgfpathlineto{\pgfqpoint{3.738635in}{0.802072in}}%
\pgfpathlineto{\pgfqpoint{3.774515in}{0.749089in}}%
\pgfpathlineto{\pgfqpoint{3.810395in}{0.709919in}}%
\pgfpathlineto{\pgfqpoint{3.846274in}{0.677750in}}%
\pgfpathlineto{\pgfqpoint{3.882154in}{0.649280in}}%
\pgfpathlineto{\pgfqpoint{3.918034in}{0.628336in}}%
\pgfpathlineto{\pgfqpoint{3.953913in}{0.618306in}}%
\pgfpathlineto{\pgfqpoint{3.989793in}{0.620455in}}%
\pgfpathlineto{\pgfqpoint{4.025672in}{0.600619in}}%
\pgfpathlineto{\pgfqpoint{4.061552in}{0.588542in}}%
\pgfpathlineto{\pgfqpoint{4.097432in}{0.567608in}}%
\pgfpathlineto{\pgfqpoint{4.133311in}{0.553505in}}%
\pgfpathlineto{\pgfqpoint{4.169191in}{0.548227in}}%
\pgfpathlineto{\pgfqpoint{4.205071in}{0.538567in}}%
\pgfpathlineto{\pgfqpoint{4.240950in}{0.533430in}}%
\pgfpathlineto{\pgfqpoint{4.276830in}{0.531304in}}%
\pgfusepath{stroke}%
\end{pgfscope}%
\begin{pgfscope}%
\pgfpathrectangle{\pgfqpoint{0.473589in}{0.323361in}}{\pgfqpoint{3.875000in}{3.080000in}}%
\pgfusepath{clip}%
\pgfsetbuttcap%
\pgfsetroundjoin%
\pgfsetlinewidth{1.505625pt}%
\definecolor{currentstroke}{rgb}{0.000000,0.000000,1.000000}%
\pgfsetstrokecolor{currentstroke}%
\pgfsetstrokeopacity{0.900000}%
\pgfsetdash{{5.550000pt}{2.400000pt}}{0.000000pt}%
\pgfpathmoveto{\pgfqpoint{1.693497in}{2.773345in}}%
\pgfpathlineto{\pgfqpoint{1.729376in}{2.766133in}}%
\pgfpathlineto{\pgfqpoint{1.765256in}{2.776101in}}%
\pgfpathlineto{\pgfqpoint{1.801135in}{2.775468in}}%
\pgfpathlineto{\pgfqpoint{1.837015in}{2.704017in}}%
\pgfpathlineto{\pgfqpoint{1.872895in}{2.634508in}}%
\pgfpathlineto{\pgfqpoint{1.908774in}{2.639572in}}%
\pgfpathlineto{\pgfqpoint{1.944654in}{2.434999in}}%
\pgfpathlineto{\pgfqpoint{1.980534in}{2.342301in}}%
\pgfpathlineto{\pgfqpoint{2.016413in}{2.295992in}}%
\pgfpathlineto{\pgfqpoint{2.052293in}{2.269544in}}%
\pgfpathlineto{\pgfqpoint{2.088172in}{2.234812in}}%
\pgfpathlineto{\pgfqpoint{2.124052in}{2.245142in}}%
\pgfpathlineto{\pgfqpoint{2.159932in}{2.204137in}}%
\pgfpathlineto{\pgfqpoint{2.195811in}{2.130139in}}%
\pgfpathlineto{\pgfqpoint{2.231691in}{2.023576in}}%
\pgfpathlineto{\pgfqpoint{2.267571in}{2.045847in}}%
\pgfpathlineto{\pgfqpoint{2.303450in}{2.015780in}}%
\pgfpathlineto{\pgfqpoint{2.339330in}{1.954967in}}%
\pgfpathlineto{\pgfqpoint{2.375210in}{1.917226in}}%
\pgfpathlineto{\pgfqpoint{2.411089in}{1.843738in}}%
\pgfpathlineto{\pgfqpoint{2.446969in}{1.766918in}}%
\pgfpathlineto{\pgfqpoint{2.482848in}{1.724457in}}%
\pgfpathlineto{\pgfqpoint{2.518728in}{1.708210in}}%
\pgfpathlineto{\pgfqpoint{2.554608in}{1.696382in}}%
\pgfpathlineto{\pgfqpoint{2.590487in}{1.660323in}}%
\pgfpathlineto{\pgfqpoint{2.626367in}{1.597174in}}%
\pgfpathlineto{\pgfqpoint{2.662247in}{1.504905in}}%
\pgfpathlineto{\pgfqpoint{2.698126in}{1.425199in}}%
\pgfpathlineto{\pgfqpoint{2.734006in}{1.375743in}}%
\pgfpathlineto{\pgfqpoint{2.769885in}{1.339613in}}%
\pgfpathlineto{\pgfqpoint{2.805765in}{1.314001in}}%
\pgfpathlineto{\pgfqpoint{2.841645in}{1.275196in}}%
\pgfpathlineto{\pgfqpoint{2.877524in}{1.231573in}}%
\pgfpathlineto{\pgfqpoint{2.913404in}{1.178623in}}%
\pgfpathlineto{\pgfqpoint{2.949284in}{1.130958in}}%
\pgfpathlineto{\pgfqpoint{2.985163in}{1.108346in}}%
\pgfpathlineto{\pgfqpoint{3.021043in}{1.102600in}}%
\pgfpathlineto{\pgfqpoint{3.056922in}{1.094016in}}%
\pgfpathlineto{\pgfqpoint{3.092802in}{1.084240in}}%
\pgfpathlineto{\pgfqpoint{3.128682in}{1.073771in}}%
\pgfpathlineto{\pgfqpoint{3.164561in}{1.053634in}}%
\pgfpathlineto{\pgfqpoint{3.200441in}{1.031574in}}%
\pgfpathlineto{\pgfqpoint{3.236321in}{1.022870in}}%
\pgfpathlineto{\pgfqpoint{3.272200in}{1.038007in}}%
\pgfpathlineto{\pgfqpoint{3.308080in}{1.051550in}}%
\pgfpathlineto{\pgfqpoint{3.343960in}{1.056954in}}%
\pgfpathlineto{\pgfqpoint{3.379839in}{1.061671in}}%
\pgfpathlineto{\pgfqpoint{3.415719in}{1.042481in}}%
\pgfpathlineto{\pgfqpoint{3.451598in}{1.016375in}}%
\pgfpathlineto{\pgfqpoint{3.487478in}{1.003853in}}%
\pgfpathlineto{\pgfqpoint{3.523358in}{1.003199in}}%
\pgfpathlineto{\pgfqpoint{3.559237in}{1.021845in}}%
\pgfpathlineto{\pgfqpoint{3.595117in}{1.022834in}}%
\pgfpathlineto{\pgfqpoint{3.630997in}{1.017153in}}%
\pgfpathlineto{\pgfqpoint{3.666876in}{1.001296in}}%
\pgfpathlineto{\pgfqpoint{3.702756in}{0.986099in}}%
\pgfpathlineto{\pgfqpoint{3.738635in}{0.993946in}}%
\pgfpathlineto{\pgfqpoint{3.774515in}{1.004288in}}%
\pgfpathlineto{\pgfqpoint{3.810395in}{0.993217in}}%
\pgfpathlineto{\pgfqpoint{3.846274in}{0.985266in}}%
\pgfpathlineto{\pgfqpoint{3.882154in}{0.962031in}}%
\pgfpathlineto{\pgfqpoint{3.918034in}{0.945906in}}%
\pgfpathlineto{\pgfqpoint{3.953913in}{0.929511in}}%
\pgfpathlineto{\pgfqpoint{3.989793in}{0.929943in}}%
\pgfpathlineto{\pgfqpoint{4.025672in}{0.928537in}}%
\pgfpathlineto{\pgfqpoint{4.061552in}{0.922078in}}%
\pgfpathlineto{\pgfqpoint{4.097432in}{0.917005in}}%
\pgfpathlineto{\pgfqpoint{4.133311in}{0.902785in}}%
\pgfpathlineto{\pgfqpoint{4.169191in}{0.879091in}}%
\pgfpathlineto{\pgfqpoint{4.205071in}{0.864244in}}%
\pgfpathlineto{\pgfqpoint{4.240950in}{0.860936in}}%
\pgfpathlineto{\pgfqpoint{4.276830in}{0.872474in}}%
\pgfusepath{stroke}%
\end{pgfscope}%
\begin{pgfscope}%
\pgfpathrectangle{\pgfqpoint{0.473589in}{0.323361in}}{\pgfqpoint{3.875000in}{3.080000in}}%
\pgfusepath{clip}%
\pgfsetbuttcap%
\pgfsetroundjoin%
\pgfsetlinewidth{1.505625pt}%
\definecolor{currentstroke}{rgb}{0.000000,0.500000,0.000000}%
\pgfsetstrokecolor{currentstroke}%
\pgfsetstrokeopacity{0.900000}%
\pgfsetdash{{9.600000pt}{2.400000pt}{1.500000pt}{2.400000pt}}{0.000000pt}%
\pgfpathmoveto{\pgfqpoint{2.052293in}{3.120535in}}%
\pgfpathlineto{\pgfqpoint{2.088172in}{3.008475in}}%
\pgfpathlineto{\pgfqpoint{2.124052in}{3.032715in}}%
\pgfpathlineto{\pgfqpoint{2.159932in}{2.847613in}}%
\pgfpathlineto{\pgfqpoint{2.195811in}{2.750351in}}%
\pgfpathlineto{\pgfqpoint{2.231691in}{2.831057in}}%
\pgfpathlineto{\pgfqpoint{2.267571in}{2.930735in}}%
\pgfpathlineto{\pgfqpoint{2.303450in}{2.923241in}}%
\pgfpathlineto{\pgfqpoint{2.339330in}{2.897653in}}%
\pgfpathlineto{\pgfqpoint{2.375210in}{2.837031in}}%
\pgfpathlineto{\pgfqpoint{2.411089in}{2.781671in}}%
\pgfpathlineto{\pgfqpoint{2.446969in}{2.962782in}}%
\pgfpathlineto{\pgfqpoint{2.482848in}{3.010791in}}%
\pgfpathlineto{\pgfqpoint{2.518728in}{3.037539in}}%
\pgfpathlineto{\pgfqpoint{2.554608in}{3.034528in}}%
\pgfpathlineto{\pgfqpoint{2.590487in}{2.937167in}}%
\pgfpathlineto{\pgfqpoint{2.626367in}{2.767787in}}%
\pgfpathlineto{\pgfqpoint{2.662247in}{2.648393in}}%
\pgfpathlineto{\pgfqpoint{2.698126in}{2.517052in}}%
\pgfpathlineto{\pgfqpoint{2.734006in}{2.366916in}}%
\pgfpathlineto{\pgfqpoint{2.769885in}{2.259102in}}%
\pgfpathlineto{\pgfqpoint{2.805765in}{2.185291in}}%
\pgfpathlineto{\pgfqpoint{2.841645in}{2.081743in}}%
\pgfpathlineto{\pgfqpoint{2.877524in}{1.978194in}}%
\pgfpathlineto{\pgfqpoint{2.913404in}{1.885324in}}%
\pgfpathlineto{\pgfqpoint{2.949284in}{1.820279in}}%
\pgfpathlineto{\pgfqpoint{2.985163in}{1.766755in}}%
\pgfpathlineto{\pgfqpoint{3.021043in}{1.704140in}}%
\pgfpathlineto{\pgfqpoint{3.056922in}{1.654878in}}%
\pgfpathlineto{\pgfqpoint{3.092802in}{1.597305in}}%
\pgfpathlineto{\pgfqpoint{3.128682in}{1.533304in}}%
\pgfpathlineto{\pgfqpoint{3.164561in}{1.466248in}}%
\pgfpathlineto{\pgfqpoint{3.200441in}{1.419661in}}%
\pgfpathlineto{\pgfqpoint{3.236321in}{1.381081in}}%
\pgfpathlineto{\pgfqpoint{3.272200in}{1.346365in}}%
\pgfpathlineto{\pgfqpoint{3.308080in}{1.313691in}}%
\pgfpathlineto{\pgfqpoint{3.343960in}{1.273806in}}%
\pgfpathlineto{\pgfqpoint{3.379839in}{1.230868in}}%
\pgfpathlineto{\pgfqpoint{3.415719in}{1.197006in}}%
\pgfpathlineto{\pgfqpoint{3.451598in}{1.178981in}}%
\pgfpathlineto{\pgfqpoint{3.487478in}{1.173937in}}%
\pgfpathlineto{\pgfqpoint{3.523358in}{1.172396in}}%
\pgfpathlineto{\pgfqpoint{3.559237in}{1.169591in}}%
\pgfpathlineto{\pgfqpoint{3.595117in}{1.159281in}}%
\pgfpathlineto{\pgfqpoint{3.630997in}{1.141050in}}%
\pgfpathlineto{\pgfqpoint{3.666876in}{1.128679in}}%
\pgfpathlineto{\pgfqpoint{3.702756in}{1.127734in}}%
\pgfpathlineto{\pgfqpoint{3.738635in}{1.128146in}}%
\pgfpathlineto{\pgfqpoint{3.774515in}{1.137348in}}%
\pgfpathlineto{\pgfqpoint{3.810395in}{1.147045in}}%
\pgfpathlineto{\pgfqpoint{3.846274in}{1.141177in}}%
\pgfpathlineto{\pgfqpoint{3.882154in}{1.124868in}}%
\pgfpathlineto{\pgfqpoint{3.918034in}{1.103476in}}%
\pgfpathlineto{\pgfqpoint{3.953913in}{1.089040in}}%
\pgfpathlineto{\pgfqpoint{3.989793in}{1.091241in}}%
\pgfpathlineto{\pgfqpoint{4.025672in}{1.100965in}}%
\pgfpathlineto{\pgfqpoint{4.061552in}{1.109506in}}%
\pgfpathlineto{\pgfqpoint{4.097432in}{1.111973in}}%
\pgfpathlineto{\pgfqpoint{4.133311in}{1.094677in}}%
\pgfpathlineto{\pgfqpoint{4.169191in}{1.076916in}}%
\pgfpathlineto{\pgfqpoint{4.205071in}{1.066680in}}%
\pgfpathlineto{\pgfqpoint{4.240950in}{1.063774in}}%
\pgfpathlineto{\pgfqpoint{4.276830in}{1.064508in}}%
\pgfusepath{stroke}%
\end{pgfscope}%
\begin{pgfscope}%
\pgfpathrectangle{\pgfqpoint{0.473589in}{0.323361in}}{\pgfqpoint{3.875000in}{3.080000in}}%
\pgfusepath{clip}%
\pgfsetbuttcap%
\pgfsetroundjoin%
\pgfsetlinewidth{1.505625pt}%
\definecolor{currentstroke}{rgb}{0.000000,0.000000,0.000000}%
\pgfsetstrokecolor{currentstroke}%
\pgfsetstrokeopacity{0.250000}%
\pgfsetdash{{5.550000pt}{2.400000pt}}{0.000000pt}%
\pgfpathmoveto{\pgfqpoint{0.473589in}{1.120538in}}%
\pgfpathlineto{\pgfqpoint{4.348589in}{1.120538in}}%
\pgfusepath{stroke}%
\end{pgfscope}%
\begin{pgfscope}%
\pgfpathrectangle{\pgfqpoint{0.473589in}{0.323361in}}{\pgfqpoint{3.875000in}{3.080000in}}%
\pgfusepath{clip}%
\pgfsetbuttcap%
\pgfsetroundjoin%
\pgfsetlinewidth{1.505625pt}%
\definecolor{currentstroke}{rgb}{0.000000,0.000000,0.000000}%
\pgfsetstrokecolor{currentstroke}%
\pgfsetstrokeopacity{0.250000}%
\pgfsetdash{{5.550000pt}{2.400000pt}}{0.000000pt}%
\pgfpathmoveto{\pgfqpoint{0.473589in}{0.395832in}}%
\pgfpathlineto{\pgfqpoint{4.348589in}{0.395832in}}%
\pgfusepath{stroke}%
\end{pgfscope}%
\begin{pgfscope}%
\pgfsetrectcap%
\pgfsetmiterjoin%
\pgfsetlinewidth{0.803000pt}%
\definecolor{currentstroke}{rgb}{0.000000,0.000000,0.000000}%
\pgfsetstrokecolor{currentstroke}%
\pgfsetdash{}{0pt}%
\pgfpathmoveto{\pgfqpoint{0.473589in}{0.323361in}}%
\pgfpathlineto{\pgfqpoint{0.473589in}{3.403361in}}%
\pgfusepath{stroke}%
\end{pgfscope}%
\begin{pgfscope}%
\pgfsetrectcap%
\pgfsetmiterjoin%
\pgfsetlinewidth{0.803000pt}%
\definecolor{currentstroke}{rgb}{0.000000,0.000000,0.000000}%
\pgfsetstrokecolor{currentstroke}%
\pgfsetdash{}{0pt}%
\pgfpathmoveto{\pgfqpoint{4.348589in}{0.323361in}}%
\pgfpathlineto{\pgfqpoint{4.348589in}{3.403361in}}%
\pgfusepath{stroke}%
\end{pgfscope}%
\begin{pgfscope}%
\pgfsetrectcap%
\pgfsetmiterjoin%
\pgfsetlinewidth{0.803000pt}%
\definecolor{currentstroke}{rgb}{0.000000,0.000000,0.000000}%
\pgfsetstrokecolor{currentstroke}%
\pgfsetdash{}{0pt}%
\pgfpathmoveto{\pgfqpoint{0.473589in}{0.323361in}}%
\pgfpathlineto{\pgfqpoint{4.348589in}{0.323361in}}%
\pgfusepath{stroke}%
\end{pgfscope}%
\begin{pgfscope}%
\pgfsetrectcap%
\pgfsetmiterjoin%
\pgfsetlinewidth{0.803000pt}%
\definecolor{currentstroke}{rgb}{0.000000,0.000000,0.000000}%
\pgfsetstrokecolor{currentstroke}%
\pgfsetdash{}{0pt}%
\pgfpathmoveto{\pgfqpoint{0.473589in}{3.403361in}}%
\pgfpathlineto{\pgfqpoint{4.348589in}{3.403361in}}%
\pgfusepath{stroke}%
\end{pgfscope}%
\begin{pgfscope}%
\pgfsetrectcap%
\pgfsetroundjoin%
\pgfsetlinewidth{1.505625pt}%
\definecolor{currentstroke}{rgb}{1.000000,0.000000,0.000000}%
\pgfsetstrokecolor{currentstroke}%
\pgfsetstrokeopacity{0.900000}%
\pgfsetdash{}{0pt}%
\pgfpathmoveto{\pgfqpoint{3.333811in}{3.195028in}}%
\pgfpathlineto{\pgfqpoint{3.667144in}{3.195028in}}%
\pgfusepath{stroke}%
\end{pgfscope}%
\begin{pgfscope}%
\definecolor{textcolor}{rgb}{0.000000,0.000000,0.000000}%
\pgfsetstrokecolor{textcolor}%
\pgfsetfillcolor{textcolor}%
\pgftext[x=3.800477in,y=3.136695in,left,base]{\color{textcolor}\setmainfont{Times New Roman}\rmfamily\fontsize{12.000000}{14.400000}\selectfont China}%
\end{pgfscope}%
\begin{pgfscope}%
\pgfsetbuttcap%
\pgfsetroundjoin%
\pgfsetlinewidth{1.505625pt}%
\definecolor{currentstroke}{rgb}{0.000000,0.000000,1.000000}%
\pgfsetstrokecolor{currentstroke}%
\pgfsetstrokeopacity{0.900000}%
\pgfsetdash{{5.550000pt}{2.400000pt}}{0.000000pt}%
\pgfpathmoveto{\pgfqpoint{3.333811in}{2.959384in}}%
\pgfpathlineto{\pgfqpoint{3.667144in}{2.959384in}}%
\pgfusepath{stroke}%
\end{pgfscope}%
\begin{pgfscope}%
\definecolor{textcolor}{rgb}{0.000000,0.000000,0.000000}%
\pgfsetstrokecolor{textcolor}%
\pgfsetfillcolor{textcolor}%
\pgftext[x=3.800477in,y=2.901050in,left,base]{\color{textcolor}\setmainfont{Times New Roman}\rmfamily\fontsize{12.000000}{14.400000}\selectfont Italy}%
\end{pgfscope}%
\begin{pgfscope}%
\pgfsetbuttcap%
\pgfsetroundjoin%
\pgfsetlinewidth{1.505625pt}%
\definecolor{currentstroke}{rgb}{0.000000,0.500000,0.000000}%
\pgfsetstrokecolor{currentstroke}%
\pgfsetstrokeopacity{0.900000}%
\pgfsetdash{{9.600000pt}{2.400000pt}{1.500000pt}{2.400000pt}}{0.000000pt}%
\pgfpathmoveto{\pgfqpoint{3.333811in}{2.723414in}}%
\pgfpathlineto{\pgfqpoint{3.667144in}{2.723414in}}%
\pgfusepath{stroke}%
\end{pgfscope}%
\begin{pgfscope}%
\definecolor{textcolor}{rgb}{0.000000,0.000000,0.000000}%
\pgfsetstrokecolor{textcolor}%
\pgfsetfillcolor{textcolor}%
\pgftext[x=3.800477in,y=2.665081in,left,base]{\color{textcolor}\setmainfont{Times New Roman}\rmfamily\fontsize{12.000000}{14.400000}\selectfont US}%
\end{pgfscope}%
\end{pgfpicture}%
\makeatother%
\endgroup%
