# Supplementary material for: Tracking ℛ of COVID-19: A new real-time estimation using the Kalman filter
Source: PLoS One. 2021 Jan 13;16(1):e0244474. doi: 10.1371/journal.pone.0244474 (PMC7806155; doi:10.1371/journal.pone.0244474)
Supplement: S1 File — Replication package for replicating all of the statistical analysis and simulation results provided in the paper. (ZIP) [file pone.0244474.s002.zip › fixed_revisions/derived_data/latex_input/table_R0.txt]

\begin{tabular}{lccccccc}
\toprule
Number of Days Infectious: &   5  &   6  &   7  &   8  &   9  &   10 \\
\midrule
$\hat{\mathcal{R}}_0$ & 2.07 & 2.35 & 2.66 & 2.89 & 3.10 & 3.29 \\
CI Lower Bound (95\%) & 1.51 & 1.75 & 1.98 & 2.17 & 2.37 & 2.54 \\
CI Upper Bound (95\%) & 2.67 & 3.01 & 3.38 & 3.67 & 3.86 & 4.06 \\
\bottomrule
\end{tabular}
