# Supplementary material for: Tracking ℛ of COVID-19: A new real-time estimation using the Kalman filter
Source: PLoS One. 2021 Jan 13;16(1):e0244474. doi: 10.1371/journal.pone.0244474 (PMC7806155; doi:10.1371/journal.pone.0244474)
Supplement: S1 File — Replication package for replicating all of the statistical analysis and simulation results provided in the paper. (ZIP) [file pone.0244474.s002.zip › fixed_revisions/derived_data/latex_input/interventions.txt]

\begin{tabular}{@{\extracolsep{5pt}}lcccc}
\toprule& \multicolumn{4}{c}{\textit{Dependent Variable: $\log(R_t)$}} \
\cr \cmidrule{2-5}
& (1) & (2) & (3) & (4) \\
\midrule 
 Lockdown & -0.65$^{***}$ & -0.13$^{**}$ & -0.1$^{**}$ & -0.04$^{}$ \\
  & (0.04) & (0.05) & (0.05) & (0.06) \\
  & & & & \\
 Public Events & -0.09$^{*}$ & 0.22$^{***}$ & 0.21$^{***}$ & 0.36$^{***}$ \\
  & (0.04) & (0.04) & (0.04) & (0.08) \\
  & & & & \\
 School Closure & -0.02$^{}$ & -0.19$^{***}$ & -0.18$^{***}$ & -0.1$^{}$ \\
  & (0.06) & (0.05) & (0.06) & (0.08) \\
  & & & & \\
 Self Isolation & -0.13$^{**}$ & -0.09$^{**}$ & -0.04$^{}$ & 0.01$^{}$ \\
  & (0.06) & (0.05) & (0.05) & (0.08) \\
  & & & & \\
 Social Distancing & -0.15$^{**}$ & -0.08$^{}$ & -0.11$^{*}$ & -0.14$^{*}$ \\
  & (0.06) & (0.06) & (0.06) & (0.08) \\
  & & & & \\
\hline \\[-1.8ex]
 $N$ & 855 & 855 & 848 & 488 \\
 $R^{2}$ & 0.53 & 0.87 & 0.88 & 0.91 \\
 Country FE & \checkmark & \checkmark & \checkmark & \checkmark \\
 Days-Since-Outbreak FE &  & \checkmark & \checkmark & \checkmark \\
 Mobility Controls &  &  & \checkmark & \checkmark \\
 Testing Controls &  &  &  & \checkmark \\
\bottomrule
\\[-1.8ex]\textit{} & \multicolumn{4}{r}{$^{*}p<$0.1; $^{**}p<$0.05; $^{***}p<$0.01} \\
\end{tabular}
