# Supplementary material for: Tracking ℛ of COVID-19: A new real-time estimation using the Kalman filter
Source: PLoS One. 2021 Jan 13;16(1):e0244474. doi: 10.1371/journal.pone.0244474 (PMC7806155; doi:10.1371/journal.pone.0244474)
Supplement: S1 File — Replication package for replicating all of the statistical analysis and simulation results provided in the paper. (ZIP) [file pone.0244474.s002.zip › fixed_revisions/derived_data/latex_input/interventions_one_at_a_time.txt]

\begin{tabular}{@{\extracolsep{5pt}}lccccc}
\toprule& \multicolumn{5}{c}{\textit{Dependent Variable: $\log(R_t)$}} \
\cr \cmidrule{2-6}
& (1) & (2) & (3) & (4) & (5) \\
\midrule 
 Lockdown & -0.14$^{***}$ & & & & \\
  & (0.04) & & & & \\
  & & & & & \\
 Public Events & & 0.07$^{}$ & & & \\
  & & (0.04) & & & \\
  & & & & & \\
 School Closure & & & -0.17$^{***}$ & & \\
  & & & (0.05) & & \\
  & & & & & \\
 Self Isolation & & & & -0.15$^{***}$ & \\
  & & & & (0.05) & \\
  & & & & & \\
 Social Distancing & & & & & -0.13$^{**}$ \\
  & & & & & (0.06) \\
  & & & & & \\
\hline \\[-1.8ex]
 $N$ & 855 & 855 & 855 & 855 & 855 \\
 $R^{2}$ & 0.86 & 0.86 & 0.86 & 0.86 & 0.86 \\
 Country FE & \checkmark & \checkmark & \checkmark & \checkmark & \checkmark \\
 Days-Since-Outbreak FE & \checkmark & \checkmark & \checkmark & \checkmark & \checkmark \\
 Mobility Controls &  &  &  &  &  \\
 Testing Controls &  &  &  &  &  \\
\bottomrule
\\[-1.8ex]\textit{} & \multicolumn{5}{r}{$^{*}p<$0.1; $^{**}p<$0.05; $^{***}p<$0.01} \\
\end{tabular}
