# Supplementary material for: Tracking ℛ of COVID-19: A new real-time estimation using the Kalman filter
Source: PLoS One. 2021 Jan 13;16(1):e0244474. doi: 10.1371/journal.pone.0244474 (PMC7806155; doi:10.1371/journal.pone.0244474)
Supplement: S1 File — Replication package for replicating all of the statistical analysis and simulation results provided in the paper. (ZIP) [file pone.0244474.s002.zip › fixed_revisions/derived_data/latex_input/mobility_scatter.pgf]

%% Creator: Matplotlib, PGF backend
%%
%% To include the figure in your LaTeX document, write
%%   \input{<filename>.pgf}
%%
%% Make sure the required packages are loaded in your preamble
%%   \usepackage{pgf}
%%
%% and, on pdftex
%%   \usepackage[utf8]{inputenc}\DeclareUnicodeCharacter{2212}{-}
%%
%% or, on luatex and xetex
%%   \usepackage{unicode-math}
%%
%% Figures using additional raster images can only be included by \input if
%% they are in the same directory as the main LaTeX file. For loading figures
%% from other directories you can use the `import` package
%%   \usepackage{import}
%%
%% and then include the figures with
%%   \import{<path to file>}{<filename>.pgf}
%%
%% Matplotlib used the following preamble
%%   \usepackage{fontspec}
%%   \setmainfont{Times New Roman}
%%   \usepackage{unicode-math}
%%   \setmathfont{xits-math.otf}
%%   \usepackage{fontspec}
%%
\begingroup%
\makeatletter%
\begin{pgfpicture}%
\pgfpathrectangle{\pgfpointorigin}{\pgfqpoint{4.448589in}{3.710609in}}%
\pgfusepath{use as bounding box, clip}%
\begin{pgfscope}%
\pgfsetbuttcap%
\pgfsetmiterjoin%
\definecolor{currentfill}{rgb}{1.000000,1.000000,1.000000}%
\pgfsetfillcolor{currentfill}%
\pgfsetlinewidth{0.000000pt}%
\definecolor{currentstroke}{rgb}{1.000000,1.000000,1.000000}%
\pgfsetstrokecolor{currentstroke}%
\pgfsetdash{}{0pt}%
\pgfpathmoveto{\pgfqpoint{0.000000in}{0.000000in}}%
\pgfpathlineto{\pgfqpoint{4.448589in}{0.000000in}}%
\pgfpathlineto{\pgfqpoint{4.448589in}{3.710609in}}%
\pgfpathlineto{\pgfqpoint{0.000000in}{3.710609in}}%
\pgfpathclose%
\pgfusepath{fill}%
\end{pgfscope}%
\begin{pgfscope}%
\pgfsetbuttcap%
\pgfsetmiterjoin%
\definecolor{currentfill}{rgb}{1.000000,1.000000,1.000000}%
\pgfsetfillcolor{currentfill}%
\pgfsetlinewidth{0.000000pt}%
\definecolor{currentstroke}{rgb}{0.000000,0.000000,0.000000}%
\pgfsetstrokecolor{currentstroke}%
\pgfsetstrokeopacity{0.000000}%
\pgfsetdash{}{0pt}%
\pgfpathmoveto{\pgfqpoint{0.473589in}{0.530609in}}%
\pgfpathlineto{\pgfqpoint{4.348589in}{0.530609in}}%
\pgfpathlineto{\pgfqpoint{4.348589in}{3.610609in}}%
\pgfpathlineto{\pgfqpoint{0.473589in}{3.610609in}}%
\pgfpathclose%
\pgfusepath{fill}%
\end{pgfscope}%
\begin{pgfscope}%
\pgfpathrectangle{\pgfqpoint{0.473589in}{0.530609in}}{\pgfqpoint{3.875000in}{3.080000in}}%
\pgfusepath{clip}%
\pgfsetbuttcap%
\pgfsetroundjoin%
\definecolor{currentfill}{rgb}{0.000000,0.000000,0.000000}%
\pgfsetfillcolor{currentfill}%
\pgfsetfillopacity{0.500000}%
\pgfsetlinewidth{1.003750pt}%
\definecolor{currentstroke}{rgb}{0.000000,0.000000,0.000000}%
\pgfsetstrokecolor{currentstroke}%
\pgfsetstrokeopacity{0.500000}%
\pgfsetdash{}{0pt}%
\pgfsys@defobject{currentmarker}{\pgfqpoint{-0.041667in}{-0.041667in}}{\pgfqpoint{0.041667in}{0.041667in}}{%
\pgfpathmoveto{\pgfqpoint{0.000000in}{-0.041667in}}%
\pgfpathcurveto{\pgfqpoint{0.011050in}{-0.041667in}}{\pgfqpoint{0.021649in}{-0.037276in}}{\pgfqpoint{0.029463in}{-0.029463in}}%
\pgfpathcurveto{\pgfqpoint{0.037276in}{-0.021649in}}{\pgfqpoint{0.041667in}{-0.011050in}}{\pgfqpoint{0.041667in}{0.000000in}}%
\pgfpathcurveto{\pgfqpoint{0.041667in}{0.011050in}}{\pgfqpoint{0.037276in}{0.021649in}}{\pgfqpoint{0.029463in}{0.029463in}}%
\pgfpathcurveto{\pgfqpoint{0.021649in}{0.037276in}}{\pgfqpoint{0.011050in}{0.041667in}}{\pgfqpoint{0.000000in}{0.041667in}}%
\pgfpathcurveto{\pgfqpoint{-0.011050in}{0.041667in}}{\pgfqpoint{-0.021649in}{0.037276in}}{\pgfqpoint{-0.029463in}{0.029463in}}%
\pgfpathcurveto{\pgfqpoint{-0.037276in}{0.021649in}}{\pgfqpoint{-0.041667in}{0.011050in}}{\pgfqpoint{-0.041667in}{0.000000in}}%
\pgfpathcurveto{\pgfqpoint{-0.041667in}{-0.011050in}}{\pgfqpoint{-0.037276in}{-0.021649in}}{\pgfqpoint{-0.029463in}{-0.029463in}}%
\pgfpathcurveto{\pgfqpoint{-0.021649in}{-0.037276in}}{\pgfqpoint{-0.011050in}{-0.041667in}}{\pgfqpoint{0.000000in}{-0.041667in}}%
\pgfpathclose%
\pgfusepath{stroke,fill}%
}%
\begin{pgfscope}%
\pgfsys@transformshift{2.892996in}{1.373753in}%
\pgfsys@useobject{currentmarker}{}%
\end{pgfscope}%
\begin{pgfscope}%
\pgfsys@transformshift{2.695072in}{1.376341in}%
\pgfsys@useobject{currentmarker}{}%
\end{pgfscope}%
\begin{pgfscope}%
\pgfsys@transformshift{2.281413in}{1.373269in}%
\pgfsys@useobject{currentmarker}{}%
\end{pgfscope}%
\begin{pgfscope}%
\pgfsys@transformshift{1.646347in}{1.374340in}%
\pgfsys@useobject{currentmarker}{}%
\end{pgfscope}%
\begin{pgfscope}%
\pgfsys@transformshift{1.453877in}{1.381581in}%
\pgfsys@useobject{currentmarker}{}%
\end{pgfscope}%
\begin{pgfscope}%
\pgfsys@transformshift{1.432188in}{1.389857in}%
\pgfsys@useobject{currentmarker}{}%
\end{pgfscope}%
\begin{pgfscope}%
\pgfsys@transformshift{1.479503in}{1.390861in}%
\pgfsys@useobject{currentmarker}{}%
\end{pgfscope}%
\begin{pgfscope}%
\pgfsys@transformshift{4.110442in}{1.683924in}%
\pgfsys@useobject{currentmarker}{}%
\end{pgfscope}%
\begin{pgfscope}%
\pgfsys@transformshift{3.807969in}{1.583436in}%
\pgfsys@useobject{currentmarker}{}%
\end{pgfscope}%
\begin{pgfscope}%
\pgfsys@transformshift{2.079165in}{1.430843in}%
\pgfsys@useobject{currentmarker}{}%
\end{pgfscope}%
\begin{pgfscope}%
\pgfsys@transformshift{0.917290in}{1.318373in}%
\pgfsys@useobject{currentmarker}{}%
\end{pgfscope}%
\begin{pgfscope}%
\pgfsys@transformshift{1.102285in}{1.282026in}%
\pgfsys@useobject{currentmarker}{}%
\end{pgfscope}%
\begin{pgfscope}%
\pgfsys@transformshift{1.247613in}{1.279400in}%
\pgfsys@useobject{currentmarker}{}%
\end{pgfscope}%
\begin{pgfscope}%
\pgfsys@transformshift{1.324367in}{1.233302in}%
\pgfsys@useobject{currentmarker}{}%
\end{pgfscope}%
\begin{pgfscope}%
\pgfsys@transformshift{1.275323in}{1.228701in}%
\pgfsys@useobject{currentmarker}{}%
\end{pgfscope}%
\begin{pgfscope}%
\pgfsys@transformshift{3.024882in}{1.982829in}%
\pgfsys@useobject{currentmarker}{}%
\end{pgfscope}%
\begin{pgfscope}%
\pgfsys@transformshift{2.963863in}{2.109885in}%
\pgfsys@useobject{currentmarker}{}%
\end{pgfscope}%
\begin{pgfscope}%
\pgfsys@transformshift{2.869204in}{1.779253in}%
\pgfsys@useobject{currentmarker}{}%
\end{pgfscope}%
\begin{pgfscope}%
\pgfsys@transformshift{2.570956in}{1.285618in}%
\pgfsys@useobject{currentmarker}{}%
\end{pgfscope}%
\begin{pgfscope}%
\pgfsys@transformshift{1.631525in}{1.039947in}%
\pgfsys@useobject{currentmarker}{}%
\end{pgfscope}%
\begin{pgfscope}%
\pgfsys@transformshift{1.198739in}{0.967496in}%
\pgfsys@useobject{currentmarker}{}%
\end{pgfscope}%
\begin{pgfscope}%
\pgfsys@transformshift{1.049169in}{0.952475in}%
\pgfsys@useobject{currentmarker}{}%
\end{pgfscope}%
\begin{pgfscope}%
\pgfsys@transformshift{1.216449in}{1.083197in}%
\pgfsys@useobject{currentmarker}{}%
\end{pgfscope}%
\begin{pgfscope}%
\pgfsys@transformshift{1.322723in}{1.219304in}%
\pgfsys@useobject{currentmarker}{}%
\end{pgfscope}%
\begin{pgfscope}%
\pgfsys@transformshift{3.591501in}{2.352785in}%
\pgfsys@useobject{currentmarker}{}%
\end{pgfscope}%
\begin{pgfscope}%
\pgfsys@transformshift{3.510199in}{2.088880in}%
\pgfsys@useobject{currentmarker}{}%
\end{pgfscope}%
\begin{pgfscope}%
\pgfsys@transformshift{3.052151in}{1.671122in}%
\pgfsys@useobject{currentmarker}{}%
\end{pgfscope}%
\begin{pgfscope}%
\pgfsys@transformshift{1.044332in}{1.216550in}%
\pgfsys@useobject{currentmarker}{}%
\end{pgfscope}%
\begin{pgfscope}%
\pgfsys@transformshift{0.957485in}{1.076486in}%
\pgfsys@useobject{currentmarker}{}%
\end{pgfscope}%
\begin{pgfscope}%
\pgfsys@transformshift{1.106680in}{0.986032in}%
\pgfsys@useobject{currentmarker}{}%
\end{pgfscope}%
\begin{pgfscope}%
\pgfsys@transformshift{1.386084in}{0.999307in}%
\pgfsys@useobject{currentmarker}{}%
\end{pgfscope}%
\begin{pgfscope}%
\pgfsys@transformshift{1.383596in}{1.030254in}%
\pgfsys@useobject{currentmarker}{}%
\end{pgfscope}%
\begin{pgfscope}%
\pgfsys@transformshift{1.815481in}{0.998589in}%
\pgfsys@useobject{currentmarker}{}%
\end{pgfscope}%
\begin{pgfscope}%
\pgfsys@transformshift{2.635418in}{1.376803in}%
\pgfsys@useobject{currentmarker}{}%
\end{pgfscope}%
\begin{pgfscope}%
\pgfsys@transformshift{2.619111in}{1.374822in}%
\pgfsys@useobject{currentmarker}{}%
\end{pgfscope}%
\begin{pgfscope}%
\pgfsys@transformshift{2.473644in}{1.377671in}%
\pgfsys@useobject{currentmarker}{}%
\end{pgfscope}%
\begin{pgfscope}%
\pgfsys@transformshift{2.070101in}{1.382775in}%
\pgfsys@useobject{currentmarker}{}%
\end{pgfscope}%
\begin{pgfscope}%
\pgfsys@transformshift{1.546513in}{1.389876in}%
\pgfsys@useobject{currentmarker}{}%
\end{pgfscope}%
\begin{pgfscope}%
\pgfsys@transformshift{1.546226in}{1.384163in}%
\pgfsys@useobject{currentmarker}{}%
\end{pgfscope}%
\begin{pgfscope}%
\pgfsys@transformshift{1.593778in}{1.378655in}%
\pgfsys@useobject{currentmarker}{}%
\end{pgfscope}%
\begin{pgfscope}%
\pgfsys@transformshift{1.694641in}{1.376713in}%
\pgfsys@useobject{currentmarker}{}%
\end{pgfscope}%
\begin{pgfscope}%
\pgfsys@transformshift{1.668077in}{1.378527in}%
\pgfsys@useobject{currentmarker}{}%
\end{pgfscope}%
\begin{pgfscope}%
\pgfsys@transformshift{2.471910in}{1.804993in}%
\pgfsys@useobject{currentmarker}{}%
\end{pgfscope}%
\begin{pgfscope}%
\pgfsys@transformshift{2.027069in}{1.605493in}%
\pgfsys@useobject{currentmarker}{}%
\end{pgfscope}%
\begin{pgfscope}%
\pgfsys@transformshift{1.801740in}{1.245719in}%
\pgfsys@useobject{currentmarker}{}%
\end{pgfscope}%
\begin{pgfscope}%
\pgfsys@transformshift{1.795096in}{1.124405in}%
\pgfsys@useobject{currentmarker}{}%
\end{pgfscope}%
\begin{pgfscope}%
\pgfsys@transformshift{1.819469in}{1.119393in}%
\pgfsys@useobject{currentmarker}{}%
\end{pgfscope}%
\begin{pgfscope}%
\pgfsys@transformshift{2.334364in}{1.683013in}%
\pgfsys@useobject{currentmarker}{}%
\end{pgfscope}%
\begin{pgfscope}%
\pgfsys@transformshift{2.434321in}{1.621186in}%
\pgfsys@useobject{currentmarker}{}%
\end{pgfscope}%
\begin{pgfscope}%
\pgfsys@transformshift{1.811090in}{1.387716in}%
\pgfsys@useobject{currentmarker}{}%
\end{pgfscope}%
\begin{pgfscope}%
\pgfsys@transformshift{1.877024in}{1.265728in}%
\pgfsys@useobject{currentmarker}{}%
\end{pgfscope}%
\begin{pgfscope}%
\pgfsys@transformshift{1.519565in}{1.184067in}%
\pgfsys@useobject{currentmarker}{}%
\end{pgfscope}%
\begin{pgfscope}%
\pgfsys@transformshift{1.921976in}{1.138294in}%
\pgfsys@useobject{currentmarker}{}%
\end{pgfscope}%
\begin{pgfscope}%
\pgfsys@transformshift{3.313455in}{1.874232in}%
\pgfsys@useobject{currentmarker}{}%
\end{pgfscope}%
\begin{pgfscope}%
\pgfsys@transformshift{3.067701in}{1.914335in}%
\pgfsys@useobject{currentmarker}{}%
\end{pgfscope}%
\begin{pgfscope}%
\pgfsys@transformshift{3.296966in}{1.821690in}%
\pgfsys@useobject{currentmarker}{}%
\end{pgfscope}%
\begin{pgfscope}%
\pgfsys@transformshift{2.898890in}{1.650569in}%
\pgfsys@useobject{currentmarker}{}%
\end{pgfscope}%
\begin{pgfscope}%
\pgfsys@transformshift{1.545507in}{1.394009in}%
\pgfsys@useobject{currentmarker}{}%
\end{pgfscope}%
\begin{pgfscope}%
\pgfsys@transformshift{0.986617in}{1.221539in}%
\pgfsys@useobject{currentmarker}{}%
\end{pgfscope}%
\begin{pgfscope}%
\pgfsys@transformshift{1.035558in}{1.113578in}%
\pgfsys@useobject{currentmarker}{}%
\end{pgfscope}%
\begin{pgfscope}%
\pgfsys@transformshift{1.246404in}{1.012669in}%
\pgfsys@useobject{currentmarker}{}%
\end{pgfscope}%
\begin{pgfscope}%
\pgfsys@transformshift{1.031088in}{0.918690in}%
\pgfsys@useobject{currentmarker}{}%
\end{pgfscope}%
\begin{pgfscope}%
\pgfsys@transformshift{1.408380in}{0.878693in}%
\pgfsys@useobject{currentmarker}{}%
\end{pgfscope}%
\begin{pgfscope}%
\pgfsys@transformshift{3.413717in}{1.313671in}%
\pgfsys@useobject{currentmarker}{}%
\end{pgfscope}%
\begin{pgfscope}%
\pgfsys@transformshift{1.599191in}{1.354588in}%
\pgfsys@useobject{currentmarker}{}%
\end{pgfscope}%
\begin{pgfscope}%
\pgfsys@transformshift{1.658635in}{1.381963in}%
\pgfsys@useobject{currentmarker}{}%
\end{pgfscope}%
\begin{pgfscope}%
\pgfsys@transformshift{1.748301in}{1.410476in}%
\pgfsys@useobject{currentmarker}{}%
\end{pgfscope}%
\begin{pgfscope}%
\pgfsys@transformshift{1.717648in}{1.412271in}%
\pgfsys@useobject{currentmarker}{}%
\end{pgfscope}%
\begin{pgfscope}%
\pgfsys@transformshift{1.760848in}{1.407034in}%
\pgfsys@useobject{currentmarker}{}%
\end{pgfscope}%
\begin{pgfscope}%
\pgfsys@transformshift{3.447079in}{1.462029in}%
\pgfsys@useobject{currentmarker}{}%
\end{pgfscope}%
\begin{pgfscope}%
\pgfsys@transformshift{2.191893in}{1.449185in}%
\pgfsys@useobject{currentmarker}{}%
\end{pgfscope}%
\begin{pgfscope}%
\pgfsys@transformshift{1.244634in}{1.387021in}%
\pgfsys@useobject{currentmarker}{}%
\end{pgfscope}%
\begin{pgfscope}%
\pgfsys@transformshift{1.464998in}{1.340738in}%
\pgfsys@useobject{currentmarker}{}%
\end{pgfscope}%
\begin{pgfscope}%
\pgfsys@transformshift{1.843943in}{1.333567in}%
\pgfsys@useobject{currentmarker}{}%
\end{pgfscope}%
\begin{pgfscope}%
\pgfsys@transformshift{1.757608in}{1.353207in}%
\pgfsys@useobject{currentmarker}{}%
\end{pgfscope}%
\begin{pgfscope}%
\pgfsys@transformshift{1.931242in}{1.334256in}%
\pgfsys@useobject{currentmarker}{}%
\end{pgfscope}%
\begin{pgfscope}%
\pgfsys@transformshift{2.839306in}{1.564058in}%
\pgfsys@useobject{currentmarker}{}%
\end{pgfscope}%
\begin{pgfscope}%
\pgfsys@transformshift{3.303340in}{1.830090in}%
\pgfsys@useobject{currentmarker}{}%
\end{pgfscope}%
\begin{pgfscope}%
\pgfsys@transformshift{3.282715in}{1.550752in}%
\pgfsys@useobject{currentmarker}{}%
\end{pgfscope}%
\begin{pgfscope}%
\pgfsys@transformshift{2.091010in}{1.427051in}%
\pgfsys@useobject{currentmarker}{}%
\end{pgfscope}%
\begin{pgfscope}%
\pgfsys@transformshift{0.989893in}{1.271697in}%
\pgfsys@useobject{currentmarker}{}%
\end{pgfscope}%
\begin{pgfscope}%
\pgfsys@transformshift{1.249688in}{1.203709in}%
\pgfsys@useobject{currentmarker}{}%
\end{pgfscope}%
\begin{pgfscope}%
\pgfsys@transformshift{1.333639in}{1.193149in}%
\pgfsys@useobject{currentmarker}{}%
\end{pgfscope}%
\begin{pgfscope}%
\pgfsys@transformshift{1.392588in}{1.184871in}%
\pgfsys@useobject{currentmarker}{}%
\end{pgfscope}%
\begin{pgfscope}%
\pgfsys@transformshift{1.365330in}{1.194627in}%
\pgfsys@useobject{currentmarker}{}%
\end{pgfscope}%
\begin{pgfscope}%
\pgfsys@transformshift{3.551214in}{1.387655in}%
\pgfsys@useobject{currentmarker}{}%
\end{pgfscope}%
\begin{pgfscope}%
\pgfsys@transformshift{2.914460in}{1.375448in}%
\pgfsys@useobject{currentmarker}{}%
\end{pgfscope}%
\begin{pgfscope}%
\pgfsys@transformshift{1.693775in}{1.365577in}%
\pgfsys@useobject{currentmarker}{}%
\end{pgfscope}%
\begin{pgfscope}%
\pgfsys@transformshift{1.303217in}{1.358725in}%
\pgfsys@useobject{currentmarker}{}%
\end{pgfscope}%
\begin{pgfscope}%
\pgfsys@transformshift{1.339729in}{1.395835in}%
\pgfsys@useobject{currentmarker}{}%
\end{pgfscope}%
\begin{pgfscope}%
\pgfsys@transformshift{1.770494in}{1.413751in}%
\pgfsys@useobject{currentmarker}{}%
\end{pgfscope}%
\begin{pgfscope}%
\pgfsys@transformshift{1.634028in}{1.372807in}%
\pgfsys@useobject{currentmarker}{}%
\end{pgfscope}%
\begin{pgfscope}%
\pgfsys@transformshift{1.657537in}{1.370205in}%
\pgfsys@useobject{currentmarker}{}%
\end{pgfscope}%
\begin{pgfscope}%
\pgfsys@transformshift{2.707752in}{1.428293in}%
\pgfsys@useobject{currentmarker}{}%
\end{pgfscope}%
\begin{pgfscope}%
\pgfsys@transformshift{2.358164in}{1.291267in}%
\pgfsys@useobject{currentmarker}{}%
\end{pgfscope}%
\begin{pgfscope}%
\pgfsys@transformshift{1.765884in}{1.354665in}%
\pgfsys@useobject{currentmarker}{}%
\end{pgfscope}%
\begin{pgfscope}%
\pgfsys@transformshift{1.699122in}{1.146728in}%
\pgfsys@useobject{currentmarker}{}%
\end{pgfscope}%
\begin{pgfscope}%
\pgfsys@transformshift{1.712598in}{1.099761in}%
\pgfsys@useobject{currentmarker}{}%
\end{pgfscope}%
\begin{pgfscope}%
\pgfsys@transformshift{1.676721in}{1.188563in}%
\pgfsys@useobject{currentmarker}{}%
\end{pgfscope}%
\begin{pgfscope}%
\pgfsys@transformshift{1.961155in}{2.150726in}%
\pgfsys@useobject{currentmarker}{}%
\end{pgfscope}%
\begin{pgfscope}%
\pgfsys@transformshift{2.428863in}{1.422806in}%
\pgfsys@useobject{currentmarker}{}%
\end{pgfscope}%
\begin{pgfscope}%
\pgfsys@transformshift{1.990676in}{1.436213in}%
\pgfsys@useobject{currentmarker}{}%
\end{pgfscope}%
\begin{pgfscope}%
\pgfsys@transformshift{1.924826in}{1.380897in}%
\pgfsys@useobject{currentmarker}{}%
\end{pgfscope}%
\begin{pgfscope}%
\pgfsys@transformshift{1.852905in}{1.351640in}%
\pgfsys@useobject{currentmarker}{}%
\end{pgfscope}%
\begin{pgfscope}%
\pgfsys@transformshift{1.707309in}{1.344787in}%
\pgfsys@useobject{currentmarker}{}%
\end{pgfscope}%
\begin{pgfscope}%
\pgfsys@transformshift{1.993761in}{1.343659in}%
\pgfsys@useobject{currentmarker}{}%
\end{pgfscope}%
\begin{pgfscope}%
\pgfsys@transformshift{2.379498in}{1.432523in}%
\pgfsys@useobject{currentmarker}{}%
\end{pgfscope}%
\begin{pgfscope}%
\pgfsys@transformshift{2.064580in}{1.369936in}%
\pgfsys@useobject{currentmarker}{}%
\end{pgfscope}%
\begin{pgfscope}%
\pgfsys@transformshift{1.942025in}{1.369527in}%
\pgfsys@useobject{currentmarker}{}%
\end{pgfscope}%
\begin{pgfscope}%
\pgfsys@transformshift{1.803766in}{1.391688in}%
\pgfsys@useobject{currentmarker}{}%
\end{pgfscope}%
\begin{pgfscope}%
\pgfsys@transformshift{1.855632in}{1.361432in}%
\pgfsys@useobject{currentmarker}{}%
\end{pgfscope}%
\begin{pgfscope}%
\pgfsys@transformshift{1.852839in}{1.354897in}%
\pgfsys@useobject{currentmarker}{}%
\end{pgfscope}%
\begin{pgfscope}%
\pgfsys@transformshift{3.155120in}{1.889644in}%
\pgfsys@useobject{currentmarker}{}%
\end{pgfscope}%
\begin{pgfscope}%
\pgfsys@transformshift{3.241299in}{1.897613in}%
\pgfsys@useobject{currentmarker}{}%
\end{pgfscope}%
\begin{pgfscope}%
\pgfsys@transformshift{3.076627in}{1.709051in}%
\pgfsys@useobject{currentmarker}{}%
\end{pgfscope}%
\begin{pgfscope}%
\pgfsys@transformshift{2.058541in}{1.438975in}%
\pgfsys@useobject{currentmarker}{}%
\end{pgfscope}%
\begin{pgfscope}%
\pgfsys@transformshift{1.286452in}{1.226585in}%
\pgfsys@useobject{currentmarker}{}%
\end{pgfscope}%
\begin{pgfscope}%
\pgfsys@transformshift{1.169893in}{1.141471in}%
\pgfsys@useobject{currentmarker}{}%
\end{pgfscope}%
\begin{pgfscope}%
\pgfsys@transformshift{1.192196in}{1.071881in}%
\pgfsys@useobject{currentmarker}{}%
\end{pgfscope}%
\begin{pgfscope}%
\pgfsys@transformshift{1.254130in}{1.032875in}%
\pgfsys@useobject{currentmarker}{}%
\end{pgfscope}%
\begin{pgfscope}%
\pgfsys@transformshift{1.413252in}{1.011909in}%
\pgfsys@useobject{currentmarker}{}%
\end{pgfscope}%
\begin{pgfscope}%
\pgfsys@transformshift{3.651390in}{1.824906in}%
\pgfsys@useobject{currentmarker}{}%
\end{pgfscope}%
\begin{pgfscope}%
\pgfsys@transformshift{3.527260in}{1.610850in}%
\pgfsys@useobject{currentmarker}{}%
\end{pgfscope}%
\begin{pgfscope}%
\pgfsys@transformshift{2.121956in}{1.395451in}%
\pgfsys@useobject{currentmarker}{}%
\end{pgfscope}%
\begin{pgfscope}%
\pgfsys@transformshift{1.329826in}{1.263952in}%
\pgfsys@useobject{currentmarker}{}%
\end{pgfscope}%
\begin{pgfscope}%
\pgfsys@transformshift{1.339556in}{1.203236in}%
\pgfsys@useobject{currentmarker}{}%
\end{pgfscope}%
\begin{pgfscope}%
\pgfsys@transformshift{1.150379in}{1.210024in}%
\pgfsys@useobject{currentmarker}{}%
\end{pgfscope}%
\begin{pgfscope}%
\pgfsys@transformshift{1.357196in}{1.268453in}%
\pgfsys@useobject{currentmarker}{}%
\end{pgfscope}%
\begin{pgfscope}%
\pgfsys@transformshift{1.386890in}{1.263130in}%
\pgfsys@useobject{currentmarker}{}%
\end{pgfscope}%
\begin{pgfscope}%
\pgfsys@transformshift{4.176860in}{1.569730in}%
\pgfsys@useobject{currentmarker}{}%
\end{pgfscope}%
\begin{pgfscope}%
\pgfsys@transformshift{3.952659in}{1.522971in}%
\pgfsys@useobject{currentmarker}{}%
\end{pgfscope}%
\begin{pgfscope}%
\pgfsys@transformshift{2.461259in}{1.432515in}%
\pgfsys@useobject{currentmarker}{}%
\end{pgfscope}%
\begin{pgfscope}%
\pgfsys@transformshift{0.985449in}{1.351051in}%
\pgfsys@useobject{currentmarker}{}%
\end{pgfscope}%
\begin{pgfscope}%
\pgfsys@transformshift{1.057724in}{1.266124in}%
\pgfsys@useobject{currentmarker}{}%
\end{pgfscope}%
\begin{pgfscope}%
\pgfsys@transformshift{0.944815in}{1.286940in}%
\pgfsys@useobject{currentmarker}{}%
\end{pgfscope}%
\begin{pgfscope}%
\pgfsys@transformshift{1.120879in}{1.302631in}%
\pgfsys@useobject{currentmarker}{}%
\end{pgfscope}%
\begin{pgfscope}%
\pgfsys@transformshift{1.164808in}{1.308041in}%
\pgfsys@useobject{currentmarker}{}%
\end{pgfscope}%
\begin{pgfscope}%
\pgfsys@transformshift{3.614367in}{1.529641in}%
\pgfsys@useobject{currentmarker}{}%
\end{pgfscope}%
\begin{pgfscope}%
\pgfsys@transformshift{3.362871in}{1.531687in}%
\pgfsys@useobject{currentmarker}{}%
\end{pgfscope}%
\begin{pgfscope}%
\pgfsys@transformshift{2.186938in}{1.410081in}%
\pgfsys@useobject{currentmarker}{}%
\end{pgfscope}%
\begin{pgfscope}%
\pgfsys@transformshift{1.503757in}{1.374309in}%
\pgfsys@useobject{currentmarker}{}%
\end{pgfscope}%
\begin{pgfscope}%
\pgfsys@transformshift{1.486679in}{1.221182in}%
\pgfsys@useobject{currentmarker}{}%
\end{pgfscope}%
\begin{pgfscope}%
\pgfsys@transformshift{0.586807in}{1.199724in}%
\pgfsys@useobject{currentmarker}{}%
\end{pgfscope}%
\begin{pgfscope}%
\pgfsys@transformshift{1.544617in}{1.343593in}%
\pgfsys@useobject{currentmarker}{}%
\end{pgfscope}%
\begin{pgfscope}%
\pgfsys@transformshift{1.578417in}{1.429788in}%
\pgfsys@useobject{currentmarker}{}%
\end{pgfscope}%
\begin{pgfscope}%
\pgfsys@transformshift{3.581968in}{2.103909in}%
\pgfsys@useobject{currentmarker}{}%
\end{pgfscope}%
\begin{pgfscope}%
\pgfsys@transformshift{3.478665in}{1.762446in}%
\pgfsys@useobject{currentmarker}{}%
\end{pgfscope}%
\begin{pgfscope}%
\pgfsys@transformshift{2.149832in}{1.438085in}%
\pgfsys@useobject{currentmarker}{}%
\end{pgfscope}%
\begin{pgfscope}%
\pgfsys@transformshift{0.837035in}{1.329543in}%
\pgfsys@useobject{currentmarker}{}%
\end{pgfscope}%
\begin{pgfscope}%
\pgfsys@transformshift{1.157853in}{1.191482in}%
\pgfsys@useobject{currentmarker}{}%
\end{pgfscope}%
\begin{pgfscope}%
\pgfsys@transformshift{1.424201in}{1.117644in}%
\pgfsys@useobject{currentmarker}{}%
\end{pgfscope}%
\begin{pgfscope}%
\pgfsys@transformshift{1.475463in}{1.039489in}%
\pgfsys@useobject{currentmarker}{}%
\end{pgfscope}%
\begin{pgfscope}%
\pgfsys@transformshift{1.759436in}{1.057406in}%
\pgfsys@useobject{currentmarker}{}%
\end{pgfscope}%
\begin{pgfscope}%
\pgfsys@transformshift{3.115372in}{1.985525in}%
\pgfsys@useobject{currentmarker}{}%
\end{pgfscope}%
\begin{pgfscope}%
\pgfsys@transformshift{3.097350in}{1.933752in}%
\pgfsys@useobject{currentmarker}{}%
\end{pgfscope}%
\begin{pgfscope}%
\pgfsys@transformshift{2.685990in}{1.656655in}%
\pgfsys@useobject{currentmarker}{}%
\end{pgfscope}%
\begin{pgfscope}%
\pgfsys@transformshift{1.164602in}{1.370897in}%
\pgfsys@useobject{currentmarker}{}%
\end{pgfscope}%
\begin{pgfscope}%
\pgfsys@transformshift{1.265883in}{1.167523in}%
\pgfsys@useobject{currentmarker}{}%
\end{pgfscope}%
\begin{pgfscope}%
\pgfsys@transformshift{1.427145in}{1.084033in}%
\pgfsys@useobject{currentmarker}{}%
\end{pgfscope}%
\begin{pgfscope}%
\pgfsys@transformshift{1.701850in}{1.061225in}%
\pgfsys@useobject{currentmarker}{}%
\end{pgfscope}%
\begin{pgfscope}%
\pgfsys@transformshift{1.455124in}{1.048072in}%
\pgfsys@useobject{currentmarker}{}%
\end{pgfscope}%
\begin{pgfscope}%
\pgfsys@transformshift{1.934193in}{1.112322in}%
\pgfsys@useobject{currentmarker}{}%
\end{pgfscope}%
\begin{pgfscope}%
\pgfsys@transformshift{2.449603in}{1.949000in}%
\pgfsys@useobject{currentmarker}{}%
\end{pgfscope}%
\begin{pgfscope}%
\pgfsys@transformshift{2.550249in}{1.335539in}%
\pgfsys@useobject{currentmarker}{}%
\end{pgfscope}%
\begin{pgfscope}%
\pgfsys@transformshift{1.925087in}{1.521918in}%
\pgfsys@useobject{currentmarker}{}%
\end{pgfscope}%
\begin{pgfscope}%
\pgfsys@transformshift{1.417961in}{1.599686in}%
\pgfsys@useobject{currentmarker}{}%
\end{pgfscope}%
\begin{pgfscope}%
\pgfsys@transformshift{1.474979in}{1.261402in}%
\pgfsys@useobject{currentmarker}{}%
\end{pgfscope}%
\begin{pgfscope}%
\pgfsys@transformshift{1.483356in}{1.153440in}%
\pgfsys@useobject{currentmarker}{}%
\end{pgfscope}%
\begin{pgfscope}%
\pgfsys@transformshift{2.141616in}{1.216515in}%
\pgfsys@useobject{currentmarker}{}%
\end{pgfscope}%
\begin{pgfscope}%
\pgfsys@transformshift{1.966903in}{1.166532in}%
\pgfsys@useobject{currentmarker}{}%
\end{pgfscope}%
\begin{pgfscope}%
\pgfsys@transformshift{2.437756in}{1.215972in}%
\pgfsys@useobject{currentmarker}{}%
\end{pgfscope}%
\begin{pgfscope}%
\pgfsys@transformshift{3.920480in}{2.038875in}%
\pgfsys@useobject{currentmarker}{}%
\end{pgfscope}%
\begin{pgfscope}%
\pgfsys@transformshift{3.767500in}{1.733158in}%
\pgfsys@useobject{currentmarker}{}%
\end{pgfscope}%
\begin{pgfscope}%
\pgfsys@transformshift{2.357955in}{1.384298in}%
\pgfsys@useobject{currentmarker}{}%
\end{pgfscope}%
\begin{pgfscope}%
\pgfsys@transformshift{1.101672in}{1.285537in}%
\pgfsys@useobject{currentmarker}{}%
\end{pgfscope}%
\begin{pgfscope}%
\pgfsys@transformshift{1.119829in}{1.216506in}%
\pgfsys@useobject{currentmarker}{}%
\end{pgfscope}%
\begin{pgfscope}%
\pgfsys@transformshift{1.083052in}{1.096906in}%
\pgfsys@useobject{currentmarker}{}%
\end{pgfscope}%
\begin{pgfscope}%
\pgfsys@transformshift{1.235796in}{1.134660in}%
\pgfsys@useobject{currentmarker}{}%
\end{pgfscope}%
\begin{pgfscope}%
\pgfsys@transformshift{1.278170in}{1.150063in}%
\pgfsys@useobject{currentmarker}{}%
\end{pgfscope}%
\begin{pgfscope}%
\pgfsys@transformshift{4.287626in}{2.622075in}%
\pgfsys@useobject{currentmarker}{}%
\end{pgfscope}%
\begin{pgfscope}%
\pgfsys@transformshift{3.999342in}{1.589824in}%
\pgfsys@useobject{currentmarker}{}%
\end{pgfscope}%
\begin{pgfscope}%
\pgfsys@transformshift{1.677053in}{1.374468in}%
\pgfsys@useobject{currentmarker}{}%
\end{pgfscope}%
\begin{pgfscope}%
\pgfsys@transformshift{1.090059in}{1.543111in}%
\pgfsys@useobject{currentmarker}{}%
\end{pgfscope}%
\begin{pgfscope}%
\pgfsys@transformshift{1.182936in}{1.092880in}%
\pgfsys@useobject{currentmarker}{}%
\end{pgfscope}%
\begin{pgfscope}%
\pgfsys@transformshift{1.098065in}{0.950840in}%
\pgfsys@useobject{currentmarker}{}%
\end{pgfscope}%
\begin{pgfscope}%
\pgfsys@transformshift{1.235584in}{0.937151in}%
\pgfsys@useobject{currentmarker}{}%
\end{pgfscope}%
\begin{pgfscope}%
\pgfsys@transformshift{1.293788in}{0.929655in}%
\pgfsys@useobject{currentmarker}{}%
\end{pgfscope}%
\begin{pgfscope}%
\pgfsys@transformshift{3.206578in}{1.392876in}%
\pgfsys@useobject{currentmarker}{}%
\end{pgfscope}%
\begin{pgfscope}%
\pgfsys@transformshift{3.366746in}{1.392925in}%
\pgfsys@useobject{currentmarker}{}%
\end{pgfscope}%
\begin{pgfscope}%
\pgfsys@transformshift{2.488693in}{1.388372in}%
\pgfsys@useobject{currentmarker}{}%
\end{pgfscope}%
\begin{pgfscope}%
\pgfsys@transformshift{2.198282in}{1.391749in}%
\pgfsys@useobject{currentmarker}{}%
\end{pgfscope}%
\begin{pgfscope}%
\pgfsys@transformshift{1.150212in}{1.382773in}%
\pgfsys@useobject{currentmarker}{}%
\end{pgfscope}%
\begin{pgfscope}%
\pgfsys@transformshift{1.239843in}{1.371221in}%
\pgfsys@useobject{currentmarker}{}%
\end{pgfscope}%
\begin{pgfscope}%
\pgfsys@transformshift{1.433355in}{1.366138in}%
\pgfsys@useobject{currentmarker}{}%
\end{pgfscope}%
\begin{pgfscope}%
\pgfsys@transformshift{1.422639in}{1.366612in}%
\pgfsys@useobject{currentmarker}{}%
\end{pgfscope}%
\begin{pgfscope}%
\pgfsys@transformshift{1.341161in}{1.367340in}%
\pgfsys@useobject{currentmarker}{}%
\end{pgfscope}%
\begin{pgfscope}%
\pgfsys@transformshift{1.939913in}{1.150899in}%
\pgfsys@useobject{currentmarker}{}%
\end{pgfscope}%
\begin{pgfscope}%
\pgfsys@transformshift{2.123303in}{1.237931in}%
\pgfsys@useobject{currentmarker}{}%
\end{pgfscope}%
\begin{pgfscope}%
\pgfsys@transformshift{1.795597in}{1.381970in}%
\pgfsys@useobject{currentmarker}{}%
\end{pgfscope}%
\begin{pgfscope}%
\pgfsys@transformshift{2.025159in}{1.538015in}%
\pgfsys@useobject{currentmarker}{}%
\end{pgfscope}%
\begin{pgfscope}%
\pgfsys@transformshift{2.031311in}{1.591187in}%
\pgfsys@useobject{currentmarker}{}%
\end{pgfscope}%
\begin{pgfscope}%
\pgfsys@transformshift{2.743903in}{1.686125in}%
\pgfsys@useobject{currentmarker}{}%
\end{pgfscope}%
\begin{pgfscope}%
\pgfsys@transformshift{3.072421in}{1.572452in}%
\pgfsys@useobject{currentmarker}{}%
\end{pgfscope}%
\begin{pgfscope}%
\pgfsys@transformshift{2.593116in}{1.616697in}%
\pgfsys@useobject{currentmarker}{}%
\end{pgfscope}%
\begin{pgfscope}%
\pgfsys@transformshift{1.719901in}{1.495407in}%
\pgfsys@useobject{currentmarker}{}%
\end{pgfscope}%
\begin{pgfscope}%
\pgfsys@transformshift{1.512940in}{1.334744in}%
\pgfsys@useobject{currentmarker}{}%
\end{pgfscope}%
\begin{pgfscope}%
\pgfsys@transformshift{1.244631in}{1.269746in}%
\pgfsys@useobject{currentmarker}{}%
\end{pgfscope}%
\begin{pgfscope}%
\pgfsys@transformshift{1.542724in}{1.202103in}%
\pgfsys@useobject{currentmarker}{}%
\end{pgfscope}%
\begin{pgfscope}%
\pgfsys@transformshift{1.451264in}{1.139181in}%
\pgfsys@useobject{currentmarker}{}%
\end{pgfscope}%
\begin{pgfscope}%
\pgfsys@transformshift{1.966609in}{1.103549in}%
\pgfsys@useobject{currentmarker}{}%
\end{pgfscope}%
\begin{pgfscope}%
\pgfsys@transformshift{2.764982in}{1.546364in}%
\pgfsys@useobject{currentmarker}{}%
\end{pgfscope}%
\begin{pgfscope}%
\pgfsys@transformshift{2.725856in}{1.531517in}%
\pgfsys@useobject{currentmarker}{}%
\end{pgfscope}%
\begin{pgfscope}%
\pgfsys@transformshift{2.387005in}{1.484362in}%
\pgfsys@useobject{currentmarker}{}%
\end{pgfscope}%
\begin{pgfscope}%
\pgfsys@transformshift{1.812134in}{1.429390in}%
\pgfsys@useobject{currentmarker}{}%
\end{pgfscope}%
\begin{pgfscope}%
\pgfsys@transformshift{1.592003in}{1.367776in}%
\pgfsys@useobject{currentmarker}{}%
\end{pgfscope}%
\begin{pgfscope}%
\pgfsys@transformshift{1.431668in}{1.294574in}%
\pgfsys@useobject{currentmarker}{}%
\end{pgfscope}%
\begin{pgfscope}%
\pgfsys@transformshift{1.651429in}{1.263792in}%
\pgfsys@useobject{currentmarker}{}%
\end{pgfscope}%
\begin{pgfscope}%
\pgfsys@transformshift{1.543351in}{1.245462in}%
\pgfsys@useobject{currentmarker}{}%
\end{pgfscope}%
\begin{pgfscope}%
\pgfsys@transformshift{1.939082in}{1.256767in}%
\pgfsys@useobject{currentmarker}{}%
\end{pgfscope}%
\begin{pgfscope}%
\pgfsys@transformshift{3.686248in}{1.981056in}%
\pgfsys@useobject{currentmarker}{}%
\end{pgfscope}%
\begin{pgfscope}%
\pgfsys@transformshift{3.594065in}{2.014158in}%
\pgfsys@useobject{currentmarker}{}%
\end{pgfscope}%
\begin{pgfscope}%
\pgfsys@transformshift{3.433672in}{1.901350in}%
\pgfsys@useobject{currentmarker}{}%
\end{pgfscope}%
\begin{pgfscope}%
\pgfsys@transformshift{3.381310in}{1.671511in}%
\pgfsys@useobject{currentmarker}{}%
\end{pgfscope}%
\begin{pgfscope}%
\pgfsys@transformshift{3.333867in}{1.448056in}%
\pgfsys@useobject{currentmarker}{}%
\end{pgfscope}%
\begin{pgfscope}%
\pgfsys@transformshift{1.038518in}{1.253756in}%
\pgfsys@useobject{currentmarker}{}%
\end{pgfscope}%
\begin{pgfscope}%
\pgfsys@transformshift{0.537146in}{1.182113in}%
\pgfsys@useobject{currentmarker}{}%
\end{pgfscope}%
\begin{pgfscope}%
\pgfsys@transformshift{0.606229in}{1.045937in}%
\pgfsys@useobject{currentmarker}{}%
\end{pgfscope}%
\begin{pgfscope}%
\pgfsys@transformshift{0.704162in}{0.904866in}%
\pgfsys@useobject{currentmarker}{}%
\end{pgfscope}%
\begin{pgfscope}%
\pgfsys@transformshift{0.672149in}{0.873532in}%
\pgfsys@useobject{currentmarker}{}%
\end{pgfscope}%
\begin{pgfscope}%
\pgfsys@transformshift{0.826258in}{0.903667in}%
\pgfsys@useobject{currentmarker}{}%
\end{pgfscope}%
\begin{pgfscope}%
\pgfsys@transformshift{2.788487in}{1.376160in}%
\pgfsys@useobject{currentmarker}{}%
\end{pgfscope}%
\begin{pgfscope}%
\pgfsys@transformshift{2.253784in}{1.393449in}%
\pgfsys@useobject{currentmarker}{}%
\end{pgfscope}%
\begin{pgfscope}%
\pgfsys@transformshift{1.893070in}{1.409370in}%
\pgfsys@useobject{currentmarker}{}%
\end{pgfscope}%
\begin{pgfscope}%
\pgfsys@transformshift{1.884925in}{1.380573in}%
\pgfsys@useobject{currentmarker}{}%
\end{pgfscope}%
\begin{pgfscope}%
\pgfsys@transformshift{1.801783in}{1.374697in}%
\pgfsys@useobject{currentmarker}{}%
\end{pgfscope}%
\begin{pgfscope}%
\pgfsys@transformshift{1.276291in}{1.345754in}%
\pgfsys@useobject{currentmarker}{}%
\end{pgfscope}%
\begin{pgfscope}%
\pgfsys@transformshift{2.708870in}{2.196988in}%
\pgfsys@useobject{currentmarker}{}%
\end{pgfscope}%
\begin{pgfscope}%
\pgfsys@transformshift{2.659177in}{2.177597in}%
\pgfsys@useobject{currentmarker}{}%
\end{pgfscope}%
\begin{pgfscope}%
\pgfsys@transformshift{2.727351in}{1.908839in}%
\pgfsys@useobject{currentmarker}{}%
\end{pgfscope}%
\begin{pgfscope}%
\pgfsys@transformshift{2.614640in}{1.539106in}%
\pgfsys@useobject{currentmarker}{}%
\end{pgfscope}%
\begin{pgfscope}%
\pgfsys@transformshift{1.676666in}{1.249650in}%
\pgfsys@useobject{currentmarker}{}%
\end{pgfscope}%
\begin{pgfscope}%
\pgfsys@transformshift{1.109288in}{1.057800in}%
\pgfsys@useobject{currentmarker}{}%
\end{pgfscope}%
\begin{pgfscope}%
\pgfsys@transformshift{1.341429in}{0.962150in}%
\pgfsys@useobject{currentmarker}{}%
\end{pgfscope}%
\begin{pgfscope}%
\pgfsys@transformshift{1.618304in}{0.923060in}%
\pgfsys@useobject{currentmarker}{}%
\end{pgfscope}%
\begin{pgfscope}%
\pgfsys@transformshift{1.477089in}{0.894487in}%
\pgfsys@useobject{currentmarker}{}%
\end{pgfscope}%
\begin{pgfscope}%
\pgfsys@transformshift{1.897753in}{0.890328in}%
\pgfsys@useobject{currentmarker}{}%
\end{pgfscope}%
\begin{pgfscope}%
\pgfsys@transformshift{3.058041in}{1.284757in}%
\pgfsys@useobject{currentmarker}{}%
\end{pgfscope}%
\begin{pgfscope}%
\pgfsys@transformshift{2.692979in}{1.315407in}%
\pgfsys@useobject{currentmarker}{}%
\end{pgfscope}%
\begin{pgfscope}%
\pgfsys@transformshift{2.418863in}{1.396744in}%
\pgfsys@useobject{currentmarker}{}%
\end{pgfscope}%
\begin{pgfscope}%
\pgfsys@transformshift{1.206388in}{1.405044in}%
\pgfsys@useobject{currentmarker}{}%
\end{pgfscope}%
\begin{pgfscope}%
\pgfsys@transformshift{1.294422in}{1.401042in}%
\pgfsys@useobject{currentmarker}{}%
\end{pgfscope}%
\begin{pgfscope}%
\pgfsys@transformshift{1.290736in}{1.417770in}%
\pgfsys@useobject{currentmarker}{}%
\end{pgfscope}%
\begin{pgfscope}%
\pgfsys@transformshift{1.919968in}{1.439239in}%
\pgfsys@useobject{currentmarker}{}%
\end{pgfscope}%
\begin{pgfscope}%
\pgfsys@transformshift{3.790545in}{1.553893in}%
\pgfsys@useobject{currentmarker}{}%
\end{pgfscope}%
\begin{pgfscope}%
\pgfsys@transformshift{3.481856in}{1.524648in}%
\pgfsys@useobject{currentmarker}{}%
\end{pgfscope}%
\begin{pgfscope}%
\pgfsys@transformshift{2.910710in}{1.495910in}%
\pgfsys@useobject{currentmarker}{}%
\end{pgfscope}%
\begin{pgfscope}%
\pgfsys@transformshift{1.689653in}{1.420250in}%
\pgfsys@useobject{currentmarker}{}%
\end{pgfscope}%
\begin{pgfscope}%
\pgfsys@transformshift{0.812562in}{1.337396in}%
\pgfsys@useobject{currentmarker}{}%
\end{pgfscope}%
\begin{pgfscope}%
\pgfsys@transformshift{1.036424in}{1.292536in}%
\pgfsys@useobject{currentmarker}{}%
\end{pgfscope}%
\begin{pgfscope}%
\pgfsys@transformshift{1.375256in}{1.305188in}%
\pgfsys@useobject{currentmarker}{}%
\end{pgfscope}%
\begin{pgfscope}%
\pgfsys@transformshift{1.389085in}{1.248617in}%
\pgfsys@useobject{currentmarker}{}%
\end{pgfscope}%
\begin{pgfscope}%
\pgfsys@transformshift{1.361418in}{1.241565in}%
\pgfsys@useobject{currentmarker}{}%
\end{pgfscope}%
\begin{pgfscope}%
\pgfsys@transformshift{1.842780in}{1.297533in}%
\pgfsys@useobject{currentmarker}{}%
\end{pgfscope}%
\begin{pgfscope}%
\pgfsys@transformshift{2.182140in}{1.365224in}%
\pgfsys@useobject{currentmarker}{}%
\end{pgfscope}%
\begin{pgfscope}%
\pgfsys@transformshift{1.667794in}{1.477103in}%
\pgfsys@useobject{currentmarker}{}%
\end{pgfscope}%
\begin{pgfscope}%
\pgfsys@transformshift{2.068843in}{1.389021in}%
\pgfsys@useobject{currentmarker}{}%
\end{pgfscope}%
\begin{pgfscope}%
\pgfsys@transformshift{2.153726in}{1.371121in}%
\pgfsys@useobject{currentmarker}{}%
\end{pgfscope}%
\begin{pgfscope}%
\pgfsys@transformshift{2.149842in}{1.267112in}%
\pgfsys@useobject{currentmarker}{}%
\end{pgfscope}%
\begin{pgfscope}%
\pgfsys@transformshift{1.932207in}{1.199169in}%
\pgfsys@useobject{currentmarker}{}%
\end{pgfscope}%
\begin{pgfscope}%
\pgfsys@transformshift{1.833701in}{1.218335in}%
\pgfsys@useobject{currentmarker}{}%
\end{pgfscope}%
\begin{pgfscope}%
\pgfsys@transformshift{1.805266in}{1.397505in}%
\pgfsys@useobject{currentmarker}{}%
\end{pgfscope}%
\begin{pgfscope}%
\pgfsys@transformshift{2.093528in}{1.562987in}%
\pgfsys@useobject{currentmarker}{}%
\end{pgfscope}%
\begin{pgfscope}%
\pgfsys@transformshift{2.083795in}{1.634894in}%
\pgfsys@useobject{currentmarker}{}%
\end{pgfscope}%
\begin{pgfscope}%
\pgfsys@transformshift{3.305566in}{1.594044in}%
\pgfsys@useobject{currentmarker}{}%
\end{pgfscope}%
\begin{pgfscope}%
\pgfsys@transformshift{3.137117in}{1.555748in}%
\pgfsys@useobject{currentmarker}{}%
\end{pgfscope}%
\begin{pgfscope}%
\pgfsys@transformshift{1.916256in}{1.460499in}%
\pgfsys@useobject{currentmarker}{}%
\end{pgfscope}%
\begin{pgfscope}%
\pgfsys@transformshift{1.306382in}{1.492202in}%
\pgfsys@useobject{currentmarker}{}%
\end{pgfscope}%
\begin{pgfscope}%
\pgfsys@transformshift{1.492931in}{1.329827in}%
\pgfsys@useobject{currentmarker}{}%
\end{pgfscope}%
\begin{pgfscope}%
\pgfsys@transformshift{1.514737in}{1.270883in}%
\pgfsys@useobject{currentmarker}{}%
\end{pgfscope}%
\begin{pgfscope}%
\pgfsys@transformshift{1.433902in}{1.195497in}%
\pgfsys@useobject{currentmarker}{}%
\end{pgfscope}%
\begin{pgfscope}%
\pgfsys@transformshift{1.757561in}{1.141304in}%
\pgfsys@useobject{currentmarker}{}%
\end{pgfscope}%
\begin{pgfscope}%
\pgfsys@transformshift{3.571644in}{1.391164in}%
\pgfsys@useobject{currentmarker}{}%
\end{pgfscope}%
\begin{pgfscope}%
\pgfsys@transformshift{3.625205in}{1.479591in}%
\pgfsys@useobject{currentmarker}{}%
\end{pgfscope}%
\begin{pgfscope}%
\pgfsys@transformshift{3.285598in}{1.520861in}%
\pgfsys@useobject{currentmarker}{}%
\end{pgfscope}%
\begin{pgfscope}%
\pgfsys@transformshift{2.775175in}{1.555383in}%
\pgfsys@useobject{currentmarker}{}%
\end{pgfscope}%
\begin{pgfscope}%
\pgfsys@transformshift{0.998893in}{1.424807in}%
\pgfsys@useobject{currentmarker}{}%
\end{pgfscope}%
\begin{pgfscope}%
\pgfsys@transformshift{0.854082in}{1.304149in}%
\pgfsys@useobject{currentmarker}{}%
\end{pgfscope}%
\begin{pgfscope}%
\pgfsys@transformshift{0.940191in}{1.244577in}%
\pgfsys@useobject{currentmarker}{}%
\end{pgfscope}%
\begin{pgfscope}%
\pgfsys@transformshift{0.920647in}{1.239064in}%
\pgfsys@useobject{currentmarker}{}%
\end{pgfscope}%
\begin{pgfscope}%
\pgfsys@transformshift{0.876075in}{1.260408in}%
\pgfsys@useobject{currentmarker}{}%
\end{pgfscope}%
\begin{pgfscope}%
\pgfsys@transformshift{3.084018in}{1.708881in}%
\pgfsys@useobject{currentmarker}{}%
\end{pgfscope}%
\begin{pgfscope}%
\pgfsys@transformshift{3.012616in}{1.550746in}%
\pgfsys@useobject{currentmarker}{}%
\end{pgfscope}%
\begin{pgfscope}%
\pgfsys@transformshift{2.318708in}{1.416381in}%
\pgfsys@useobject{currentmarker}{}%
\end{pgfscope}%
\begin{pgfscope}%
\pgfsys@transformshift{1.590443in}{1.427465in}%
\pgfsys@useobject{currentmarker}{}%
\end{pgfscope}%
\begin{pgfscope}%
\pgfsys@transformshift{1.557749in}{1.305084in}%
\pgfsys@useobject{currentmarker}{}%
\end{pgfscope}%
\begin{pgfscope}%
\pgfsys@transformshift{1.447000in}{1.215499in}%
\pgfsys@useobject{currentmarker}{}%
\end{pgfscope}%
\begin{pgfscope}%
\pgfsys@transformshift{1.479692in}{1.195097in}%
\pgfsys@useobject{currentmarker}{}%
\end{pgfscope}%
\begin{pgfscope}%
\pgfsys@transformshift{1.374227in}{1.220852in}%
\pgfsys@useobject{currentmarker}{}%
\end{pgfscope}%
\begin{pgfscope}%
\pgfsys@transformshift{3.542150in}{1.294005in}%
\pgfsys@useobject{currentmarker}{}%
\end{pgfscope}%
\begin{pgfscope}%
\pgfsys@transformshift{3.427029in}{1.438520in}%
\pgfsys@useobject{currentmarker}{}%
\end{pgfscope}%
\begin{pgfscope}%
\pgfsys@transformshift{2.923459in}{1.622178in}%
\pgfsys@useobject{currentmarker}{}%
\end{pgfscope}%
\begin{pgfscope}%
\pgfsys@transformshift{1.482650in}{1.465146in}%
\pgfsys@useobject{currentmarker}{}%
\end{pgfscope}%
\begin{pgfscope}%
\pgfsys@transformshift{0.980307in}{1.288858in}%
\pgfsys@useobject{currentmarker}{}%
\end{pgfscope}%
\begin{pgfscope}%
\pgfsys@transformshift{1.078110in}{1.179037in}%
\pgfsys@useobject{currentmarker}{}%
\end{pgfscope}%
\begin{pgfscope}%
\pgfsys@transformshift{1.157923in}{1.327493in}%
\pgfsys@useobject{currentmarker}{}%
\end{pgfscope}%
\begin{pgfscope}%
\pgfsys@transformshift{1.431800in}{1.438876in}%
\pgfsys@useobject{currentmarker}{}%
\end{pgfscope}%
\begin{pgfscope}%
\pgfsys@transformshift{1.824080in}{1.365893in}%
\pgfsys@useobject{currentmarker}{}%
\end{pgfscope}%
\begin{pgfscope}%
\pgfsys@transformshift{3.326360in}{1.797732in}%
\pgfsys@useobject{currentmarker}{}%
\end{pgfscope}%
\begin{pgfscope}%
\pgfsys@transformshift{3.460216in}{1.927548in}%
\pgfsys@useobject{currentmarker}{}%
\end{pgfscope}%
\begin{pgfscope}%
\pgfsys@transformshift{3.007857in}{1.628213in}%
\pgfsys@useobject{currentmarker}{}%
\end{pgfscope}%
\begin{pgfscope}%
\pgfsys@transformshift{2.086013in}{1.432602in}%
\pgfsys@useobject{currentmarker}{}%
\end{pgfscope}%
\begin{pgfscope}%
\pgfsys@transformshift{1.481070in}{1.424905in}%
\pgfsys@useobject{currentmarker}{}%
\end{pgfscope}%
\begin{pgfscope}%
\pgfsys@transformshift{0.947014in}{1.235186in}%
\pgfsys@useobject{currentmarker}{}%
\end{pgfscope}%
\begin{pgfscope}%
\pgfsys@transformshift{1.116640in}{1.064892in}%
\pgfsys@useobject{currentmarker}{}%
\end{pgfscope}%
\begin{pgfscope}%
\pgfsys@transformshift{1.118696in}{0.965275in}%
\pgfsys@useobject{currentmarker}{}%
\end{pgfscope}%
\begin{pgfscope}%
\pgfsys@transformshift{1.303643in}{0.943651in}%
\pgfsys@useobject{currentmarker}{}%
\end{pgfscope}%
\begin{pgfscope}%
\pgfsys@transformshift{3.638220in}{1.849413in}%
\pgfsys@useobject{currentmarker}{}%
\end{pgfscope}%
\begin{pgfscope}%
\pgfsys@transformshift{3.718668in}{2.041559in}%
\pgfsys@useobject{currentmarker}{}%
\end{pgfscope}%
\begin{pgfscope}%
\pgfsys@transformshift{3.121838in}{1.738005in}%
\pgfsys@useobject{currentmarker}{}%
\end{pgfscope}%
\begin{pgfscope}%
\pgfsys@transformshift{1.641482in}{1.463940in}%
\pgfsys@useobject{currentmarker}{}%
\end{pgfscope}%
\begin{pgfscope}%
\pgfsys@transformshift{1.200456in}{1.213389in}%
\pgfsys@useobject{currentmarker}{}%
\end{pgfscope}%
\begin{pgfscope}%
\pgfsys@transformshift{1.122962in}{1.155210in}%
\pgfsys@useobject{currentmarker}{}%
\end{pgfscope}%
\begin{pgfscope}%
\pgfsys@transformshift{0.893598in}{1.128356in}%
\pgfsys@useobject{currentmarker}{}%
\end{pgfscope}%
\begin{pgfscope}%
\pgfsys@transformshift{1.001721in}{0.964201in}%
\pgfsys@useobject{currentmarker}{}%
\end{pgfscope}%
\begin{pgfscope}%
\pgfsys@transformshift{1.508564in}{0.865930in}%
\pgfsys@useobject{currentmarker}{}%
\end{pgfscope}%
\begin{pgfscope}%
\pgfsys@transformshift{4.153382in}{2.363624in}%
\pgfsys@useobject{currentmarker}{}%
\end{pgfscope}%
\begin{pgfscope}%
\pgfsys@transformshift{4.000500in}{2.029634in}%
\pgfsys@useobject{currentmarker}{}%
\end{pgfscope}%
\begin{pgfscope}%
\pgfsys@transformshift{3.464998in}{1.799562in}%
\pgfsys@useobject{currentmarker}{}%
\end{pgfscope}%
\begin{pgfscope}%
\pgfsys@transformshift{3.293210in}{1.550030in}%
\pgfsys@useobject{currentmarker}{}%
\end{pgfscope}%
\begin{pgfscope}%
\pgfsys@transformshift{1.738444in}{1.273545in}%
\pgfsys@useobject{currentmarker}{}%
\end{pgfscope}%
\begin{pgfscope}%
\pgfsys@transformshift{0.958264in}{1.109704in}%
\pgfsys@useobject{currentmarker}{}%
\end{pgfscope}%
\begin{pgfscope}%
\pgfsys@transformshift{0.746137in}{1.072107in}%
\pgfsys@useobject{currentmarker}{}%
\end{pgfscope}%
\begin{pgfscope}%
\pgfsys@transformshift{0.798453in}{1.048113in}%
\pgfsys@useobject{currentmarker}{}%
\end{pgfscope}%
\begin{pgfscope}%
\pgfsys@transformshift{0.897112in}{1.024421in}%
\pgfsys@useobject{currentmarker}{}%
\end{pgfscope}%
\begin{pgfscope}%
\pgfsys@transformshift{0.829333in}{0.973722in}%
\pgfsys@useobject{currentmarker}{}%
\end{pgfscope}%
\begin{pgfscope}%
\pgfsys@transformshift{0.933789in}{0.935543in}%
\pgfsys@useobject{currentmarker}{}%
\end{pgfscope}%
\begin{pgfscope}%
\pgfsys@transformshift{2.214430in}{1.410056in}%
\pgfsys@useobject{currentmarker}{}%
\end{pgfscope}%
\begin{pgfscope}%
\pgfsys@transformshift{1.984164in}{1.426253in}%
\pgfsys@useobject{currentmarker}{}%
\end{pgfscope}%
\begin{pgfscope}%
\pgfsys@transformshift{1.867572in}{1.374633in}%
\pgfsys@useobject{currentmarker}{}%
\end{pgfscope}%
\begin{pgfscope}%
\pgfsys@transformshift{1.866061in}{1.309060in}%
\pgfsys@useobject{currentmarker}{}%
\end{pgfscope}%
\begin{pgfscope}%
\pgfsys@transformshift{2.197511in}{1.287137in}%
\pgfsys@useobject{currentmarker}{}%
\end{pgfscope}%
\begin{pgfscope}%
\pgfsys@transformshift{2.398877in}{1.562846in}%
\pgfsys@useobject{currentmarker}{}%
\end{pgfscope}%
\begin{pgfscope}%
\pgfsys@transformshift{2.256748in}{1.437955in}%
\pgfsys@useobject{currentmarker}{}%
\end{pgfscope}%
\begin{pgfscope}%
\pgfsys@transformshift{2.016706in}{1.318046in}%
\pgfsys@useobject{currentmarker}{}%
\end{pgfscope}%
\begin{pgfscope}%
\pgfsys@transformshift{2.121495in}{1.717809in}%
\pgfsys@useobject{currentmarker}{}%
\end{pgfscope}%
\begin{pgfscope}%
\pgfsys@transformshift{2.283538in}{1.766229in}%
\pgfsys@useobject{currentmarker}{}%
\end{pgfscope}%
\begin{pgfscope}%
\pgfsys@transformshift{2.125929in}{1.608407in}%
\pgfsys@useobject{currentmarker}{}%
\end{pgfscope}%
\begin{pgfscope}%
\pgfsys@transformshift{1.993464in}{1.326960in}%
\pgfsys@useobject{currentmarker}{}%
\end{pgfscope}%
\begin{pgfscope}%
\pgfsys@transformshift{1.724746in}{1.150332in}%
\pgfsys@useobject{currentmarker}{}%
\end{pgfscope}%
\begin{pgfscope}%
\pgfsys@transformshift{1.406642in}{1.084947in}%
\pgfsys@useobject{currentmarker}{}%
\end{pgfscope}%
\begin{pgfscope}%
\pgfsys@transformshift{1.287965in}{1.004437in}%
\pgfsys@useobject{currentmarker}{}%
\end{pgfscope}%
\begin{pgfscope}%
\pgfsys@transformshift{4.065255in}{1.451002in}%
\pgfsys@useobject{currentmarker}{}%
\end{pgfscope}%
\begin{pgfscope}%
\pgfsys@transformshift{2.238136in}{1.389800in}%
\pgfsys@useobject{currentmarker}{}%
\end{pgfscope}%
\begin{pgfscope}%
\pgfsys@transformshift{1.423358in}{1.351908in}%
\pgfsys@useobject{currentmarker}{}%
\end{pgfscope}%
\begin{pgfscope}%
\pgfsys@transformshift{1.450485in}{1.342036in}%
\pgfsys@useobject{currentmarker}{}%
\end{pgfscope}%
\begin{pgfscope}%
\pgfsys@transformshift{1.374527in}{1.350826in}%
\pgfsys@useobject{currentmarker}{}%
\end{pgfscope}%
\begin{pgfscope}%
\pgfsys@transformshift{1.486889in}{1.366356in}%
\pgfsys@useobject{currentmarker}{}%
\end{pgfscope}%
\begin{pgfscope}%
\pgfsys@transformshift{1.842747in}{1.408076in}%
\pgfsys@useobject{currentmarker}{}%
\end{pgfscope}%
\begin{pgfscope}%
\pgfsys@transformshift{3.505052in}{1.628245in}%
\pgfsys@useobject{currentmarker}{}%
\end{pgfscope}%
\begin{pgfscope}%
\pgfsys@transformshift{2.839353in}{1.423130in}%
\pgfsys@useobject{currentmarker}{}%
\end{pgfscope}%
\begin{pgfscope}%
\pgfsys@transformshift{2.048689in}{1.356684in}%
\pgfsys@useobject{currentmarker}{}%
\end{pgfscope}%
\begin{pgfscope}%
\pgfsys@transformshift{1.541717in}{1.389024in}%
\pgfsys@useobject{currentmarker}{}%
\end{pgfscope}%
\begin{pgfscope}%
\pgfsys@transformshift{1.359793in}{1.331160in}%
\pgfsys@useobject{currentmarker}{}%
\end{pgfscope}%
\begin{pgfscope}%
\pgfsys@transformshift{1.327926in}{1.284934in}%
\pgfsys@useobject{currentmarker}{}%
\end{pgfscope}%
\begin{pgfscope}%
\pgfsys@transformshift{1.258867in}{1.246826in}%
\pgfsys@useobject{currentmarker}{}%
\end{pgfscope}%
\begin{pgfscope}%
\pgfsys@transformshift{2.852115in}{1.149786in}%
\pgfsys@useobject{currentmarker}{}%
\end{pgfscope}%
\begin{pgfscope}%
\pgfsys@transformshift{2.062266in}{1.094580in}%
\pgfsys@useobject{currentmarker}{}%
\end{pgfscope}%
\begin{pgfscope}%
\pgfsys@transformshift{1.930940in}{1.307233in}%
\pgfsys@useobject{currentmarker}{}%
\end{pgfscope}%
\begin{pgfscope}%
\pgfsys@transformshift{1.758324in}{1.343688in}%
\pgfsys@useobject{currentmarker}{}%
\end{pgfscope}%
\begin{pgfscope}%
\pgfsys@transformshift{1.655734in}{1.491229in}%
\pgfsys@useobject{currentmarker}{}%
\end{pgfscope}%
\begin{pgfscope}%
\pgfsys@transformshift{1.638960in}{1.893487in}%
\pgfsys@useobject{currentmarker}{}%
\end{pgfscope}%
\begin{pgfscope}%
\pgfsys@transformshift{3.190562in}{1.127782in}%
\pgfsys@useobject{currentmarker}{}%
\end{pgfscope}%
\begin{pgfscope}%
\pgfsys@transformshift{3.312769in}{1.165972in}%
\pgfsys@useobject{currentmarker}{}%
\end{pgfscope}%
\begin{pgfscope}%
\pgfsys@transformshift{2.785945in}{1.281853in}%
\pgfsys@useobject{currentmarker}{}%
\end{pgfscope}%
\begin{pgfscope}%
\pgfsys@transformshift{1.865343in}{1.658583in}%
\pgfsys@useobject{currentmarker}{}%
\end{pgfscope}%
\begin{pgfscope}%
\pgfsys@transformshift{1.575663in}{1.521762in}%
\pgfsys@useobject{currentmarker}{}%
\end{pgfscope}%
\begin{pgfscope}%
\pgfsys@transformshift{1.410637in}{1.349198in}%
\pgfsys@useobject{currentmarker}{}%
\end{pgfscope}%
\begin{pgfscope}%
\pgfsys@transformshift{1.260997in}{1.418857in}%
\pgfsys@useobject{currentmarker}{}%
\end{pgfscope}%
\begin{pgfscope}%
\pgfsys@transformshift{1.231337in}{1.426831in}%
\pgfsys@useobject{currentmarker}{}%
\end{pgfscope}%
\begin{pgfscope}%
\pgfsys@transformshift{1.214256in}{1.469167in}%
\pgfsys@useobject{currentmarker}{}%
\end{pgfscope}%
\begin{pgfscope}%
\pgfsys@transformshift{3.577686in}{1.405052in}%
\pgfsys@useobject{currentmarker}{}%
\end{pgfscope}%
\begin{pgfscope}%
\pgfsys@transformshift{1.928428in}{1.416987in}%
\pgfsys@useobject{currentmarker}{}%
\end{pgfscope}%
\begin{pgfscope}%
\pgfsys@transformshift{1.549850in}{1.379352in}%
\pgfsys@useobject{currentmarker}{}%
\end{pgfscope}%
\begin{pgfscope}%
\pgfsys@transformshift{1.521129in}{1.354824in}%
\pgfsys@useobject{currentmarker}{}%
\end{pgfscope}%
\begin{pgfscope}%
\pgfsys@transformshift{1.629707in}{1.354779in}%
\pgfsys@useobject{currentmarker}{}%
\end{pgfscope}%
\begin{pgfscope}%
\pgfsys@transformshift{1.691540in}{1.369009in}%
\pgfsys@useobject{currentmarker}{}%
\end{pgfscope}%
\begin{pgfscope}%
\pgfsys@transformshift{2.950398in}{1.511143in}%
\pgfsys@useobject{currentmarker}{}%
\end{pgfscope}%
\begin{pgfscope}%
\pgfsys@transformshift{2.568929in}{1.506758in}%
\pgfsys@useobject{currentmarker}{}%
\end{pgfscope}%
\begin{pgfscope}%
\pgfsys@transformshift{1.813449in}{1.422124in}%
\pgfsys@useobject{currentmarker}{}%
\end{pgfscope}%
\begin{pgfscope}%
\pgfsys@transformshift{1.764530in}{1.343167in}%
\pgfsys@useobject{currentmarker}{}%
\end{pgfscope}%
\begin{pgfscope}%
\pgfsys@transformshift{1.491505in}{1.328464in}%
\pgfsys@useobject{currentmarker}{}%
\end{pgfscope}%
\begin{pgfscope}%
\pgfsys@transformshift{1.800263in}{1.338785in}%
\pgfsys@useobject{currentmarker}{}%
\end{pgfscope}%
\begin{pgfscope}%
\pgfsys@transformshift{1.479318in}{1.310658in}%
\pgfsys@useobject{currentmarker}{}%
\end{pgfscope}%
\begin{pgfscope}%
\pgfsys@transformshift{1.996061in}{1.278906in}%
\pgfsys@useobject{currentmarker}{}%
\end{pgfscope}%
\begin{pgfscope}%
\pgfsys@transformshift{3.702238in}{1.516337in}%
\pgfsys@useobject{currentmarker}{}%
\end{pgfscope}%
\begin{pgfscope}%
\pgfsys@transformshift{2.912654in}{1.491218in}%
\pgfsys@useobject{currentmarker}{}%
\end{pgfscope}%
\begin{pgfscope}%
\pgfsys@transformshift{1.542389in}{1.371275in}%
\pgfsys@useobject{currentmarker}{}%
\end{pgfscope}%
\begin{pgfscope}%
\pgfsys@transformshift{1.263347in}{1.354288in}%
\pgfsys@useobject{currentmarker}{}%
\end{pgfscope}%
\begin{pgfscope}%
\pgfsys@transformshift{1.497611in}{1.293830in}%
\pgfsys@useobject{currentmarker}{}%
\end{pgfscope}%
\begin{pgfscope}%
\pgfsys@transformshift{1.437427in}{1.307258in}%
\pgfsys@useobject{currentmarker}{}%
\end{pgfscope}%
\begin{pgfscope}%
\pgfsys@transformshift{1.684270in}{1.337294in}%
\pgfsys@useobject{currentmarker}{}%
\end{pgfscope}%
\begin{pgfscope}%
\pgfsys@transformshift{1.824516in}{1.368503in}%
\pgfsys@useobject{currentmarker}{}%
\end{pgfscope}%
\begin{pgfscope}%
\pgfsys@transformshift{3.034146in}{1.732326in}%
\pgfsys@useobject{currentmarker}{}%
\end{pgfscope}%
\begin{pgfscope}%
\pgfsys@transformshift{1.868924in}{1.563867in}%
\pgfsys@useobject{currentmarker}{}%
\end{pgfscope}%
\begin{pgfscope}%
\pgfsys@transformshift{1.741882in}{1.379197in}%
\pgfsys@useobject{currentmarker}{}%
\end{pgfscope}%
\begin{pgfscope}%
\pgfsys@transformshift{1.512506in}{1.412938in}%
\pgfsys@useobject{currentmarker}{}%
\end{pgfscope}%
\begin{pgfscope}%
\pgfsys@transformshift{1.811889in}{1.282379in}%
\pgfsys@useobject{currentmarker}{}%
\end{pgfscope}%
\begin{pgfscope}%
\pgfsys@transformshift{1.590437in}{1.163934in}%
\pgfsys@useobject{currentmarker}{}%
\end{pgfscope}%
\begin{pgfscope}%
\pgfsys@transformshift{2.321613in}{1.125363in}%
\pgfsys@useobject{currentmarker}{}%
\end{pgfscope}%
\begin{pgfscope}%
\pgfsys@transformshift{3.819932in}{2.556395in}%
\pgfsys@useobject{currentmarker}{}%
\end{pgfscope}%
\begin{pgfscope}%
\pgfsys@transformshift{3.650741in}{1.686158in}%
\pgfsys@useobject{currentmarker}{}%
\end{pgfscope}%
\begin{pgfscope}%
\pgfsys@transformshift{1.749993in}{1.315317in}%
\pgfsys@useobject{currentmarker}{}%
\end{pgfscope}%
\begin{pgfscope}%
\pgfsys@transformshift{1.156162in}{1.136753in}%
\pgfsys@useobject{currentmarker}{}%
\end{pgfscope}%
\begin{pgfscope}%
\pgfsys@transformshift{1.200901in}{1.110430in}%
\pgfsys@useobject{currentmarker}{}%
\end{pgfscope}%
\begin{pgfscope}%
\pgfsys@transformshift{1.352336in}{1.082635in}%
\pgfsys@useobject{currentmarker}{}%
\end{pgfscope}%
\begin{pgfscope}%
\pgfsys@transformshift{1.276912in}{1.081792in}%
\pgfsys@useobject{currentmarker}{}%
\end{pgfscope}%
\begin{pgfscope}%
\pgfsys@transformshift{1.657477in}{1.070524in}%
\pgfsys@useobject{currentmarker}{}%
\end{pgfscope}%
\begin{pgfscope}%
\pgfsys@transformshift{3.660230in}{1.876517in}%
\pgfsys@useobject{currentmarker}{}%
\end{pgfscope}%
\begin{pgfscope}%
\pgfsys@transformshift{3.624258in}{1.790661in}%
\pgfsys@useobject{currentmarker}{}%
\end{pgfscope}%
\begin{pgfscope}%
\pgfsys@transformshift{3.560219in}{1.499697in}%
\pgfsys@useobject{currentmarker}{}%
\end{pgfscope}%
\begin{pgfscope}%
\pgfsys@transformshift{2.063086in}{1.354119in}%
\pgfsys@useobject{currentmarker}{}%
\end{pgfscope}%
\begin{pgfscope}%
\pgfsys@transformshift{0.969082in}{1.253580in}%
\pgfsys@useobject{currentmarker}{}%
\end{pgfscope}%
\begin{pgfscope}%
\pgfsys@transformshift{0.955100in}{1.149781in}%
\pgfsys@useobject{currentmarker}{}%
\end{pgfscope}%
\begin{pgfscope}%
\pgfsys@transformshift{1.001507in}{1.111960in}%
\pgfsys@useobject{currentmarker}{}%
\end{pgfscope}%
\begin{pgfscope}%
\pgfsys@transformshift{0.998878in}{1.201360in}%
\pgfsys@useobject{currentmarker}{}%
\end{pgfscope}%
\begin{pgfscope}%
\pgfsys@transformshift{1.015149in}{1.182329in}%
\pgfsys@useobject{currentmarker}{}%
\end{pgfscope}%
\begin{pgfscope}%
\pgfsys@transformshift{2.039286in}{1.380198in}%
\pgfsys@useobject{currentmarker}{}%
\end{pgfscope}%
\begin{pgfscope}%
\pgfsys@transformshift{2.044211in}{1.383636in}%
\pgfsys@useobject{currentmarker}{}%
\end{pgfscope}%
\begin{pgfscope}%
\pgfsys@transformshift{1.926487in}{1.379552in}%
\pgfsys@useobject{currentmarker}{}%
\end{pgfscope}%
\begin{pgfscope}%
\pgfsys@transformshift{1.922242in}{1.376617in}%
\pgfsys@useobject{currentmarker}{}%
\end{pgfscope}%
\begin{pgfscope}%
\pgfsys@transformshift{3.413005in}{1.387263in}%
\pgfsys@useobject{currentmarker}{}%
\end{pgfscope}%
\begin{pgfscope}%
\pgfsys@transformshift{1.887742in}{1.456362in}%
\pgfsys@useobject{currentmarker}{}%
\end{pgfscope}%
\begin{pgfscope}%
\pgfsys@transformshift{1.587156in}{1.476636in}%
\pgfsys@useobject{currentmarker}{}%
\end{pgfscope}%
\begin{pgfscope}%
\pgfsys@transformshift{1.576566in}{1.350006in}%
\pgfsys@useobject{currentmarker}{}%
\end{pgfscope}%
\begin{pgfscope}%
\pgfsys@transformshift{1.693427in}{1.302464in}%
\pgfsys@useobject{currentmarker}{}%
\end{pgfscope}%
\begin{pgfscope}%
\pgfsys@transformshift{1.821554in}{1.340071in}%
\pgfsys@useobject{currentmarker}{}%
\end{pgfscope}%
\begin{pgfscope}%
\pgfsys@transformshift{1.901946in}{1.347202in}%
\pgfsys@useobject{currentmarker}{}%
\end{pgfscope}%
\begin{pgfscope}%
\pgfsys@transformshift{4.070021in}{1.635175in}%
\pgfsys@useobject{currentmarker}{}%
\end{pgfscope}%
\begin{pgfscope}%
\pgfsys@transformshift{3.126127in}{1.683492in}%
\pgfsys@useobject{currentmarker}{}%
\end{pgfscope}%
\begin{pgfscope}%
\pgfsys@transformshift{1.137352in}{1.543509in}%
\pgfsys@useobject{currentmarker}{}%
\end{pgfscope}%
\begin{pgfscope}%
\pgfsys@transformshift{1.301626in}{1.239225in}%
\pgfsys@useobject{currentmarker}{}%
\end{pgfscope}%
\begin{pgfscope}%
\pgfsys@transformshift{1.414649in}{1.234349in}%
\pgfsys@useobject{currentmarker}{}%
\end{pgfscope}%
\begin{pgfscope}%
\pgfsys@transformshift{1.421786in}{1.191079in}%
\pgfsys@useobject{currentmarker}{}%
\end{pgfscope}%
\begin{pgfscope}%
\pgfsys@transformshift{1.409835in}{1.133173in}%
\pgfsys@useobject{currentmarker}{}%
\end{pgfscope}%
\begin{pgfscope}%
\pgfsys@transformshift{3.292709in}{1.612451in}%
\pgfsys@useobject{currentmarker}{}%
\end{pgfscope}%
\begin{pgfscope}%
\pgfsys@transformshift{3.187342in}{1.552327in}%
\pgfsys@useobject{currentmarker}{}%
\end{pgfscope}%
\begin{pgfscope}%
\pgfsys@transformshift{2.466120in}{1.431356in}%
\pgfsys@useobject{currentmarker}{}%
\end{pgfscope}%
\begin{pgfscope}%
\pgfsys@transformshift{1.788322in}{1.397003in}%
\pgfsys@useobject{currentmarker}{}%
\end{pgfscope}%
\begin{pgfscope}%
\pgfsys@transformshift{1.556173in}{1.309742in}%
\pgfsys@useobject{currentmarker}{}%
\end{pgfscope}%
\begin{pgfscope}%
\pgfsys@transformshift{1.134237in}{1.316152in}%
\pgfsys@useobject{currentmarker}{}%
\end{pgfscope}%
\begin{pgfscope}%
\pgfsys@transformshift{1.300906in}{1.234796in}%
\pgfsys@useobject{currentmarker}{}%
\end{pgfscope}%
\begin{pgfscope}%
\pgfsys@transformshift{1.138644in}{1.186176in}%
\pgfsys@useobject{currentmarker}{}%
\end{pgfscope}%
\begin{pgfscope}%
\pgfsys@transformshift{3.437814in}{1.509266in}%
\pgfsys@useobject{currentmarker}{}%
\end{pgfscope}%
\begin{pgfscope}%
\pgfsys@transformshift{1.977425in}{1.775127in}%
\pgfsys@useobject{currentmarker}{}%
\end{pgfscope}%
\begin{pgfscope}%
\pgfsys@transformshift{1.656271in}{1.463659in}%
\pgfsys@useobject{currentmarker}{}%
\end{pgfscope}%
\begin{pgfscope}%
\pgfsys@transformshift{1.597989in}{1.280895in}%
\pgfsys@useobject{currentmarker}{}%
\end{pgfscope}%
\begin{pgfscope}%
\pgfsys@transformshift{1.760936in}{1.282656in}%
\pgfsys@useobject{currentmarker}{}%
\end{pgfscope}%
\begin{pgfscope}%
\pgfsys@transformshift{1.781694in}{1.163373in}%
\pgfsys@useobject{currentmarker}{}%
\end{pgfscope}%
\begin{pgfscope}%
\pgfsys@transformshift{1.669266in}{1.185028in}%
\pgfsys@useobject{currentmarker}{}%
\end{pgfscope}%
\begin{pgfscope}%
\pgfsys@transformshift{4.161212in}{1.699172in}%
\pgfsys@useobject{currentmarker}{}%
\end{pgfscope}%
\begin{pgfscope}%
\pgfsys@transformshift{2.291098in}{1.482723in}%
\pgfsys@useobject{currentmarker}{}%
\end{pgfscope}%
\begin{pgfscope}%
\pgfsys@transformshift{1.452338in}{1.363376in}%
\pgfsys@useobject{currentmarker}{}%
\end{pgfscope}%
\begin{pgfscope}%
\pgfsys@transformshift{1.458818in}{1.452690in}%
\pgfsys@useobject{currentmarker}{}%
\end{pgfscope}%
\begin{pgfscope}%
\pgfsys@transformshift{1.456314in}{1.240044in}%
\pgfsys@useobject{currentmarker}{}%
\end{pgfscope}%
\begin{pgfscope}%
\pgfsys@transformshift{1.485845in}{1.158584in}%
\pgfsys@useobject{currentmarker}{}%
\end{pgfscope}%
\begin{pgfscope}%
\pgfsys@transformshift{1.575771in}{1.263414in}%
\pgfsys@useobject{currentmarker}{}%
\end{pgfscope}%
\begin{pgfscope}%
\pgfsys@transformshift{2.700779in}{2.002407in}%
\pgfsys@useobject{currentmarker}{}%
\end{pgfscope}%
\begin{pgfscope}%
\pgfsys@transformshift{2.647835in}{1.956317in}%
\pgfsys@useobject{currentmarker}{}%
\end{pgfscope}%
\begin{pgfscope}%
\pgfsys@transformshift{2.754352in}{1.805273in}%
\pgfsys@useobject{currentmarker}{}%
\end{pgfscope}%
\begin{pgfscope}%
\pgfsys@transformshift{2.489289in}{1.569260in}%
\pgfsys@useobject{currentmarker}{}%
\end{pgfscope}%
\begin{pgfscope}%
\pgfsys@transformshift{1.655847in}{1.318593in}%
\pgfsys@useobject{currentmarker}{}%
\end{pgfscope}%
\begin{pgfscope}%
\pgfsys@transformshift{1.253825in}{1.201068in}%
\pgfsys@useobject{currentmarker}{}%
\end{pgfscope}%
\begin{pgfscope}%
\pgfsys@transformshift{1.338659in}{1.107418in}%
\pgfsys@useobject{currentmarker}{}%
\end{pgfscope}%
\begin{pgfscope}%
\pgfsys@transformshift{1.641568in}{1.008724in}%
\pgfsys@useobject{currentmarker}{}%
\end{pgfscope}%
\begin{pgfscope}%
\pgfsys@transformshift{1.476474in}{0.928359in}%
\pgfsys@useobject{currentmarker}{}%
\end{pgfscope}%
\begin{pgfscope}%
\pgfsys@transformshift{1.871938in}{0.902586in}%
\pgfsys@useobject{currentmarker}{}%
\end{pgfscope}%
\begin{pgfscope}%
\pgfsys@transformshift{4.091926in}{2.176007in}%
\pgfsys@useobject{currentmarker}{}%
\end{pgfscope}%
\begin{pgfscope}%
\pgfsys@transformshift{3.664022in}{1.700194in}%
\pgfsys@useobject{currentmarker}{}%
\end{pgfscope}%
\begin{pgfscope}%
\pgfsys@transformshift{1.778959in}{1.339491in}%
\pgfsys@useobject{currentmarker}{}%
\end{pgfscope}%
\begin{pgfscope}%
\pgfsys@transformshift{1.096301in}{1.155868in}%
\pgfsys@useobject{currentmarker}{}%
\end{pgfscope}%
\begin{pgfscope}%
\pgfsys@transformshift{1.043382in}{1.118551in}%
\pgfsys@useobject{currentmarker}{}%
\end{pgfscope}%
\begin{pgfscope}%
\pgfsys@transformshift{1.021487in}{1.104810in}%
\pgfsys@useobject{currentmarker}{}%
\end{pgfscope}%
\begin{pgfscope}%
\pgfsys@transformshift{1.185320in}{1.065082in}%
\pgfsys@useobject{currentmarker}{}%
\end{pgfscope}%
\begin{pgfscope}%
\pgfsys@transformshift{2.581260in}{1.847976in}%
\pgfsys@useobject{currentmarker}{}%
\end{pgfscope}%
\begin{pgfscope}%
\pgfsys@transformshift{2.044155in}{1.647678in}%
\pgfsys@useobject{currentmarker}{}%
\end{pgfscope}%
\begin{pgfscope}%
\pgfsys@transformshift{1.786621in}{1.204501in}%
\pgfsys@useobject{currentmarker}{}%
\end{pgfscope}%
\begin{pgfscope}%
\pgfsys@transformshift{1.832919in}{1.097657in}%
\pgfsys@useobject{currentmarker}{}%
\end{pgfscope}%
\begin{pgfscope}%
\pgfsys@transformshift{1.818081in}{1.213596in}%
\pgfsys@useobject{currentmarker}{}%
\end{pgfscope}%
\begin{pgfscope}%
\pgfsys@transformshift{1.835304in}{1.268595in}%
\pgfsys@useobject{currentmarker}{}%
\end{pgfscope}%
\begin{pgfscope}%
\pgfsys@transformshift{3.347502in}{1.258419in}%
\pgfsys@useobject{currentmarker}{}%
\end{pgfscope}%
\begin{pgfscope}%
\pgfsys@transformshift{2.522420in}{1.284974in}%
\pgfsys@useobject{currentmarker}{}%
\end{pgfscope}%
\begin{pgfscope}%
\pgfsys@transformshift{1.641093in}{1.424704in}%
\pgfsys@useobject{currentmarker}{}%
\end{pgfscope}%
\begin{pgfscope}%
\pgfsys@transformshift{1.532146in}{1.482692in}%
\pgfsys@useobject{currentmarker}{}%
\end{pgfscope}%
\begin{pgfscope}%
\pgfsys@transformshift{1.443636in}{1.439083in}%
\pgfsys@useobject{currentmarker}{}%
\end{pgfscope}%
\begin{pgfscope}%
\pgfsys@transformshift{1.411543in}{1.390131in}%
\pgfsys@useobject{currentmarker}{}%
\end{pgfscope}%
\begin{pgfscope}%
\pgfsys@transformshift{3.406954in}{1.525383in}%
\pgfsys@useobject{currentmarker}{}%
\end{pgfscope}%
\begin{pgfscope}%
\pgfsys@transformshift{2.325954in}{1.598518in}%
\pgfsys@useobject{currentmarker}{}%
\end{pgfscope}%
\begin{pgfscope}%
\pgfsys@transformshift{1.583273in}{1.514566in}%
\pgfsys@useobject{currentmarker}{}%
\end{pgfscope}%
\begin{pgfscope}%
\pgfsys@transformshift{1.719914in}{1.446444in}%
\pgfsys@useobject{currentmarker}{}%
\end{pgfscope}%
\begin{pgfscope}%
\pgfsys@transformshift{1.607108in}{1.254536in}%
\pgfsys@useobject{currentmarker}{}%
\end{pgfscope}%
\begin{pgfscope}%
\pgfsys@transformshift{1.645401in}{1.187355in}%
\pgfsys@useobject{currentmarker}{}%
\end{pgfscope}%
\begin{pgfscope}%
\pgfsys@transformshift{1.592792in}{1.133202in}%
\pgfsys@useobject{currentmarker}{}%
\end{pgfscope}%
\begin{pgfscope}%
\pgfsys@transformshift{2.585638in}{2.175348in}%
\pgfsys@useobject{currentmarker}{}%
\end{pgfscope}%
\begin{pgfscope}%
\pgfsys@transformshift{2.609488in}{2.092728in}%
\pgfsys@useobject{currentmarker}{}%
\end{pgfscope}%
\begin{pgfscope}%
\pgfsys@transformshift{2.578663in}{1.575983in}%
\pgfsys@useobject{currentmarker}{}%
\end{pgfscope}%
\begin{pgfscope}%
\pgfsys@transformshift{2.018878in}{1.422765in}%
\pgfsys@useobject{currentmarker}{}%
\end{pgfscope}%
\begin{pgfscope}%
\pgfsys@transformshift{1.382219in}{1.210226in}%
\pgfsys@useobject{currentmarker}{}%
\end{pgfscope}%
\begin{pgfscope}%
\pgfsys@transformshift{1.224054in}{1.068262in}%
\pgfsys@useobject{currentmarker}{}%
\end{pgfscope}%
\begin{pgfscope}%
\pgfsys@transformshift{1.448002in}{1.052400in}%
\pgfsys@useobject{currentmarker}{}%
\end{pgfscope}%
\begin{pgfscope}%
\pgfsys@transformshift{1.715717in}{1.056550in}%
\pgfsys@useobject{currentmarker}{}%
\end{pgfscope}%
\begin{pgfscope}%
\pgfsys@transformshift{1.754783in}{1.054332in}%
\pgfsys@useobject{currentmarker}{}%
\end{pgfscope}%
\begin{pgfscope}%
\pgfsys@transformshift{2.513125in}{1.091410in}%
\pgfsys@useobject{currentmarker}{}%
\end{pgfscope}%
\begin{pgfscope}%
\pgfsys@transformshift{3.439510in}{1.305887in}%
\pgfsys@useobject{currentmarker}{}%
\end{pgfscope}%
\begin{pgfscope}%
\pgfsys@transformshift{2.551198in}{1.353338in}%
\pgfsys@useobject{currentmarker}{}%
\end{pgfscope}%
\begin{pgfscope}%
\pgfsys@transformshift{1.823318in}{1.566627in}%
\pgfsys@useobject{currentmarker}{}%
\end{pgfscope}%
\begin{pgfscope}%
\pgfsys@transformshift{1.538092in}{1.554416in}%
\pgfsys@useobject{currentmarker}{}%
\end{pgfscope}%
\begin{pgfscope}%
\pgfsys@transformshift{1.502738in}{1.332321in}%
\pgfsys@useobject{currentmarker}{}%
\end{pgfscope}%
\begin{pgfscope}%
\pgfsys@transformshift{1.453454in}{1.233781in}%
\pgfsys@useobject{currentmarker}{}%
\end{pgfscope}%
\begin{pgfscope}%
\pgfsys@transformshift{1.573086in}{1.313634in}%
\pgfsys@useobject{currentmarker}{}%
\end{pgfscope}%
\begin{pgfscope}%
\pgfsys@transformshift{3.397340in}{1.739156in}%
\pgfsys@useobject{currentmarker}{}%
\end{pgfscope}%
\begin{pgfscope}%
\pgfsys@transformshift{3.424070in}{1.443765in}%
\pgfsys@useobject{currentmarker}{}%
\end{pgfscope}%
\begin{pgfscope}%
\pgfsys@transformshift{2.811176in}{1.403740in}%
\pgfsys@useobject{currentmarker}{}%
\end{pgfscope}%
\begin{pgfscope}%
\pgfsys@transformshift{1.023380in}{1.291013in}%
\pgfsys@useobject{currentmarker}{}%
\end{pgfscope}%
\begin{pgfscope}%
\pgfsys@transformshift{1.068529in}{1.318762in}%
\pgfsys@useobject{currentmarker}{}%
\end{pgfscope}%
\begin{pgfscope}%
\pgfsys@transformshift{1.225429in}{1.315672in}%
\pgfsys@useobject{currentmarker}{}%
\end{pgfscope}%
\begin{pgfscope}%
\pgfsys@transformshift{1.399813in}{1.274387in}%
\pgfsys@useobject{currentmarker}{}%
\end{pgfscope}%
\begin{pgfscope}%
\pgfsys@transformshift{1.514716in}{1.253509in}%
\pgfsys@useobject{currentmarker}{}%
\end{pgfscope}%
\begin{pgfscope}%
\pgfsys@transformshift{4.203828in}{1.777922in}%
\pgfsys@useobject{currentmarker}{}%
\end{pgfscope}%
\begin{pgfscope}%
\pgfsys@transformshift{3.705646in}{1.645031in}%
\pgfsys@useobject{currentmarker}{}%
\end{pgfscope}%
\begin{pgfscope}%
\pgfsys@transformshift{2.460611in}{1.464188in}%
\pgfsys@useobject{currentmarker}{}%
\end{pgfscope}%
\begin{pgfscope}%
\pgfsys@transformshift{1.343816in}{1.349814in}%
\pgfsys@useobject{currentmarker}{}%
\end{pgfscope}%
\begin{pgfscope}%
\pgfsys@transformshift{1.062203in}{1.230451in}%
\pgfsys@useobject{currentmarker}{}%
\end{pgfscope}%
\begin{pgfscope}%
\pgfsys@transformshift{0.932266in}{1.211436in}%
\pgfsys@useobject{currentmarker}{}%
\end{pgfscope}%
\begin{pgfscope}%
\pgfsys@transformshift{1.064336in}{1.181306in}%
\pgfsys@useobject{currentmarker}{}%
\end{pgfscope}%
\begin{pgfscope}%
\pgfsys@transformshift{1.091747in}{1.179856in}%
\pgfsys@useobject{currentmarker}{}%
\end{pgfscope}%
\begin{pgfscope}%
\pgfsys@transformshift{1.776045in}{1.102512in}%
\pgfsys@useobject{currentmarker}{}%
\end{pgfscope}%
\begin{pgfscope}%
\pgfsys@transformshift{2.066226in}{1.274947in}%
\pgfsys@useobject{currentmarker}{}%
\end{pgfscope}%
\begin{pgfscope}%
\pgfsys@transformshift{1.623917in}{1.215865in}%
\pgfsys@useobject{currentmarker}{}%
\end{pgfscope}%
\begin{pgfscope}%
\pgfsys@transformshift{2.157505in}{1.834055in}%
\pgfsys@useobject{currentmarker}{}%
\end{pgfscope}%
\begin{pgfscope}%
\pgfsys@transformshift{2.291590in}{1.472624in}%
\pgfsys@useobject{currentmarker}{}%
\end{pgfscope}%
\begin{pgfscope}%
\pgfsys@transformshift{4.348589in}{1.452949in}%
\pgfsys@useobject{currentmarker}{}%
\end{pgfscope}%
\begin{pgfscope}%
\pgfsys@transformshift{4.106012in}{1.437074in}%
\pgfsys@useobject{currentmarker}{}%
\end{pgfscope}%
\begin{pgfscope}%
\pgfsys@transformshift{1.528278in}{1.466906in}%
\pgfsys@useobject{currentmarker}{}%
\end{pgfscope}%
\begin{pgfscope}%
\pgfsys@transformshift{1.261378in}{1.461519in}%
\pgfsys@useobject{currentmarker}{}%
\end{pgfscope}%
\begin{pgfscope}%
\pgfsys@transformshift{1.169612in}{1.355575in}%
\pgfsys@useobject{currentmarker}{}%
\end{pgfscope}%
\begin{pgfscope}%
\pgfsys@transformshift{1.018474in}{1.308694in}%
\pgfsys@useobject{currentmarker}{}%
\end{pgfscope}%
\begin{pgfscope}%
\pgfsys@transformshift{1.222016in}{1.285494in}%
\pgfsys@useobject{currentmarker}{}%
\end{pgfscope}%
\begin{pgfscope}%
\pgfsys@transformshift{1.210095in}{1.271793in}%
\pgfsys@useobject{currentmarker}{}%
\end{pgfscope}%
\begin{pgfscope}%
\pgfsys@transformshift{3.800923in}{1.508220in}%
\pgfsys@useobject{currentmarker}{}%
\end{pgfscope}%
\begin{pgfscope}%
\pgfsys@transformshift{3.822519in}{1.606367in}%
\pgfsys@useobject{currentmarker}{}%
\end{pgfscope}%
\begin{pgfscope}%
\pgfsys@transformshift{3.447969in}{1.777072in}%
\pgfsys@useobject{currentmarker}{}%
\end{pgfscope}%
\begin{pgfscope}%
\pgfsys@transformshift{1.646457in}{1.538667in}%
\pgfsys@useobject{currentmarker}{}%
\end{pgfscope}%
\begin{pgfscope}%
\pgfsys@transformshift{1.134556in}{1.234303in}%
\pgfsys@useobject{currentmarker}{}%
\end{pgfscope}%
\begin{pgfscope}%
\pgfsys@transformshift{1.017054in}{1.184250in}%
\pgfsys@useobject{currentmarker}{}%
\end{pgfscope}%
\begin{pgfscope}%
\pgfsys@transformshift{0.948100in}{1.152139in}%
\pgfsys@useobject{currentmarker}{}%
\end{pgfscope}%
\begin{pgfscope}%
\pgfsys@transformshift{1.055999in}{1.202740in}%
\pgfsys@useobject{currentmarker}{}%
\end{pgfscope}%
\begin{pgfscope}%
\pgfsys@transformshift{0.973933in}{1.216244in}%
\pgfsys@useobject{currentmarker}{}%
\end{pgfscope}%
\begin{pgfscope}%
\pgfsys@transformshift{3.382945in}{1.797943in}%
\pgfsys@useobject{currentmarker}{}%
\end{pgfscope}%
\begin{pgfscope}%
\pgfsys@transformshift{3.464528in}{1.795536in}%
\pgfsys@useobject{currentmarker}{}%
\end{pgfscope}%
\begin{pgfscope}%
\pgfsys@transformshift{2.724362in}{1.630164in}%
\pgfsys@useobject{currentmarker}{}%
\end{pgfscope}%
\begin{pgfscope}%
\pgfsys@transformshift{1.578846in}{1.463820in}%
\pgfsys@useobject{currentmarker}{}%
\end{pgfscope}%
\begin{pgfscope}%
\pgfsys@transformshift{1.330134in}{1.272278in}%
\pgfsys@useobject{currentmarker}{}%
\end{pgfscope}%
\begin{pgfscope}%
\pgfsys@transformshift{1.210447in}{1.167300in}%
\pgfsys@useobject{currentmarker}{}%
\end{pgfscope}%
\begin{pgfscope}%
\pgfsys@transformshift{1.151489in}{1.108594in}%
\pgfsys@useobject{currentmarker}{}%
\end{pgfscope}%
\begin{pgfscope}%
\pgfsys@transformshift{0.999306in}{1.081474in}%
\pgfsys@useobject{currentmarker}{}%
\end{pgfscope}%
\begin{pgfscope}%
\pgfsys@transformshift{2.005452in}{1.102895in}%
\pgfsys@useobject{currentmarker}{}%
\end{pgfscope}%
\begin{pgfscope}%
\pgfsys@transformshift{3.774340in}{2.193825in}%
\pgfsys@useobject{currentmarker}{}%
\end{pgfscope}%
\begin{pgfscope}%
\pgfsys@transformshift{3.876623in}{2.102700in}%
\pgfsys@useobject{currentmarker}{}%
\end{pgfscope}%
\begin{pgfscope}%
\pgfsys@transformshift{3.327251in}{1.728259in}%
\pgfsys@useobject{currentmarker}{}%
\end{pgfscope}%
\begin{pgfscope}%
\pgfsys@transformshift{1.436848in}{1.334160in}%
\pgfsys@useobject{currentmarker}{}%
\end{pgfscope}%
\begin{pgfscope}%
\pgfsys@transformshift{1.050311in}{1.133252in}%
\pgfsys@useobject{currentmarker}{}%
\end{pgfscope}%
\begin{pgfscope}%
\pgfsys@transformshift{1.015824in}{1.009518in}%
\pgfsys@useobject{currentmarker}{}%
\end{pgfscope}%
\begin{pgfscope}%
\pgfsys@transformshift{0.982695in}{0.968975in}%
\pgfsys@useobject{currentmarker}{}%
\end{pgfscope}%
\begin{pgfscope}%
\pgfsys@transformshift{1.149957in}{0.950958in}%
\pgfsys@useobject{currentmarker}{}%
\end{pgfscope}%
\begin{pgfscope}%
\pgfsys@transformshift{1.233660in}{0.998358in}%
\pgfsys@useobject{currentmarker}{}%
\end{pgfscope}%
\begin{pgfscope}%
\pgfsys@transformshift{3.258738in}{1.138452in}%
\pgfsys@useobject{currentmarker}{}%
\end{pgfscope}%
\begin{pgfscope}%
\pgfsys@transformshift{3.240438in}{0.902111in}%
\pgfsys@useobject{currentmarker}{}%
\end{pgfscope}%
\begin{pgfscope}%
\pgfsys@transformshift{2.748653in}{1.249287in}%
\pgfsys@useobject{currentmarker}{}%
\end{pgfscope}%
\begin{pgfscope}%
\pgfsys@transformshift{1.958349in}{2.095286in}%
\pgfsys@useobject{currentmarker}{}%
\end{pgfscope}%
\begin{pgfscope}%
\pgfsys@transformshift{1.457355in}{1.468288in}%
\pgfsys@useobject{currentmarker}{}%
\end{pgfscope}%
\begin{pgfscope}%
\pgfsys@transformshift{1.377914in}{1.518292in}%
\pgfsys@useobject{currentmarker}{}%
\end{pgfscope}%
\begin{pgfscope}%
\pgfsys@transformshift{1.287581in}{1.523116in}%
\pgfsys@useobject{currentmarker}{}%
\end{pgfscope}%
\begin{pgfscope}%
\pgfsys@transformshift{1.269080in}{1.276135in}%
\pgfsys@useobject{currentmarker}{}%
\end{pgfscope}%
\begin{pgfscope}%
\pgfsys@transformshift{1.249402in}{1.249036in}%
\pgfsys@useobject{currentmarker}{}%
\end{pgfscope}%
\begin{pgfscope}%
\pgfsys@transformshift{3.546297in}{1.536468in}%
\pgfsys@useobject{currentmarker}{}%
\end{pgfscope}%
\begin{pgfscope}%
\pgfsys@transformshift{3.569584in}{1.670797in}%
\pgfsys@useobject{currentmarker}{}%
\end{pgfscope}%
\begin{pgfscope}%
\pgfsys@transformshift{3.017412in}{1.750572in}%
\pgfsys@useobject{currentmarker}{}%
\end{pgfscope}%
\begin{pgfscope}%
\pgfsys@transformshift{2.037869in}{1.499586in}%
\pgfsys@useobject{currentmarker}{}%
\end{pgfscope}%
\begin{pgfscope}%
\pgfsys@transformshift{1.039715in}{1.322752in}%
\pgfsys@useobject{currentmarker}{}%
\end{pgfscope}%
\begin{pgfscope}%
\pgfsys@transformshift{1.066703in}{1.210622in}%
\pgfsys@useobject{currentmarker}{}%
\end{pgfscope}%
\begin{pgfscope}%
\pgfsys@transformshift{1.273042in}{1.157756in}%
\pgfsys@useobject{currentmarker}{}%
\end{pgfscope}%
\begin{pgfscope}%
\pgfsys@transformshift{1.167460in}{1.133247in}%
\pgfsys@useobject{currentmarker}{}%
\end{pgfscope}%
\begin{pgfscope}%
\pgfsys@transformshift{1.129428in}{1.138204in}%
\pgfsys@useobject{currentmarker}{}%
\end{pgfscope}%
\begin{pgfscope}%
\pgfsys@transformshift{3.139135in}{1.570059in}%
\pgfsys@useobject{currentmarker}{}%
\end{pgfscope}%
\begin{pgfscope}%
\pgfsys@transformshift{2.895118in}{1.658304in}%
\pgfsys@useobject{currentmarker}{}%
\end{pgfscope}%
\begin{pgfscope}%
\pgfsys@transformshift{2.765637in}{1.582331in}%
\pgfsys@useobject{currentmarker}{}%
\end{pgfscope}%
\begin{pgfscope}%
\pgfsys@transformshift{2.384668in}{1.465906in}%
\pgfsys@useobject{currentmarker}{}%
\end{pgfscope}%
\begin{pgfscope}%
\pgfsys@transformshift{0.902315in}{1.378882in}%
\pgfsys@useobject{currentmarker}{}%
\end{pgfscope}%
\begin{pgfscope}%
\pgfsys@transformshift{1.213160in}{1.168898in}%
\pgfsys@useobject{currentmarker}{}%
\end{pgfscope}%
\begin{pgfscope}%
\pgfsys@transformshift{1.253430in}{1.103765in}%
\pgfsys@useobject{currentmarker}{}%
\end{pgfscope}%
\begin{pgfscope}%
\pgfsys@transformshift{1.310990in}{1.111859in}%
\pgfsys@useobject{currentmarker}{}%
\end{pgfscope}%
\begin{pgfscope}%
\pgfsys@transformshift{3.203267in}{1.187070in}%
\pgfsys@useobject{currentmarker}{}%
\end{pgfscope}%
\begin{pgfscope}%
\pgfsys@transformshift{1.812789in}{1.255446in}%
\pgfsys@useobject{currentmarker}{}%
\end{pgfscope}%
\begin{pgfscope}%
\pgfsys@transformshift{1.814259in}{1.343309in}%
\pgfsys@useobject{currentmarker}{}%
\end{pgfscope}%
\begin{pgfscope}%
\pgfsys@transformshift{1.695794in}{1.488819in}%
\pgfsys@useobject{currentmarker}{}%
\end{pgfscope}%
\begin{pgfscope}%
\pgfsys@transformshift{1.672267in}{1.597825in}%
\pgfsys@useobject{currentmarker}{}%
\end{pgfscope}%
\begin{pgfscope}%
\pgfsys@transformshift{1.699964in}{1.407532in}%
\pgfsys@useobject{currentmarker}{}%
\end{pgfscope}%
\begin{pgfscope}%
\pgfsys@transformshift{3.515414in}{1.457708in}%
\pgfsys@useobject{currentmarker}{}%
\end{pgfscope}%
\begin{pgfscope}%
\pgfsys@transformshift{3.455670in}{1.489263in}%
\pgfsys@useobject{currentmarker}{}%
\end{pgfscope}%
\begin{pgfscope}%
\pgfsys@transformshift{3.123059in}{1.430215in}%
\pgfsys@useobject{currentmarker}{}%
\end{pgfscope}%
\begin{pgfscope}%
\pgfsys@transformshift{2.103087in}{1.373720in}%
\pgfsys@useobject{currentmarker}{}%
\end{pgfscope}%
\begin{pgfscope}%
\pgfsys@transformshift{1.436667in}{1.374525in}%
\pgfsys@useobject{currentmarker}{}%
\end{pgfscope}%
\begin{pgfscope}%
\pgfsys@transformshift{1.374985in}{1.376953in}%
\pgfsys@useobject{currentmarker}{}%
\end{pgfscope}%
\begin{pgfscope}%
\pgfsys@transformshift{0.982872in}{1.337717in}%
\pgfsys@useobject{currentmarker}{}%
\end{pgfscope}%
\begin{pgfscope}%
\pgfsys@transformshift{0.910310in}{1.294588in}%
\pgfsys@useobject{currentmarker}{}%
\end{pgfscope}%
\begin{pgfscope}%
\pgfsys@transformshift{0.945446in}{1.285315in}%
\pgfsys@useobject{currentmarker}{}%
\end{pgfscope}%
\begin{pgfscope}%
\pgfsys@transformshift{3.047849in}{1.176408in}%
\pgfsys@useobject{currentmarker}{}%
\end{pgfscope}%
\begin{pgfscope}%
\pgfsys@transformshift{2.493734in}{1.123464in}%
\pgfsys@useobject{currentmarker}{}%
\end{pgfscope}%
\begin{pgfscope}%
\pgfsys@transformshift{1.740961in}{1.163143in}%
\pgfsys@useobject{currentmarker}{}%
\end{pgfscope}%
\begin{pgfscope}%
\pgfsys@transformshift{1.677565in}{1.374862in}%
\pgfsys@useobject{currentmarker}{}%
\end{pgfscope}%
\begin{pgfscope}%
\pgfsys@transformshift{1.705841in}{1.806816in}%
\pgfsys@useobject{currentmarker}{}%
\end{pgfscope}%
\begin{pgfscope}%
\pgfsys@transformshift{1.606555in}{1.573326in}%
\pgfsys@useobject{currentmarker}{}%
\end{pgfscope}%
\begin{pgfscope}%
\pgfsys@transformshift{1.608892in}{1.441984in}%
\pgfsys@useobject{currentmarker}{}%
\end{pgfscope}%
\begin{pgfscope}%
\pgfsys@transformshift{3.870726in}{1.720238in}%
\pgfsys@useobject{currentmarker}{}%
\end{pgfscope}%
\begin{pgfscope}%
\pgfsys@transformshift{3.694321in}{1.709444in}%
\pgfsys@useobject{currentmarker}{}%
\end{pgfscope}%
\begin{pgfscope}%
\pgfsys@transformshift{2.303989in}{1.633891in}%
\pgfsys@useobject{currentmarker}{}%
\end{pgfscope}%
\begin{pgfscope}%
\pgfsys@transformshift{1.210258in}{1.458050in}%
\pgfsys@useobject{currentmarker}{}%
\end{pgfscope}%
\begin{pgfscope}%
\pgfsys@transformshift{1.113996in}{1.312139in}%
\pgfsys@useobject{currentmarker}{}%
\end{pgfscope}%
\begin{pgfscope}%
\pgfsys@transformshift{1.182240in}{1.136478in}%
\pgfsys@useobject{currentmarker}{}%
\end{pgfscope}%
\begin{pgfscope}%
\pgfsys@transformshift{1.303951in}{1.060338in}%
\pgfsys@useobject{currentmarker}{}%
\end{pgfscope}%
\begin{pgfscope}%
\pgfsys@transformshift{1.184972in}{1.009426in}%
\pgfsys@useobject{currentmarker}{}%
\end{pgfscope}%
\begin{pgfscope}%
\pgfsys@transformshift{2.376910in}{0.867093in}%
\pgfsys@useobject{currentmarker}{}%
\end{pgfscope}%
\begin{pgfscope}%
\pgfsys@transformshift{2.531332in}{1.026175in}%
\pgfsys@useobject{currentmarker}{}%
\end{pgfscope}%
\begin{pgfscope}%
\pgfsys@transformshift{2.613302in}{1.365804in}%
\pgfsys@useobject{currentmarker}{}%
\end{pgfscope}%
\begin{pgfscope}%
\pgfsys@transformshift{2.607581in}{1.646013in}%
\pgfsys@useobject{currentmarker}{}%
\end{pgfscope}%
\begin{pgfscope}%
\pgfsys@transformshift{2.600299in}{1.484916in}%
\pgfsys@useobject{currentmarker}{}%
\end{pgfscope}%
\begin{pgfscope}%
\pgfsys@transformshift{2.490419in}{1.430982in}%
\pgfsys@useobject{currentmarker}{}%
\end{pgfscope}%
\begin{pgfscope}%
\pgfsys@transformshift{2.266417in}{1.717254in}%
\pgfsys@useobject{currentmarker}{}%
\end{pgfscope}%
\begin{pgfscope}%
\pgfsys@transformshift{2.128760in}{1.819917in}%
\pgfsys@useobject{currentmarker}{}%
\end{pgfscope}%
\begin{pgfscope}%
\pgfsys@transformshift{1.023928in}{1.478254in}%
\pgfsys@useobject{currentmarker}{}%
\end{pgfscope}%
\begin{pgfscope}%
\pgfsys@transformshift{0.701085in}{1.173664in}%
\pgfsys@useobject{currentmarker}{}%
\end{pgfscope}%
\begin{pgfscope}%
\pgfsys@transformshift{0.473589in}{1.169933in}%
\pgfsys@useobject{currentmarker}{}%
\end{pgfscope}%
\begin{pgfscope}%
\pgfsys@transformshift{3.419514in}{1.484398in}%
\pgfsys@useobject{currentmarker}{}%
\end{pgfscope}%
\begin{pgfscope}%
\pgfsys@transformshift{2.644330in}{1.498157in}%
\pgfsys@useobject{currentmarker}{}%
\end{pgfscope}%
\begin{pgfscope}%
\pgfsys@transformshift{1.393918in}{1.523141in}%
\pgfsys@useobject{currentmarker}{}%
\end{pgfscope}%
\begin{pgfscope}%
\pgfsys@transformshift{1.398679in}{1.513386in}%
\pgfsys@useobject{currentmarker}{}%
\end{pgfscope}%
\begin{pgfscope}%
\pgfsys@transformshift{1.602210in}{1.491599in}%
\pgfsys@useobject{currentmarker}{}%
\end{pgfscope}%
\begin{pgfscope}%
\pgfsys@transformshift{1.650375in}{1.288561in}%
\pgfsys@useobject{currentmarker}{}%
\end{pgfscope}%
\begin{pgfscope}%
\pgfsys@transformshift{1.650932in}{1.118701in}%
\pgfsys@useobject{currentmarker}{}%
\end{pgfscope}%
\begin{pgfscope}%
\pgfsys@transformshift{2.104495in}{1.122062in}%
\pgfsys@useobject{currentmarker}{}%
\end{pgfscope}%
\begin{pgfscope}%
\pgfsys@transformshift{3.287663in}{1.642919in}%
\pgfsys@useobject{currentmarker}{}%
\end{pgfscope}%
\begin{pgfscope}%
\pgfsys@transformshift{3.541046in}{1.583975in}%
\pgfsys@useobject{currentmarker}{}%
\end{pgfscope}%
\begin{pgfscope}%
\pgfsys@transformshift{3.011875in}{1.581474in}%
\pgfsys@useobject{currentmarker}{}%
\end{pgfscope}%
\begin{pgfscope}%
\pgfsys@transformshift{1.357158in}{1.451666in}%
\pgfsys@useobject{currentmarker}{}%
\end{pgfscope}%
\begin{pgfscope}%
\pgfsys@transformshift{0.998978in}{1.340881in}%
\pgfsys@useobject{currentmarker}{}%
\end{pgfscope}%
\begin{pgfscope}%
\pgfsys@transformshift{1.081929in}{1.271752in}%
\pgfsys@useobject{currentmarker}{}%
\end{pgfscope}%
\begin{pgfscope}%
\pgfsys@transformshift{1.407287in}{1.217000in}%
\pgfsys@useobject{currentmarker}{}%
\end{pgfscope}%
\begin{pgfscope}%
\pgfsys@transformshift{1.390429in}{1.183734in}%
\pgfsys@useobject{currentmarker}{}%
\end{pgfscope}%
\begin{pgfscope}%
\pgfsys@transformshift{1.771145in}{1.146602in}%
\pgfsys@useobject{currentmarker}{}%
\end{pgfscope}%
\begin{pgfscope}%
\pgfsys@transformshift{3.670502in}{1.829347in}%
\pgfsys@useobject{currentmarker}{}%
\end{pgfscope}%
\begin{pgfscope}%
\pgfsys@transformshift{3.373891in}{1.774391in}%
\pgfsys@useobject{currentmarker}{}%
\end{pgfscope}%
\begin{pgfscope}%
\pgfsys@transformshift{2.938070in}{0.998057in}%
\pgfsys@useobject{currentmarker}{}%
\end{pgfscope}%
\begin{pgfscope}%
\pgfsys@transformshift{2.121122in}{1.160611in}%
\pgfsys@useobject{currentmarker}{}%
\end{pgfscope}%
\begin{pgfscope}%
\pgfsys@transformshift{0.955091in}{1.368047in}%
\pgfsys@useobject{currentmarker}{}%
\end{pgfscope}%
\begin{pgfscope}%
\pgfsys@transformshift{0.882313in}{1.325860in}%
\pgfsys@useobject{currentmarker}{}%
\end{pgfscope}%
\begin{pgfscope}%
\pgfsys@transformshift{0.915293in}{1.344861in}%
\pgfsys@useobject{currentmarker}{}%
\end{pgfscope}%
\begin{pgfscope}%
\pgfsys@transformshift{1.008171in}{1.238829in}%
\pgfsys@useobject{currentmarker}{}%
\end{pgfscope}%
\begin{pgfscope}%
\pgfsys@transformshift{1.983492in}{2.315354in}%
\pgfsys@useobject{currentmarker}{}%
\end{pgfscope}%
\begin{pgfscope}%
\pgfsys@transformshift{1.930984in}{1.378164in}%
\pgfsys@useobject{currentmarker}{}%
\end{pgfscope}%
\begin{pgfscope}%
\pgfsys@transformshift{1.476900in}{0.914949in}%
\pgfsys@useobject{currentmarker}{}%
\end{pgfscope}%
\begin{pgfscope}%
\pgfsys@transformshift{1.683849in}{1.034654in}%
\pgfsys@useobject{currentmarker}{}%
\end{pgfscope}%
\begin{pgfscope}%
\pgfsys@transformshift{1.790114in}{1.114744in}%
\pgfsys@useobject{currentmarker}{}%
\end{pgfscope}%
\begin{pgfscope}%
\pgfsys@transformshift{2.002283in}{1.156181in}%
\pgfsys@useobject{currentmarker}{}%
\end{pgfscope}%
\begin{pgfscope}%
\pgfsys@transformshift{2.105263in}{0.969725in}%
\pgfsys@useobject{currentmarker}{}%
\end{pgfscope}%
\begin{pgfscope}%
\pgfsys@transformshift{2.276222in}{0.942008in}%
\pgfsys@useobject{currentmarker}{}%
\end{pgfscope}%
\begin{pgfscope}%
\pgfsys@transformshift{2.181659in}{0.941099in}%
\pgfsys@useobject{currentmarker}{}%
\end{pgfscope}%
\begin{pgfscope}%
\pgfsys@transformshift{2.223366in}{1.006665in}%
\pgfsys@useobject{currentmarker}{}%
\end{pgfscope}%
\begin{pgfscope}%
\pgfsys@transformshift{2.159492in}{0.884803in}%
\pgfsys@useobject{currentmarker}{}%
\end{pgfscope}%
\begin{pgfscope}%
\pgfsys@transformshift{4.087550in}{2.258342in}%
\pgfsys@useobject{currentmarker}{}%
\end{pgfscope}%
\begin{pgfscope}%
\pgfsys@transformshift{4.017740in}{2.094938in}%
\pgfsys@useobject{currentmarker}{}%
\end{pgfscope}%
\begin{pgfscope}%
\pgfsys@transformshift{3.907720in}{1.805068in}%
\pgfsys@useobject{currentmarker}{}%
\end{pgfscope}%
\begin{pgfscope}%
\pgfsys@transformshift{3.148014in}{1.587552in}%
\pgfsys@useobject{currentmarker}{}%
\end{pgfscope}%
\begin{pgfscope}%
\pgfsys@transformshift{0.937700in}{1.242861in}%
\pgfsys@useobject{currentmarker}{}%
\end{pgfscope}%
\begin{pgfscope}%
\pgfsys@transformshift{0.785877in}{1.057375in}%
\pgfsys@useobject{currentmarker}{}%
\end{pgfscope}%
\begin{pgfscope}%
\pgfsys@transformshift{0.661285in}{1.040128in}%
\pgfsys@useobject{currentmarker}{}%
\end{pgfscope}%
\begin{pgfscope}%
\pgfsys@transformshift{0.633512in}{0.978130in}%
\pgfsys@useobject{currentmarker}{}%
\end{pgfscope}%
\begin{pgfscope}%
\pgfsys@transformshift{0.784048in}{0.873879in}%
\pgfsys@useobject{currentmarker}{}%
\end{pgfscope}%
\begin{pgfscope}%
\pgfsys@transformshift{0.867120in}{0.861731in}%
\pgfsys@useobject{currentmarker}{}%
\end{pgfscope}%
\begin{pgfscope}%
\pgfsys@transformshift{4.176601in}{1.043240in}%
\pgfsys@useobject{currentmarker}{}%
\end{pgfscope}%
\begin{pgfscope}%
\pgfsys@transformshift{2.404761in}{1.233700in}%
\pgfsys@useobject{currentmarker}{}%
\end{pgfscope}%
\begin{pgfscope}%
\pgfsys@transformshift{1.452292in}{1.259052in}%
\pgfsys@useobject{currentmarker}{}%
\end{pgfscope}%
\begin{pgfscope}%
\pgfsys@transformshift{1.352451in}{1.543663in}%
\pgfsys@useobject{currentmarker}{}%
\end{pgfscope}%
\begin{pgfscope}%
\pgfsys@transformshift{1.455985in}{1.885004in}%
\pgfsys@useobject{currentmarker}{}%
\end{pgfscope}%
\begin{pgfscope}%
\pgfsys@transformshift{1.326433in}{1.401770in}%
\pgfsys@useobject{currentmarker}{}%
\end{pgfscope}%
\begin{pgfscope}%
\pgfsys@transformshift{1.712873in}{1.293576in}%
\pgfsys@useobject{currentmarker}{}%
\end{pgfscope}%
\begin{pgfscope}%
\pgfsys@transformshift{2.220460in}{1.786930in}%
\pgfsys@useobject{currentmarker}{}%
\end{pgfscope}%
\begin{pgfscope}%
\pgfsys@transformshift{2.287572in}{1.836291in}%
\pgfsys@useobject{currentmarker}{}%
\end{pgfscope}%
\begin{pgfscope}%
\pgfsys@transformshift{2.273687in}{1.342528in}%
\pgfsys@useobject{currentmarker}{}%
\end{pgfscope}%
\begin{pgfscope}%
\pgfsys@transformshift{2.019844in}{1.514441in}%
\pgfsys@useobject{currentmarker}{}%
\end{pgfscope}%
\begin{pgfscope}%
\pgfsys@transformshift{1.703939in}{1.410907in}%
\pgfsys@useobject{currentmarker}{}%
\end{pgfscope}%
\begin{pgfscope}%
\pgfsys@transformshift{1.713089in}{1.250288in}%
\pgfsys@useobject{currentmarker}{}%
\end{pgfscope}%
\begin{pgfscope}%
\pgfsys@transformshift{1.584983in}{1.183785in}%
\pgfsys@useobject{currentmarker}{}%
\end{pgfscope}%
\begin{pgfscope}%
\pgfsys@transformshift{1.922172in}{1.182355in}%
\pgfsys@useobject{currentmarker}{}%
\end{pgfscope}%
\begin{pgfscope}%
\pgfsys@transformshift{1.802485in}{1.100313in}%
\pgfsys@useobject{currentmarker}{}%
\end{pgfscope}%
\begin{pgfscope}%
\pgfsys@transformshift{2.302335in}{1.192168in}%
\pgfsys@useobject{currentmarker}{}%
\end{pgfscope}%
\begin{pgfscope}%
\pgfsys@transformshift{3.101803in}{2.251947in}%
\pgfsys@useobject{currentmarker}{}%
\end{pgfscope}%
\begin{pgfscope}%
\pgfsys@transformshift{2.943316in}{2.207885in}%
\pgfsys@useobject{currentmarker}{}%
\end{pgfscope}%
\begin{pgfscope}%
\pgfsys@transformshift{2.770217in}{1.931315in}%
\pgfsys@useobject{currentmarker}{}%
\end{pgfscope}%
\begin{pgfscope}%
\pgfsys@transformshift{2.649808in}{1.493287in}%
\pgfsys@useobject{currentmarker}{}%
\end{pgfscope}%
\begin{pgfscope}%
\pgfsys@transformshift{1.477932in}{1.216214in}%
\pgfsys@useobject{currentmarker}{}%
\end{pgfscope}%
\begin{pgfscope}%
\pgfsys@transformshift{1.051166in}{1.058397in}%
\pgfsys@useobject{currentmarker}{}%
\end{pgfscope}%
\begin{pgfscope}%
\pgfsys@transformshift{1.261991in}{0.963198in}%
\pgfsys@useobject{currentmarker}{}%
\end{pgfscope}%
\begin{pgfscope}%
\pgfsys@transformshift{1.504182in}{0.921377in}%
\pgfsys@useobject{currentmarker}{}%
\end{pgfscope}%
\begin{pgfscope}%
\pgfsys@transformshift{1.467079in}{0.895692in}%
\pgfsys@useobject{currentmarker}{}%
\end{pgfscope}%
\begin{pgfscope}%
\pgfsys@transformshift{1.603073in}{0.860692in}%
\pgfsys@useobject{currentmarker}{}%
\end{pgfscope}%
\begin{pgfscope}%
\pgfsys@transformshift{2.130758in}{1.667606in}%
\pgfsys@useobject{currentmarker}{}%
\end{pgfscope}%
\begin{pgfscope}%
\pgfsys@transformshift{2.038318in}{1.566351in}%
\pgfsys@useobject{currentmarker}{}%
\end{pgfscope}%
\begin{pgfscope}%
\pgfsys@transformshift{2.116980in}{1.382958in}%
\pgfsys@useobject{currentmarker}{}%
\end{pgfscope}%
\begin{pgfscope}%
\pgfsys@transformshift{1.974736in}{1.247855in}%
\pgfsys@useobject{currentmarker}{}%
\end{pgfscope}%
\begin{pgfscope}%
\pgfsys@transformshift{1.841367in}{1.207658in}%
\pgfsys@useobject{currentmarker}{}%
\end{pgfscope}%
\begin{pgfscope}%
\pgfsys@transformshift{1.866945in}{1.177744in}%
\pgfsys@useobject{currentmarker}{}%
\end{pgfscope}%
\begin{pgfscope}%
\pgfsys@transformshift{2.063279in}{1.334534in}%
\pgfsys@useobject{currentmarker}{}%
\end{pgfscope}%
\begin{pgfscope}%
\pgfsys@transformshift{1.832069in}{1.455298in}%
\pgfsys@useobject{currentmarker}{}%
\end{pgfscope}%
\begin{pgfscope}%
\pgfsys@transformshift{2.965850in}{2.095595in}%
\pgfsys@useobject{currentmarker}{}%
\end{pgfscope}%
\begin{pgfscope}%
\pgfsys@transformshift{2.818467in}{1.781088in}%
\pgfsys@useobject{currentmarker}{}%
\end{pgfscope}%
\begin{pgfscope}%
\pgfsys@transformshift{2.475662in}{1.450229in}%
\pgfsys@useobject{currentmarker}{}%
\end{pgfscope}%
\begin{pgfscope}%
\pgfsys@transformshift{1.742644in}{1.230189in}%
\pgfsys@useobject{currentmarker}{}%
\end{pgfscope}%
\begin{pgfscope}%
\pgfsys@transformshift{1.521710in}{1.166925in}%
\pgfsys@useobject{currentmarker}{}%
\end{pgfscope}%
\begin{pgfscope}%
\pgfsys@transformshift{1.408786in}{1.181667in}%
\pgfsys@useobject{currentmarker}{}%
\end{pgfscope}%
\begin{pgfscope}%
\pgfsys@transformshift{1.427411in}{1.071003in}%
\pgfsys@useobject{currentmarker}{}%
\end{pgfscope}%
\begin{pgfscope}%
\pgfsys@transformshift{1.503923in}{1.063308in}%
\pgfsys@useobject{currentmarker}{}%
\end{pgfscope}%
\begin{pgfscope}%
\pgfsys@transformshift{2.973514in}{1.381321in}%
\pgfsys@useobject{currentmarker}{}%
\end{pgfscope}%
\begin{pgfscope}%
\pgfsys@transformshift{2.743545in}{1.381978in}%
\pgfsys@useobject{currentmarker}{}%
\end{pgfscope}%
\begin{pgfscope}%
\pgfsys@transformshift{1.467566in}{1.380192in}%
\pgfsys@useobject{currentmarker}{}%
\end{pgfscope}%
\begin{pgfscope}%
\pgfsys@transformshift{1.531667in}{1.381876in}%
\pgfsys@useobject{currentmarker}{}%
\end{pgfscope}%
\begin{pgfscope}%
\pgfsys@transformshift{1.536324in}{1.379767in}%
\pgfsys@useobject{currentmarker}{}%
\end{pgfscope}%
\begin{pgfscope}%
\pgfsys@transformshift{1.645723in}{1.374867in}%
\pgfsys@useobject{currentmarker}{}%
\end{pgfscope}%
\begin{pgfscope}%
\pgfsys@transformshift{3.888593in}{3.470609in}%
\pgfsys@useobject{currentmarker}{}%
\end{pgfscope}%
\begin{pgfscope}%
\pgfsys@transformshift{3.647204in}{2.124037in}%
\pgfsys@useobject{currentmarker}{}%
\end{pgfscope}%
\begin{pgfscope}%
\pgfsys@transformshift{2.333690in}{1.329494in}%
\pgfsys@useobject{currentmarker}{}%
\end{pgfscope}%
\begin{pgfscope}%
\pgfsys@transformshift{1.540052in}{1.134889in}%
\pgfsys@useobject{currentmarker}{}%
\end{pgfscope}%
\begin{pgfscope}%
\pgfsys@transformshift{1.303236in}{0.886469in}%
\pgfsys@useobject{currentmarker}{}%
\end{pgfscope}%
\begin{pgfscope}%
\pgfsys@transformshift{0.975471in}{0.740224in}%
\pgfsys@useobject{currentmarker}{}%
\end{pgfscope}%
\begin{pgfscope}%
\pgfsys@transformshift{1.240885in}{0.670609in}%
\pgfsys@useobject{currentmarker}{}%
\end{pgfscope}%
\begin{pgfscope}%
\pgfsys@transformshift{0.935322in}{0.683672in}%
\pgfsys@useobject{currentmarker}{}%
\end{pgfscope}%
\begin{pgfscope}%
\pgfsys@transformshift{3.218464in}{1.831058in}%
\pgfsys@useobject{currentmarker}{}%
\end{pgfscope}%
\begin{pgfscope}%
\pgfsys@transformshift{2.255058in}{1.543172in}%
\pgfsys@useobject{currentmarker}{}%
\end{pgfscope}%
\begin{pgfscope}%
\pgfsys@transformshift{1.709862in}{1.462272in}%
\pgfsys@useobject{currentmarker}{}%
\end{pgfscope}%
\begin{pgfscope}%
\pgfsys@transformshift{1.648421in}{1.367517in}%
\pgfsys@useobject{currentmarker}{}%
\end{pgfscope}%
\begin{pgfscope}%
\pgfsys@transformshift{1.691740in}{1.226075in}%
\pgfsys@useobject{currentmarker}{}%
\end{pgfscope}%
\begin{pgfscope}%
\pgfsys@transformshift{1.654405in}{1.136081in}%
\pgfsys@useobject{currentmarker}{}%
\end{pgfscope}%
\begin{pgfscope}%
\pgfsys@transformshift{1.703445in}{1.093829in}%
\pgfsys@useobject{currentmarker}{}%
\end{pgfscope}%
\begin{pgfscope}%
\pgfsys@transformshift{3.558635in}{1.394950in}%
\pgfsys@useobject{currentmarker}{}%
\end{pgfscope}%
\begin{pgfscope}%
\pgfsys@transformshift{3.357101in}{1.611705in}%
\pgfsys@useobject{currentmarker}{}%
\end{pgfscope}%
\begin{pgfscope}%
\pgfsys@transformshift{2.745110in}{1.675014in}%
\pgfsys@useobject{currentmarker}{}%
\end{pgfscope}%
\begin{pgfscope}%
\pgfsys@transformshift{1.611194in}{1.485965in}%
\pgfsys@useobject{currentmarker}{}%
\end{pgfscope}%
\begin{pgfscope}%
\pgfsys@transformshift{1.379452in}{1.298488in}%
\pgfsys@useobject{currentmarker}{}%
\end{pgfscope}%
\begin{pgfscope}%
\pgfsys@transformshift{1.067833in}{1.238583in}%
\pgfsys@useobject{currentmarker}{}%
\end{pgfscope}%
\begin{pgfscope}%
\pgfsys@transformshift{1.043205in}{1.183913in}%
\pgfsys@useobject{currentmarker}{}%
\end{pgfscope}%
\begin{pgfscope}%
\pgfsys@transformshift{1.101923in}{1.151386in}%
\pgfsys@useobject{currentmarker}{}%
\end{pgfscope}%
\begin{pgfscope}%
\pgfsys@transformshift{3.104452in}{1.663106in}%
\pgfsys@useobject{currentmarker}{}%
\end{pgfscope}%
\begin{pgfscope}%
\pgfsys@transformshift{3.138278in}{2.231976in}%
\pgfsys@useobject{currentmarker}{}%
\end{pgfscope}%
\begin{pgfscope}%
\pgfsys@transformshift{3.243373in}{1.720435in}%
\pgfsys@useobject{currentmarker}{}%
\end{pgfscope}%
\begin{pgfscope}%
\pgfsys@transformshift{3.081590in}{1.614614in}%
\pgfsys@useobject{currentmarker}{}%
\end{pgfscope}%
\begin{pgfscope}%
\pgfsys@transformshift{2.512523in}{1.346341in}%
\pgfsys@useobject{currentmarker}{}%
\end{pgfscope}%
\begin{pgfscope}%
\pgfsys@transformshift{1.016552in}{1.112430in}%
\pgfsys@useobject{currentmarker}{}%
\end{pgfscope}%
\begin{pgfscope}%
\pgfsys@transformshift{0.819978in}{1.082983in}%
\pgfsys@useobject{currentmarker}{}%
\end{pgfscope}%
\begin{pgfscope}%
\pgfsys@transformshift{0.868972in}{1.046474in}%
\pgfsys@useobject{currentmarker}{}%
\end{pgfscope}%
\begin{pgfscope}%
\pgfsys@transformshift{0.909524in}{1.016488in}%
\pgfsys@useobject{currentmarker}{}%
\end{pgfscope}%
\begin{pgfscope}%
\pgfsys@transformshift{1.135324in}{0.965157in}%
\pgfsys@useobject{currentmarker}{}%
\end{pgfscope}%
\begin{pgfscope}%
\pgfsys@transformshift{3.633697in}{1.412515in}%
\pgfsys@useobject{currentmarker}{}%
\end{pgfscope}%
\begin{pgfscope}%
\pgfsys@transformshift{3.217447in}{1.405294in}%
\pgfsys@useobject{currentmarker}{}%
\end{pgfscope}%
\begin{pgfscope}%
\pgfsys@transformshift{1.822830in}{1.377310in}%
\pgfsys@useobject{currentmarker}{}%
\end{pgfscope}%
\begin{pgfscope}%
\pgfsys@transformshift{1.322275in}{1.373269in}%
\pgfsys@useobject{currentmarker}{}%
\end{pgfscope}%
\begin{pgfscope}%
\pgfsys@transformshift{1.416739in}{1.365824in}%
\pgfsys@useobject{currentmarker}{}%
\end{pgfscope}%
\begin{pgfscope}%
\pgfsys@transformshift{1.279607in}{1.387934in}%
\pgfsys@useobject{currentmarker}{}%
\end{pgfscope}%
\begin{pgfscope}%
\pgfsys@transformshift{1.581432in}{1.363848in}%
\pgfsys@useobject{currentmarker}{}%
\end{pgfscope}%
\begin{pgfscope}%
\pgfsys@transformshift{1.590427in}{1.354009in}%
\pgfsys@useobject{currentmarker}{}%
\end{pgfscope}%
\begin{pgfscope}%
\pgfsys@transformshift{3.891239in}{1.323475in}%
\pgfsys@useobject{currentmarker}{}%
\end{pgfscope}%
\begin{pgfscope}%
\pgfsys@transformshift{1.860213in}{1.328981in}%
\pgfsys@useobject{currentmarker}{}%
\end{pgfscope}%
\begin{pgfscope}%
\pgfsys@transformshift{1.591849in}{1.355746in}%
\pgfsys@useobject{currentmarker}{}%
\end{pgfscope}%
\begin{pgfscope}%
\pgfsys@transformshift{1.582029in}{1.413048in}%
\pgfsys@useobject{currentmarker}{}%
\end{pgfscope}%
\begin{pgfscope}%
\pgfsys@transformshift{1.497891in}{1.411964in}%
\pgfsys@useobject{currentmarker}{}%
\end{pgfscope}%
\begin{pgfscope}%
\pgfsys@transformshift{1.718714in}{1.393772in}%
\pgfsys@useobject{currentmarker}{}%
\end{pgfscope}%
\begin{pgfscope}%
\pgfsys@transformshift{1.739461in}{1.433017in}%
\pgfsys@useobject{currentmarker}{}%
\end{pgfscope}%
\begin{pgfscope}%
\pgfsys@transformshift{2.803485in}{1.504597in}%
\pgfsys@useobject{currentmarker}{}%
\end{pgfscope}%
\begin{pgfscope}%
\pgfsys@transformshift{2.555553in}{1.460797in}%
\pgfsys@useobject{currentmarker}{}%
\end{pgfscope}%
\begin{pgfscope}%
\pgfsys@transformshift{2.264001in}{1.391525in}%
\pgfsys@useobject{currentmarker}{}%
\end{pgfscope}%
\begin{pgfscope}%
\pgfsys@transformshift{1.376241in}{1.331913in}%
\pgfsys@useobject{currentmarker}{}%
\end{pgfscope}%
\begin{pgfscope}%
\pgfsys@transformshift{1.397627in}{1.313020in}%
\pgfsys@useobject{currentmarker}{}%
\end{pgfscope}%
\begin{pgfscope}%
\pgfsys@transformshift{1.586712in}{1.322794in}%
\pgfsys@useobject{currentmarker}{}%
\end{pgfscope}%
\begin{pgfscope}%
\pgfsys@transformshift{1.897778in}{1.335358in}%
\pgfsys@useobject{currentmarker}{}%
\end{pgfscope}%
\end{pgfscope}%
\begin{pgfscope}%
\pgfpathrectangle{\pgfqpoint{0.473589in}{0.530609in}}{\pgfqpoint{3.875000in}{3.080000in}}%
\pgfusepath{clip}%
\pgfsetbuttcap%
\pgfsetroundjoin%
\definecolor{currentfill}{rgb}{0.000000,0.000000,0.000000}%
\pgfsetfillcolor{currentfill}%
\pgfsetfillopacity{0.150000}%
\pgfsetlinewidth{0.000000pt}%
\definecolor{currentstroke}{rgb}{0.000000,0.000000,0.000000}%
\pgfsetstrokecolor{currentstroke}%
\pgfsetdash{}{0pt}%
\pgfpathmoveto{\pgfqpoint{0.473589in}{1.091441in}}%
\pgfpathlineto{\pgfqpoint{0.473589in}{1.028267in}}%
\pgfpathlineto{\pgfqpoint{0.512731in}{1.037625in}}%
\pgfpathlineto{\pgfqpoint{0.551872in}{1.046618in}}%
\pgfpathlineto{\pgfqpoint{0.591013in}{1.055528in}}%
\pgfpathlineto{\pgfqpoint{0.630155in}{1.064437in}}%
\pgfpathlineto{\pgfqpoint{0.669296in}{1.073348in}}%
\pgfpathlineto{\pgfqpoint{0.708438in}{1.082252in}}%
\pgfpathlineto{\pgfqpoint{0.747579in}{1.091055in}}%
\pgfpathlineto{\pgfqpoint{0.786720in}{1.100100in}}%
\pgfpathlineto{\pgfqpoint{0.825862in}{1.109087in}}%
\pgfpathlineto{\pgfqpoint{0.865003in}{1.118204in}}%
\pgfpathlineto{\pgfqpoint{0.904145in}{1.127232in}}%
\pgfpathlineto{\pgfqpoint{0.943286in}{1.136065in}}%
\pgfpathlineto{\pgfqpoint{0.982428in}{1.144758in}}%
\pgfpathlineto{\pgfqpoint{1.021569in}{1.153675in}}%
\pgfpathlineto{\pgfqpoint{1.060710in}{1.162736in}}%
\pgfpathlineto{\pgfqpoint{1.099852in}{1.172228in}}%
\pgfpathlineto{\pgfqpoint{1.138993in}{1.181257in}}%
\pgfpathlineto{\pgfqpoint{1.178135in}{1.190432in}}%
\pgfpathlineto{\pgfqpoint{1.217276in}{1.199346in}}%
\pgfpathlineto{\pgfqpoint{1.256417in}{1.208119in}}%
\pgfpathlineto{\pgfqpoint{1.295559in}{1.217079in}}%
\pgfpathlineto{\pgfqpoint{1.334700in}{1.225763in}}%
\pgfpathlineto{\pgfqpoint{1.373842in}{1.234762in}}%
\pgfpathlineto{\pgfqpoint{1.412983in}{1.243322in}}%
\pgfpathlineto{\pgfqpoint{1.452125in}{1.252068in}}%
\pgfpathlineto{\pgfqpoint{1.491266in}{1.260838in}}%
\pgfpathlineto{\pgfqpoint{1.530407in}{1.269490in}}%
\pgfpathlineto{\pgfqpoint{1.569549in}{1.277797in}}%
\pgfpathlineto{\pgfqpoint{1.608690in}{1.286218in}}%
\pgfpathlineto{\pgfqpoint{1.647832in}{1.294336in}}%
\pgfpathlineto{\pgfqpoint{1.686973in}{1.302461in}}%
\pgfpathlineto{\pgfqpoint{1.726114in}{1.310421in}}%
\pgfpathlineto{\pgfqpoint{1.765256in}{1.318431in}}%
\pgfpathlineto{\pgfqpoint{1.804397in}{1.326356in}}%
\pgfpathlineto{\pgfqpoint{1.843539in}{1.334386in}}%
\pgfpathlineto{\pgfqpoint{1.882680in}{1.342378in}}%
\pgfpathlineto{\pgfqpoint{1.921821in}{1.349895in}}%
\pgfpathlineto{\pgfqpoint{1.960963in}{1.357570in}}%
\pgfpathlineto{\pgfqpoint{2.000104in}{1.365545in}}%
\pgfpathlineto{\pgfqpoint{2.039246in}{1.373417in}}%
\pgfpathlineto{\pgfqpoint{2.078387in}{1.380709in}}%
\pgfpathlineto{\pgfqpoint{2.117529in}{1.388408in}}%
\pgfpathlineto{\pgfqpoint{2.156670in}{1.395944in}}%
\pgfpathlineto{\pgfqpoint{2.195811in}{1.403241in}}%
\pgfpathlineto{\pgfqpoint{2.234953in}{1.410674in}}%
\pgfpathlineto{\pgfqpoint{2.274094in}{1.418352in}}%
\pgfpathlineto{\pgfqpoint{2.313236in}{1.425577in}}%
\pgfpathlineto{\pgfqpoint{2.352377in}{1.432744in}}%
\pgfpathlineto{\pgfqpoint{2.391518in}{1.440173in}}%
\pgfpathlineto{\pgfqpoint{2.430660in}{1.447610in}}%
\pgfpathlineto{\pgfqpoint{2.469801in}{1.455109in}}%
\pgfpathlineto{\pgfqpoint{2.508943in}{1.462654in}}%
\pgfpathlineto{\pgfqpoint{2.548084in}{1.470196in}}%
\pgfpathlineto{\pgfqpoint{2.587226in}{1.477523in}}%
\pgfpathlineto{\pgfqpoint{2.626367in}{1.485084in}}%
\pgfpathlineto{\pgfqpoint{2.665508in}{1.492436in}}%
\pgfpathlineto{\pgfqpoint{2.704650in}{1.499703in}}%
\pgfpathlineto{\pgfqpoint{2.743791in}{1.507176in}}%
\pgfpathlineto{\pgfqpoint{2.782933in}{1.514402in}}%
\pgfpathlineto{\pgfqpoint{2.822074in}{1.521285in}}%
\pgfpathlineto{\pgfqpoint{2.861215in}{1.528637in}}%
\pgfpathlineto{\pgfqpoint{2.900357in}{1.535993in}}%
\pgfpathlineto{\pgfqpoint{2.939498in}{1.543341in}}%
\pgfpathlineto{\pgfqpoint{2.978640in}{1.550692in}}%
\pgfpathlineto{\pgfqpoint{3.017781in}{1.558062in}}%
\pgfpathlineto{\pgfqpoint{3.056923in}{1.565566in}}%
\pgfpathlineto{\pgfqpoint{3.096064in}{1.572968in}}%
\pgfpathlineto{\pgfqpoint{3.135205in}{1.580362in}}%
\pgfpathlineto{\pgfqpoint{3.174347in}{1.587757in}}%
\pgfpathlineto{\pgfqpoint{3.213488in}{1.595152in}}%
\pgfpathlineto{\pgfqpoint{3.252630in}{1.602376in}}%
\pgfpathlineto{\pgfqpoint{3.291771in}{1.609544in}}%
\pgfpathlineto{\pgfqpoint{3.330912in}{1.616867in}}%
\pgfpathlineto{\pgfqpoint{3.370054in}{1.624190in}}%
\pgfpathlineto{\pgfqpoint{3.409195in}{1.631365in}}%
\pgfpathlineto{\pgfqpoint{3.448337in}{1.638541in}}%
\pgfpathlineto{\pgfqpoint{3.487478in}{1.645717in}}%
\pgfpathlineto{\pgfqpoint{3.526619in}{1.652892in}}%
\pgfpathlineto{\pgfqpoint{3.565761in}{1.660068in}}%
\pgfpathlineto{\pgfqpoint{3.604902in}{1.667244in}}%
\pgfpathlineto{\pgfqpoint{3.644044in}{1.674427in}}%
\pgfpathlineto{\pgfqpoint{3.683185in}{1.681742in}}%
\pgfpathlineto{\pgfqpoint{3.722327in}{1.689186in}}%
\pgfpathlineto{\pgfqpoint{3.761468in}{1.696632in}}%
\pgfpathlineto{\pgfqpoint{3.800609in}{1.704078in}}%
\pgfpathlineto{\pgfqpoint{3.839751in}{1.711524in}}%
\pgfpathlineto{\pgfqpoint{3.878892in}{1.718971in}}%
\pgfpathlineto{\pgfqpoint{3.918034in}{1.726190in}}%
\pgfpathlineto{\pgfqpoint{3.957175in}{1.733308in}}%
\pgfpathlineto{\pgfqpoint{3.996316in}{1.740425in}}%
\pgfpathlineto{\pgfqpoint{4.035458in}{1.747542in}}%
\pgfpathlineto{\pgfqpoint{4.074599in}{1.754734in}}%
\pgfpathlineto{\pgfqpoint{4.113741in}{1.762086in}}%
\pgfpathlineto{\pgfqpoint{4.152882in}{1.769446in}}%
\pgfpathlineto{\pgfqpoint{4.192024in}{1.776794in}}%
\pgfpathlineto{\pgfqpoint{4.231165in}{1.784021in}}%
\pgfpathlineto{\pgfqpoint{4.270306in}{1.791337in}}%
\pgfpathlineto{\pgfqpoint{4.309448in}{1.798654in}}%
\pgfpathlineto{\pgfqpoint{4.348589in}{1.805970in}}%
\pgfpathlineto{\pgfqpoint{4.348589in}{1.941350in}}%
\pgfpathlineto{\pgfqpoint{4.348589in}{1.941350in}}%
\pgfpathlineto{\pgfqpoint{4.309448in}{1.932183in}}%
\pgfpathlineto{\pgfqpoint{4.270306in}{1.923015in}}%
\pgfpathlineto{\pgfqpoint{4.231165in}{1.913847in}}%
\pgfpathlineto{\pgfqpoint{4.192024in}{1.904680in}}%
\pgfpathlineto{\pgfqpoint{4.152882in}{1.895512in}}%
\pgfpathlineto{\pgfqpoint{4.113741in}{1.886345in}}%
\pgfpathlineto{\pgfqpoint{4.074599in}{1.877177in}}%
\pgfpathlineto{\pgfqpoint{4.035458in}{1.867974in}}%
\pgfpathlineto{\pgfqpoint{3.996316in}{1.858750in}}%
\pgfpathlineto{\pgfqpoint{3.957175in}{1.849525in}}%
\pgfpathlineto{\pgfqpoint{3.918034in}{1.840301in}}%
\pgfpathlineto{\pgfqpoint{3.878892in}{1.831076in}}%
\pgfpathlineto{\pgfqpoint{3.839751in}{1.821852in}}%
\pgfpathlineto{\pgfqpoint{3.800609in}{1.812668in}}%
\pgfpathlineto{\pgfqpoint{3.761468in}{1.803570in}}%
\pgfpathlineto{\pgfqpoint{3.722327in}{1.794473in}}%
\pgfpathlineto{\pgfqpoint{3.683185in}{1.785375in}}%
\pgfpathlineto{\pgfqpoint{3.644044in}{1.776278in}}%
\pgfpathlineto{\pgfqpoint{3.604902in}{1.767180in}}%
\pgfpathlineto{\pgfqpoint{3.565761in}{1.758018in}}%
\pgfpathlineto{\pgfqpoint{3.526619in}{1.748989in}}%
\pgfpathlineto{\pgfqpoint{3.487478in}{1.739898in}}%
\pgfpathlineto{\pgfqpoint{3.448337in}{1.730798in}}%
\pgfpathlineto{\pgfqpoint{3.409195in}{1.721703in}}%
\pgfpathlineto{\pgfqpoint{3.370054in}{1.712609in}}%
\pgfpathlineto{\pgfqpoint{3.330912in}{1.703514in}}%
\pgfpathlineto{\pgfqpoint{3.291771in}{1.694419in}}%
\pgfpathlineto{\pgfqpoint{3.252630in}{1.685342in}}%
\pgfpathlineto{\pgfqpoint{3.213488in}{1.676494in}}%
\pgfpathlineto{\pgfqpoint{3.174347in}{1.667443in}}%
\pgfpathlineto{\pgfqpoint{3.135205in}{1.658326in}}%
\pgfpathlineto{\pgfqpoint{3.096064in}{1.649163in}}%
\pgfpathlineto{\pgfqpoint{3.056923in}{1.639844in}}%
\pgfpathlineto{\pgfqpoint{3.017781in}{1.630747in}}%
\pgfpathlineto{\pgfqpoint{2.978640in}{1.621583in}}%
\pgfpathlineto{\pgfqpoint{2.939498in}{1.612175in}}%
\pgfpathlineto{\pgfqpoint{2.900357in}{1.603330in}}%
\pgfpathlineto{\pgfqpoint{2.861215in}{1.594155in}}%
\pgfpathlineto{\pgfqpoint{2.822074in}{1.585015in}}%
\pgfpathlineto{\pgfqpoint{2.782933in}{1.575775in}}%
\pgfpathlineto{\pgfqpoint{2.743791in}{1.566591in}}%
\pgfpathlineto{\pgfqpoint{2.704650in}{1.557522in}}%
\pgfpathlineto{\pgfqpoint{2.665508in}{1.548358in}}%
\pgfpathlineto{\pgfqpoint{2.626367in}{1.539215in}}%
\pgfpathlineto{\pgfqpoint{2.587226in}{1.530072in}}%
\pgfpathlineto{\pgfqpoint{2.548084in}{1.521065in}}%
\pgfpathlineto{\pgfqpoint{2.508943in}{1.512058in}}%
\pgfpathlineto{\pgfqpoint{2.469801in}{1.503055in}}%
\pgfpathlineto{\pgfqpoint{2.430660in}{1.494002in}}%
\pgfpathlineto{\pgfqpoint{2.391518in}{1.485044in}}%
\pgfpathlineto{\pgfqpoint{2.352377in}{1.476122in}}%
\pgfpathlineto{\pgfqpoint{2.313236in}{1.467088in}}%
\pgfpathlineto{\pgfqpoint{2.274094in}{1.458038in}}%
\pgfpathlineto{\pgfqpoint{2.234953in}{1.449017in}}%
\pgfpathlineto{\pgfqpoint{2.195811in}{1.440128in}}%
\pgfpathlineto{\pgfqpoint{2.156670in}{1.431389in}}%
\pgfpathlineto{\pgfqpoint{2.117529in}{1.422674in}}%
\pgfpathlineto{\pgfqpoint{2.078387in}{1.413906in}}%
\pgfpathlineto{\pgfqpoint{2.039246in}{1.405174in}}%
\pgfpathlineto{\pgfqpoint{2.000104in}{1.396464in}}%
\pgfpathlineto{\pgfqpoint{1.960963in}{1.387720in}}%
\pgfpathlineto{\pgfqpoint{1.921821in}{1.379050in}}%
\pgfpathlineto{\pgfqpoint{1.882680in}{1.370456in}}%
\pgfpathlineto{\pgfqpoint{1.843539in}{1.361863in}}%
\pgfpathlineto{\pgfqpoint{1.804397in}{1.352891in}}%
\pgfpathlineto{\pgfqpoint{1.765256in}{1.344653in}}%
\pgfpathlineto{\pgfqpoint{1.726114in}{1.336421in}}%
\pgfpathlineto{\pgfqpoint{1.686973in}{1.328370in}}%
\pgfpathlineto{\pgfqpoint{1.647832in}{1.320299in}}%
\pgfpathlineto{\pgfqpoint{1.608690in}{1.311821in}}%
\pgfpathlineto{\pgfqpoint{1.569549in}{1.303612in}}%
\pgfpathlineto{\pgfqpoint{1.530407in}{1.295630in}}%
\pgfpathlineto{\pgfqpoint{1.491266in}{1.287700in}}%
\pgfpathlineto{\pgfqpoint{1.452125in}{1.279827in}}%
\pgfpathlineto{\pgfqpoint{1.412983in}{1.272158in}}%
\pgfpathlineto{\pgfqpoint{1.373842in}{1.264250in}}%
\pgfpathlineto{\pgfqpoint{1.334700in}{1.256820in}}%
\pgfpathlineto{\pgfqpoint{1.295559in}{1.249355in}}%
\pgfpathlineto{\pgfqpoint{1.256417in}{1.241474in}}%
\pgfpathlineto{\pgfqpoint{1.217276in}{1.233849in}}%
\pgfpathlineto{\pgfqpoint{1.178135in}{1.226293in}}%
\pgfpathlineto{\pgfqpoint{1.138993in}{1.218490in}}%
\pgfpathlineto{\pgfqpoint{1.099852in}{1.210933in}}%
\pgfpathlineto{\pgfqpoint{1.060710in}{1.202591in}}%
\pgfpathlineto{\pgfqpoint{1.021569in}{1.195217in}}%
\pgfpathlineto{\pgfqpoint{0.982428in}{1.187843in}}%
\pgfpathlineto{\pgfqpoint{0.943286in}{1.180184in}}%
\pgfpathlineto{\pgfqpoint{0.904145in}{1.172622in}}%
\pgfpathlineto{\pgfqpoint{0.865003in}{1.165450in}}%
\pgfpathlineto{\pgfqpoint{0.825862in}{1.157975in}}%
\pgfpathlineto{\pgfqpoint{0.786720in}{1.150583in}}%
\pgfpathlineto{\pgfqpoint{0.747579in}{1.142980in}}%
\pgfpathlineto{\pgfqpoint{0.708438in}{1.135358in}}%
\pgfpathlineto{\pgfqpoint{0.669296in}{1.128193in}}%
\pgfpathlineto{\pgfqpoint{0.630155in}{1.121031in}}%
\pgfpathlineto{\pgfqpoint{0.591013in}{1.113868in}}%
\pgfpathlineto{\pgfqpoint{0.551872in}{1.106439in}}%
\pgfpathlineto{\pgfqpoint{0.512731in}{1.098941in}}%
\pgfpathlineto{\pgfqpoint{0.473589in}{1.091441in}}%
\pgfpathclose%
\pgfusepath{fill}%
\end{pgfscope}%
\begin{pgfscope}%
\pgfsetbuttcap%
\pgfsetroundjoin%
\definecolor{currentfill}{rgb}{0.000000,0.000000,0.000000}%
\pgfsetfillcolor{currentfill}%
\pgfsetlinewidth{0.803000pt}%
\definecolor{currentstroke}{rgb}{0.000000,0.000000,0.000000}%
\pgfsetstrokecolor{currentstroke}%
\pgfsetdash{}{0pt}%
\pgfsys@defobject{currentmarker}{\pgfqpoint{0.000000in}{-0.048611in}}{\pgfqpoint{0.000000in}{0.000000in}}{%
\pgfpathmoveto{\pgfqpoint{0.000000in}{0.000000in}}%
\pgfpathlineto{\pgfqpoint{0.000000in}{-0.048611in}}%
\pgfusepath{stroke,fill}%
}%
\begin{pgfscope}%
\pgfsys@transformshift{0.528061in}{0.530609in}%
\pgfsys@useobject{currentmarker}{}%
\end{pgfscope}%
\end{pgfscope}%
\begin{pgfscope}%
\definecolor{textcolor}{rgb}{0.000000,0.000000,0.000000}%
\pgfsetstrokecolor{textcolor}%
\pgfsetfillcolor{textcolor}%
\pgftext[x=0.528061in,y=0.433387in,,top]{\color{textcolor}\setmainfont{Times New Roman}\rmfamily\fontsize{10.000000}{12.000000}\selectfont \(\displaystyle -100\)}%
\end{pgfscope}%
\begin{pgfscope}%
\pgfsetbuttcap%
\pgfsetroundjoin%
\definecolor{currentfill}{rgb}{0.000000,0.000000,0.000000}%
\pgfsetfillcolor{currentfill}%
\pgfsetlinewidth{0.803000pt}%
\definecolor{currentstroke}{rgb}{0.000000,0.000000,0.000000}%
\pgfsetstrokecolor{currentstroke}%
\pgfsetdash{}{0pt}%
\pgfsys@defobject{currentmarker}{\pgfqpoint{0.000000in}{-0.048611in}}{\pgfqpoint{0.000000in}{0.000000in}}{%
\pgfpathmoveto{\pgfqpoint{0.000000in}{0.000000in}}%
\pgfpathlineto{\pgfqpoint{0.000000in}{-0.048611in}}%
\pgfusepath{stroke,fill}%
}%
\begin{pgfscope}%
\pgfsys@transformshift{0.973454in}{0.530609in}%
\pgfsys@useobject{currentmarker}{}%
\end{pgfscope}%
\end{pgfscope}%
\begin{pgfscope}%
\definecolor{textcolor}{rgb}{0.000000,0.000000,0.000000}%
\pgfsetstrokecolor{textcolor}%
\pgfsetfillcolor{textcolor}%
\pgftext[x=0.973454in,y=0.433387in,,top]{\color{textcolor}\setmainfont{Times New Roman}\rmfamily\fontsize{10.000000}{12.000000}\selectfont \(\displaystyle -75\)}%
\end{pgfscope}%
\begin{pgfscope}%
\pgfsetbuttcap%
\pgfsetroundjoin%
\definecolor{currentfill}{rgb}{0.000000,0.000000,0.000000}%
\pgfsetfillcolor{currentfill}%
\pgfsetlinewidth{0.803000pt}%
\definecolor{currentstroke}{rgb}{0.000000,0.000000,0.000000}%
\pgfsetstrokecolor{currentstroke}%
\pgfsetdash{}{0pt}%
\pgfsys@defobject{currentmarker}{\pgfqpoint{0.000000in}{-0.048611in}}{\pgfqpoint{0.000000in}{0.000000in}}{%
\pgfpathmoveto{\pgfqpoint{0.000000in}{0.000000in}}%
\pgfpathlineto{\pgfqpoint{0.000000in}{-0.048611in}}%
\pgfusepath{stroke,fill}%
}%
\begin{pgfscope}%
\pgfsys@transformshift{1.418847in}{0.530609in}%
\pgfsys@useobject{currentmarker}{}%
\end{pgfscope}%
\end{pgfscope}%
\begin{pgfscope}%
\definecolor{textcolor}{rgb}{0.000000,0.000000,0.000000}%
\pgfsetstrokecolor{textcolor}%
\pgfsetfillcolor{textcolor}%
\pgftext[x=1.418847in,y=0.433387in,,top]{\color{textcolor}\setmainfont{Times New Roman}\rmfamily\fontsize{10.000000}{12.000000}\selectfont \(\displaystyle -50\)}%
\end{pgfscope}%
\begin{pgfscope}%
\pgfsetbuttcap%
\pgfsetroundjoin%
\definecolor{currentfill}{rgb}{0.000000,0.000000,0.000000}%
\pgfsetfillcolor{currentfill}%
\pgfsetlinewidth{0.803000pt}%
\definecolor{currentstroke}{rgb}{0.000000,0.000000,0.000000}%
\pgfsetstrokecolor{currentstroke}%
\pgfsetdash{}{0pt}%
\pgfsys@defobject{currentmarker}{\pgfqpoint{0.000000in}{-0.048611in}}{\pgfqpoint{0.000000in}{0.000000in}}{%
\pgfpathmoveto{\pgfqpoint{0.000000in}{0.000000in}}%
\pgfpathlineto{\pgfqpoint{0.000000in}{-0.048611in}}%
\pgfusepath{stroke,fill}%
}%
\begin{pgfscope}%
\pgfsys@transformshift{1.864240in}{0.530609in}%
\pgfsys@useobject{currentmarker}{}%
\end{pgfscope}%
\end{pgfscope}%
\begin{pgfscope}%
\definecolor{textcolor}{rgb}{0.000000,0.000000,0.000000}%
\pgfsetstrokecolor{textcolor}%
\pgfsetfillcolor{textcolor}%
\pgftext[x=1.864240in,y=0.433387in,,top]{\color{textcolor}\setmainfont{Times New Roman}\rmfamily\fontsize{10.000000}{12.000000}\selectfont \(\displaystyle -25\)}%
\end{pgfscope}%
\begin{pgfscope}%
\pgfsetbuttcap%
\pgfsetroundjoin%
\definecolor{currentfill}{rgb}{0.000000,0.000000,0.000000}%
\pgfsetfillcolor{currentfill}%
\pgfsetlinewidth{0.803000pt}%
\definecolor{currentstroke}{rgb}{0.000000,0.000000,0.000000}%
\pgfsetstrokecolor{currentstroke}%
\pgfsetdash{}{0pt}%
\pgfsys@defobject{currentmarker}{\pgfqpoint{0.000000in}{-0.048611in}}{\pgfqpoint{0.000000in}{0.000000in}}{%
\pgfpathmoveto{\pgfqpoint{0.000000in}{0.000000in}}%
\pgfpathlineto{\pgfqpoint{0.000000in}{-0.048611in}}%
\pgfusepath{stroke,fill}%
}%
\begin{pgfscope}%
\pgfsys@transformshift{2.309633in}{0.530609in}%
\pgfsys@useobject{currentmarker}{}%
\end{pgfscope}%
\end{pgfscope}%
\begin{pgfscope}%
\definecolor{textcolor}{rgb}{0.000000,0.000000,0.000000}%
\pgfsetstrokecolor{textcolor}%
\pgfsetfillcolor{textcolor}%
\pgftext[x=2.309633in,y=0.433387in,,top]{\color{textcolor}\setmainfont{Times New Roman}\rmfamily\fontsize{10.000000}{12.000000}\selectfont \(\displaystyle 0\)}%
\end{pgfscope}%
\begin{pgfscope}%
\pgfsetbuttcap%
\pgfsetroundjoin%
\definecolor{currentfill}{rgb}{0.000000,0.000000,0.000000}%
\pgfsetfillcolor{currentfill}%
\pgfsetlinewidth{0.803000pt}%
\definecolor{currentstroke}{rgb}{0.000000,0.000000,0.000000}%
\pgfsetstrokecolor{currentstroke}%
\pgfsetdash{}{0pt}%
\pgfsys@defobject{currentmarker}{\pgfqpoint{0.000000in}{-0.048611in}}{\pgfqpoint{0.000000in}{0.000000in}}{%
\pgfpathmoveto{\pgfqpoint{0.000000in}{0.000000in}}%
\pgfpathlineto{\pgfqpoint{0.000000in}{-0.048611in}}%
\pgfusepath{stroke,fill}%
}%
\begin{pgfscope}%
\pgfsys@transformshift{2.755026in}{0.530609in}%
\pgfsys@useobject{currentmarker}{}%
\end{pgfscope}%
\end{pgfscope}%
\begin{pgfscope}%
\definecolor{textcolor}{rgb}{0.000000,0.000000,0.000000}%
\pgfsetstrokecolor{textcolor}%
\pgfsetfillcolor{textcolor}%
\pgftext[x=2.755026in,y=0.433387in,,top]{\color{textcolor}\setmainfont{Times New Roman}\rmfamily\fontsize{10.000000}{12.000000}\selectfont \(\displaystyle 25\)}%
\end{pgfscope}%
\begin{pgfscope}%
\pgfsetbuttcap%
\pgfsetroundjoin%
\definecolor{currentfill}{rgb}{0.000000,0.000000,0.000000}%
\pgfsetfillcolor{currentfill}%
\pgfsetlinewidth{0.803000pt}%
\definecolor{currentstroke}{rgb}{0.000000,0.000000,0.000000}%
\pgfsetstrokecolor{currentstroke}%
\pgfsetdash{}{0pt}%
\pgfsys@defobject{currentmarker}{\pgfqpoint{0.000000in}{-0.048611in}}{\pgfqpoint{0.000000in}{0.000000in}}{%
\pgfpathmoveto{\pgfqpoint{0.000000in}{0.000000in}}%
\pgfpathlineto{\pgfqpoint{0.000000in}{-0.048611in}}%
\pgfusepath{stroke,fill}%
}%
\begin{pgfscope}%
\pgfsys@transformshift{3.200418in}{0.530609in}%
\pgfsys@useobject{currentmarker}{}%
\end{pgfscope}%
\end{pgfscope}%
\begin{pgfscope}%
\definecolor{textcolor}{rgb}{0.000000,0.000000,0.000000}%
\pgfsetstrokecolor{textcolor}%
\pgfsetfillcolor{textcolor}%
\pgftext[x=3.200418in,y=0.433387in,,top]{\color{textcolor}\setmainfont{Times New Roman}\rmfamily\fontsize{10.000000}{12.000000}\selectfont \(\displaystyle 50\)}%
\end{pgfscope}%
\begin{pgfscope}%
\pgfsetbuttcap%
\pgfsetroundjoin%
\definecolor{currentfill}{rgb}{0.000000,0.000000,0.000000}%
\pgfsetfillcolor{currentfill}%
\pgfsetlinewidth{0.803000pt}%
\definecolor{currentstroke}{rgb}{0.000000,0.000000,0.000000}%
\pgfsetstrokecolor{currentstroke}%
\pgfsetdash{}{0pt}%
\pgfsys@defobject{currentmarker}{\pgfqpoint{0.000000in}{-0.048611in}}{\pgfqpoint{0.000000in}{0.000000in}}{%
\pgfpathmoveto{\pgfqpoint{0.000000in}{0.000000in}}%
\pgfpathlineto{\pgfqpoint{0.000000in}{-0.048611in}}%
\pgfusepath{stroke,fill}%
}%
\begin{pgfscope}%
\pgfsys@transformshift{3.645811in}{0.530609in}%
\pgfsys@useobject{currentmarker}{}%
\end{pgfscope}%
\end{pgfscope}%
\begin{pgfscope}%
\definecolor{textcolor}{rgb}{0.000000,0.000000,0.000000}%
\pgfsetstrokecolor{textcolor}%
\pgfsetfillcolor{textcolor}%
\pgftext[x=3.645811in,y=0.433387in,,top]{\color{textcolor}\setmainfont{Times New Roman}\rmfamily\fontsize{10.000000}{12.000000}\selectfont \(\displaystyle 75\)}%
\end{pgfscope}%
\begin{pgfscope}%
\pgfsetbuttcap%
\pgfsetroundjoin%
\definecolor{currentfill}{rgb}{0.000000,0.000000,0.000000}%
\pgfsetfillcolor{currentfill}%
\pgfsetlinewidth{0.803000pt}%
\definecolor{currentstroke}{rgb}{0.000000,0.000000,0.000000}%
\pgfsetstrokecolor{currentstroke}%
\pgfsetdash{}{0pt}%
\pgfsys@defobject{currentmarker}{\pgfqpoint{0.000000in}{-0.048611in}}{\pgfqpoint{0.000000in}{0.000000in}}{%
\pgfpathmoveto{\pgfqpoint{0.000000in}{0.000000in}}%
\pgfpathlineto{\pgfqpoint{0.000000in}{-0.048611in}}%
\pgfusepath{stroke,fill}%
}%
\begin{pgfscope}%
\pgfsys@transformshift{4.091204in}{0.530609in}%
\pgfsys@useobject{currentmarker}{}%
\end{pgfscope}%
\end{pgfscope}%
\begin{pgfscope}%
\definecolor{textcolor}{rgb}{0.000000,0.000000,0.000000}%
\pgfsetstrokecolor{textcolor}%
\pgfsetfillcolor{textcolor}%
\pgftext[x=4.091204in,y=0.433387in,,top]{\color{textcolor}\setmainfont{Times New Roman}\rmfamily\fontsize{10.000000}{12.000000}\selectfont \(\displaystyle 100\)}%
\end{pgfscope}%
\begin{pgfscope}%
\definecolor{textcolor}{rgb}{0.000000,0.000000,0.000000}%
\pgfsetstrokecolor{textcolor}%
\pgfsetfillcolor{textcolor}%
\pgftext[x=2.411089in,y=0.251693in,,top]{\color{textcolor}\setmainfont{Times New Roman}\rmfamily\fontsize{12.000000}{14.400000}\selectfont Mobility Index Two Weeks Ago}%
\end{pgfscope}%
\begin{pgfscope}%
\pgfsetbuttcap%
\pgfsetroundjoin%
\definecolor{currentfill}{rgb}{0.000000,0.000000,0.000000}%
\pgfsetfillcolor{currentfill}%
\pgfsetlinewidth{0.803000pt}%
\definecolor{currentstroke}{rgb}{0.000000,0.000000,0.000000}%
\pgfsetstrokecolor{currentstroke}%
\pgfsetdash{}{0pt}%
\pgfsys@defobject{currentmarker}{\pgfqpoint{-0.048611in}{0.000000in}}{\pgfqpoint{0.000000in}{0.000000in}}{%
\pgfpathmoveto{\pgfqpoint{0.000000in}{0.000000in}}%
\pgfpathlineto{\pgfqpoint{-0.048611in}{0.000000in}}%
\pgfusepath{stroke,fill}%
}%
\begin{pgfscope}%
\pgfsys@transformshift{0.473589in}{0.680214in}%
\pgfsys@useobject{currentmarker}{}%
\end{pgfscope}%
\end{pgfscope}%
\begin{pgfscope}%
\definecolor{textcolor}{rgb}{0.000000,0.000000,0.000000}%
\pgfsetstrokecolor{textcolor}%
\pgfsetfillcolor{textcolor}%
\pgftext[x=0.306922in, y=0.631996in, left, base]{\color{textcolor}\setmainfont{Times New Roman}\rmfamily\fontsize{10.000000}{12.000000}\selectfont \(\displaystyle 0\)}%
\end{pgfscope}%
\begin{pgfscope}%
\pgfsetbuttcap%
\pgfsetroundjoin%
\definecolor{currentfill}{rgb}{0.000000,0.000000,0.000000}%
\pgfsetfillcolor{currentfill}%
\pgfsetlinewidth{0.803000pt}%
\definecolor{currentstroke}{rgb}{0.000000,0.000000,0.000000}%
\pgfsetstrokecolor{currentstroke}%
\pgfsetdash{}{0pt}%
\pgfsys@defobject{currentmarker}{\pgfqpoint{-0.048611in}{0.000000in}}{\pgfqpoint{0.000000in}{0.000000in}}{%
\pgfpathmoveto{\pgfqpoint{0.000000in}{0.000000in}}%
\pgfpathlineto{\pgfqpoint{-0.048611in}{0.000000in}}%
\pgfusepath{stroke,fill}%
}%
\begin{pgfscope}%
\pgfsys@transformshift{0.473589in}{1.237148in}%
\pgfsys@useobject{currentmarker}{}%
\end{pgfscope}%
\end{pgfscope}%
\begin{pgfscope}%
\definecolor{textcolor}{rgb}{0.000000,0.000000,0.000000}%
\pgfsetstrokecolor{textcolor}%
\pgfsetfillcolor{textcolor}%
\pgftext[x=0.306922in, y=1.188930in, left, base]{\color{textcolor}\setmainfont{Times New Roman}\rmfamily\fontsize{10.000000}{12.000000}\selectfont \(\displaystyle 1\)}%
\end{pgfscope}%
\begin{pgfscope}%
\pgfsetbuttcap%
\pgfsetroundjoin%
\definecolor{currentfill}{rgb}{0.000000,0.000000,0.000000}%
\pgfsetfillcolor{currentfill}%
\pgfsetlinewidth{0.803000pt}%
\definecolor{currentstroke}{rgb}{0.000000,0.000000,0.000000}%
\pgfsetstrokecolor{currentstroke}%
\pgfsetdash{}{0pt}%
\pgfsys@defobject{currentmarker}{\pgfqpoint{-0.048611in}{0.000000in}}{\pgfqpoint{0.000000in}{0.000000in}}{%
\pgfpathmoveto{\pgfqpoint{0.000000in}{0.000000in}}%
\pgfpathlineto{\pgfqpoint{-0.048611in}{0.000000in}}%
\pgfusepath{stroke,fill}%
}%
\begin{pgfscope}%
\pgfsys@transformshift{0.473589in}{1.794082in}%
\pgfsys@useobject{currentmarker}{}%
\end{pgfscope}%
\end{pgfscope}%
\begin{pgfscope}%
\definecolor{textcolor}{rgb}{0.000000,0.000000,0.000000}%
\pgfsetstrokecolor{textcolor}%
\pgfsetfillcolor{textcolor}%
\pgftext[x=0.306922in, y=1.745864in, left, base]{\color{textcolor}\setmainfont{Times New Roman}\rmfamily\fontsize{10.000000}{12.000000}\selectfont \(\displaystyle 2\)}%
\end{pgfscope}%
\begin{pgfscope}%
\pgfsetbuttcap%
\pgfsetroundjoin%
\definecolor{currentfill}{rgb}{0.000000,0.000000,0.000000}%
\pgfsetfillcolor{currentfill}%
\pgfsetlinewidth{0.803000pt}%
\definecolor{currentstroke}{rgb}{0.000000,0.000000,0.000000}%
\pgfsetstrokecolor{currentstroke}%
\pgfsetdash{}{0pt}%
\pgfsys@defobject{currentmarker}{\pgfqpoint{-0.048611in}{0.000000in}}{\pgfqpoint{0.000000in}{0.000000in}}{%
\pgfpathmoveto{\pgfqpoint{0.000000in}{0.000000in}}%
\pgfpathlineto{\pgfqpoint{-0.048611in}{0.000000in}}%
\pgfusepath{stroke,fill}%
}%
\begin{pgfscope}%
\pgfsys@transformshift{0.473589in}{2.351016in}%
\pgfsys@useobject{currentmarker}{}%
\end{pgfscope}%
\end{pgfscope}%
\begin{pgfscope}%
\definecolor{textcolor}{rgb}{0.000000,0.000000,0.000000}%
\pgfsetstrokecolor{textcolor}%
\pgfsetfillcolor{textcolor}%
\pgftext[x=0.306922in, y=2.302799in, left, base]{\color{textcolor}\setmainfont{Times New Roman}\rmfamily\fontsize{10.000000}{12.000000}\selectfont \(\displaystyle 3\)}%
\end{pgfscope}%
\begin{pgfscope}%
\pgfsetbuttcap%
\pgfsetroundjoin%
\definecolor{currentfill}{rgb}{0.000000,0.000000,0.000000}%
\pgfsetfillcolor{currentfill}%
\pgfsetlinewidth{0.803000pt}%
\definecolor{currentstroke}{rgb}{0.000000,0.000000,0.000000}%
\pgfsetstrokecolor{currentstroke}%
\pgfsetdash{}{0pt}%
\pgfsys@defobject{currentmarker}{\pgfqpoint{-0.048611in}{0.000000in}}{\pgfqpoint{0.000000in}{0.000000in}}{%
\pgfpathmoveto{\pgfqpoint{0.000000in}{0.000000in}}%
\pgfpathlineto{\pgfqpoint{-0.048611in}{0.000000in}}%
\pgfusepath{stroke,fill}%
}%
\begin{pgfscope}%
\pgfsys@transformshift{0.473589in}{2.907950in}%
\pgfsys@useobject{currentmarker}{}%
\end{pgfscope}%
\end{pgfscope}%
\begin{pgfscope}%
\definecolor{textcolor}{rgb}{0.000000,0.000000,0.000000}%
\pgfsetstrokecolor{textcolor}%
\pgfsetfillcolor{textcolor}%
\pgftext[x=0.306922in, y=2.859733in, left, base]{\color{textcolor}\setmainfont{Times New Roman}\rmfamily\fontsize{10.000000}{12.000000}\selectfont \(\displaystyle 4\)}%
\end{pgfscope}%
\begin{pgfscope}%
\pgfsetbuttcap%
\pgfsetroundjoin%
\definecolor{currentfill}{rgb}{0.000000,0.000000,0.000000}%
\pgfsetfillcolor{currentfill}%
\pgfsetlinewidth{0.803000pt}%
\definecolor{currentstroke}{rgb}{0.000000,0.000000,0.000000}%
\pgfsetstrokecolor{currentstroke}%
\pgfsetdash{}{0pt}%
\pgfsys@defobject{currentmarker}{\pgfqpoint{-0.048611in}{0.000000in}}{\pgfqpoint{0.000000in}{0.000000in}}{%
\pgfpathmoveto{\pgfqpoint{0.000000in}{0.000000in}}%
\pgfpathlineto{\pgfqpoint{-0.048611in}{0.000000in}}%
\pgfusepath{stroke,fill}%
}%
\begin{pgfscope}%
\pgfsys@transformshift{0.473589in}{3.464885in}%
\pgfsys@useobject{currentmarker}{}%
\end{pgfscope}%
\end{pgfscope}%
\begin{pgfscope}%
\definecolor{textcolor}{rgb}{0.000000,0.000000,0.000000}%
\pgfsetstrokecolor{textcolor}%
\pgfsetfillcolor{textcolor}%
\pgftext[x=0.306922in, y=3.416667in, left, base]{\color{textcolor}\setmainfont{Times New Roman}\rmfamily\fontsize{10.000000}{12.000000}\selectfont \(\displaystyle 5\)}%
\end{pgfscope}%
\begin{pgfscope}%
\definecolor{textcolor}{rgb}{0.000000,0.000000,0.000000}%
\pgfsetstrokecolor{textcolor}%
\pgfsetfillcolor{textcolor}%
\pgftext[x=0.251367in,y=2.070609in,,bottom,rotate=90.000000]{\color{textcolor}\setmainfont{Times New Roman}\rmfamily\fontsize{12.000000}{14.400000}\selectfont Effective Repr. Number This Week}%
\end{pgfscope}%
\begin{pgfscope}%
\pgfpathrectangle{\pgfqpoint{0.473589in}{0.530609in}}{\pgfqpoint{3.875000in}{3.080000in}}%
\pgfusepath{clip}%
\pgfsetrectcap%
\pgfsetroundjoin%
\pgfsetlinewidth{2.258437pt}%
\definecolor{currentstroke}{rgb}{0.000000,0.000000,0.000000}%
\pgfsetstrokecolor{currentstroke}%
\pgfsetstrokeopacity{0.900000}%
\pgfsetdash{}{0pt}%
\pgfpathmoveto{\pgfqpoint{0.473589in}{1.060137in}}%
\pgfpathlineto{\pgfqpoint{0.512731in}{1.068351in}}%
\pgfpathlineto{\pgfqpoint{0.551872in}{1.076566in}}%
\pgfpathlineto{\pgfqpoint{0.591013in}{1.084780in}}%
\pgfpathlineto{\pgfqpoint{0.630155in}{1.092995in}}%
\pgfpathlineto{\pgfqpoint{0.669296in}{1.101209in}}%
\pgfpathlineto{\pgfqpoint{0.708438in}{1.109424in}}%
\pgfpathlineto{\pgfqpoint{0.747579in}{1.117638in}}%
\pgfpathlineto{\pgfqpoint{0.786720in}{1.125853in}}%
\pgfpathlineto{\pgfqpoint{0.825862in}{1.134067in}}%
\pgfpathlineto{\pgfqpoint{0.865003in}{1.142282in}}%
\pgfpathlineto{\pgfqpoint{0.904145in}{1.150496in}}%
\pgfpathlineto{\pgfqpoint{0.943286in}{1.158711in}}%
\pgfpathlineto{\pgfqpoint{0.982428in}{1.166925in}}%
\pgfpathlineto{\pgfqpoint{1.021569in}{1.175140in}}%
\pgfpathlineto{\pgfqpoint{1.060710in}{1.183354in}}%
\pgfpathlineto{\pgfqpoint{1.099852in}{1.191569in}}%
\pgfpathlineto{\pgfqpoint{1.138993in}{1.199783in}}%
\pgfpathlineto{\pgfqpoint{1.178135in}{1.207998in}}%
\pgfpathlineto{\pgfqpoint{1.217276in}{1.216212in}}%
\pgfpathlineto{\pgfqpoint{1.256417in}{1.224427in}}%
\pgfpathlineto{\pgfqpoint{1.295559in}{1.232641in}}%
\pgfpathlineto{\pgfqpoint{1.334700in}{1.240856in}}%
\pgfpathlineto{\pgfqpoint{1.373842in}{1.249070in}}%
\pgfpathlineto{\pgfqpoint{1.412983in}{1.257284in}}%
\pgfpathlineto{\pgfqpoint{1.452125in}{1.265499in}}%
\pgfpathlineto{\pgfqpoint{1.491266in}{1.273713in}}%
\pgfpathlineto{\pgfqpoint{1.530407in}{1.281928in}}%
\pgfpathlineto{\pgfqpoint{1.569549in}{1.290142in}}%
\pgfpathlineto{\pgfqpoint{1.608690in}{1.298357in}}%
\pgfpathlineto{\pgfqpoint{1.647832in}{1.306571in}}%
\pgfpathlineto{\pgfqpoint{1.686973in}{1.314786in}}%
\pgfpathlineto{\pgfqpoint{1.726114in}{1.323000in}}%
\pgfpathlineto{\pgfqpoint{1.765256in}{1.331215in}}%
\pgfpathlineto{\pgfqpoint{1.804397in}{1.339429in}}%
\pgfpathlineto{\pgfqpoint{1.843539in}{1.347644in}}%
\pgfpathlineto{\pgfqpoint{1.882680in}{1.355858in}}%
\pgfpathlineto{\pgfqpoint{1.921821in}{1.364073in}}%
\pgfpathlineto{\pgfqpoint{1.960963in}{1.372287in}}%
\pgfpathlineto{\pgfqpoint{2.000104in}{1.380502in}}%
\pgfpathlineto{\pgfqpoint{2.039246in}{1.388716in}}%
\pgfpathlineto{\pgfqpoint{2.078387in}{1.396931in}}%
\pgfpathlineto{\pgfqpoint{2.117529in}{1.405145in}}%
\pgfpathlineto{\pgfqpoint{2.156670in}{1.413360in}}%
\pgfpathlineto{\pgfqpoint{2.195811in}{1.421574in}}%
\pgfpathlineto{\pgfqpoint{2.234953in}{1.429789in}}%
\pgfpathlineto{\pgfqpoint{2.274094in}{1.438003in}}%
\pgfpathlineto{\pgfqpoint{2.313236in}{1.446218in}}%
\pgfpathlineto{\pgfqpoint{2.352377in}{1.454432in}}%
\pgfpathlineto{\pgfqpoint{2.391518in}{1.462647in}}%
\pgfpathlineto{\pgfqpoint{2.430660in}{1.470861in}}%
\pgfpathlineto{\pgfqpoint{2.469801in}{1.479076in}}%
\pgfpathlineto{\pgfqpoint{2.508943in}{1.487290in}}%
\pgfpathlineto{\pgfqpoint{2.548084in}{1.495505in}}%
\pgfpathlineto{\pgfqpoint{2.587226in}{1.503719in}}%
\pgfpathlineto{\pgfqpoint{2.626367in}{1.511933in}}%
\pgfpathlineto{\pgfqpoint{2.665508in}{1.520148in}}%
\pgfpathlineto{\pgfqpoint{2.704650in}{1.528362in}}%
\pgfpathlineto{\pgfqpoint{2.743791in}{1.536577in}}%
\pgfpathlineto{\pgfqpoint{2.782933in}{1.544791in}}%
\pgfpathlineto{\pgfqpoint{2.822074in}{1.553006in}}%
\pgfpathlineto{\pgfqpoint{2.861215in}{1.561220in}}%
\pgfpathlineto{\pgfqpoint{2.900357in}{1.569435in}}%
\pgfpathlineto{\pgfqpoint{2.939498in}{1.577649in}}%
\pgfpathlineto{\pgfqpoint{2.978640in}{1.585864in}}%
\pgfpathlineto{\pgfqpoint{3.017781in}{1.594078in}}%
\pgfpathlineto{\pgfqpoint{3.056923in}{1.602293in}}%
\pgfpathlineto{\pgfqpoint{3.096064in}{1.610507in}}%
\pgfpathlineto{\pgfqpoint{3.135205in}{1.618722in}}%
\pgfpathlineto{\pgfqpoint{3.174347in}{1.626936in}}%
\pgfpathlineto{\pgfqpoint{3.213488in}{1.635151in}}%
\pgfpathlineto{\pgfqpoint{3.252630in}{1.643365in}}%
\pgfpathlineto{\pgfqpoint{3.291771in}{1.651580in}}%
\pgfpathlineto{\pgfqpoint{3.330912in}{1.659794in}}%
\pgfpathlineto{\pgfqpoint{3.370054in}{1.668009in}}%
\pgfpathlineto{\pgfqpoint{3.409195in}{1.676223in}}%
\pgfpathlineto{\pgfqpoint{3.448337in}{1.684438in}}%
\pgfpathlineto{\pgfqpoint{3.487478in}{1.692652in}}%
\pgfpathlineto{\pgfqpoint{3.526619in}{1.700867in}}%
\pgfpathlineto{\pgfqpoint{3.565761in}{1.709081in}}%
\pgfpathlineto{\pgfqpoint{3.604902in}{1.717296in}}%
\pgfpathlineto{\pgfqpoint{3.644044in}{1.725510in}}%
\pgfpathlineto{\pgfqpoint{3.683185in}{1.733725in}}%
\pgfpathlineto{\pgfqpoint{3.722327in}{1.741939in}}%
\pgfpathlineto{\pgfqpoint{3.761468in}{1.750154in}}%
\pgfpathlineto{\pgfqpoint{3.800609in}{1.758368in}}%
\pgfpathlineto{\pgfqpoint{3.839751in}{1.766582in}}%
\pgfpathlineto{\pgfqpoint{3.878892in}{1.774797in}}%
\pgfpathlineto{\pgfqpoint{3.918034in}{1.783011in}}%
\pgfpathlineto{\pgfqpoint{3.957175in}{1.791226in}}%
\pgfpathlineto{\pgfqpoint{3.996316in}{1.799440in}}%
\pgfpathlineto{\pgfqpoint{4.035458in}{1.807655in}}%
\pgfpathlineto{\pgfqpoint{4.074599in}{1.815869in}}%
\pgfpathlineto{\pgfqpoint{4.113741in}{1.824084in}}%
\pgfpathlineto{\pgfqpoint{4.152882in}{1.832298in}}%
\pgfpathlineto{\pgfqpoint{4.192024in}{1.840513in}}%
\pgfpathlineto{\pgfqpoint{4.231165in}{1.848727in}}%
\pgfpathlineto{\pgfqpoint{4.270306in}{1.856942in}}%
\pgfpathlineto{\pgfqpoint{4.309448in}{1.865156in}}%
\pgfpathlineto{\pgfqpoint{4.348589in}{1.873371in}}%
\pgfusepath{stroke}%
\end{pgfscope}%
\begin{pgfscope}%
\pgfsetrectcap%
\pgfsetmiterjoin%
\pgfsetlinewidth{0.803000pt}%
\definecolor{currentstroke}{rgb}{0.000000,0.000000,0.000000}%
\pgfsetstrokecolor{currentstroke}%
\pgfsetdash{}{0pt}%
\pgfpathmoveto{\pgfqpoint{0.473589in}{0.530609in}}%
\pgfpathlineto{\pgfqpoint{0.473589in}{3.610609in}}%
\pgfusepath{stroke}%
\end{pgfscope}%
\begin{pgfscope}%
\pgfsetrectcap%
\pgfsetmiterjoin%
\pgfsetlinewidth{0.803000pt}%
\definecolor{currentstroke}{rgb}{0.000000,0.000000,0.000000}%
\pgfsetstrokecolor{currentstroke}%
\pgfsetdash{}{0pt}%
\pgfpathmoveto{\pgfqpoint{4.348589in}{0.530609in}}%
\pgfpathlineto{\pgfqpoint{4.348589in}{3.610609in}}%
\pgfusepath{stroke}%
\end{pgfscope}%
\begin{pgfscope}%
\pgfsetrectcap%
\pgfsetmiterjoin%
\pgfsetlinewidth{0.803000pt}%
\definecolor{currentstroke}{rgb}{0.000000,0.000000,0.000000}%
\pgfsetstrokecolor{currentstroke}%
\pgfsetdash{}{0pt}%
\pgfpathmoveto{\pgfqpoint{0.473589in}{0.530609in}}%
\pgfpathlineto{\pgfqpoint{4.348589in}{0.530609in}}%
\pgfusepath{stroke}%
\end{pgfscope}%
\begin{pgfscope}%
\pgfsetrectcap%
\pgfsetmiterjoin%
\pgfsetlinewidth{0.803000pt}%
\definecolor{currentstroke}{rgb}{0.000000,0.000000,0.000000}%
\pgfsetstrokecolor{currentstroke}%
\pgfsetdash{}{0pt}%
\pgfpathmoveto{\pgfqpoint{0.473589in}{3.610609in}}%
\pgfpathlineto{\pgfqpoint{4.348589in}{3.610609in}}%
\pgfusepath{stroke}%
\end{pgfscope}%
\begin{pgfscope}%
\definecolor{textcolor}{rgb}{0.000000,0.000000,0.000000}%
\pgfsetstrokecolor{textcolor}%
\pgfsetfillcolor{textcolor}%
\pgftext[x=0.973454in,y=2.629483in,left,base]{\color{textcolor}\setmainfont{Times New Roman}\rmfamily\fontsize{12.000000}{14.400000}\selectfont Corr. = 0.63}%
\end{pgfscope}%
\end{pgfpicture}%
\makeatother%
\endgroup%
