# Supplementary material for: Tracking ℛ of COVID-19: A new real-time estimation using the Kalman filter
Source: PLoS One. 2021 Jan 13;16(1):e0244474. doi: 10.1371/journal.pone.0244474 (PMC7806155; doi:10.1371/journal.pone.0244474)
Supplement: S1 File — Replication package for replicating all of the statistical analysis and simulation results provided in the paper. (ZIP) [file pone.0244474.s002.zip › fixed_revisions/derived_data/latex_input/correlate_epiestim.txt]

\begin{tabular}{ll|llllll}
\toprule
No. Countries & Avg. Sample Size & Avg. Corr. &   P5 &  P25 &  P50 &  P75 &  P95 \\
\midrule
          108 &            42.14 &       0.80 & 0.14 & 0.78 & 0.89 & 0.95 & 0.99 \\
\bottomrule
\end{tabular}
