# Supplementary material for: Tracking ℛ of COVID-19: A new real-time estimation using the Kalman filter
Source: PLoS One. 2021 Jan 13;16(1):e0244474. doi: 10.1371/journal.pone.0244474 (PMC7806155; doi:10.1371/journal.pone.0244474)
Supplement: S1 File — Replication package for replicating all of the statistical analysis and simulation results provided in the paper. (ZIP) [file pone.0244474.s002.zip › fixed_revisions/derived_data/latex_input/parameters_power_study.txt]

\begin{tabular}{cccc}
\toprule
$\gamma$ &   $q$ & $\sigma^2_{\varepsilon}$ & $\omega$ \\
\midrule
   0.143 & 0.073 &                    0.015 &    0.236 \\
\bottomrule
\end{tabular}
