# Supplementary material for: Tracking ℛ of COVID-19: A new real-time estimation using the Kalman filter
Source: PLoS One. 2021 Jan 13;16(1):e0244474. doi: 10.1371/journal.pone.0244474 (PMC7806155; doi:10.1371/journal.pone.0244474)
Supplement: S1 File — Replication package for replicating all of the statistical analysis and simulation results provided in the paper. (ZIP) [file pone.0244474.s002.zip › fixed_revisions/original_data/data_notes.md]

# Data description

## interventions.csv

Downloaded by Simas Kucinskas from the Github repository of "Report 13 published by MRC Centre for Global Infectious Disease Analysis, Imperial College London" on 2020-10-28:

https://github.com/ImperialCollegeLondon/covid19model

## time_series_covid19_confirmed_global.csv

Downloaded by Simas Kucinskas from the 2019 Novel Coronavirus COVID-19 (2019-nCoV) Data Repository by Johns Hopkins CSSE on 2020-10-28:

https://github.com/CSSEGISandData/COVID-19

## time_series_covid19_recovered_global.csv

Downloaded by Simas Kucinskas from the 2019 Novel Coronavirus COVID-19 (2019-nCoV) Data Repository by Johns Hopkins CSSE on 2020-10-28:

https://github.com/CSSEGISandData/COVID-19

## time_series_covid19_deaths_global.csv

Downloaded by Simas Kucinskas from the 2019 Novel Coronavirus COVID-19 (2019-nCoV) Data Repository by Johns Hopkins CSSE on 2020-10-28:

https://github.com/CSSEGISandData/COVID-19

## full-list-daily-covid-19-tests-per-thousand.csv

Downloaded by Simas Kucinskas from "Our World in Data" on 2020-05-07:

https://ourworldindata.org/grapher/full-list-daily-covid-19-tests-per-thousand

## Global_Mobility_Report.csv

Downloaded by Simas Kucinskas from Google Community Mobility reports on 2020-10-28:

https://www.gstatic.com/covid19/mobility/Global_Mobility_Report.csv

## R_EpiEstim.csv

Downloaded by Simas Kucinskas from Xihong Lin's Group in the Department of Biostatistics at the Harvard Chan School of Public Health (http://metrics.covid19-analysis.org/) on 2020-10-28:

https://hsph-covid-study.s3.us-east-2.amazonaws.com/website_files/rt_table_export.csv.zip
