# Supplementary material for: Tracking ℛ of COVID-19: A new real-time estimation using the Kalman filter
Source: PLoS One. 2021 Jan 13;16(1):e0244474. doi: 10.1371/journal.pone.0244474 (PMC7806155; doi:10.1371/journal.pone.0244474)
Supplement: S1 File — Replication package for replicating all of the statistical analysis and simulation results provided in the paper. (ZIP) [file pone.0244474.s002.zip › scripts/update_data]

#!/bin/bash

# Run time: ~1 minute

# Remove existing fixed data revisions (if any exist)
rm -r ../fixed_revisions/original_data/
mkdir ../fixed_revisions/original_data/

# Update datasets
echo "Downloading data"
cd ../code/python
python3 -W ignore -m download_data.download_data
cp -a ./download_data/input/full-list-daily-covid-19-tests-per-thousand.csv ../../fixed_revisions/original_data/ # Downloaded manually
cp -a ./download_data/output/. ../../fixed_revisions/original_data/
