# Supplementary material for: Tracking ℛ of COVID-19: A new real-time estimation using the Kalman filter
Source: PLoS One. 2021 Jan 13;16(1):e0244474. doi: 10.1371/journal.pone.0244474 (PMC7806155; doi:10.1371/journal.pone.0244474)
Supplement: S1 File — Replication package for replicating all of the statistical analysis and simulation results provided in the paper. (ZIP) [file pone.0244474.s002.zip › scripts/update_estimates]

#!/bin/bash

# Run time: ~6 hours 

# Remove existing fixed data revisions 
rm -r ../fixed_revisions/derived_data/dataset/
rm -r ../fixed_revisions/derived_data/KF_results/
rm -r ../fixed_revisions/derived_data/STAN_models/
rm -r ../fixed_revisions/derived_data/R_estimates/

mkdir ../fixed_revisions/derived_data/dataset/
mkdir ../fixed_revisions/derived_data/KF_results/
mkdir ../fixed_revisions/derived_data/STAN_models/
mkdir ../fixed_revisions/derived_data/R_estimates/

# Construct dataset for empirical analysis
echo "Constructing dataset"
cp ../fixed_revisions/original_data/time_series_covid19_confirmed_global.csv ../code/python/construct_dataset/input/
cp ../fixed_revisions/original_data/time_series_covid19_deaths_global.csv ../code/python/construct_dataset/input/
cp ../fixed_revisions/original_data/time_series_covid19_recovered_global.csv ../code/python/construct_dataset/input/
cd ../code/python
python3 -W ignore -m construct_dataset.construct_dataset
cp ./construct_dataset/output/dataset.csv ../../fixed_revisions/derived_data/dataset/

# Run unit tests on the constructed dataset
cd ./tests/
nosetests tests_dataset.py -v > tests_dataset.txt 2>&1
cd ..

# Estimate R using Kalman filter to obtain
# estimates of the variance of disturbances
# and signal-to-noise ratio (used for calibrating
# priors in Bayesian filtering with STAN)
echo "Getting Kalman filter estimates"
cd ./estimate_R
rm -r ./input/
mkdir ./input/
mkdir ./input/estimate_R_KF/
cp ../../../fixed_revisions/derived_data/dataset/dataset.csv ./input/estimate_R_KF/
cd ..
python3 -W ignore -m estimate_R.estimate_R_KF
cp ./estimate_R/output/estimate_R_KF/optim_res.csv ../../fixed_revisions/derived_data/KF_results/

# Estimate R using Bayesian filtering
echo "Constructing STAN models"
cd ./estimate_R
mkdir ./input/construct_STAN_models/
cp ../../../fixed_revisions/derived_data/KF_results/optim_res.csv ./input/construct_STAN_models/
cd ..
python3 -W ignore -m estimate_R.construct_STAN_models
cp ./estimate_R/output/construct_STAN_models/model_missing.pkl ../../fixed_revisions/derived_data/STAN_models/
cp ./estimate_R/output/construct_STAN_models/model_no_missing.pkl ../../fixed_revisions/derived_data/STAN_models/

echo "Estimating R with STAN"
cd ./estimate_R
mkdir ./input/estimate_R_STAN/
cp ../../../fixed_revisions/derived_data/dataset/dataset.csv ./input/estimate_R_STAN/
cp ../../../fixed_revisions/derived_data/STAN_models/model_missing.pkl ./input/estimate_R_STAN/
cp ../../../fixed_revisions/derived_data/STAN_models/model_no_missing.pkl ./input/estimate_R_STAN/
cd ..
python3 -W ignore -m estimate_R.estimate_R_STAN
cp ./estimate_R/output/estimate_R_STAN/estimated_R.csv ../../fixed_revisions/derived_data/R_estimates/

# Run unit tests on the estimates
cd ./tests/
nosetests tests_estimates.py -v > tests_estimates.txt 2>&1
cd ..

echo "Get example graph of filter vs smoother"
cd ./estimate_R
mkdir ./input/example_filter_smoother/
cp ../../../fixed_revisions/derived_data/dataset/dataset.csv ./input/example_filter_smoother/
cp ../../../fixed_revisions/derived_data/STAN_models/model_missing.pkl ./input/example_filter_smoother/
cp ../../../fixed_revisions/derived_data/STAN_models/model_no_missing.pkl ./input/example_filter_smoother/
cd ..
python3 -W ignore -m estimate_R.example_filter_smoother
cp ./estimate_R/output/example_filter_smoother/filter_smoother.pgf ../../fixed_revisions/derived_data/latex_input/

# Plot estimated R
echo "Plotting estimates"
cd ./get_graphs
rm -r ./input/
mkdir ./input/
cp ../../../fixed_revisions/derived_data/R_estimates/estimated_R.csv ./input/
cp ../../../fixed_revisions/derived_data/dataset/dataset.csv ./input/
cp ../../../fixed_revisions/original_data/interventions.csv ./input/
cd ..
python3 -W ignore -m get_graphs.plot_R
cp ./get_graphs/output/R/R_World.pgf ../../fixed_revisions/derived_data/latex_input/
cp ./get_graphs/output/R/R_countries.pgf ../../fixed_revisions/derived_data/latex_input/
